# Supplementary material for: X-ray-activated polymerization expanding the frontiers of deep-tissue hydrogel formation
Source: Nat Commun. 2024 Apr 15;15:3247. doi: 10.1038/s41467-024-47559-z (PMC11018743; doi:10.1038/s41467-024-47559-z)
Supplement: Supplementary file 4 — Source Data [file 41467_2024_47559_MOESM4_ESM.zip]

Archive with 117 entries (117 files):
- Supplementary Figure 16c.xlsx
- Supplementary Figure 16d.xlsx
- Supplementary Figure 17a.xlsx
- Supplementary Figure 17b.xlsx
- Supplementary Figure 17c.xlsx
- Supplementary Figure 17d.xlsx
- Supplementary Figure 17e.xlsx
- Supplementary Figure 18.xlsx
- Supplementary Figure 21a-bone tissue.xlsx
- Supplementary Figure 21a-soft tissue.xlsx
- Supplementary Figure 21b-bone tissue-dots.xlsx
- Supplementary Figure 21b-bone tissue-fitted line.xlsx
- Supplementary Figure 21b-soft tissue-dots.xlsx
- Supplementary Figure 21b-soft tissue-fittted line.xlsx
- Supplementary Figure 22a-10 cycles.xlsx
- Supplementary Figure 22a-15 cycles.xlsx
- Supplementary Figure 22a-20 cycles.xlsx
- Supplementary Figure 22b.xlsx
- Figure 2b.jpg
- Figure 2c-HNTs.xlsx
- Figure 2c-HNTs@YF3Tb3+.xlsx
- Figure 2d.xlsx
- Figure 2e.xlsx
- Figure 2f.xlsx
- Figure 2g-baseline.xlsx
- Figure 2g-fiitted peak-289.5.xlsx
- Figure 2g-fitted line.xlsx
- Figure 2g-fitted peak-285.5.xlsx
- Figure 2g-original data.xlsx
- Figure 2h.xlsx
- Figure 3a.tif
- Figure 3b.tif
- Figure 3c.tif
- Figure 3d.tif
- Figure 3e-HNTs.xlsx
- Figure 3e-HNTs@YF3Tb3+.xlsx
- Figure 3e-HNTs-EDTA.xlsx
- Figure 3f-10s.xlsx
- Figure 3f-20s.xlsx
- Figure 3f-30s.xlsx
- Figure 3f-40s.xlsx
- Figure 3f-50s.xlsx
- Figure 3g.jpg
- Figure 3h.jpg
- Figure 3j-20s.xlsx
- Figure 3j-30s.xlsx
- Figure 3j-40s.xlsx
- Figure 3j-50s.xlsx
- Figure 3j-60s.xlsx
- Figure 3j-180s.xlsx
- Figure 3j-300s.xlsx
- Figure 3j-420s.xlsx
- Figure 3j-600s.xlsx
- Figure 4a-uncropped photogragh.jpg
- Figure 4b-uncropped photogragh.jpg
- Figure 4c-uncropped photogragh.jpg
- Figure 4d-uncropped photogragh.jpg
- Figure 4i-uncropped photogragh.jpg
- Figure 4j-uncropped photogragh.jpg
- Figure 4k-uncropped photogragh.jpg
- Figure 4l-uncropped photogragh.jpg
- Figure 4m-uncropped photogragh.jpg
- Figure 4n-uncropped photogragh.jpg
- Figure 5a.xlsx
- Figure 5c-uncropped photogragh.jpg
- Figure 5d-uncropped photogragh.jpg
- Figure 5e-uncropped photogragh.jpg
- Figure 5f-G'.xlsx
- Figure 5f-G''.xlsx
- Figure 5f-uncropped photogragh.jpg
- Figure 5g-uncropped photogragh.jpg
- Figure 5h-uncropped photogragh.jpg
- Figure 5i-uncropped photogragh.jpg
- Figure 5j-uncropped photogragh.jpg
- Figure 5k-uncropped photogragh.jpg
- Figure 5l-uncropped photogragh.jpg
- Figure 5m-uncropped photogragh.jpg
- Figure 6b-uncropped photogragh.jpg
- Figure 6c-uncropped photogragh.jpg
- Figure 6d-uncropped photogragh.jpg
- Figure 6e-G''.xlsx
- Figure 6e-G‘.xlsx
- Figure 6f-uncropped photogragh.jpg
- Supplementary Figure 3a.xlsx
- Supplementary Figure 3b.xlsx
- Supplementary Figure 4-HNTs.xlsx
- Supplementary Figure 4-HNTs-EDTA.xlsx
- Supplementary Figure 4-HNTs-NH2.xlsx
- Supplementary Figure 5-HNTs.xlsx
- Supplementary Figure 5-HNTs-EDTA.xlsx
- Supplementary Figure 5-HNTs-NH2.xlsx
- Supplementary Figure 6-HNTs.xlsx
- Supplementary Figure 6-HNTs@YF3@Tb3+.xlsx
- Supplementary Figure 6-YF3.xlsx
- Supplementary Figure 9.xlsx
- Supplementary Figure 10-linear fit.xlsx
- Supplementary Figure 10-plots.xlsx
- Supplementary Figure 11a.xlsx
- Supplementary Figure 11b.xlsx
- Supplementary Figure 12b-PEGDA.xlsx
- Supplementary Figure 12b-sample i.xlsx
- Supplementary Figure 12b-sample ii.xlsx
- Supplementary Figure 12b-sample iii.xlsx
- Supplementary Figure 12b-standard.xlsx
- Supplementary Figure 13d-G'(PEGDA400).xlsx
- Supplementary Figure 13d-G''(PEGDA400).xlsx
- Supplementary Figure 13d-G'(PEGDA600).xlsx
- Supplementary Figure 13d-G''(PEGDA600).xlsx
- Supplementary Figure 14a-200s.xlsx
- Supplementary Figure 14a-400s.xlsx
- Supplementary Figure 14a-600s.xlsx
- Supplementary Figure 14b.xlsx
- Supplementary Figure 15a.xlsx
- Supplementary Figure 15b.xlsx
- Supplementary Figure 15c.xlsx
- Supplementary Figure 16a.xlsx
- Supplementary Figure 16b.xlsx
