# Supplementary material for: X-ray-activated polymerization expanding the frontiers of deep-tissue hydrogel formation
Source: Nat Commun. 2024 Apr 15;15:3247. doi: 10.1038/s41467-024-47559-z (PMC11018743; doi:10.1038/s41467-024-47559-z)
Supplement: Supplementary file 4 — Source Data [file 41467_2024_47559_MOESM4_ESM.zip › Supplementary Figure 16c.xlsx]

## Sheet: groupvii
-1.01644	-2953.33
-1.01614	-2866.31
-1.01583	-2782.58
-1.01553	-2745.2
-1.01522	-2970.78
-1.01491	-3123.67
-1.01461	-2864.25
-1.0143	-2651.21
-1.014	-2701.11
-1.01369	-2759.71
-1.01339	-2867.61
-1.01308	-2947.67
-1.01277	-2869.98
-1.01247	-2768.22
-1.01216	-2530.07
-1.01186	-2291.92
-1.01155	-2053.77
-1.01125	-1853.34
-1.01094	-1866.51
-1.01063	-1944.68
-1.01033	-2390.89
-1.01002	-2733.92
-1.00972	-2492.87
-1.00941	-2316.85
-1.00911	-2508.85
-1.0088	-2729.29
-1.00849	-3110.74
-1.00819	-3445.72
-1.00788	-3517.86
-1.00758	-3544.97
-1.00727	-3317.45
-1.00697	-3089.93
-1.00666	-2862.42
-1.00635	-2666.87
-1.00605	-2652.01
-1.00574	-2683.65
-1.00544	-2978.1
-1.00513	-3206.36
-1.00483	-3060.65
-1.00452	-2961.46
-1.00421	-3125.05
-1.00391	-3253.75
-1.0036	-3185.37
-1.0033	-3120.47
-1.00299	-3075.28
-1.00268	-3025.73
-1.00238	-3007.41
-1.00207	-3342.81
-1.00177	-3783.23
-1.00146	-3511.55
-1.00116	-2891.85
-1.00085	-2935.33
-1.00054	-3162.72
-1.00024	-3327.11
-0.999933	-3136.21
-0.999627	-2991.9
-0.999322	-3110.31
-0.999016	-3197.26
-0.99871	-3106.88
-0.998404	-3016.5
-0.998099	-2926.13
-0.997793	-2871.59
-0.997487	-3019
-0.997181	-3166.41
-0.996876	-3313.82
-0.99657	-3418.66
-0.996264	-3283.82
-0.995959	-3120.98
-0.995653	-2800.55
-0.995347	-2545.92
-0.995041	-2661.68
-0.994736	-2777.43
-0.99443	-2893.18
-0.994124	-2989.09
-0.993818	-2973.38
-0.993513	-2910.98
-0.993207	-2585.96
-0.992901	-2335.66
-0.992595	-2505.54
-0.99229	-2675.42
-0.991984	-2845.31
-0.991678	-2978.4
-0.991372	-2904.69
-0.991067	-2859.03
-0.990761	-2970.91
-0.990455	-3094.3
-0.990149	-3282.31
-0.989844	-3442.26
-0.989538	-3444.68
-0.989232	-3429.56
-0.988926	-3315.98
-0.988621	-3174.34
-0.988315	-2875.18
-0.988009	-2657.58
-0.987703	-2897.78
-0.987398	-3109.91
-0.987092	-3164.53
-0.986786	-3190.48
-0.98648	-3055.64
-0.986175	-2967.6
-0.985869	-3142.07
-0.985563	-3296.27
-0.985257	-3336.74
-0.984952	-3377.22
-0.984646	-3417.7
-0.98434	-3435.34
-0.984034	-3325.03
-0.983729	-3214.71
-0.983423	-3104.4
-0.983117	-3022.2
-0.982811	-3097.47
-0.982506	-3172.75
-0.9822	-3248.02
-0.981894	-3320.37
-0.981588	-3376.31
-0.981283	-3366.62
-0.980977	-2989.52
-0.980671	-2667.95
-0.980365	-2657.2
-0.98006	-2646.45
-0.979754	-2635.69
-0.979448	-2601.49
-0.979142	-2436.07
-0.978837	-2317.58
-0.978531	-2461.49
-0.978225	-2595.57
-0.977919	-2674.71
-0.977614	-2753.85
-0.977308	-2832.99
-0.977002	-2854.03
-0.976696	-2550.4
-0.976391	-2350.07
-0.976085	-2726.92
-0.975779	-3083.4
-0.975473	-3326.02
-0.975168	-3521.66
-0.974862	-3454.96
-0.974556	-3392.38
-0.974251	-3352.75
-0.973945	-3284.92
-0.973639	-3059.7
-0.973333	-2884.86
-0.973028	-2991.19
-0.972722	-3097.52
-0.972416	-3203.84
-0.97211	-3257.27
-0.971805	-3015.62
-0.971499	-2802.18
-0.971193	-2746.12
-0.970887	-2686.73
-0.970582	-2608.8
-0.970276	-2530.86
-0.96997	-2452.93
-0.969664	-2433.83
-0.969359	-2742.54
-0.969053	-3004.18
-0.968747	-3003.57
-0.968441	-3007.68
-0.968136	-3038
-0.96783	-3068.33
-0.967524	-3098.66
-0.967218	-3083.06
-0.966913	-2811.81
-0.966607	-2587.66
-0.966301	-2625.72
-0.965995	-2668.31
-0.96569	-2736.1
-0.965384	-2803.88
-0.965078	-2871.66
-0.964772	-2925.89
-0.964467	-2904.75
-0.964161	-2883.6
-0.963855	-2862.46
-0.963549	-2871.08
-0.963244	-3045.19
-0.962938	-3219.3
-0.962632	-3393.41
-0.962326	-3510.92
-0.962021	-3313.85
-0.961715	-3126.22
-0.961409	-3047.64
-0.961103	-3294.84
-0.960798	-3510
-0.960492	-3210.37
-0.960186	-2963.16
-0.95988	-2772.01
-0.959575	-2892.11
-0.959269	-3012.21
-0.958963	-3132.31
-0.958657	-3245.92
-0.958352	-3323.49
-0.958046	-3353.82
-0.95774	-3122.08
-0.957434	-2919.27
-0.957129	-2876.98
-0.956823	-2827.61
-0.956517	-2795.64
-0.956211	-3056.67
-0.955906	-3142.04
-0.9556	-2920.04
-0.955294	-2737.35
-0.954988	-2590.13
-0.954683	-2639.43
-0.954377	-2736.02
-0.954071	-3094.63
-0.953765	-3432.55
-0.95346	-3655.83
-0.953154	-3831.81
-0.952848	-3651.13
-0.952543	-2992.03
-0.952237	-2641.88
-0.951931	-2634.52
-0.951625	-2784.34
-0.95132	-2916.1
-0.951014	-2947.88
-0.950708	-2947.69
-0.950402	-2827.51
-0.950097	-2963.06
-0.949791	-2774.45
-0.949485	-2636.77
-0.949179	-2780.67
-0.948874	-2936.57
-0.948568	-3158.77
-0.948262	-3314.62
-0.947956	-3103.78
-0.947651	-2919.01
-0.947345	-2878.29
-0.947039	-2866.02
-0.946733	-3010.89
-0.946428	-3124.51
-0.946122	-3065.55
-0.945816	-3035.04
-0.94551	-3161.67
-0.945205	-3226.03
-0.944899	-2946.68
-0.944593	-2718.34
-0.944287	-2771.5
-0.943982	-2805.83
-0.943676	-2793.19
-0.94337	-3094.77
-0.943064	-3339.39
-0.942759	-3238.34
-0.942453	-2963.82
-0.942147	-2733.23
-0.941841	-2744.83
-0.941536	-2755.16
-0.94123	-2758.55
-0.940924	-2714.43
-0.940618	-2408.49
-0.940313	-2151.86
-0.940007	-2166.84
-0.939701	-2210.34
-0.939395	-2410.91
-0.93909	-2587.71
-0.938784	-2633.63
-0.938478	-2679.54
-0.938172	-2725.46
-0.937867	-2780.29
-0.937561	-2884.2
-0.937255	-2959.57
-0.936949	-2877.89
-0.936644	-2792.35
-0.936338	-2685.54
-0.936032	-2550.18
-0.935726	-2257.78
-0.935421	-2046.88
-0.935115	-2284.18
-0.934809	-2521.48
-0.934503	-2758.79
-0.934198	-2980.32
-0.933892	-3115.16
-0.933586	-3257.15
-0.93328	-3381.24
-0.932975	-3184.15
-0.932669	-3004.98
-0.932363	-3107.66
-0.932057	-3033.72
-0.931752	-2939.09
-0.931446	-2788.09
-0.93114	-2893.9
-0.930835	-2685.72
-0.930529	-2472.17
-0.930223	-2286.39
-0.929917	-2411.01
-0.929612	-2516.01
-0.929306	-2627.42
-0.929	-2773.98
-0.928694	-2872.85
-0.928389	-2710.09
-0.928083	-2506.79
-0.927777	-2081.12
-0.927471	-1743.72
-0.927166	-1947.54
-0.92686	-2450.04
-0.926554	-2811.67
-0.926248	-2847.46
-0.925943	-2817.86
-0.925637	-2826.45
-0.925331	-3044.3
-0.925025	-3231.11
-0.92472	-3190.6
-0.924414	-2856.07
-0.924108	-2687.56
-0.923802	-2860.38
-0.923497	-3183.59
-0.923191	-3470.37
-0.922885	-3500.39
-0.922579	-3187.89
-0.922274	-2775.84
-0.921968	-2690.97
-0.921662	-2679.25
-0.921356	-2671.12
-0.921051	-2682.6
-0.920745	-2709.02
-0.920439	-2817.16
-0.920133	-2925.3
-0.919828	-3033.44
-0.919522	-3126.93
-0.919216	-3140.34
-0.91891	-3153.75
-0.918605	-3167.16
-0.918299	-3165.62
-0.917993	-3082.37
-0.917687	-2966.81
-0.917382	-2732.22
-0.917076	-2829.29
-0.91677	-3024.3
-0.916464	-3194.18
-0.916159	-3226.8
-0.915853	-3224.11
-0.915547	-3028.61
-0.915241	-2881.01
-0.914936	-2994.83
-0.91463	-3095.77
-0.914324	-3126.46
-0.914018	-3109.23
-0.913713	-2830.61
-0.913407	-2574.75
-0.913101	-2443.05
-0.912795	-2314.94
-0.91249	-2206.44
-0.912184	-2114.27
-0.911878	-2168.67
-0.911572	-2558.29
-0.911267	-2969.6
-0.910961	-2872.58
-0.910655	-2853.98
-0.910349	-2858.16
-0.910044	-3044.05
-0.909738	-3523.16
-0.909432	-3795.21
-0.909127	-3573.42
-0.908821	-3508.41
-0.908515	-3450.01
-0.908209	-3427.53
-0.907904	-3405.06
-0.907598	-3382.59
-0.907292	-3337.88
-0.906986	-3172.23
-0.906681	-3073.82
-0.906375	-3341.19
-0.906069	-3521.4
-0.905763	-3228.16
-0.905458	-2950.53
-0.905152	-2815.46
-0.904846	-2966.33
-0.90454	-2967.9
-0.904235	-2909.38
-0.903929	-2524.29
-0.903623	-2173.98
-0.903317	-2070.86
-0.903012	-2248.76
-0.902706	-2250.31
-0.9024	-2265.08
-0.902094	-2352.19
-0.901789	-2439.31
-0.901483	-2526.41
-0.901177	-2626.05
-0.900871	-2794.36
-0.900566	-2966.28
-0.90026	-3100.02
-0.899954	-2943.71
-0.899648	-2914.83
-0.899343	-2885.96
-0.899037	-2857.06
-0.898731	-2808.82
-0.898425	-2714.01
-0.89812	-2980.75
-0.897814	-3450.82
-0.897508	-3575.43
-0.897202	-3526.74
-0.896897	-3438.3
-0.896591	-3192.24
-0.896285	-3315.57
-0.895979	-3684.61
-0.895674	-3693.31
-0.895368	-3447.43
-0.895062	-3173.68
-0.894756	-2806.83
-0.894451	-2788.27
-0.894145	-2959
-0.893839	-3106.82
-0.893533	-3130.62
-0.893228	-3154.42
-0.892922	-3178.22
-0.892616	-3197.28
-0.89231	-3190.63
-0.892005	-3216.56
-0.891699	-3360.79
-0.891393	-3209.25
-0.891087	-3152.34
-0.890782	-3091.81
-0.890476	-3011.7
-0.89017	-2880.29
-0.889864	-2471.53
-0.889559	-2169.03
-0.889253	-2440.77
-0.888947	-2662.99
-0.888641	-2617.68
-0.888336	-2601.36
-0.88803	-2741.64
-0.887724	-2867.33
-0.887419	-2914.19
-0.887113	-2960.95
-0.886807	-3007.71
-0.886501	-3062.34
-0.886196	-3159.47
-0.88589	-3227.48
-0.885584	-3138.92
-0.885278	-3039.34
-0.884973	-2880.31
-0.884667	-2750.21
-0.884361	-2776.67
-0.884055	-2785
-0.88375	-2695.57
-0.883444	-2606.04
-0.883138	-2516.51
-0.882832	-2453.16
-0.882527	-2530.95
-0.882221	-2608.65
-0.881915	-2686.34
-0.881609	-2748.92
-0.881304	-2730.05
-0.880998	-2682.02
-0.880692	-2477.46
-0.880386	-2310.92
-0.880081	-2349.08
-0.879775	-2387.14
-0.879469	-2425.2
-0.879163	-2484.48
-0.878858	-2657.97
-0.878552	-2864.07
-0.878246	-3188.07
-0.87794	-3202.5
-0.877635	-3235.36
-0.877329	-3300.96
-0.877023	-3484.42
-0.876717	-3337.92
-0.876412	-3158.33
-0.876106	-3255.35
-0.8758	-3156.75
-0.875494	-3076.65
-0.875189	-3095.99
-0.874883	-3115.32
-0.874577	-3134.65
-0.874271	-3119.4
-0.873966	-2918.35
-0.87366	-2762.2
-0.873354	-2847.26
-0.873048	-2944.38
-0.872743	-3048.02
-0.872437	-2871.53
-0.872131	-2871.04
-0.871825	-2907.6
-0.87152	-3142.97
-0.871214	-3362.55
-0.870908	-3439.09
-0.870602	-3206.7
-0.870297	-2995.49
-0.869991	-2777
-0.869685	-2577.72
-0.869379	-2691.91
-0.869074	-2809.35
-0.868768	-2930.44
-0.868462	-3071.08
-0.868156	-3169.42
-0.867851	-3040.98
-0.867545	-2908.9
-0.867239	-2815.63
-0.866933	-3014.5
-0.866628	-3102.58
-0.866322	-3194.31
-0.866016	-3305.59
-0.865711	-3367.6
-0.865405	-3165.7
-0.865099	-2993
-0.864793	-2976.69
-0.864488	-2962.81
-0.864182	-2961.97
-0.863876	-2961.12
-0.86357	-2960.28
-0.863265	-2949.08
-0.862959	-2882.51
-0.862653	-2845.16
-0.862347	-2964.17
-0.862042	-3056.39
-0.861736	-3005.28
-0.86143	-2950.51
-0.861124	-2876.21
-0.860819	-2871.81
-0.860513	-3182.68
-0.860207	-3168.68
-0.859901	-3089.54
-0.859596	-2993.94
-0.85929	-2868.93
-0.858984	-3027.31
-0.858678	-2970.83
-0.858373	-2653.63
-0.858067	-2613.76
-0.857761	-2599.5
-0.857455	-2722.02
-0.85715	-2789.64
-0.856844	-2564.18
-0.856538	-2370.44
-0.856232	-2404.61
-0.855927	-2783.26
-0.855621	-3273.47
-0.855315	-3458.41
-0.855009	-3682.42
-0.854704	-3847.83
-0.854398	-3700.66
-0.854092	-3553.5
-0.853786	-3406.33
-0.853481	-3280.61
-0.853175	-3269.26
-0.852869	-3257.9
-0.852563	-3246.54
-0.852258	-3259.01
-0.851952	-3398.44
-0.851646	-3504.88
-0.85134	-3435.52
-0.851035	-3401.62
-0.850729	-3497.84
-0.850423	-3318.24
-0.850117	-3333.95
-0.849812	-3303.8
-0.849506	-3088.22
-0.8492	-3152.1
-0.848894	-3040.22
-0.848589	-2955.28
-0.848283	-3013.76
-0.847977	-3072.24
-0.847671	-3130.72
-0.847366	-3185.53
-0.84706	-3220.81
-0.846754	-3285.47
-0.846448	-3506.34
-0.846143	-3700.28
-0.845837	-3751.02
-0.845531	-3733.2
-0.845225	-3350.91
-0.84492	-3034.13
-0.844614	-3065.55
-0.844308	-3096.96
-0.844003	-3128.38
-0.843697	-3142.87
-0.843391	-3067.48
-0.843085	-2962.67
-0.84278	-2701.69
-0.842474	-2467.05
-0.842168	-2372.32
-0.841862	-2307.02
-0.841557	-2397.88
-0.841251	-2445.21
-0.840945	-2261.56
-0.840639	-2146.58
-0.840334	-2395.96
-0.840028	-2653.93
-0.839722	-2957.45
-0.839416	-3153
-0.839111	-2776.03
-0.838805	-2452.92
-0.838499	-2415.47
-0.838193	-2407.47
-0.837888	-2555.6
-0.837582	-2716.01
-0.837276	-2941.47
-0.83697	-3137.47
-0.836665	-3177.34
-0.836359	-3202.01
-0.836053	-3146.19
-0.835747	-3119.85
-0.835442	-3249.62
-0.835136	-3311.2
-0.83483	-3011.8
-0.834524	-2800.85
-0.834219	-3058.21
-0.833913	-3243.99
-0.833607	-3050.91
-0.833301	-2857.83
-0.832996	-2664.75
-0.83269	-2477.81
-0.832384	-2323.4
-0.832078	-2198.49
-0.831773	-2229.67
-0.831467	-2291.74
-0.831161	-2517.2
-0.830855	-2742.66
-0.83055	-2968.13
-0.830244	-3165.29
-0.829938	-3212.9
-0.829632	-3230.97
-0.829327	-3092.98
-0.829021	-2971.35
-0.828715	-2936.07
-0.828409	-2900.78
-0.828104	-2865.5
-0.827798	-2850.54
-0.827492	-2942.85
-0.827186	-3035.16
-0.826881	-3127.47
-0.826575	-3185.91
-0.826269	-3065.57
-0.825963	-2945.22
-0.825658	-2824.88
-0.825352	-2753.21
-0.825046	-2938.32
-0.82474	-3093.84
-0.824435	-3093.36
-0.824129	-3064.68
-0.823823	-2887.31
-0.823517	-2709.93
-0.823212	-2532.56
-0.822906	-2423.63
-0.8226	-2675.43
-0.822295	-2897.63
-0.821989	-2963.84
-0.821683	-3001.37
-0.821377	-2887.8
-0.821072	-2803.83
-0.820766	-2875.85
-0.82046	-2898.49
-0.820154	-2661.19
-0.819849	-2453.51
-0.819543	-2401.8
-0.819237	-2362.33
-0.818931	-2387.35
-0.818626	-2461.75
-0.81832	-2796.08
-0.818014	-3082.23
-0.817708	-3114.98
-0.817403	-3118.08
-0.817097	-2965.23
-0.816791	-2793.54
-0.816485	-2522.77
-0.81618	-2301.43
-0.815874	-2339.97
-0.815568	-2356.27
-0.815262	-2255.62
-0.814957	-2184.64
-0.814651	-2269.58
-0.814345	-2333.81
-0.814039	-2289.23
-0.813734	-2274.32
-0.813428	-2415.33
-0.813122	-2589.73
-0.812816	-2939.52
-0.812511	-3239.83
-0.812205	-3280.3
-0.811899	-3305.93
-0.811593	-3253.61
-0.811288	-3171.59
-0.810982	-2933.69
-0.810676	-2721.77
-0.81037	-2646.26
-0.810065	-2570.74
-0.809759	-2495.23
-0.809453	-2434.76
-0.809147	-2453.25
-0.808842	-2438.29
-0.808536	-2307.45
-0.80823	-2467.27
-0.807924	-2516.69
-0.807619	-2569.82
-0.807313	-2642.44
-0.807007	-2699.1
-0.806701	-2672.15
-0.806396	-2645.21
-0.80609	-2618.26
-0.805784	-2576.44
-0.805478	-2456.7
-0.805173	-2366.73
-0.804867	-2432.58
-0.804561	-2491.14
-0.804255	-2511.56
-0.80395	-2561.75
-0.803644	-2767.76
-0.803338	-2941.51
-0.803032	-2946.46
-0.802727	-2951.42
-0.802421	-2956.37
-0.802115	-2946.28
-0.801809	-2857.47
-0.801504	-2768.66
-0.801198	-2679.85
-0.800892	-2595.39
-0.800587	-2533.65
-0.800281	-2521.58
-0.799975	-2769.16
-0.799669	-2947.21
-0.799364	-2761.98
-0.799058	-2580.48
-0.798752	-2418.45
-0.798446	-2267.61
-0.798141	-2234.83
-0.797835	-2517.3
-0.797529	-2759.59
-0.797223	-2640.94
-0.796918	-2324
-0.796612	-2330.99
-0.796306	-2402.89
-0.796	-2517.06
-0.795695	-2851.87
-0.795389	-3170.51
-0.795083	-3345.08
-0.794777	-3211.69
-0.794472	-3096.54
-0.794166	-2977.66
-0.79386	-2839.31
-0.793554	-2741.41
-0.793249	-2854.39
-0.792943	-2977.32
-0.792637	-3092.4
-0.792331	-2858.08
-0.792026	-2525.5
-0.79172	-2739.33
-0.791414	-3036.11
-0.791108	-3003.43
-0.790803	-2936.47
-0.790497	-3177.16
-0.790191	-3338.6
-0.789885	-3193.75
-0.78958	-3075.46
-0.789274	-2979.61
-0.788968	-3000.51
-0.788662	-3025.77
-0.788357	-3013.91
-0.788051	-2654.55
-0.787745	-2107.08
-0.787439	-1738.23
-0.787134	-2298.5
-0.786828	-2822.61
-0.786522	-3098.76
-0.786216	-3043.02
-0.785911	-2880.27
-0.785605	-2743.71
-0.785299	-2743.35
-0.784993	-2731.52
-0.784688	-2660.11
-0.784382	-2622.4
-0.784076	-2699.87
-0.78377	-2497.9
-0.783465	-2461.29
-0.783159	-2470.88
-0.782853	-2720.38
-0.782547	-2937.11
-0.782242	-2983.63
-0.781936	-2980.19
-0.78163	-2717.39
-0.781324	-2506.44
-0.781019	-2564.55
-0.780713	-2622.67
-0.780407	-2680.79
-0.780101	-2690.75
-0.779796	-2450.91
-0.77949	-2261.07
-0.779184	-2330.55
-0.778879	-2403.15
-0.778573	-2491.95
-0.778267	-2613.27
-0.777961	-2803.09
-0.777656	-2509.19
-0.77735	-2496.03
-0.777044	-2908.88
-0.776738	-2842.07
-0.776433	-2750.23
-0.776127	-2528.75
-0.775821	-2341.06
-0.775515	-2328.38
-0.77521	-2262.65
-0.774904	-1982.37
-0.774598	-2063.25
-0.774292	-2343.29
-0.773987	-2321.62
-0.773681	-2348.57
-0.773375	-2371.75
-0.773069	-2375.5
-0.772764	-2410.09
-0.772458	-2604.26
-0.772152	-2772.12
-0.771846	-2803.89
-0.771541	-2771.14
-0.771235	-2464.83
-0.770929	-2505.88
-0.770623	-2734.85
-0.770318	-2906.57
-0.770012	-2782.36
-0.769706	-2690.74
-0.7694	-2827.77
-0.769095	-3230.03
-0.768789	-3335.61
-0.768483	-3137.73
-0.768177	-2978.72
-0.767872	-2836.96
-0.767566	-2784.28
-0.76726	-2731.6
-0.766954	-2678.92
-0.766649	-2582.32
-0.766343	-2258.99
-0.766037	-1951.97
-0.765731	-1789.42
-0.765426	-1938.89
-0.76512	-2094.03
-0.764814	-2252.94
-0.764508	-2431.28
-0.764203	-2636.62
-0.763897	-2981.22
-0.763591	-3249.19
-0.763285	-3061.79
-0.76298	-2608.73
-0.762674	-2388.82
-0.762368	-2215.41
-0.762062	-2281.62
-0.761757	-2347.21
-0.761451	-2409.56
-0.761145	-2471.9
-0.760839	-2534.25
-0.760534	-2580.51
-0.760228	-2543.89
-0.759922	-2537.46
-0.759616	-2686.44
-0.759311	-2802.72
-0.759005	-2750.65
-0.758699	-2664.6
-0.758393	-2464.13
-0.758088	-2583.88
-0.757782	-2752.19
-0.757476	-2890.3
-0.757171	-2873.02
-0.756865	-2910.49
-0.756559	-3169.18
-0.756253	-3104.51
-0.755948	-2975.1
-0.755642	-2813.12
-0.755336	-2544.07
-0.75503	-2602.13
-0.754725	-2744.34
-0.754419	-2891.59
-0.754113	-3064.74
-0.753807	-3237.88
-0.753502	-3411.02
-0.753196	-3541.48
-0.75289	-3452.67
-0.752584	-3363.87
-0.752279	-3275.06
-0.751973	-3184.36
-0.751667	-3083.96
-0.751361	-2983.55
-0.751056	-2883.14
-0.75075	-2843.82
-0.750444	-3117.97
-0.750138	-3395.91
-0.749833	-3632.72
-0.749527	-3558.26
-0.749221	-3480.57
-0.748915	-3348.62
-0.74861	-2938.42
-0.748304	-2598.73
-0.747998	-2620.6
-0.747692	-2612.17
-0.747387	-2448.45
-0.747081	-2336.49
-0.746775	-2489.82
-0.746469	-2643.15
-0.746164	-2796.48
-0.745858	-2907.5
-0.745552	-2801.78
-0.745246	-2696.05
-0.744941	-2590.33
-0.744635	-2500.4
-0.744329	-2491.34
-0.744023	-2482.28
-0.743718	-2473.21
-0.743412	-2467.79
-0.743106	-2480.96
-0.7428	-2501.71
-0.742495	-2500.6
-0.742189	-2228.81
-0.741883	-2221.48
-0.741577	-2486.7
-0.741272	-2557.86
-0.740966	-2632.05
-0.74066	-2721.71
-0.740354	-2811.36
-0.740049	-2901.01
-0.739743	-2983.71
-0.739437	-3030.83
-0.739131	-3115.92
-0.738826	-3334.27
-0.73852	-3254.39
-0.738214	-3297.51
-0.737908	-3596.61
-0.737603	-3556.86
-0.737297	-3276.98
-0.736991	-3356
-0.736685	-3380.56
-0.73638	-3127.07
-0.736074	-2881.57
-0.735768	-2676.89
-0.735463	-2522.89
-0.735157	-2627.53
-0.734851	-2739.13
-0.734545	-2886.3
-0.73424	-3033.46
-0.733934	-3180.63
-0.733628	-3273.45
-0.733322	-3089.07
-0.733017	-2957.94
-0.732711	-3159.2
-0.732405	-3599.13
-0.732099	-3612.93
-0.731794	-3285.98
-0.731488	-2864.77
-0.731182	-2778.96
-0.730876	-2760.21
-0.730571	-2461.55
-0.730265	-2379.02
-0.729959	-2612.39
-0.729653	-2814
-0.729348	-2692.59
-0.729042	-2506.62
-0.728736	-2360.39
-0.72843	-2417.04
-0.728125	-2473.61
-0.727819	-2530.26
-0.727513	-2585.55
-0.727207	-2634.47
-0.726902	-2683.3
-0.726596	-2732.22
-0.72629	-2770.33
-0.725984	-2754
-0.725679	-2768.08
-0.725373	-2937.34
-0.725067	-3091.27
-0.724761	-3167.73
-0.724456	-3244.11
-0.72415	-3320.58
-0.723844	-3355.95
-0.723538	-3183.03
-0.723233	-3040.55
-0.722927	-3053.22
-0.722621	-3056.26
-0.722315	-3010.93
-0.72201	-2934.99
-0.721704	-2704.07
-0.721398	-2505.18
-0.721092	-2469.41
-0.720787	-2484.55
-0.720481	-2758.1
-0.720175	-2952.74
-0.719869	-2746.85
-0.719564	-2591.89
-0.719258	-2695.31
-0.718952	-2816.57
-0.718646	-3028.25
-0.718341	-3243.76
-0.718035	-3417.51
-0.717729	-3231.54
-0.717423	-2793.67
-0.717118	-2406.76
-0.716812	-2278.2
-0.716506	-2191.93
-0.7162	-2381.17
-0.715895	-2849.84
-0.715589	-3102.32
-0.715283	-3053.1
-0.714978	-3045.85
-0.714672	-3034.77
-0.714366	-3004.32
-0.71406	-2978.82
-0.713755	-2978.33
-0.713449	-2947.24
-0.713143	-2761.17
-0.712837	-2595.51
-0.712532	-2533.16
-0.712226	-2470.81
-0.71192	-2408.47
-0.711614	-2389.93
-0.711309	-2593.02
-0.711003	-2781.98
-0.710697	-2797.89
-0.710391	-2415.29
-0.710086	-2629.98
-0.70978	-2807.56
-0.709474	-2798
-0.709168	-2770.31
-0.708863	-2651.52
-0.708557	-2583.74
-0.708251	-2774.26
-0.707945	-2952.57
-0.70764	-3069.63
-0.707334	-3149.55
-0.707028	-2981.02
-0.706722	-2615.91
-0.706417	-2823.35
-0.706111	-2988.53
-0.705805	-3002.14
-0.705499	-3298.01
-0.705194	-3393.81
-0.704888	-3187.4
-0.704582	-3019.79
-0.704276	-2883.12
-0.703971	-2903.03
-0.703665	-2892.17
-0.703359	-2726.5
-0.703053	-2617.04
-0.702748	-2791.61
-0.702442	-2931.55
-0.702136	-2897.34
-0.70183	-2916.44
-0.701525	-3143.41
-0.701219	-3023.52
-0.700913	-2716.5
-0.700607	-2460.06
-0.700302	-2458.49
-0.699996	-2456.92
-0.69969	-2455.34
-0.699384	-2431.2
-0.699079	-2293.34
-0.698773	-2206.72
-0.698467	-2378.17
-0.698161	-2538.09
-0.697856	-2639.95
-0.69755	-2711.05
-0.697244	-2627.31
-0.696938	-2560.12
-0.696633	-2576.19
-0.696327	-2626.88
-0.696021	-2790.19
-0.695715	-2670.8
-0.69541	-2686.87
-0.695104	-2699.09
-0.694798	-2691.96
-0.694492	-2691.41
-0.694187	-2723.91
-0.693881	-2787.2
-0.693575	-3005.3
-0.69327	-3188.1
-0.692964	-3193.54
-0.692658	-3202.82
-0.692352	-3169.85
-0.692047	-2869.87
-0.691741	-2783.72
-0.691435	-2724.53
-0.691129	-2800.77
-0.690824	-2862.89
-0.690518	-2854.07
-0.690212	-2913.32
-0.689906	-3314.34
-0.689601	-3608.74
-0.689295	-3306.27
-0.688989	-2725.12
-0.688683	-2360.4
-0.688378	-2300.69
-0.688072	-2218.4
-0.687766	-2170.83
-0.68746	-2297.33
-0.687155	-2423.15
-0.686849	-2545.55
-0.686543	-2664.09
-0.686237	-2763.29
-0.685932	-2871.49
-0.685626	-2963.08
-0.68532	-2779.96
-0.685014	-2770.9
-0.684709	-2719.7
-0.684403	-2457.39
-0.684097	-2287.72
-0.683791	-2582.18
-0.683486	-2850.25
-0.68318	-2986.18
-0.682874	-3074.48
-0.682568	-2924.29
-0.682263	-2786.9
-0.681957	-2775.36
-0.681651	-2986.92
-0.681345	-2766.66
-0.68104	-2558.62
-0.680734	-2411.82
-0.680428	-2295.93
-0.680122	-2334.72
-0.679817	-2372.21
-0.679511	-2403.27
-0.679205	-2434.32
-0.678899	-2465.37
-0.678594	-2519.62
-0.678288	-2689.87
-0.677982	-2808.55
-0.677676	-2669.48
-0.677371	-2565.14
-0.677065	-2634.37
-0.676759	-2707.47
-0.676453	-2799.91
-0.676148	-2874.92
-0.675842	-2924.88
-0.675536	-3232.49
-0.67523	-3220.47
-0.674925	-2916.61
-0.674619	-2699.73
-0.674313	-2534.46
-0.674007	-2626.9
-0.673702	-2630.91
-0.673396	-2255.6
-0.67309	-2206.29
-0.672784	-2240.73
-0.672479	-2274.14
-0.672173	-2302.41
-0.671867	-2334.56
-0.671562	-2386.03
-0.671256	-2423.29
-0.67095	-2451.71
-0.670644	-2824.18
-0.670339	-3308.54
-0.670033	-3414.44
-0.669727	-3237
-0.669421	-3329.92
-0.669116	-3229.64
-0.66881	-3168.78
-0.668504	-3304.35
-0.668198	-3392.08
-0.667893	-3241.53
-0.667587	-3033.11
-0.667281	-2598.59
-0.666975	-2545.6
-0.66667	-2791.14
-0.666364	-2774.8
-0.666058	-2993.49
-0.665752	-3208.31
-0.665447	-3403.8
-0.665141	-3521.5
-0.664835	-3252.05
-0.664529	-2999.44
-0.664224	-2892.65
-0.663918	-3056.73
-0.663612	-3030.87
-0.663306	-3016.67
-0.663001	-2998.25
-0.662695	-2678.38
-0.662389	-2458.3
-0.662083	-2580.9
-0.661778	-2870.88
-0.661472	-3093.5
-0.661166	-2981.37
-0.66086	-2873.14
-0.660555	-2784.21
-0.660249	-2682.64
-0.659943	-2580.53
-0.659637	-2752.39
-0.659332	-2750.46
-0.659026	-2782.23
-0.65872	-2981.35
-0.658414	-3107.86
-0.658109	-2873.94
-0.657803	-2662.8
-0.657497	-2564.69
-0.657191	-2501.6
-0.656886	-2612.27
-0.65658	-2665.22
-0.656274	-2494.06
-0.655968	-2648.67
-0.655663	-2886.94
-0.655357	-3082.06
-0.655051	-3063.21
-0.654745	-3044.36
-0.65444	-3025.51
-0.654134	-3039.77
-0.653828	-3218.11
-0.653522	-3327.63
-0.653217	-3096.12
-0.652911	-2843.15
-0.652605	-2546.16
-0.652299	-2554.1
-0.651994	-2542.74
-0.651688	-2520.99
-0.651382	-2447.77
-0.651076	-2409.64
-0.650771	-2545.2
-0.650465	-2650.72
-0.650159	-2669.85
-0.649854	-2993.88
-0.649548	-3298.6
-0.649242	-3516.21
-0.648936	-3302.83
-0.648631	-3089.45
-0.648325	-2876.07
-0.648019	-2707.77
-0.647713	-2762.38
-0.647408	-2785.77
-0.647102	-2717.25
-0.646796	-2886.54
-0.64649	-2767.76
-0.646185	-2961.6
-0.645879	-3112.27
-0.645573	-2951.14
-0.645267	-2774.73
-0.644962	-2642.59
-0.644656	-2729.1
-0.64435	-2852.07
-0.644044	-3092.59
-0.643739	-3028.36
-0.643433	-2983.41
-0.643127	-2929.16
-0.642821	-2828.99
-0.642516	-2693.65
-0.64221	-2447.24
-0.641904	-2519.89
-0.641598	-2643.98
-0.641293	-2719.85
-0.640987	-2557.82
-0.640681	-2423.49
-0.640375	-2425.79
-0.64007	-2428.08
-0.639764	-2430.38
-0.639458	-2469.84
-0.639152	-2692.52
-0.638847	-2859.12
-0.638541	-2749.29
-0.638235	-2681.16
-0.637929	-2755.92
-0.637624	-2490.81
-0.637318	-2134.05
-0.637012	-2138.69
-0.636706	-2403.66
-0.636401	-2682.99
-0.636095	-2928.6
-0.635789	-2706.02
-0.635483	-2772.67
-0.635178	-3141.31
-0.634872	-3415.14
-0.634566	-3349.12
-0.63426	-3128.85
-0.633955	-2904.67
-0.633649	-2661.2
-0.633343	-2466.44
-0.633037	-2511.27
-0.632732	-2524.73
-0.632426	-2383.97
-0.63212	-2256.28
-0.631814	-2192.84
-0.631509	-2160.78
-0.631203	-2282.93
-0.630897	-2418.16
-0.630591	-2617.65
-0.630286	-2813.21
-0.62998	-2989.49
-0.629674	-3117.39
-0.629368	-2944.78
-0.629063	-2516.09
-0.628757	-2407.19
-0.628451	-2581
-0.628146	-2628.73
-0.62784	-2680.38
-0.627534	-2751.3
-0.627228	-2788.2
-0.626923	-2658.07
-0.626617	-2524.02
-0.626311	-2433.52
-0.626005	-2645.48
-0.6257	-2828.53
-0.625394	-2976.23
-0.625088	-3013.35
-0.624782	-3330.64
-0.624477	-3446.95
-0.624171	-3258.89
-0.623865	-3152.97
-0.623559	-3319.21
-0.623254	-3308.19
-0.622948	-3301.03
-0.622642	-3313.21
-0.622336	-3359.39
-0.622031	-3572.63
-0.621725	-3781.85
-0.621419	-3971.89
-0.621113	-4100.56
-0.620808	-3866.15
-0.620502	-3323.42
-0.620196	-2843.71
-0.61989	-2722.66
-0.619585	-2848.9
-0.619279	-2930.46
-0.618973	-2793.79
-0.618667	-2647.56
-0.618362	-2518.05
-0.618056	-2696.65
-0.61775	-2812.34
-0.617444	-2645.35
-0.617139	-2603.65
-0.616833	-2631.44
-0.616527	-2999.57
-0.616221	-3266.86
-0.615916	-3041.5
-0.61561	-2847.57
-0.615304	-2807.8
-0.614998	-2829.68
-0.614693	-3153.35
-0.614387	-3483.52
-0.614081	-3740.75
-0.613775	-3483.74
-0.61347	-3223.72
-0.613164	-2988.67
-0.612858	-2875.58
-0.612552	-2775.63
-0.612247	-2739.87
-0.611941	-2704.1
-0.611635	-2668.34
-0.611329	-2663.14
-0.611024	-2807.17
-0.610718	-2951.19
-0.610412	-3095.22
-0.610106	-3228.06
-0.609801	-3306.36
-0.609495	-3353.08
-0.609189	-3245.79
-0.608883	-3155.23
-0.608578	-3146.29
-0.608272	-3137.35
-0.607966	-3128.4
-0.60766	-3129.34
-0.607355	-3178.39
-0.607049	-3195.85
-0.606743	-3059.32
-0.606438	-2913.57
-0.606132	-2722.9
-0.605826	-2563.84
-0.60552	-2558.77
-0.605215	-2575.43
-0.604909	-2697.95
-0.604603	-2820.46
-0.604297	-2942.98
-0.603992	-3067.5
-0.603686	-3201.72
-0.60338	-3283.14
-0.603074	-3108.04
-0.602769	-2993.5
-0.602463	-3174.11
-0.602157	-3323
-0.601851	-3318.03
-0.601546	-3287.43
-0.60124	-3132.63
-0.600934	-2977.75
-0.600628	-2822.95
-0.600323	-2697.09
-0.600017	-2712.42
-0.599711	-2780.43
-0.599405	-3105.07
-0.5991	-3363.41
-0.598794	-3299.95
-0.598488	-3236.42
-0.598182	-3172.97
-0.597877	-3114.71
-0.597571	-3082.19
-0.597265	-3049.59
-0.596959	-3017.06
-0.596654	-2961.52
-0.596348	-2794.64
-0.596042	-2659.37
-0.595736	-2678.08
-0.595431	-2721.14
-0.595125	-2882.91
-0.594819	-3012.89
-0.594513	-2989.07
-0.594208	-3012.75
-0.593902	-3267.44
-0.593596	-3448.02
-0.59329	-3269.66
-0.592985	-3098.49
-0.592679	-2962.66
-0.592373	-2826.76
-0.592067	-2690.93
-0.591762	-2618
-0.591456	-2850.45
-0.59115	-3029.91
-0.590844	-2953.04
-0.590539	-2915.78
-0.590233	-3070.9
-0.589927	-3225.94
-0.589621	-3381.07
-0.589316	-3521.38
-0.58901	-3590.48
-0.588704	-3606.55
-0.588398	-3366.32
-0.588093	-3137.93
-0.587787	-2967.31
-0.587481	-2828.38
-0.587175	-2843.34
-0.58687	-2862.36
-0.586564	-2901.49
-0.586258	-2940.53
-0.585952	-2979.66
-0.585647	-3020.7
-0.585341	-3071.42
-0.585035	-3122.07
-0.58473	-3172.8
-0.584424	-3200.4
-0.584118	-3116.66
-0.583812	-3032.93
-0.583507	-2949.2
-0.583201	-2847.57
-0.582895	-2659.44
-0.582589	-2503.14
-0.582284	-2500.6
-0.581978	-2513.81
-0.581672	-2603.1
-0.581366	-2692.39
-0.581061	-2781.68
-0.580755	-2892.86
-0.580449	-3109.75
-0.580143	-3294.78
-0.579838	-3326.08
-0.579532	-3326.43
-0.579226	-3177.46
-0.57892	-3060.33
-0.578615	-3096.94
-0.578309	-3105.67
-0.578003	-2979.89
-0.577697	-2885.98
-0.577392	-2945.79
-0.577086	-2987.84
-0.57678	-2944.22
-0.576474	-2932.48
-0.576169	-3074.45
-0.575863	-3203.14
-0.575557	-3267.78
-0.575251	-3300.53
-0.574946	-3179.58
-0.57464	-3069.25
-0.574334	-3010.02
-0.574028	-2999.9
-0.573723	-3226.79
-0.573417	-3413.72
-0.573111	-3344.8
-0.572805	-3017.65
-0.5725	-2991.32
-0.572194	-3316.48
-0.571888	-3790.78
-0.571582	-3877.85
-0.571277	-3516.99
-0.570971	-2851.38
-0.570665	-2262.52
-0.570359	-2094
-0.570054	-2405.87
-0.569748	-2413.67
-0.569442	-2437.45
-0.569136	-2453.17
-0.568831	-2494.45
-0.568525	-2757.73
-0.568219	-2611.38
-0.567913	-2500.92
-0.567608	-2563.36
-0.567302	-2692.16
-0.566996	-3140.28
-0.56669	-3471.1
-0.566385	-3238.73
-0.566079	-3019.61
-0.565773	-2864.57
-0.565467	-2741.43
-0.565162	-2835.94
-0.564856	-3287.63
-0.56455	-3873.09
-0.564244	-3831.92
-0.563939	-3304.34
-0.563633	-3159.28
-0.563327	-3311.8
-0.563022	-3161.15
-0.562716	-3093.7
-0.56241	-3328.08
-0.562104	-3536.87
-0.561799	-3674.96
-0.561493	-3473.9
-0.561187	-3253.5
-0.560881	-2940.32
-0.560576	-2627.14
-0.56027	-2313.96
-0.559964	-2070.99
-0.559658	-2164.63
-0.559353	-2258.27
-0.559047	-2351.91
-0.558741	-2420.19
-0.558435	-2366.9
-0.55813	-2345.67
-0.557824	-2477.97
-0.557518	-2636.82
-0.557212	-2922.82
-0.556907	-3091.26
-0.556601	-2696.76
-0.556295	-2398.46
-0.555989	-2560.73
-0.555684	-2690.93
-0.555378	-2667.61
-0.555072	-2672.73
-0.554766	-2813.98
-0.554461	-2901.75
-0.554155	-2733.68
-0.553849	-2603.72
-0.553543	-2656.04
-0.553238	-2708.36
-0.552932	-2760.67
-0.552626	-2787.41
-0.55232	-2691.84
-0.552015	-2592.25
-0.551709	-2537.7
-0.551403	-2745.95
-0.551097	-2743.17
-0.550792	-2708.27
-0.550486	-2584.14
-0.55018	-2740.73
-0.549874	-2772.02
-0.549569	-2775.21
-0.549263	-2644.11
-0.548957	-2551.17
-0.548651	-2640.46
-0.548346	-2697.61
-0.54804	-2601.32
-0.547734	-2513.39
-0.547428	-2465.42
-0.547123	-2449.6
-0.546817	-2587.22
-0.546511	-2691.35
-0.546205	-2635.65
-0.5459	-2629.53
-0.545594	-2859.95
-0.545288	-3053.02
-0.544982	-3003.66
-0.544677	-2737.28
-0.544371	-2899.19
-0.544065	-3077.19
-0.543759	-3331.89
-0.543454	-3511.49
-0.543148	-3333.15
-0.542842	-3134.02
-0.542536	-2835.83
-0.542231	-2612.75
-0.541925	-2747.59
-0.541619	-2863.65
-0.541314	-2890.23
-0.541008	-2876.55
-0.540702	-2735.57
-0.540396	-2904.87
-0.540091	-3026.51
-0.539785	-2845.43
-0.539479	-2747.97
-0.539173	-2894.13
-0.538868	-2739.96
-0.538562	-2622.04
-0.538256	-2676.65
-0.53795	-2768.71
-0.537645	-3038.87
-0.537339	-3270.08
-0.537033	-3251.51
-0.536727	-2928.93
-0.536422	-2619.13
-0.536116	-2359.06
-0.53581	-2335.38
-0.535504	-2306.91
-0.535199	-2255.68
-0.534893	-2258.22
-0.534587	-2516.3
-0.534281	-2776.41
-0.533976	-3046.09
-0.53367	-3240.47
-0.533364	-3077.11
-0.533058	-2946.7
-0.532753	-2972.8
-0.532447	-2998.9
-0.532141	-3025
-0.531835	-3016.79
-0.53153	-2845.7
-0.531224	-2706.91
-0.530918	-2721.41
-0.530612	-2738.68
-0.530307	-2769.13
-0.530001	-2831.89
-0.529695	-3047.92
-0.529389	-3236.36
-0.529084	-3293.87
-0.528778	-3319.06
-0.528472	-3190.99
-0.528166	-3082.95
-0.527861	-3069.9
-0.527555	-3056.85
-0.527249	-3043.8
-0.526943	-2986.29
-0.526638	-2718.05
-0.526332	-2482.16
-0.526026	-2399.52
-0.52572	-2344.5
-0.525415	-2420.38
-0.525109	-2496.26
-0.524803	-2572.14
-0.524497	-2633.86
-0.524192	-2628.54
-0.523886	-2655.59
-0.52358	-2835.87
-0.523274	-2965.22
-0.522969	-2853.58
-0.522663	-2774.31
-0.522357	-2848.26
-0.522051	-2877.68
-0.521746	-2696.44
-0.52144	-2569.18
-0.521134	-2697.25
-0.520828	-2783.4
-0.520523	-2671.28
-0.520217	-2591.55
-0.519911	-2665.01
-0.519606	-2693.92
-0.5193	-2512.19
-0.518994	-2362.88
-0.518688	-2366.75
-0.518383	-2389.69
-0.518077	-2502.79
-0.517771	-2648.3
-0.517465	-2946.99
-0.51716	-3195.68
-0.516854	-3208.24
-0.516548	-3166.75
-0.516242	-2870
-0.515937	-2591.39
-0.515631	-2398.43
-0.515325	-2259.55
-0.515019	-2375.91
-0.514714	-2455.75
-0.514408	-2363.32
-0.514102	-2303.35
-0.513796	-2396.5
-0.513491	-2477.83
-0.513185	-2503.32
-0.512879	-2474.7
-0.512573	-2190.88
-0.512268	-2016.66
-0.511962	-2359.2
-0.511656	-2647.61
-0.51135	-2680.84
-0.511045	-2721.51
-0.510739	-2797.27
-0.510433	-2797.21
-0.510127	-2439.93
-0.509822	-2171.34
-0.509516	-2320.56
-0.50921	-2469.78
-0.508904	-2619
-0.508599	-2743.84
-0.508293	-2753.87
-0.507987	-2818.08
-0.507681	-3137.43
-0.507376	-3380.22
-0.50707	-3262.65
-0.506764	-3112.56
-0.506458	-2809.41
-0.506153	-2573.05
-0.505847	-2650.99
-0.505541	-2696.38
-0.505235	-2588.73
-0.50493	-2452.6
-0.504624	-2182.55
-0.504318	-1945.05
-0.504012	-1860.59
-0.503707	-1856.5
-0.503401	-2230.22
-0.503095	-2571.37
-0.502789	-2759.5
-0.502484	-2880.46
-0.502178	-2685.81
-0.501872	-2545.44
-0.501566	-2660.11
-0.501261	-2758.65
-0.500955	-2781.49
-0.500649	-2804.33
-0.500343	-2827.16
-0.500038	-2814.02
-0.499732	-2631.93
-0.499426	-2482.44
-0.49912	-2485.94
-0.498815	-2482.66
-0.498509	-2447.5
-0.498203	-2466.67
-0.497898	-2740.83
-0.497592	-2970.83
-0.497286	-2993.66
-0.49698	-3016.5
-0.496675	-3039.33
-0.496369	-3096.09
-0.496063	-3311.86
-0.495757	-3531.64
-0.495452	-3705.35
-0.495146	-3531.6
-0.49484	-3163.54
-0.494534	-2787.24
-0.494229	-2438.07
-0.493923	-2412.9
-0.493617	-2473.06
-0.493311	-2486.87
-0.493006	-2284.11
-0.4927	-2083.98
-0.492394	-1961.99
-0.492088	-2181.17
-0.491783	-2566.11
-0.491477	-2884.1
-0.491171	-2823.81
-0.490865	-2512.06
-0.49056	-2520.6
-0.490254	-2750.47
-0.489948	-2585.4
-0.489642	-2416.17
-0.489337	-2293.27
-0.489031	-2522.93
-0.488725	-2906.27
-0.488419	-2970.12
-0.488114	-2970.34
-0.487808	-2936.42
-0.487502	-2743.32
-0.487196	-2604.65
-0.486891	-2720.86
-0.486585	-2842.4
-0.486279	-2989.33
-0.485973	-3103.54
-0.485668	-3064.87
-0.485362	-3052.11
-0.485056	-3160.37
-0.48475	-3305.45
-0.484445	-3557.04
-0.484139	-3462.67
-0.483833	-3180.42
-0.483527	-2898.17
-0.483222	-2615.92
-0.482916	-2330.26
-0.48261	-2094.18
-0.482304	-2159.68
-0.481999	-2206.07
-0.481693	-2263.73
-0.481387	-2373.93
-0.481081	-2488.21
-0.480776	-2621.61
-0.48047	-2684.68
-0.480164	-2485.37
-0.479858	-2591.7
-0.479553	-2698.03
-0.479247	-2723.6
-0.478941	-2438.29
-0.478635	-2454.49
-0.47833	-2451.59
-0.478024	-2404.28
-0.477718	-2150.07
-0.477412	-1928.64
-0.477107	-1860.01
-0.476801	-1819.19
-0.476495	-1907.86
-0.47619	-1996.44
-0.475884	-2085.11
-0.475578	-2144.98
-0.475272	-2071.26
-0.474967	-2052.15
-0.474661	-2287.74
-0.474355	-2496.75
-0.474049	-2582.52
-0.473744	-2668.21
-0.473438	-2753.97
-0.473132	-2821.87
-0.472826	-2807.11
-0.472521	-2792.27
-0.472215	-2777.51
-0.471909	-2774.39
-0.471603	-2825.84
-0.471298	-2881.32
-0.470992	-2890.26
-0.470686	-2631.3
-0.47038	-2547.42
-0.470075	-2518.24
-0.469769	-2743.69
-0.469463	-2892.18
-0.469157	-2749.36
-0.468852	-2951.62
-0.468546	-3338.48
-0.46824	-3643.06
-0.467934	-3565.95
-0.467629	-3492.88
-0.467323	-3438.97
-0.467017	-3333.52
-0.466711	-3055.08
-0.466406	-3086.14
-0.4661	-3070.48
-0.465794	-2738.47
-0.465488	-2421.39
-0.465183	-2401.44
-0.464877	-2343.32
-0.464571	-2270.63
-0.464265	-2130.35
-0.46396	-2044.94
-0.463654	-2213.98
-0.463348	-2350.09
-0.463042	-2333.53
-0.462737	-2308.75
-0.462431	-2311.67
-0.462125	-2623.56
-0.461819	-2886.57
-0.461514	-2830.55
-0.461208	-2710.94
-0.460902	-2578.96
-0.460596	-2389.75
-0.460291	-2233.49
-0.459985	-2229.87
-0.459679	-2262.12
-0.459373	-2460.52
-0.459068	-2641.06
-0.458762	-2672.99
-0.458456	-2382.51
-0.45815	-2012.53
-0.457845	-1759.36
-0.457539	-2046.69
-0.457233	-2291.94
-0.456927	-2342.57
-0.456622	-2393.2
-0.456316	-2443.82
-0.45601	-2485.51
-0.455704	-2485.88
-0.455399	-2519.24
-0.455093	-2705.19
-0.454787	-2849.71
-0.454482	-2802.71
-0.454176	-2788.72
-0.45387	-2927.31
-0.453564	-3045.95
-0.453259	-3072.41
-0.452953	-3098.87
-0.452647	-3125.33
-0.452341	-3126.01
-0.452036	-3007.6
-0.45173	-2959.39
-0.451424	-3235.36
-0.451118	-3512.7
-0.450813	-3686.26
-0.450507	-3376.11
-0.450201	-3246.47
-0.449895	-3346.17
-0.44959	-3096.3
-0.449284	-2864.34
-0.448978	-2781.11
-0.448672	-3024.3
-0.448367	-3299.87
-0.448061	-3197.36
-0.447755	-2824.18
-0.447449	-2792.08
-0.447144	-2926.2
-0.446838	-3009.32
-0.446532	-2857.32
-0.446226	-2745.29
-0.445921	-2817.55
-0.445615	-2885.67
-0.445309	-2934.72
-0.445003	-2996.71
-0.444698	-3052.06
-0.444392	-2839.67
-0.444086	-2798.83
-0.44378	-2742.13
-0.443475	-2612.36
-0.443169	-2482.59
-0.442863	-2352.83
-0.442557	-2249.19
-0.442252	-2265.87
-0.441946	-2274.26
-0.44164	-2310.79
-0.441334	-2619.12
-0.441029	-2708.71
-0.440723	-2530.68
-0.440417	-2590.43
-0.440111	-2877.58
-0.439806	-2808.23
-0.4395	-2743.02
-0.439194	-2696.86
-0.438888	-2670.05
-0.438583	-2732.15
-0.438277	-2738.99
-0.437971	-2491.78
-0.437665	-2307.73
-0.43736	-2413.93
-0.437054	-2520.14
-0.436748	-2626.34
-0.436442	-2683.48
-0.436137	-2515.17
-0.435831	-2342.71
-0.435525	-2217.57
-0.435219	-2433.53
-0.434914	-2816.19
-0.434608	-3107.57
-0.434302	-2979.85
-0.433996	-2807.18
-0.433691	-2494.55
-0.433385	-2478.4
-0.433079	-2424.15
-0.432774	-2387.45
-0.432468	-2364.89
-0.432162	-2037.57
-0.431856	-1776.69
-0.431551	-1817.09
-0.431245	-1841.62
-0.430939	-1870.3
-0.430633	-1918.02
-0.430328	-2001.41
-0.430022	-2248.25
-0.429716	-2495.1
-0.42941	-2741.95
-0.429105	-2925.08
-0.428799	-2816.22
-0.428493	-2707.35
-0.428187	-2598.49
-0.427882	-2504.04
-0.427576	-2475.65
-0.42727	-2447.25
-0.426964	-2418.86
-0.426659	-2401.55
-0.426353	-2435.02
-0.426047	-2457.4
-0.425741	-2362.46
-0.425436	-1977.44
-0.42513	-1770
-0.424824	-2059.16
-0.424518	-2297.55
-0.424213	-2494.33
-0.423907	-2500.73
-0.423601	-2507.14
-0.423295	-2513.54
-0.42299	-2513.14
-0.422684	-2481.6
-0.422378	-2450.07
-0.422072	-2418.53
-0.421767	-2380.05
-0.421461	-2309.85
-0.421155	-2291.02
-0.420849	-2506.94
-0.420544	-2760.34
-0.420238	-3118.39
-0.419932	-3071.93
-0.419626	-2635.35
-0.419321	-2551.9
-0.419015	-2690.49
-0.418709	-2799.91
-0.418403	-2776.1
-0.418098	-2784.8
-0.417792	-2941.88
-0.417486	-3103.12
-0.41718	-3216.68
-0.416875	-3093.88
-0.416569	-3281.89
-0.416263	-3372.58
-0.415957	-3086.02
-0.415652	-3096.95
-0.415346	-3076.17
-0.41504	-3026.18
-0.414734	-2843.01
-0.414429	-2675.83
-0.414123	-2581.59
-0.413817	-2431.7
-0.413511	-2028.14
-0.413206	-1729.49
-0.4129	-1909.04
-0.412594	-2130.34
-0.412289	-2475.07
-0.411983	-2447.93
-0.411677	-2180.05
-0.411371	-2230.46
-0.411066	-2344.28
-0.41076	-2454.26
-0.410454	-2546.82
-0.410148	-2605.95
-0.409843	-2512.92
-0.409537	-2457.48
-0.409231	-2573.23
-0.408925	-2629.09
-0.40862	-2412.33
-0.408314	-2233.25
-0.408008	-2158.75
-0.407702	-1835.7
-0.407397	-1833.12
-0.407091	-2067.92
-0.406785	-1998.45
-0.406479	-1966.61
-0.406174	-2105.92
-0.405868	-2249.76
-0.405562	-2414.21
-0.405256	-2507.54
[truncated: 24,186 more rows]
