# Supplementary material for: X-ray-activated polymerization expanding the frontiers of deep-tissue hydrogel formation
Source: Nat Commun. 2024 Apr 15;15:3247. doi: 10.1038/s41467-024-47559-z (PMC11018743; doi:10.1038/s41467-024-47559-z)
Supplement: Supplementary file 4 — Source Data [file 41467_2024_47559_MOESM4_ESM.zip › Supplementary Figure 16d.xlsx]

## Sheet: groupviii
-1.03062	202.958
-1.02999	206.784
-1.02936	210.782
-1.02874	214.607
-1.02811	218.606
-1.02748	189.049
-1.02686	159.666
-1.02623	130.109
-1.0256	100.726
-1.02497	124.719
-1.02435	148.887
-1.02372	200.698
-1.02309	252.684
-1.02246	70.8215
-1.02184	334.226
-1.02121	430.547
-1.02058	259.986
-1.01996	243.295
-1.01933	226.778
-1.0187	126.632
-1.01807	26.6599
-1.01745	185.224
-1.01682	343.963
-1.01619	279.98
-1.01557	216.172
-1.01494	168.186
-1.01431	120.373
-1.01368	72.3862
-1.01306	24.5735
-1.01243	9.96899
-1.0118	-4.46191
-1.01117	114.461
-1.01055	233.559
-1.00992	194.265
-1.00929	155.146
-1.00867	115.853
-1.00804	76.7329
-1.00741	222.431
-1.00678	368.304
-1.00616	291.456
-1.00553	214.781
-1.0049	218.606
-1.00427	222.605
-1.00365	159.666
-1.00302	96.9011
-1.00239	113.244
-1.00177	129.761
-1.00114	146.105
-1.00051	162.622
-0.999884	208.522
-0.999257	254.596
-0.99863	300.497
-0.998002	346.571
-0.997375	270.07
-0.996748	193.744
-0.996121	117.243
-0.995493	40.9167
-0.994866	80.5579
-0.994239	120.373
-0.993612	160.014
-0.992984	199.829
-0.992357	239.47
-0.99173	279.285
-0.991103	318.926
-0.990475	358.741
-0.989848	294.238
-0.989221	229.907
-0.988594	165.404
-0.987966	101.074
-0.987339	113.071
-0.986712	125.241
-0.986085	204.002
-0.985457	282.936
-0.98483	336.66
-0.984203	390.558
-0.983576	310.755
-0.982949	231.125
-0.982321	243.121
-0.981694	255.292
-0.981067	200.524
-0.98044	145.931
-0.979812	99.1614
-0.979185	52.5657
-0.978558	139.324
-0.977931	226.256
-0.977303	108.55
-0.976676	-8.98242
-0.976049	95.8579
-0.975422	200.872
-0.974794	195.135
-0.974167	189.571
-0.97354	183.833
-0.972913	178.27
-0.972285	166.969
-0.971658	155.841
-0.971031	278.068
-0.970404	400.469
-0.969776	323.273
-0.969149	246.077
-0.968522	168.881
-0.967895	91.8591
-0.967267	123.155
-0.96664	154.45
-0.966013	202.437
-0.965386	250.597
-0.964759	87.1648
-0.964131	190.788
-0.963504	377.866
-0.962877	120.025
-0.96225	279.285
-0.961622	171.489
-0.960995	186.094
-0.960368	200.872
-0.959741	186.615
-0.959113	172.358
-0.958486	158.102
-0.957859	144.019
-0.957232	88.0342
-0.956604	32.0498
-0.955977	70.6477
-0.95535	109.419
-0.954723	-59.9246
-0.954095	215.824
-0.953468	174.445
-0.952841	133.239
-0.952214	222.605
-0.951586	311.972
-0.950959	178.792
-0.950332	45.7849
-0.949705	122.112
-0.949077	198.438
-0.94845	141.237
-0.947823	84.0352
-0.947196	58.825
-0.946569	33.6145
-0.945941	75.1682
-0.945314	116.722
-0.944687	64.3884
-0.94406	12.0552
-0.943432	93.25
-0.942805	174.445
-0.942178	151.321
-0.941551	128.197
-0.940923	105.073
-0.940296	81.9487
-0.939669	86.6431
-0.939042	91.3374
-0.938414	96.032
-0.937787	100.726
-0.93716	151.321
-0.936533	201.915
-0.935905	118.982
-0.935278	36.0486
-0.934651	58.1294
-0.934024	80.2102
-0.933396	-81.3101
-0.932769	202.263
-0.932142	195.135
-0.931515	188.006
-0.930887	75.1682
-0.93026	-37.6699
-0.929633	75.6897
-0.929006	189.223
-0.928378	80.2102
-0.927751	-28.803
-0.927124	108.202
-0.926497	245.382
-0.92587	160.014
-0.925242	74.6465
-0.924615	59.3464
-0.923988	44.2202
-0.923361	95.8579
-0.922733	147.496
-0.922106	151.668
-0.921479	156.015
-0.920852	160.362
-0.920224	164.708
-0.919597	130.805
-0.91897	97.075
-0.918343	130.109
-0.917715	163.144
-0.917088	191.831
-0.916461	220.693
-0.915834	182.79
-0.915206	144.888
-0.914579	181.226
-0.913952	217.737
-0.913325	187.485
-0.912697	157.232
-0.91207	72.5601
-0.911443	-11.938
-0.910816	126.11
-0.910188	264.159
-0.909561	225.909
-0.908934	187.658
-0.908307	216.172
-0.90768	244.686
-0.907052	178.617
-0.906425	112.549
-0.905798	180.009
-0.905171	247.468
-0.904543	218.954
-0.903916	190.44
-0.903289	228.69
-0.902662	266.941
-0.902034	250.945
-0.901407	234.95
-0.90078	218.954
-0.900153	202.958
-0.899525	129.24
-0.898898	55.5215
-0.898271	115.331
-0.897644	175.14
-0.897016	230.777
-0.896389	286.414
-0.895762	208.522
-0.895135	130.631
-0.894507	171.663
-0.89388	212.695
-0.893253	186.963
-0.892626	161.231
-0.891998	164.708
-0.891371	168.186
-0.890744	171.663
-0.890117	175.14
-0.88949	160.536
-0.888862	146.105
-0.888235	131.5
-0.887608	117.07
-0.886981	185.92
-0.886353	254.944
-0.885726	190.266
-0.885099	125.763
-0.884472	100.031
-0.883844	74.4727
-0.883217	182.269
-0.88259	290.239
-0.881963	384.125
-0.881335	478.186
-0.880708	349.526
-0.880081	221.041
-0.879454	224.344
-0.878826	227.821
-0.878199	231.125
-0.877572	234.602
-0.876945	160.014
-0.876317	85.6001
-0.87569	11.0122
-0.875063	-63.4019
-0.874436	36.5701
-0.873808	136.716
-0.873181	103.16
-0.872554	69.7783
-0.871927	77.95
-0.871299	86.2954
-0.870672	94.467
-0.870045	102.812
-0.869418	106.985
-0.868791	111.332
-0.868163	115.505
-0.867536	119.851
-0.866909	190.788
-0.866282	261.899
-0.865654	199.307
-0.865027	136.89
-0.8644	182.79
-0.863773	228.864
-0.863145	141.237
-0.862518	53.7827
-0.861891	32.9189
-0.861264	12.2292
-0.860636	-8.63452
-0.860009	-29.3245
-0.859382	12.4031
-0.858755	54.3044
-0.858127	96.032
-0.8575	137.933
-0.856873	124.024
-0.856246	110.289
-0.855618	96.3796
-0.854991	82.6443
-0.854364	94.467
-0.853737	106.464
-0.853109	118.287
-0.852482	130.283
-0.851855	86.4692
-0.851228	42.8293
-0.850601	132.543
-0.849973	222.431
-0.849346	68.9089
-0.848719	-84.6133
-0.848092	73.4294
-0.847464	231.472
-0.846837	242.078
-0.84621	252.684
-0.845583	263.29
-0.844955	273.895
-0.844328	102.291
-0.843701	-69.3132
-0.843074	70.6477
-0.842446	210.609
-0.841819	133.587
-0.841192	56.5647
-0.840565	113.071
-0.839937	169.577
-0.83931	141.758
-0.838683	113.94
-0.838056	86.1216
-0.837428	58.3032
-0.836801	122.285
-0.836174	186.268
-0.835547	27.7031
-0.834919	-130.861
-0.834292	2.6665
-0.833665	136.195
-0.833038	136.195
-0.832411	136.195
-0.831783	66.6487
-0.831156	-2.89697
-0.830529	61.0852
-0.829902	125.067
-0.829274	166.447
-0.828647	208.001
-0.82802	249.38
-0.827393	290.934
-0.826765	179.313
-0.826138	67.8657
-0.825511	89.7727
-0.824884	111.854
-0.824256	171.315
-0.823629	230.951
-0.823002	156.885
-0.822375	82.9919
-0.821747	0.580322
-0.82112	-81.6577
-0.820493	58.4771
-0.819866	198.786
-0.819238	154.45
-0.818611	110.289
-0.817984	65.9534
-0.817357	21.7917
-0.816729	99.8569
-0.816102	178.096
-0.815475	122.633
-0.814848	67.3442
-0.814221	76.5591
-0.813593	85.9478
-0.812966	95.1626
-0.812339	104.551
-0.811712	105.421
-0.811084	106.464
-0.810457	107.333
-0.80983	108.376
-0.809203	127.154
-0.808575	146.105
-0.807948	164.882
-0.807321	183.833
-0.806694	169.229
-0.806066	154.798
-0.805439	140.193
-0.804812	125.763
-0.804185	134.108
-0.803557	142.627
-0.80293	150.973
-0.802303	159.492
-0.801676	134.456
-0.801048	109.593
-0.800421	84.5569
-0.799794	59.6941
-0.799167	48.9146
-0.798539	38.3088
-0.797912	27.5293
-0.797285	16.9236
-0.796658	8.92578
-0.79603	1.10181
-0.795403	126.632
-0.794776	252.336
-0.794149	188.702
-0.793522	125.241
-0.792894	61.6067
-0.792267	-1.85376
-0.79164	20.7485
-0.791013	43.5247
-0.790385	66.1272
-0.789758	88.9033
-0.789131	107.333
-0.788504	125.937
-0.787876	144.366
-0.787249	162.97
-0.786622	278.763
-0.785995	394.731
-0.785367	198.96
-0.78474	3.36206
-0.784113	19.7053
-0.783486	36.2224
-0.782858	52.5657
-0.782231	69.0828
-0.781604	65.9534
-0.780977	62.9976
-0.780349	59.8679
-0.779722	56.9124
-0.779095	74.9941
-0.778468	93.25
-0.77784	111.332
-0.777213	129.588
-0.776586	92.033
-0.775959	54.6521
-0.775332	17.0974
-0.774704	-20.2834
-0.774077	-5.67896
-0.77345	9.09961
-0.772823	23.7041
-0.772195	38.4827
-0.771568	94.8147
-0.770941	151.321
-0.770314	74.125
-0.769686	-2.89697
-0.769059	44.5679
-0.768432	92.033
-0.767805	139.498
-0.767177	186.963
-0.76655	103.682
-0.765923	20.4009
-0.765296	70.6477
-0.764668	120.895
-0.764041	19.5315
-0.763414	-81.8315
-0.762787	-49.6665
-0.762159	-17.5017
-0.761532	-27.0642
-0.760905	-36.6267
-0.760278	-46.1895
-0.75965	-55.752
-0.759023	22.4871
-0.758396	100.726
-0.757769	45.4373
-0.757142	-9.85156
-0.756514	43.3508
-0.755887	96.5535
-0.75526	149.756
-0.754633	202.958
-0.754005	191.483
-0.753378	180.009
-0.752751	168.533
-0.752124	157.058
-0.751496	159.492
-0.750869	161.927
-0.750242	164.361
-0.749615	166.795
-0.748987	34.4839
-0.74836	-97.8271
-0.747733	-7.59131
-0.747106	82.6443
-0.746478	81.0796
-0.745851	79.5146
-0.745224	77.95
-0.744597	76.3853
-0.743969	73.4294
-0.743342	70.4739
-0.742715	67.5181
-0.742088	64.5625
-0.74146	61.6067
-0.740833	58.6509
-0.740206	55.6953
-0.739579	52.7395
-0.738951	17.9668
-0.738324	-16.8062
-0.737697	-51.5791
-0.73707	-86.3521
-0.736443	9.62109
-0.735815	105.594
-0.735188	68.0396
-0.734561	30.4849
-0.733934	45.0896
-0.733306	59.6941
-0.732679	74.2988
-0.732052	88.9033
-0.731425	95.1626
-0.730797	101.422
-0.73017	107.681
-0.729543	113.94
-0.728916	75.8635
-0.728288	37.7874
-0.727661	149.93
-0.727034	-4.9834
-0.726407	-9.67773
-0.725779	-14.3721
-0.725152	-35.7576
-0.724525	-57.1428
-0.723898	-41.6689
-0.72327	-26.1948
-0.722643	-10.7209
-0.722016	4.75293
-0.721389	11.8813
-0.720761	19.0098
-0.720134	26.1384
-0.719507	33.2668
-0.71888	139.846
-0.718253	246.425
-0.717625	236.167
-0.716998	225.909
-0.716371	137.759
-0.715744	316.666
-0.715116	211.826
-0.714489	106.985
-0.713862	91.1636
-0.713235	75.342
-0.712607	59.5203
-0.71198	43.6987
-0.711353	11.186
-0.710726	-21.3267
-0.710098	-53.8394
-0.709471	-86.3521
-0.708844	11.0122
-0.708217	108.376
-0.707589	72.2124
-0.706962	36.0486
-0.706335	49.9578
-0.705708	63.8669
-0.70508	94.467
-0.704453	125.067
-0.703826	-76.6157
-0.703199	-11.2427
-0.702571	37.4395
-0.701944	86.1216
-0.701317	-65.4883
-0.70069	-217.098
-0.700063	4.05762
-0.699435	-41.8428
-0.698808	-54.3611
-0.698181	-66.8792
-0.697554	-246.307
-0.696926	-158.68
-0.696299	-129.47
-0.695672	-100.261
-0.695045	-54.3611
-0.694417	-8.46069
-0.69379	28.3984
-0.693163	65.2578
-0.692536	85.426
-0.691908	105.594
-0.691281	92.3806
-0.690654	-187.889
-0.690027	71.5168
-0.689399	63.8669
-0.688772	-15.7629
-0.688145	171.837
-0.687518	42.1338
-0.68689	-87.3953
-0.686263	72.2124
-0.685636	-35.062
-0.685009	7.70874
-0.684381	50.6533
-0.683754	45.4373
-0.683127	40.3953
-0.6825	35.1792
-0.681873	30.1372
-0.681245	24.9214
-0.680618	19.8792
-0.679991	14.6633
-0.679364	9.62109
-0.678736	14.1416
-0.678109	18.8359
-0.677482	23.3564
-0.676855	28.0508
-0.676227	74.2988
-0.6756	120.721
-0.674973	33.4407
-0.674346	-53.6655
-0.673718	-24.1086
-0.673091	5.62231
-0.672464	168.707
-0.671837	64.9102
-0.671209	197.395
-0.670582	62.9976
-0.669955	61.9543
-0.669328	61.0852
-0.6687	42.8293
-0.668073	24.5735
-0.667446	156.537
-0.666819	21.4441
-0.666191	33.7883
-0.665564	46.1328
-0.664937	192.005
-0.66431	70.8215
-0.663682	-80.2668
-0.663055	-231.355
-0.662428	-176.588
-0.661801	-121.82
-0.661174	-92.0896
-0.660546	-62.3586
-0.659919	-15.937
-0.659292	30.4849
-0.658665	-80.6145
-0.658037	75.342
-0.65741	81.0796
-0.656783	86.8171
-0.656156	137.064
-0.655528	187.311
-0.654901	87.3386
-0.654274	-12.6335
-0.653647	67.5181
-0.653019	-119.386
-0.652392	-22.5437
-0.651765	74.2988
-0.651138	-18.0232
-0.65051	-110.345
-0.649883	-130.34
-0.649256	116.722
-0.648629	-87.9167
-0.648001	-292.555
-0.647374	-168.938
-0.646747	-45.3201
-0.64612	-27.4119
-0.645492	-9.50391
-0.644865	8.40405
-0.644238	26.3123
-0.643611	-9.33008
-0.642984	-44.9722
-0.642356	-80.6145
-0.641729	-116.257
-0.641102	-118.517
-0.640475	-120.777
-0.639847	-123.037
-0.63922	-125.298
-0.638593	-69.3132
-0.637966	-13.3289
-0.637338	42.6555
-0.636711	98.6399
-0.636084	15.5325
-0.635457	-67.5747
-0.634829	-50.5359
-0.634202	-33.4973
-0.633575	278.416
-0.632948	56.2168
-0.63232	0.927979
-0.631693	-54.3611
-0.631066	18.3145
-0.630439	90.9897
-0.629811	163.665
-0.629184	236.341
-0.628557	174.445
-0.62793	112.549
-0.627302	50.6533
-0.626675	-11.0686
-0.626048	-3.4187
-0.625421	4.23145
-0.624794	11.8813
-0.624166	19.7053
-0.623539	63.5193
-0.622912	107.333
-0.622285	17.6189
-0.621657	-71.9214
-0.62103	-53.1438
-0.620403	-34.3665
-0.619776	-15.5891
-0.619148	3.36206
-0.618521	-28.803
-0.617894	-60.9678
-0.617267	-93.1328
-0.616639	-125.124
-0.616012	-154.507
-0.615385	-183.89
-0.614758	-79.7451
-0.61413	24.5735
-0.613503	8.40405
-0.612876	-7.76538
-0.612249	-23.9346
-0.611621	-39.9302
-0.610994	-61.6633
-0.610367	-83.3962
-0.60974	-105.129
-0.609112	-126.689
-0.608485	8.40405
-0.607858	143.497
-0.607231	56.043
-0.606603	-31.4109
-0.605976	-63.228
-0.605349	-95.0452
-0.604722	-126.863
-0.604095	-158.68
-0.603467	-10.3733
-0.60284	137.933
-0.602213	63.6931
-0.601586	-10.5471
-0.600958	-37.4961
-0.600331	-64.4451
-0.599704	-91.394
-0.599077	-118.343
-0.598449	-84.7874
-0.597822	-51.2314
-0.597195	-17.6755
-0.596568	15.8804
-0.59594	-50.7097
-0.595313	-117.3
-0.594686	-183.89
-0.594059	-250.48
-0.593431	-228.747
-0.592804	-207.014
-0.592177	-185.281
-0.59155	-163.548
-0.590922	-197.451
-0.590295	-231.355
-0.589668	-131.731
-0.589041	-32.1062
-0.588413	-130.514
-0.587786	-228.747
-0.587159	-15.4153
-0.586532	197.917
-0.585905	93.9456
-0.585277	-9.85156
-0.58465	108.898
-0.584023	227.647
-0.583396	109.767
-0.582768	-7.93921
-0.582141	7.88257
-0.581514	23.7041
-0.580887	-96.9578
-0.580259	-217.446
-0.579632	-204.406
-0.579005	-191.366
-0.578378	-169.981
-0.57775	-148.422
-0.577123	-126.863
-0.576496	-105.303
-0.575869	-100.609
-0.575241	-95.7407
-0.574614	-90.8726
-0.573987	-86.0044
-0.57336	-149.465
-0.572732	-212.751
-0.572105	-142.51
-0.571478	-72.269
-0.570851	-77.311
-0.570223	-82.1792
-0.569596	-87.0476
-0.568969	-91.9158
-0.568342	-116.257
-0.567715	-140.598
-0.567087	-164.939
-0.56646	-189.106
-0.565833	-156.419
-0.565206	-123.559
-0.564578	-157.636
-0.563951	-191.54
-0.563324	-131.731
-0.562697	-71.9214
-0.562069	-234.658
-0.561442	-397.222
-0.560815	-361.058
-0.560188	-324.72
-0.55956	-288.556
-0.558933	-252.219
-0.558306	-193.279
-0.557679	-134.339
-0.557051	-75.3987
-0.556424	-16.2847
-0.555797	-65.8359
-0.55517	-115.214
-0.554542	-164.765
-0.553915	-214.143
-0.553288	-143.38
-0.552661	-72.6167
-0.552033	-135.382
-0.551406	-197.973
-0.550779	-185.629
-0.550152	-173.11
-0.549525	-160.766
-0.548897	-148.248
-0.54827	-188.932
-0.547643	-229.443
-0.547016	-270.127
-0.546388	-310.637
-0.545761	-295.685
-0.545134	-280.559
-0.544507	-265.606
-0.543879	-250.48
-0.543252	-218.837
-0.542625	-187.02
-0.541998	-155.376
-0.54137	-123.559
-0.540743	-158.68
-0.540116	-193.626
-0.539489	-161.983
-0.538861	-130.166
-0.538234	-190.497
-0.537607	-250.654
-0.53698	22.835
-0.536352	-148.595
-0.535725	-282.645
-0.535098	-149.465
-0.534471	-127.732
-0.533843	-105.825
-0.533216	-166.156
-0.532589	-226.313
-0.531962	-153.116
-0.531334	-79.7451
-0.530707	-202.667
-0.53008	-325.416
-0.529453	-225.792
-0.528826	-125.993
-0.528198	-111.563
-0.527571	-96.9578
-0.526944	-82.5271
-0.526317	-67.9224
-0.525689	-72.9644
-0.525062	-77.8328
-0.524435	-82.7009
-0.523808	-87.5691
-0.52318	-103.739
-0.522553	-119.734
-0.521926	-135.903
-0.521299	-151.899
-0.520671	-90.177
-0.520044	-28.2813
-0.519417	33.6145
-0.51879	95.5103
-0.518162	49.6101
-0.517535	3.88354
-0.516908	-42.0166
-0.516281	-87.7429
-0.515653	-133.643
-0.515026	-179.37
-0.514399	-225.096
-0.513772	-270.822
-0.513144	-216.577
-0.512517	-162.157
-0.51189	-107.911
-0.511263	-53.4917
-0.510636	-54.8826
-0.510008	-56.0996
-0.509381	-57.3167
-0.508754	-58.5337
-0.508127	-71.052
-0.507499	-83.5703
-0.506872	-96.0884
-0.506245	-108.607
-0.505618	-129.47
-0.50499	-150.334
-0.504363	-171.198
-0.503736	-191.888
-0.503109	-118.169
-0.502481	-44.4507
-0.501854	-104.26
-0.501227	-164.07
-0.5006	-119.56
-0.499972	-75.0508
-0.499345	-97.3054
-0.498718	-119.386
-0.498091	-60.9678
-0.497463	-2.54932
-0.496836	-77.6589
-0.496209	-152.768
-0.495582	-190.323
-0.494954	-227.878
-0.494327	-131.905
-0.4937	-35.7576
-0.493073	-111.562
-0.492446	-187.367
-0.491818	-129.644
-0.491191	-71.9214
-0.490564	-47.5803
-0.489937	-23.2393
-0.489309	1.10181
-0.488682	25.6167
-0.488055	-46.3633
-0.487428	-118.169
-0.4868	-190.149
-0.486173	-261.955
-0.485546	-172.589
-0.484919	-83.0486
-0.484291	-127.21
-0.483664	-171.198
-0.483037	-202.146
-0.48241	-232.92
-0.481782	-130.34
-0.481155	-27.5859
-0.480528	-41.8428
-0.479901	-55.9258
-0.479273	-70.1826
-0.478646	-84.2656
-0.478019	-77.6589
-0.477392	-70.8782
-0.476764	-64.2712
-0.476137	-57.4905
-0.47551	-176.066
-0.474883	-294.468
-0.474255	-190.497
-0.473628	-86.3521
-0.473001	-101.304
-0.472374	-116.083
-0.471747	-131.035
-0.471119	-145.814
-0.470492	-138.511
-0.469865	-131.035
-0.469238	-123.733
-0.46861	-116.257
-0.467983	-167.895
-0.467356	-219.532
-0.466729	-137.642
-0.466101	-55.5781
-0.465474	-48.7974
-0.464847	-41.8428
-0.46422	-35.062
-0.463592	-28.1074
-0.462965	-40.7996
-0.462338	-53.4917
-0.461711	-66.1838
-0.461083	-78.7019
-0.460456	-162.331
-0.459829	-245.786
-0.459202	-195.887
-0.458574	-145.814
-0.457947	-171.024
-0.45732	-196.234
-0.456693	-154.681
-0.456065	-112.953
-0.455438	-142.336
-0.454811	-171.546
-0.454184	-134.165
-0.453557	-96.6101
-0.452929	-64.0974
-0.452302	-31.5847
-0.451675	-65.8359
-0.451048	-99.9136
-0.45042	-171.719
-0.449793	-243.352
-0.449166	-181.63
-0.448539	-119.734
-0.447911	-92.6111
-0.447284	-65.3145
-0.446657	-104.956
-0.44603	-144.423
-0.445402	-175.719
-0.444775	-206.84
-0.444148	-104.434
-0.443521	-2.02783
-0.442893	-89.6555
-0.442266	-177.109
-0.441639	-197.973
-0.441012	-218.663
-0.440384	-232.572
-0.439757	-246.307
-0.43913	-193.279
-0.438503	-140.25
-0.437875	-71.3997
-0.437248	-2.37549
-0.436621	-0.289063
-0.435994	1.97119
-0.435367	12.4031
-0.434739	23.0088
-0.434112	-99.9136
-0.433485	-222.836
-0.432858	-147.031
-0.43223	-71.052
-0.431603	-128.775
-0.430976	-186.324
-0.430349	-289.948
-0.429721	-393.397
-0.429094	-363.318
-0.428467	-333.24
-0.42784	-251.002
-0.427212	-168.59
-0.426585	-153.116
-0.425958	-137.468
-0.425331	-153.985
-0.424703	-170.329
-0.424076	-186.846
-0.423449	-203.189
-0.422822	-209.274
-0.422194	-215.186
-0.421567	-221.271
-0.42094	-227.182
-0.420313	-187.367
-0.419685	-147.378
-0.419058	-174.327
-0.418431	-201.103
-0.417804	-235.006
-0.417177	-268.736
-0.416549	-169.112
-0.415922	-69.3132
-0.415295	-21.1528
-0.414668	27.1814
-0.41404	-58.186
-0.413413	-143.38
-0.412786	-155.029
-0.412159	-166.504
-0.411531	-44.6245
-0.410904	77.4285
-0.410277	-7.93921
-0.40965	-93.1328
-0.409022	-111.736
-0.408395	-130.166
-0.407768	-66.7053
-0.407141	-3.07104
-0.406513	-72.9644
-0.405886	-142.858
-0.405259	-133.469
-0.404632	-124.081
-0.404004	-114.692
-0.403377	-105.303
-0.40275	-121.125
-0.402123	-136.773
-0.401495	-152.421
-0.400868	-168.068
-0.400241	-183.716
-0.399614	-199.364
-0.398986	-215.012
-0.398359	-230.66
-0.397732	-213.099
-0.397105	-195.365
-0.396478	-177.631
-0.39585	-159.897
-0.395223	-122.69
-0.394596	-85.4827
-0.393969	-181.804
-0.393341	-278.125
-0.392714	-226.487
-0.392087	-174.675
-0.39146	-373.229
-0.390832	-126.689
-0.390205	-138.859
-0.389578	-151.03
-0.388951	-135.382
-0.388323	-119.734
-0.387696	-123.559
-0.387069	-127.21
-0.386442	-131.035
-0.385814	-134.686
-0.385187	-213.621
-0.38456	-292.382
-0.383933	-237.788
-0.383305	-183.021
-0.382678	-191.019
-0.382051	-198.842
-0.381424	-234.658
-0.380796	-270.301
-0.380169	8.23022
-0.379542	-158.158
-0.378915	-74.3555
-0.378288	9.62109
-0.37766	-33.4973
-0.377033	-76.4417
-0.376406	-119.56
-0.375779	-162.505
-0.375151	-172.241
-0.374524	-181.804
-0.373897	-191.54
-0.37327	-201.103
-0.372642	-231.007
-0.372015	-260.738
-0.371388	-290.643
-0.370761	-320.374
-0.370133	-316.896
-0.369506	-313.245
-0.368879	-309.768
-0.368252	-306.117
-0.367624	-309.42
-0.366997	-312.55
-0.36637	-315.853
-0.365743	-318.983
-0.365115	-322.286
-0.364488	-325.416
-0.363861	-328.719
-0.363234	-331.849
-0.362606	-337.934
-0.361979	-343.845
-0.361352	-349.931
-0.360725	-355.842
-0.360098	-328.545
-0.35947	-301.075
-0.358843	-273.778
-0.358216	-246.307
-0.357589	-256.565
-0.356961	-266.65
-0.356334	-276.907
-0.355707	-286.992
-0.35508	-230.486
-0.354452	-173.806
-0.353825	-250.828
-0.353198	-327.676
-0.352571	-252.393
-0.351943	-176.936
-0.351316	-235.18
-0.350689	-293.251
-0.350062	-368.187
-0.349434	-442.948
-0.348807	-384.356
-0.34818	-325.59
-0.347553	-244.047
-0.346925	-162.505
-0.346298	-214.49
-0.345671	-266.476
-0.345044	-221.097
-0.344416	-175.719
-0.343789	-130.34
-0.343162	-84.9612
-0.342535	-224.574
-0.341907	-364.187
-0.34128	-281.254
-0.340653	-198.321
-0.340026	-177.979
-0.339399	-157.636
-0.338771	-204.058
-0.338144	-250.48
-0.337517	-215.186
-0.33689	-179.891
-0.336262	-278.125
-0.335635	-376.358
-0.335008	-295.163
-0.334381	-213.969
-0.333753	-266.302
-0.333126	-318.635
-0.332499	-299.336
-0.331872	-280.037
-0.331244	-260.738
-0.330617	-241.439
-0.32999	-234.658
-0.329363	-227.878
-0.328735	-221.097
-0.328108	-214.316
-0.327481	-189.628
-0.326854	-164.765
-0.326226	-223.357
-0.325599	-281.95
-0.324972	-102.695
-0.324345	-190.497
-0.323717	-61.3154
-0.32309	-199.19
-0.322463	-16.6323
-0.321836	-100.957
-0.321209	-418.955
-0.320581	-202.841
-0.319954	-157.81
-0.319327	-112.78
-0.3187	-167.895
-0.318072	-223.01
-0.317445	-237.962
-0.316818	-252.74
-0.316191	-200.755
-0.315563	-148.77
-0.314936	-146.857
-0.314309	-144.944
-0.313682	-209.796
-0.313054	-274.647
-0.312427	-182.499
-0.3118	-90.177
-0.311173	-131.383
-0.310545	-172.589
-0.309918	-236.049
-0.309291	-299.51
-0.308664	-296.207
-0.308036	-292.903
-0.307409	-321.591
-0.306782	-350.104
-0.306155	-378.792
-0.305527	-407.306
-0.3049	-242.656
-0.304273	-77.8328
-0.303646	-135.729
-0.303019	-193.453
-0.302391	-279.863
-0.301764	-366.1
-0.301137	-318.983
-0.30051	-271.692
-0.299882	-276.038
-0.299255	-280.211
-0.298628	-284.558
-0.298001	-288.73
-0.297373	-307.682
-0.296746	-326.459
-0.296119	-278.646
-0.295492	-230.66
-0.294864	-287.166
-0.294237	-343.498
-0.29361	-266.476
-0.292983	-189.28
-0.292355	-288.904
-0.291728	-388.355
-0.291101	-354.451
-0.290474	-320.374
-0.289846	-278.125
-0.289219	-235.702
-0.288592	-326.98
-0.287965	-418.086
-0.287337	-369.925
-0.28671	-321.591
-0.286083	-273.43
-0.285456	-225.096
-0.284829	-129.644
-0.284201	-34.0188
-0.283574	-160.94
-0.282947	-287.861
-0.28232	-354.451
-0.281692	-420.867
-0.281065	-353.93
-0.280438	-286.818
-0.279811	-275.517
-0.279183	-264.042
-0.278556	-252.567
-0.277929	-241.092
-0.277302	-280.906
-0.276674	-320.548
-0.276047	-360.363
-0.27542	-400.004
-0.274793	-432.864
-0.274165	-465.551
-0.273538	-364.709
-0.272911	-263.868
-0.272284	-306.465
-0.271656	-348.887
-0.271029	-324.72
-0.270402	-300.379
-0.269775	-238.657
-0.269147	-176.762
-0.26852	-248.394
-0.267893	-320.026
-0.267266	-267.693
-0.266638	-215.186
-0.266011	-296.38
-0.265384	-377.401
-0.264757	-383.487
-0.26413	-389.398
-0.263502	-395.483
-0.262875	-401.395
-0.262248	-462.421
-0.261621	-523.274
-0.260993	-450.772
-0.260366	-378.097
-0.259739	-351.495
-0.259112	-324.72
-0.258484	-298.119
-0.257857	-271.344
-0.25723	-228.573
-0.256603	-185.629
-0.255975	-209.622
-0.255348	-233.441
-0.254721	-294.99
-0.254094	-356.364
-0.253466	-284.384
-0.252839	-212.23
-0.252212	-242.482
-0.251585	-272.561
-0.250957	-269.431
-0.25033	-266.128
-0.249703	-541.182
-0.249076	-281.95
-0.248448	-623.767
-0.247821	-431.299
-0.247194	-286.644
-0.246567	-141.989
-0.24594	-275.517
-0.245312	-409.045
-0.244685	-292.208
-0.244058	-175.371
-0.243431	-192.062
-0.242803	-208.753
-0.242176	-228.226
-0.241549	-247.698
-0.240922	-267.171
-0.240294	-286.644
-0.239667	-297.771
-0.23904	-308.899
-0.238413	-320.026
-0.237785	-331.153
-0.237158	-346.627
-0.236531	-362.101
-0.235904	-377.575
-0.235276	-393.049
-0.234649	-308.377
-0.234022	-223.705
-0.233395	-272.561
-0.232767	-321.417
-0.23214	-400.873
-0.231513	-480.329
-0.230886	-426.257
-0.230258	-372.185
-0.229631	-376.532
-0.229004	-380.879
-0.228377	-385.225
-0.22775	-389.572
-0.227122	-323.677
-0.226495	-257.782
-0.225868	-24.9778
-0.225241	-326.285
-0.224613	-232.572
-0.223986	-138.859
-0.223359	-212.056
-0.222732	-285.253
-0.222104	-313.941
-0.221477	-342.628
-0.22085	-371.316
-0.220223	-400.004
-0.219595	-412
-0.218968	-423.997
-0.218341	-435.994
-0.217714	-447.99
-0.217086	-359.146
-0.216459	-270.301
-0.215832	-314.984
-0.215205	-359.667
-0.214577	-295.859
-0.21395	-232.051
-0.213323	-168.242
-0.212696	-104.434
-0.212068	-157.463
-0.211441	-210.491
-0.210814	-263.52
-0.210187	-316.549
-0.209559	-300.031
-0.208932	-283.514
-0.208305	-266.997
-0.207678	-250.48
-0.207051	-205.102
-0.206423	-159.549
-0.205796	-247.698
-0.205169	-335.674
-0.204542	-301.422
-0.203914	-266.997
-0.203287	-232.746
-0.20266	-198.321
-0.202033	-355.321
-0.201405	-512.146
-0.200778	-446.599
-0.200151	-380.879
-0.199524	-362.623
-0.198896	-344.193
-0.198269	-325.938
-0.197642	-307.508
-0.197015	-300.205
-0.196387	-292.729
-0.19576	-285.427
-0.195133	-277.951
-0.194506	-256.739
-0.193878	-235.354
-0.193251	-214.143
-0.192624	-192.757
-0.191997	-313.071
-0.191369	-433.212
-0.190742	-330.979
-0.190115	-228.573
-0.189488	-234.832
-0.188861	-240.918
-0.188233	-247.177
-0.187606	-253.262
-0.186979	-239.005
-0.186352	-224.574
-0.185724	-210.317
-0.185097	-195.887
-0.18447	-237.266
-0.183843	-278.472
-0.183215	-319.852
-0.182588	-361.058
-0.181961	-341.933
-0.181334	-322.634
-0.180706	-303.509
-0.180079	-284.21
-0.179452	-223.357
-0.178825	-162.331
-0.178197	-235.006
-0.17757	-307.508
-0.176943	-314.636
-0.176316	-321.591
-0.175688	-328.719
-0.175061	-335.674
-0.174434	-334.457
-0.173807	-333.066
-0.173179	-331.849
-0.172552	-330.458
-0.171925	-326.807
-0.171298	-322.982
-0.170671	-319.331
-0.170043	-315.506
-0.169416	-270.127
-0.168789	-224.574
-0.168162	-312.724
-0.167534	-400.699
-0.166907	-421.215
-0.16628	-441.731
-0.165653	-462.247
-0.165025	-482.763
-0.164398	-455.988
-0.163771	-429.213
-0.163144	-402.438
-0.162516	-375.663
-0.161889	-366.969
-0.161262	-358.276
-0.160635	-349.583
-0.160007	-340.89
-0.15938	-365.579
-0.158753	-390.267
-0.158126	-414.956
-0.157498	-439.645
-0.156871	-415.999
-0.156244	-392.354
-0.155617	-368.708
-0.154989	-345.063
-0.154362	-460.509
-0.153735	-575.955
-0.153108	-557.873
-0.15248	-539.791
-0.151853	-472.679
-0.151226	-405.567
-0.150599	-471.984
-0.149972	-538.4
-0.149344	-563.089
-0.148717	-587.777
-0.14809	-612.466
-0.147463	-637.155
-0.146835	-558.568
-0.146208	-479.808
-0.145581	-534.749
-0.144954	-589.516
-0.144326	-552.657
-0.143699	-515.624
-0.143072	-478.764
-0.142445	-441.731
-0.141817	-441.384
-0.14119	-440.862
-0.140563	-440.514
-0.139936	-439.992
-0.139308	-439.645
-0.138681	-439.123
-0.138054	-472.157
-0.137427	-505.018
-0.136799	-231.007
-0.136172	-490.935
-0.135545	-450.598
-0.134918	-410.088
-0.13429	-403.133
-0.133663	-396.005
-0.133036	-389.05
-0.132409	-381.922
-0.131782	-404.177
-0.131154	-426.257
-0.130527	-448.512
-0.1299	-470.593
-0.129273	-437.211
-0.128645	-403.655
-0.128018	-370.273
-0.127391	-336.717
-0.126764	-342.976
-0.126136	-349.061
-0.125509	-355.321
-0.124882	-361.406
-0.124255	-342.628
-0.123627	-323.677
-0.123	-304.9
-0.122373	-285.948
-0.121746	-282.471
-0.121118	-278.82
-0.120491	-408.871
-0.119864	-538.748
-0.119237	-493.543
-0.118609	-448.164
-0.117982	-369.577
-0.117355	-290.817
-0.116728	-541.182
-0.1161	-257.261
-0.115473	-424.171
-0.114846	-323.851
-0.114219	-382.27
-0.113592	-440.514
-0.112964	-482.242
-0.112337	-523.795
-0.11171	-427.822
-0.111083	-331.675
-0.110455	-369.23
-0.109828	-406.611
-0.109201	-469.202
-0.108574	-531.619
-0.107946	-460.682
-0.107319	-389.572
-0.106692	-473.896
-0.106065	-558.047
-0.105437	-508.843
-0.10481	-459.465
-0.104183	-435.298
-0.103556	-410.957
-0.102928	-386.79
-0.102301	-362.449
-0.101674	-426.953
-0.101047	-491.282
-0.100419	-422.258
-0.0997922	-353.06
-0.099165	-375.836
-0.0985377	-398.439
-0.0979105	-421.215
-0.0972832	-443.818
-0.096656	-420.52
-0.0960287	-397.048
-0.0954015	-373.75
-0.0947743	-350.278
-0.094147	-360.363
-0.0935198	-370.273
-0.0928925	-380.357
-0.0922653	-390.267
-0.0916381	-401.395
-0.0910108	-412.348
-0.0903836	-423.475
-0.0897563	-434.429
-0.0891291	-445.556
-0.0885018	-456.51
-0.0878746	-467.637
-0.0872474	-478.59
-0.0866201	-443.47
-0.0859929	-408.349
-0.0853656	-540.138
-0.0847384	-404.872
-0.0841112	-302.987
-0.0834839	-468.159
-0.0828567	-466.42
-0.0822294	-464.681
-0.0816022	-467.811
-0.0809749	-470.94
-0.0803477	-474.07
-0.0797205	-477.199
-0.0790932	-549.875
-0.078466	-622.55
-0.0778387	-472.679
-0.0772115	-322.808
-0.0765843	-395.309
-0.075957	-467.811
-0.0753298	-406.784
-0.0747025	-612.814
-0.0740753	-295.859
-0.073448	-245.96
-0.0728208	-374.098
-0.0721936	-502.236
-0.0715663	-485.023
-0.0709391	-467.811
-0.0703118	-450.598
-0.0696846	-433.386
-0.0690574	-452.337
-0.0684301	-471.288
-0.0678029	-340.021
-0.0671756	-475.809
-0.0665484	-467.463
-0.0659211	-459.118
-0.0652939	-467.463
-0.0646667	-475.809
-0.0640394	-450.772
-0.0634122	-425.736
-0.0627849	-384.008
-0.0621577	-342.281
-0.0615305	-475.809
-0.0609032	-342.281
-0.060276	-509.191
-0.0596487	-409.045
-0.0590215	-367.317
-0.0583942	-325.59
-0.057767	-400.699
-0.0571398	-475.809
-0.0565125	-478.59
-0.0558853	-481.372
-0.055258	-484.154
-0.0546308	-486.936
-0.0540036	-473.027
-0.0533763	-459.118
-0.0527491	-445.208
-0.0521218	-431.299
-0.0514946	-379.835
-0.0508673	-328.372
-0.0502401	-410.436
-0.0496129	-492.5
-0.0489856	-474.418
-0.0483584	-456.336
-0.0477311	-438.254
-0.0471039	-420.172
-0.0464767	-351.669
-0.0458494	-283.167
-0.0452222	-331.501
-0.0445949	-379.835
-0.0439677	-603.425
-0.0433404	-559.959
-0.0427132	-399.656
-0.042086	-506.409
-0.0414587	-287.687
-0.0408315	-336.021
-0.0402042	-367.665
-0.039577	-399.308
-0.0389498	-561.698
-0.0383225	-457.031
-0.0376953	-485.893
-0.037068	-514.754
-0.0364408	-699.051
-0.0358135	-616.291
-0.0351863	-550.223
-0.0345591	-484.154
-0.0339318	-476.504
-0.0333046	-468.854
-0.0326773	-444.513
-0.0320501	-420.172
-0.0314228	-562.045
-0.0307956	-436.863
-0.0301684	-311.68
-0.0295411	-453.554
-0.0289139	-453.554
-0.0282866	-453.554
-0.0276594	-453.554
-0.0270322	-453.554
-0.0264049	-670.189
-0.0257777	-619.769
-0.0251504	-602.73
-0.0245232	-585.691
-0.0238959	-474.07
-0.0232687	-629.505
-0.0226415	-501.193
-0.0220142	-372.881
-0.021387	-371.49
-0.0207597	-370.099
-0.0201325	-368.708
-0.0195053	-367.317
-0.018878	-413.217
-0.0182508	-459.118
-0.0176235	-521.709
-0.0169963	-584.3
-0.016369	-430.43
-0.0157418	-543.616
-0.0151146	-506.583
-0.0144873	-469.55
-0.0138601	-457.553
-0.0132328	-445.556
-0.0126056	-433.56
-0.0119784	-421.563
-0.0113511	-515.624
-0.0107239	-609.684
-0.0100966	-419.998
-0.00946939	-497.368
-0.00884215	-499.628
-0.00821491	-501.888
-0.00758766	-520.84
-0.00696042	-539.791
-0.00633318	-498.933
-0.00570594	-457.901
-0.0050787	-417.042
-0.00445146	-376.01
-0.00382421	-390.789
-0.00319697	-405.394
-0.00256973	-420.172
-0.00194249	-434.777
-0.00131525	-397.396
-0.000688006	-359.841
-6.0764e-05	-322.46
0.000566478	-284.905
0.00119372	-356.016
0.00182096	-426.953
0.0024482	-364.535
0.00307544	-301.944
0.00370269	-337.76
0.00432993	-373.402
0.00495717	-409.219
0.00558441	-444.861
0.00621165	-363.84
0.00683889	-282.645
0.00746614	-335.152
0.00809338	-387.485
0.00872062	-408.001
0.00934786	-428.344
0.0099751	-448.86
0.0106023	-469.202
0.0112296	-389.572
0.0118568	-309.768
0.0124841	-363.666
0.0131113	-417.39
0.0137386	-449.381
0.0143658	-481.198
0.014993	-513.189
0.0156203	-545.007
0.0162475	-515.797
0.0168748	-486.414
0.017502	-457.205
0.0181292	-427.822
0.0187565	-410.088
0.0193837	-392.18
0.020011	-507.974
0.0206382	-623.594
0.0212655	-555.786
0.0218927	-487.805
0.0225199	-553.526
0.0231472	-619.073
0.0237744	-583.083
0.0244017	-546.919
0.0250289	-510.929
0.0256561	-474.765
0.0262834	-472.157
0.0269106	-469.376
0.0275379	-466.768
0.0281651	-463.986
0.0287924	-417.912
0.0294196	-371.664
0.0300468	-459.118
0.0306741	-546.398
0.0313013	-503.105
0.0319286	-459.639
0.0325558	-416.347
0.033183	-372.881
0.0338103	-375.315
0.0344375	-377.749
0.0350648	-380.183
0.035692	-382.617
0.0363193	-565.87
0.0369465	-749.124
0.0375737	-709.83
0.038201	-670.537
0.0388282	-597.862
0.0394555	-525.186
0.0400827	-452.511
0.0407099	-379.835
0.0413372	-482.416
0.0419644	-584.996
0.0425917	-554.048
0.0432189	-523.1
0.0438462	-535.27
0.0444734	-547.441
0.0451006	-426.083
0.0457279	-304.726
0.0463551	-380.879
0.0469824	-457.031
0.0476096	-399.656
0.0482368	-342.281
0.0488641	-365.579
0.0494913	-388.876
0.0501186	-412.174
0.0507458	-435.472
0.0513731	-417.042
0.0520003	-398.613
0.0526275	-380.183
0.0532548	-361.753
0.053882	-346.627
0.0545093	-331.501
0.0551365	-316.375
0.0557637	-301.249
0.056391	-444.687
0.0570182	-588.125
0.0576455	-509.017
0.0582727	-429.908
0.0589	-435.298
0.0595272	-440.688
0.0601544	-446.078
0.0607817	-451.468
0.0614089	-451.294
0.0620362	-451.12
0.0626634	-450.946
0.0632906	-450.772
0.0639179	-519.623
0.0645451	-588.473
0.0651724	-523.795
0.0657996	-459.118
0.0664269	-436.167
0.0670541	-413.217
0.0676813	-390.267
0.0683086	-367.317
0.0689358	-385.399
0.0695631	-403.481
0.0701903	-421.563
0.0708175	-439.645
0.0714448	-482.763
0.072072	-525.882
0.0726993	-569
0.0733265	-612.118
0.0739538	-528.663
0.074581	-445.208
0.0752082	-495.281
0.0758355	-545.354
0.0764627	-557.873
0.07709	-570.391
0.0777172	-516.145
0.0783444	-461.899
0.0789717	-440.688
0.0795989	-419.477
0.0802262	-398.265
0.0808534	-377.053
0.0814807	-443.47
0.0821079	-509.886
0.0827351	-576.302
0.0833624	-642.719
0.0839896	-701.833
0.0846169	-760.947
0.0852441	-386.094
0.0858714	-545.354
0.0864986	-534.923
0.0871258	-524.491
0.0877531	-547.441
0.0883803	-570.391
0.0890076	-553.7
0.0896348	-537.009
0.090262	-520.318
0.0908893	-503.627
0.0915165	-562.045
0.0921438	-620.464
0.092771	-545.354
0.0933983	-470.245
0.0940255	-473.548
0.0946527	-476.678
0.09528	-479.981
0.0959072	-483.111
0.0965345	-515.624
0.0971617	-547.962
0.0977889	-580.475
0.0984162	-612.814
0.0990434	-536.835
0.0996707	-460.682
0.100298	-451.468
0.100925	-442.079
0.101552	-441.209
0.10218	-440.167
0.102807	-672.971
0.103434	-371.49
0.104061	-514.58
0.104689	-657.497
0.105316	-544.659
0.105943	-431.647
0.10657	-360.536
0.107198	-289.252
0.107825	-351.669
0.108452	-413.913
0.109079	-486.067
0.109707	-558.047
0.110334	-563.436
0.110961	-568.652
0.111588	-416.869
0.112216	-264.911
0.112843	-335.674
0.11347	-406.263
0.114097	-411.305
0.114724	-416.173
0.115352	-421.215
0.115979	-426.083
0.116606	-365.752
0.117233	-305.248
0.117861	-612.118
0.118488	-384.704
0.119115	-462.769
0.119742	-540.66
0.12037	-451.815
0.120997	-362.797
0.121624	-357.407
0.122251	-351.843
0.122879	-346.453
0.123506	-340.89
0.124133	-351.843
0.12476	-362.623
0.125388	-440.34
0.126015	-517.884
0.126642	-478.764
0.127269	-439.471
0.127897	-533.879
0.128524	-628.114
0.129151	-630.722
0.129778	-633.156
0.130406	-569
0.131033	-504.67
0.13166	-578.215
0.132287	-651.586
0.132914	-502.584
0.133542	-353.408
0.134169	-388.355
0.134796	-423.128
0.135423	-458.074
0.136051	-492.847
0.136678	-551.44
0.137305	-609.858
0.137932	-534.923
0.13856	-459.813
0.139187	-514.233
0.139814	-568.479
0.140441	-556.134
0.141069	-543.616
0.141696	-593.863
0.142323	-643.936
0.14295	-471.636
0.143578	-299.162
0.144205	-459.987
0.144832	-620.638
0.145459	-558.916
0.146087	-497.02
0.146714	-579.953
0.147341	-662.713
0.147968	-612.118
0.148596	-561.35
0.149223	-599.774
0.14985	-638.024
0.150477	-542.92
0.151104	-447.643
0.151732	-429.039
0.152359	-410.262
0.152986	-458.422
0.153613	-506.409
0.154241	-385.747
0.154868	-265.085
0.155495	-366.969
0.156122	-468.854
0.15675	-467.811
0.157377	-466.768
0.158004	-504.67
0.158631	-542.573
0.159259	-775.899
0.159886	-564.132
0.160513	-452.511
0.16114	-607.946
0.161768	-589.516
0.162395	-571.086
0.163022	-569.348
0.163649	-567.609
0.164277	-604.121
0.164904	-640.632
0.165531	-526.925
0.166158	-680.273
0.166786	-716.785
0.167413	-753.296
0.16804	-672.971
0.168667	-592.646
0.169294	-587.43
0.169922	-582.214
0.170549	-460.161
0.171176	-338.108
0.171803	-227.182
0.172431	-383.313
0.173058	-222.314
0.173685	-328.372
0.174312	-510.582
0.17494	-425.736
0.175567	-507.8
0.176194	-589.864
0.176821	-538.4
0.177449	-486.936
0.178076	-641.328
0.178703	-795.719
0.17933	-833.969
0.179958	-605.164
0.180585	-660.105
0.181212	-715.046
0.181839	-733.823
0.182467	-752.601
0.183094	-637.85
0.183721	-523.1
0.184348	-563.262
0.184976	-603.425
0.185603	-893.953
0.18623	-739.387
0.186857	-652.977
0.187485	-566.566
0.188112	-385.573
0.188739	-471.636
0.189366	-441.557
0.189993	-678.535
0.190621	-798.675
0.191248	-651.76
0.191875	-655.063
0.192502	-658.366
0.19313	-644.979
0.193757	-631.591
0.194384	-609.51
0.195011	-587.256
0.195639	-648.63
0.196266	-709.83
0.196893	-537.531
0.19752	-632.113
0.198148	-810.324
0.198775	-721.305
0.199402	-501.019
0.200029	-547.615
0.200657	-410.783
0.201284	-540.834
0.201911	-561.176
0.202538	-581.344
0.203166	-468.159
0.203793	-621.855
0.20442	-567.609
0.205047	-513.189
0.205675	-475.635
0.206302	-437.906
0.206929	-425.388
0.207556	-412.696
0.208183	-400.177
0.208811	-387.485
0.209438	-540.486
0.210065	-693.313
0.210692	-879.696
0.21132	-798.849
0.211947	-679.23
0.212574	-826.493
0.213201	-807.021
0.213829	-787.374
0.214456	-700.442
0.215083	-613.509
0.21571	-643.414
0.216338	-673.319
0.216965	-849.27
0.217592	-758.165
0.218219	-733.823
0.218847	-709.483
0.219474	-821.451
0.220101	-666.364
0.220728	-811.715
0.221356	-690.01
0.221983	-680.969
0.22261	-671.928
0.223237	-796.415
[truncated: 10,798 more rows]
