# Supplementary material for: X-ray-activated polymerization expanding the frontiers of deep-tissue hydrogel formation
Source: Nat Commun. 2024 Apr 15;15:3247. doi: 10.1038/s41467-024-47559-z (PMC11018743; doi:10.1038/s41467-024-47559-z)
Supplement: Supplementary file 4 — Source Data [file 41467_2024_47559_MOESM4_ESM.zip › Supplementary Figure 17a.xlsx]

## Sheet: 0min
-1.02378	-5992.03
-1.02348	-6159.44
-1.02317	-6236.79
-1.02286	-6269.25
-1.02256	-6047.21
-1.02225	-5862.8
-1.02195	-5893.38
-1.02164	-5923.81
-1.02134	-5954.38
-1.02103	-5970.83
-1.02072	-5907.84
-1.02042	-5844.72
-1.02011	-5781.73
-1.01981	-5731.55
-1.0195	-5755.11
-1.0192	-5778.53
-1.01889	-5802.09
-1.01858	-5828.31
-1.01828	-5870.57
-1.01797	-5910.84
-1.01767	-6015.35
-1.01736	-6524.15
-1.01706	-6845.64
-1.01675	-6719.4
-1.01644	-6505.57
-1.01614	-6519.04
-1.01583	-6378.86
-1.01553	-6286.22
-1.01522	-6464.15
-1.01491	-6585.09
-1.01461	-6383.71
-1.0143	-6182.2
-1.014	-5980.82
-1.01369	-5811.11
-1.01339	-5821.8
-1.01308	-5832.35
-1.01277	-5843.04
-1.01247	-5822.96
-1.01216	-5629.37
-1.01186	-5480.58
-1.01155	-5586.39
-1.01125	-5724.82
-1.01094	-6048.94
-1.01063	-6298.02
-1.01033	-6123.15
-1.01002	-6002.34
-1.00972	-6188.46
-1.00941	-6329.48
-1.00911	-6216.21
-1.0088	-6134.64
-1.00849	-6233.44
-1.00819	-6332.1
-1.00788	-6430.89
-1.00758	-6505.65
-1.00727	-6445.39
-1.00697	-6384.99
-1.00666	-6324.74
-1.00635	-6275.59
-1.00605	-6290.18
-1.00574	-6304.63
-1.00544	-6319.22
-1.00513	-6317.97
-1.00483	-6228.08
-1.00452	-6138.06
-1.00421	-6048.17
-1.00391	-5997.56
-1.0036	-6169.64
-1.0033	-6296.54
-1.00299	-6169.23
-1.00268	-6101.63
-1.00238	-6371.95
-1.00207	-6567.02
-1.00177	-6338.35
-1.00146	-6151.81
-1.00116	-6203.82
-1.00085	-6255.7
-1.00054	-6307.71
-1.00024	-6304.86
-0.999933	-5993.55
-0.999627	-5727.21
-0.999322	-5715.29
-0.999016	-5756.81
-0.99871	-6100.41
-0.998404	-6398.77
-0.998099	-6442.98
-0.997793	-6484.24
-0.997487	-6509.75
-0.997181	-6489.97
-0.996876	-6216.09
-0.99657	-5975.93
-0.996264	-5926.58
-0.995959	-5877.1
-0.995653	-5827.76
-0.995347	-5783.31
-0.995041	-5767.3
-0.994736	-5793.5
-0.99443	-5982.87
-0.994124	-5787.95
-0.993818	-5815.6
-0.993513	-5838.4
-0.993207	-5834.86
-0.992901	-5855.91
-0.992595	-6016.1
-0.99229	-6130.95
-0.991984	-5991.75
-0.991678	-5859
-0.991372	-5763.47
-0.991067	-5713.02
-0.990761	-5916.88
-0.990455	-6128.37
-0.990149	-6383.68
-0.989844	-6608.69
-0.989538	-6588.98
-0.989232	-6145.58
-0.988926	-5747.57
-0.988621	-5618.65
-0.988315	-5574.56
-0.988009	-5599.68
-0.987703	-6014.04
-0.987398	-6382.98
-0.987092	-6497.95
-0.986786	-6622.23
-0.98648	-6799.57
-0.986175	-6972.06
-0.985869	-7118.22
-0.985563	-7240.32
-0.985257	-7152.86
-0.984952	-6658.79
-0.984646	-6305.32
-0.98434	-6232.38
-0.984034	-6307.79
-0.983729	-6385.86
-0.983423	-6479.81
-0.983117	-6535.52
-0.982811	-6377.03
-0.982506	-6248.6
-0.9822	-6244.17
-0.981894	-5985.74
-0.981588	-5803.07
-0.981283	-6040.76
-0.980977	-6186.94
-0.980671	-5939.91
-0.980365	-5861.52
-0.98006	-5823.64
-0.979754	-6013.29
-0.979448	-6161.35
-0.979142	-6076.73
-0.978837	-5991.94
-0.978531	-5907.15
-0.978225	-5884.85
-0.977919	-6211.89
-0.977614	-6463.05
-0.977308	-6290.93
-0.977002	-6152.93
-0.976696	-6205.53
-0.976391	-6257.96
-0.976085	-6310.4
-0.975779	-6308.76
-0.975473	-6005.08
-0.975168	-5746.87
-0.974862	-5742.58
-0.974556	-5759.13
-0.974251	-5892.07
-0.973945	-6025
-0.973639	-6157.93
-0.973333	-6295.13
-0.973028	-6456.13
-0.972722	-6571.63
-0.972416	-6433.24
-0.97211	-6288.21
-0.971805	-6106.16
-0.971499	-5881.42
-0.971193	-5494.57
-0.970887	-5594.06
-0.970582	-6046.07
-0.970276	-6457.29
-0.96997	-6641.09
-0.969664	-6790.73
-0.969359	-6750
-0.969053	-6694.07
-0.968747	-6507.97
-0.968441	-6116.7
-0.968136	-6072.39
-0.96783	-6385.6
-0.967524	-6288.36
-0.967218	-5987.65
-0.966913	-5967.19
-0.966607	-5941.02
-0.966301	-5883.13
-0.965995	-5866.51
-0.96569	-6033.91
-0.965384	-5932.17
-0.965078	-5745.83
-0.964772	-5565.22
-0.964467	-5492.52
-0.964161	-5868.26
-0.963855	-6341.1
-0.963549	-6544.28
-0.963244	-6613.41
-0.962938	-6408.66
-0.962632	-6092.89
-0.962326	-5788.1
-0.962021	-5589.89
-0.961715	-5642.4
-0.961409	-5679.04
-0.961103	-5738.43
-0.960798	-5924.16
-0.960492	-6089.73
-0.960186	-6098.62
-0.95988	-5899.05
-0.959575	-5950.68
-0.959269	-5979.28
-0.958963	-5881.04
-0.958657	-5803.07
-0.958352	-5883.26
-0.958046	-6168.38
-0.95774	-6183.97
-0.957434	-6221.99
-0.957129	-6384.32
-0.956823	-6523.62
-0.956517	-6536.09
-0.956211	-6556.82
-0.955906	-6623.26
-0.9556	-6641.89
-0.955294	-6350.69
-0.954988	-5861.52
-0.954683	-5727.36
-0.954377	-5863.84
-0.954071	-6141.35
-0.953765	-6559.53
-0.95346	-6276.76
-0.953154	-5653.25
-0.952848	-5560.57
-0.952543	-5817.87
-0.952237	-5719.61
-0.951931	-5879.56
-0.951625	-6020.25
-0.95132	-5902.69
-0.951014	-5760.18
-0.950708	-5588.88
-0.950402	-5305.08
-0.950097	-5298.59
-0.949791	-5424.28
-0.949485	-5575.63
-0.949179	-5823.87
-0.948874	-5850.45
-0.948568	-6008.24
-0.948262	-5952.51
-0.947956	-6164.62
-0.947651	-6585.18
-0.947345	-6711.77
-0.947039	-6570.37
-0.946733	-6349.89
-0.946428	-6151.81
-0.946122	-6124.2
-0.945816	-6324.12
-0.94551	-6381.59
-0.945205	-6376.74
-0.944899	-6028.79
-0.944593	-5760.11
-0.944287	-5929.85
-0.943982	-6051.61
-0.943676	-5955.43
-0.94337	-6086.72
-0.943064	-6075.58
-0.942759	-6083.45
-0.942453	-6197.05
-0.942147	-6310.53
-0.941841	-6424.13
-0.941536	-6506.3
-0.94123	-6416.02
-0.940924	-6325.61
-0.940618	-6235.33
-0.940313	-6153.54
-0.940007	-6119.4
-0.939701	-6113.88
-0.939395	-6220.85
-0.93909	-6074.31
-0.938784	-5973.91
-0.938478	-6097.99
-0.938172	-6063.85
-0.937867	-5980.67
-0.937561	-5628.43
-0.937255	-5383.47
-0.936949	-5729.8
-0.936644	-6010.14
-0.936338	-5928.28
-0.936032	-5800.36
-0.935726	-5419.1
-0.935421	-5146.29
-0.935115	-5469.85
-0.934809	-5744.46
-0.934503	-5749.92
-0.934198	-5785.37
-0.933892	-5939.66
-0.933586	-5823.36
-0.93328	-5688.9
-0.932975	-5986.2
-0.932669	-6336.27
-0.932363	-6629.66
-0.932057	-6534.87
-0.931752	-6025.22
-0.931446	-5601.6
-0.93114	-5443.73
-0.930835	-5354.46
-0.930529	-5337.28
-0.930223	-5669.66
-0.929917	-5728.61
-0.929612	-5676.76
-0.929306	-5671.79
-0.929	-5924.01
-0.928694	-6173.35
-0.928389	-6406.86
-0.928083	-6641.33
-0.927777	-6834.9
-0.927471	-6724.26
-0.927166	-6334.04
-0.92686	-6038.46
-0.926554	-6261.61
-0.926248	-6484.62
-0.925943	-6707.77
-0.925637	-6871.1
-0.925331	-6707.53
-0.925025	-6543.83
-0.92472	-6380.27
-0.924414	-6222.83
-0.924108	-6099.8
-0.923802	-6022.88
-0.923497	-6199.25
-0.923191	-6361.04
-0.922885	-6443.85
-0.922579	-6526.52
-0.922274	-6609.33
-0.921968	-6669.11
-0.921662	-6603.79
-0.921356	-6538.32
-0.921051	-6473
-0.920745	-6399.34
-0.920439	-6281
-0.920133	-6203.02
-0.919828	-6346.65
-0.919522	-6523.9
-0.919216	-6793.21
-0.91891	-6585.17
-0.918605	-6535.44
-0.918299	-6466.27
-0.917993	-6291.79
-0.917687	-6140.34
-0.917382	-6115.55
-0.917076	-6086.05
-0.91677	-6031.66
-0.916464	-6023.63
-0.916159	-6268.64
-0.915853	-6446.53
-0.915547	-6258.05
-0.915241	-6115.93
-0.914936	-6226.83
-0.91463	-6287.26
-0.914324	-6072.27
-0.914018	-5851.48
-0.913713	-5691.84
-0.913407	-5986.01
-0.913101	-5995.56
-0.912795	-5964.51
-0.91249	-5712.1
-0.912184	-5521.92
-0.911878	-5671.03
-0.911572	-5773.72
-0.911267	-5623.44
-0.910961	-5515.24
-0.910655	-5636.28
-0.910349	-5774.74
-0.910044	-6008.05
-0.909738	-6275.96
-0.909432	-6639.36
-0.909127	-6502.68
-0.908821	-6397.62
-0.908515	-6310.96
-0.908209	-6324.4
-0.907904	-6314.62
-0.907598	-6178.37
-0.907292	-6072.84
-0.906986	-6134.4
-0.906681	-6242.33
-0.906375	-6603.28
-0.906069	-6917.6
-0.905763	-6979.16
-0.905458	-7017.34
-0.905152	-6929.2
-0.904846	-6867.11
-0.90454	-6947.38
-0.904235	-6955.79
-0.903929	-6574.5
-0.903623	-6194.53
-0.903317	-5915.69
-0.903012	-6136.59
-0.902706	-6326.02
-0.9024	-6448.99
-0.902094	-6211.94
-0.901789	-6021.33
-0.901483	-6083.67
-0.901177	-6165.28
-0.900871	-6352.37
-0.900566	-6539.33
-0.90026	-6726.42
-0.899954	-6834.26
-0.899648	-6513.01
-0.899343	-6191.62
-0.899037	-5870.37
-0.898731	-5587.34
-0.898425	-5512.46
-0.89812	-5484.07
-0.897814	-5708.58
-0.897508	-5928.32
-0.897202	-6123.01
-0.896897	-6294.25
-0.896591	-6339.24
-0.896285	-6333.57
-0.895979	-6054.22
-0.895674	-5798.07
-0.895368	-5668.42
-0.895062	-5626.62
-0.894756	-6061.45
-0.894451	-6449.47
-0.894145	-6584.91
-0.893839	-6694.92
-0.893533	-6668.19
-0.893228	-6617.97
-0.892922	-6441.54
-0.892616	-6292.89
-0.89231	-6295.39
-0.892005	-6297.76
-0.891699	-6300.27
-0.891393	-6328.43
-0.891087	-6496.22
-0.890782	-6658.04
-0.890476	-6788.41
-0.89017	-6911.58
-0.889864	-6903.24
-0.889559	-6442.07
-0.889253	-6265.25
-0.888947	-6096.09
-0.888641	-5969.17
-0.888336	-5888.88
-0.88803	-6061.35
-0.887724	-6237.64
-0.887419	-6435.48
-0.887113	-6586.54
-0.886807	-6484.99
-0.886501	-6415.61
-0.886196	-6519.89
-0.88589	-6624.17
-0.885584	-6728.45
-0.885278	-6782.02
-0.884973	-6561.95
-0.884667	-6388.72
-0.884361	-6468.05
-0.884055	-6511.28
-0.88375	-6359.83
-0.883444	-6255.22
-0.883138	-6403.16
-0.882832	-6558.67
-0.882527	-6754.95
-0.882221	-6904.37
-0.881915	-6801.26
-0.881609	-6727.44
-0.881304	-6811.45
-0.880998	-6895.46
-0.880692	-6979.47
-0.880386	-7046.63
-0.880081	-7023.04
-0.879775	-6999.46
-0.879469	-6975.87
-0.879163	-6925.9
-0.878858	-6733.91
-0.878552	-6588.83
-0.878246	-6696.23
-0.87794	-6783.41
-0.877635	-6761.77
-0.877329	-6740.13
-0.877023	-6718.5
-0.876717	-6699.8
-0.876412	-6696.87
-0.876106	-6693.95
-0.8758	-6691.03
-0.875494	-6679.54
-0.875189	-6622.04
-0.874883	-6564.54
-0.874577	-6507.04
-0.874271	-6474.01
-0.873966	-6572.44
-0.87366	-6670.87
-0.873354	-6769.31
-0.873048	-6790.39
-0.872743	-6396.08
-0.872437	-6080.1
-0.872131	-6184.77
-0.871825	-6274.75
-0.87152	-6285.86
-0.871214	-6249.95
-0.870908	-5961.67
-0.870602	-5694.69
-0.870297	-5542.07
-0.869991	-5436.5
-0.869685	-5583.27
-0.869379	-5738.86
-0.869074	-5941.77
-0.868768	-6100.56
-0.868462	-6022.79
-0.868156	-5928.41
-0.867851	-5792.03
-0.867545	-5930.4
-0.867239	-6111.34
-0.866933	-5856.9
-0.866628	-5602.25
-0.866322	-5761.09
-0.866016	-5883.27
-0.865711	-6019.55
-0.865405	-6153.66
-0.865099	-5911.33
-0.864793	-5905.65
-0.864488	-5920.45
-0.864182	-6045.75
-0.863876	-6170.91
-0.86357	-6296.21
-0.863265	-6424.57
-0.862959	-6570.15
-0.862653	-6637
-0.862347	-6283.58
-0.862042	-5975.23
-0.861736	-5908.73
-0.86143	-5889.27
-0.861124	-6122.17
-0.860819	-6301.85
-0.860513	-6197.93
-0.860207	-6093.88
-0.859901	-5989.96
-0.859596	-5895.73
-0.85929	-5854.19
-0.858984	-5859.71
-0.858678	-6038.87
-0.858373	-5836.69
-0.858067	-5890.73
-0.857761	-6165.47
-0.857455	-6272.09
-0.85715	-6364.93
-0.856844	-6384.23
-0.856538	-6356.28
-0.856232	-6076.19
-0.855927	-5851.71
-0.855621	-5924.02
-0.855315	-5996.34
-0.855009	-6068.65
-0.854704	-6111.42
-0.854398	-5996.62
-0.854092	-5881.81
-0.853786	-5767
-0.853481	-5755.39
-0.853175	-6293.95
-0.852869	-6722.14
-0.852563	-6562.12
-0.852258	-6436.58
-0.851952	-6494.86
-0.851646	-6553.14
-0.85134	-6611.42
-0.851035	-6656.89
-0.850729	-6634.08
-0.850423	-6611.28
-0.850117	-6588.47
-0.849812	-6612.02
-0.849506	-6882.37
-0.8492	-7105.37
-0.848894	-7076.33
-0.848589	-7016.36
-0.848283	-6791.78
-0.847977	-6567.08
-0.847671	-6342.5
-0.847366	-6114.83
-0.84706	-5871.55
-0.846754	-5738.7
-0.846448	-6193.99
-0.846143	-6604.47
-0.845837	-6777.53
-0.845531	-6871.44
-0.845225	-6545.51
-0.84492	-6244.14
-0.844614	-6074.14
-0.844308	-5951.43
-0.844003	-6080.83
-0.843697	-6182.6
-0.843391	-6138.52
-0.843085	-6094.3
-0.84278	-6050.22
-0.842474	-6017.87
-0.842168	-6048.64
-0.841862	-6123.76
-0.841557	-6435.21
-0.841251	-6696.33
-0.840945	-6643.76
-0.840639	-6316.38
-0.840334	-5947.58
-0.840028	-6042.01
-0.839722	-6288.34
-0.839416	-6137.45
-0.839111	-6154.91
-0.838805	-6330.28
-0.838499	-6008.25
-0.838193	-5768.25
-0.837888	-5963.91
-0.837582	-6147.56
-0.837276	-6268.38
-0.83697	-6389.06
-0.836665	-6509.88
-0.836359	-6617.94
-0.836053	-6659.23
-0.835747	-6652.83
-0.835442	-6394.73
-0.835136	-6118.66
-0.83483	-5748.29
-0.834524	-5457.07
-0.834219	-5585.68
-0.833913	-5695.08
-0.833607	-5703.63
-0.833301	-5712.04
-0.832996	-5720.59
-0.83269	-5761.72
-0.832384	-5976.1
-0.832078	-6190.34
-0.831773	-6404.72
-0.831467	-6584.25
-0.831161	-6580.32
-0.830855	-6576.25
-0.83055	-6572.33
-0.830244	-6568.26
-0.829938	-6564.33
-0.829632	-6560.27
-0.829327	-6556.34
-0.829021	-6541.36
-0.828715	-6468.82
-0.828409	-6396.15
-0.828104	-6323.61
-0.827798	-6265.83
-0.827492	-6286.85
-0.827186	-6260.06
-0.826881	-5981.69
-0.826575	-5766.02
-0.826269	-5882.16
-0.825963	-5998.17
-0.825658	-6114.31
-0.825352	-6218.39
-0.825046	-6259.68
-0.82474	-6300.84
-0.824435	-6342.13
-0.824129	-6364.98
-0.823823	-6291.47
-0.823517	-6265.56
-0.823212	-6491.43
-0.822906	-6678.39
-0.8226	-6661.01
-0.822295	-6643.5
-0.821989	-6626.12
-0.821683	-6603.38
-0.821377	-6553.26
-0.821072	-6503
-0.820766	-6452.88
-0.82046	-6452.39
-0.820154	-6714.13
-0.819849	-6927.95
-0.819543	-6890.3
-0.819237	-6833.47
-0.818931	-6676.57
-0.818626	-6567.47
-0.81832	-6709.95
-0.818014	-6825.54
-0.817708	-6799.61
-0.817403	-6773.69
-0.817097	-6747.77
-0.816791	-6705.65
-0.816485	-6578.37
-0.81618	-6498.93
-0.815874	-6671.04
-0.815568	-6844.15
-0.815262	-7022.5
-0.814957	-7200.85
-0.814651	-7379.2
-0.814345	-7507.77
-0.814039	-7374.84
-0.813734	-7241.91
-0.813428	-7108.97
-0.813122	-6988.01
-0.812816	-6929.93
-0.812511	-6871.84
-0.812205	-6813.76
-0.811899	-6738.7
-0.811593	-6574.58
-0.811288	-6410.46
-0.810982	-6246.34
-0.810676	-6102.19
-0.81037	-6062.82
-0.810065	-6023.45
-0.809759	-5984.07
-0.809453	-5988.93
-0.809147	-6225.73
-0.808842	-6510.34
-0.808536	-6966.59
-0.80823	-6956.69
-0.807924	-6748.7
-0.807619	-6760.03
-0.807313	-6603.87
-0.807007	-6461.07
-0.806701	-6389.11
-0.806396	-6365.02
-0.80609	-6592.45
-0.805784	-6783.76
-0.805478	-6786.65
-0.805173	-6794.41
-0.804867	-6828.49
-0.804561	-6806.51
-0.804255	-6571.92
-0.80395	-6759.15
-0.803644	-6962.22
-0.803338	-7168.16
-0.803032	-7389.95
-0.802727	-7531.52
-0.802421	-7254.32
-0.802115	-6990
-0.801809	-6793.88
-0.801504	-6597.63
-0.801198	-6401.51
-0.800892	-6236.31
-0.800587	-6233.55
-0.800281	-6230.66
-0.799975	-6227.9
-0.799669	-6200.59
-0.799364	-6045.79
-0.799058	-5890.86
-0.798752	-5736.07
-0.798446	-5663.33
-0.798141	-6019.99
-0.797835	-6328.41
-0.797529	-6385.68
-0.797223	-6374.14
-0.796918	-6004.16
-0.796612	-5682.18
-0.796306	-5611.59
-0.796	-5614.09
-0.795695	-5998.82
-0.795389	-6335.27
-0.795083	-6420.61
-0.794777	-6462.83
-0.794472	-6280.94
-0.794166	-6098.92
-0.79386	-5917.03
-0.793554	-5776.17
-0.793249	-5850.01
-0.792943	-5971.91
-0.792637	-6345.15
-0.792331	-6636.66
-0.792026	-6503.11
-0.79172	-6417.64
-0.791414	-6583.48
-0.791108	-6722.07
-0.790803	-6719.5
-0.790497	-6716.8
-0.790191	-6714.24
-0.789885	-6688.99
-0.78958	-6546.51
-0.789274	-6355.78
-0.788968	-5913.9
-0.788662	-5572.56
-0.788357	-5754.42
-0.788051	-5936.27
-0.787745	-6118.13
-0.787439	-6322.87
-0.787134	-6646.63
-0.786828	-6922.1
-0.786522	-6946.46
-0.786216	-6913.48
-0.785911	-6582.32
-0.785605	-6331.66
-0.785299	-6499.48
-0.784993	-6644.85
-0.784688	-6673.5
-0.784382	-6653.83
-0.784076	-6383.09
-0.78377	-6169.74
-0.783465	-6254.53
-0.783159	-6339.32
-0.782853	-6424.11
-0.782547	-6513.93
-0.782242	-6629.91
-0.781936	-6727.75
-0.78163	-6683.09
-0.781324	-6437.79
-0.781019	-6502.33
-0.780713	-6833.02
-0.780407	-7161.52
-0.780101	-7074.06
-0.779796	-6998.98
-0.77949	-6918.73
-0.779184	-6812.47
-0.778879	-6753.47
-0.778573	-6940.37
-0.778267	-7078.72
-0.777961	-6966.22
-0.777656	-6856.11
-0.77735	-6759.21
-0.777044	-6662.17
-0.776738	-6565.26
-0.776433	-6506.58
-0.776127	-6646.69
-0.775821	-6786.67
-0.775515	-6926.78
-0.77521	-7069.42
-0.774904	-7225.9
-0.774598	-7333.79
-0.774292	-7190.89
-0.773987	-7066.03
-0.773681	-7035.39
-0.773375	-7004.63
-0.773069	-6973.99
-0.772764	-6900.04
-0.772458	-6602.76
-0.772152	-6353.85
-0.771846	-6355.96
-0.771541	-6371.08
-0.771235	-6454.28
-0.770929	-6585.87
-0.770623	-6968.46
-0.770318	-7211.3
-0.770012	-6732.55
-0.769706	-6366.93
-0.7694	-6586.76
-0.769095	-6745.78
-0.768789	-6591.38
-0.768483	-6436.84
-0.768177	-6282.43
-0.767872	-6140.8
-0.767566	-6065.92
-0.76726	-5990.9
-0.766954	-5916.03
-0.766649	-5866.32
-0.766343	-5947.37
-0.766037	-6076.89
-0.765731	-6457.33
-0.765426	-6758.98
-0.76512	-6654.87
-0.764814	-6550.62
-0.764508	-6446.5
-0.764203	-6401
-0.763897	-6658.65
-0.763591	-6867.54
-0.763285	-6825.79
-0.76298	-6797.35
-0.762674	-6838.25
-0.762368	-6879.02
-0.762062	-6919.92
-0.761757	-6908.99
-0.761451	-6631.78
-0.761145	-6435.56
-0.760839	-6657.34
-0.760534	-6837.23
-0.760228	-6802.11
-0.759922	-6718.18
-0.759616	-6383.67
-0.759311	-6118.01
-0.759005	-6207.64
-0.758699	-6297.14
-0.758393	-6386.77
-0.758088	-6477.28
-0.757782	-6573.15
-0.757476	-6668.89
-0.757171	-6764.75
-0.756865	-6860.49
-0.756559	-6956.36
-0.756253	-7047.02
-0.755948	-7111.7
-0.755642	-7172.18
-0.755336	-7130.66
-0.75503	-6689.56
-0.754725	-6391.34
-0.754419	-6339.55
-0.754113	-6267.01
-0.753807	-6246.16
-0.753502	-6491.72
-0.753196	-6742.75
-0.75289	-7022.61
-0.752584	-7224.08
-0.752279	-7023.67
-0.751973	-6816.02
-0.751667	-6620.76
-0.751361	-6681.04
-0.751056	-6718.73
-0.75075	-6488.81
-0.750444	-6253.64
-0.750138	-6436.08
-0.749833	-6618.52
-0.749527	-6778.58
-0.749221	-6823.8
-0.748915	-6869.02
-0.74861	-6914.24
-0.748304	-6952.59
-0.747998	-6955.71
-0.747692	-6958.83
-0.747387	-6961.95
-0.747081	-7000.71
-0.746775	-7222.13
-0.746469	-7329.49
-0.746164	-6852.33
-0.745858	-6465.26
-0.745552	-6539.72
-0.745246	-6614.18
-0.744941	-6688.64
-0.744635	-6708.07
-0.744329	-6445.71
-0.744023	-6232.28
-0.743718	-6269.31
-0.743412	-6292.58
-0.743106	-6245.41
-0.7428	-6198.24
-0.742495	-6151.07
-0.742189	-6143.68
-0.741883	-6339.76
-0.741577	-6535.85
-0.741272	-6731.93
-0.740966	-6877.62
-0.74066	-6765.51
-0.740354	-6653.27
-0.740049	-6541.16
-0.739743	-6457.49
-0.739437	-6520.03
-0.739131	-6582.44
-0.738826	-6644.97
-0.73852	-6705.85
-0.738214	-6759.03
-0.737908	-6812.08
-0.737603	-6865.26
-0.737297	-6881.54
-0.736991	-6710.17
-0.736685	-6543.79
-0.73638	-6403.61
-0.736074	-6259.02
-0.735768	-6174.47
-0.735463	-6461.05
-0.735157	-6513.06
-0.734851	-6616.04
-0.734545	-6979.92
-0.73424	-7340.6
-0.733934	-7603.97
-0.733628	-7439.29
-0.733322	-7219.97
-0.733017	-7044.5
-0.732711	-7093.39
-0.732405	-7112.49
-0.732099	-6980.5
-0.731794	-6897.49
-0.731488	-7064.89
-0.731182	-7177.54
-0.730876	-7012.06
-0.730571	-6846.58
-0.730265	-6681.09
-0.729959	-6527.89
-0.729653	-6437.25
-0.729348	-6395.76
-0.729042	-6604.52
-0.728736	-6783.19
-0.72843	-6808.73
-0.728125	-6834.26
-0.727819	-6859.79
-0.727513	-6895.57
-0.727207	-6983.48
-0.726902	-7054.99
-0.726596	-6993.92
-0.72629	-6669.7
-0.725984	-6361.66
-0.725679	-6498.29
-0.725373	-6726.46
-0.725067	-6681.88
-0.724761	-6522.63
-0.724456	-6409.52
-0.72415	-6530.96
-0.723844	-6663.54
-0.723538	-6852.81
-0.723233	-6992.84
-0.722927	-6882.71
-0.722621	-6797.2
-0.722315	-6836.77
-0.72201	-6827.09
-0.721704	-6567.26
-0.721398	-6317.03
-0.721092	-6115.48
-0.720787	-5963.21
-0.720481	-6061.03
-0.720175	-6156.66
-0.719869	-6242.03
-0.719564	-6327.41
-0.719258	-6412.75
-0.718952	-6477.93
-0.718646	-6441.68
-0.718341	-6405.42
-0.718035	-6369.14
-0.717729	-6342.99
-0.717423	-6369.11
-0.717118	-6472.3
-0.716812	-6966.19
-0.716506	-7348.97
-0.7162	-7087.22
-0.715895	-6476.57
-0.715589	-6259.04
-0.715283	-6272.92
-0.714978	-6193.2
-0.714672	-6198.83
-0.714366	-6636.78
-0.71406	-7023.68
-0.713755	-7152.91
-0.713449	-7232.76
-0.713143	-7062.57
-0.712837	-6901.5
-0.712532	-6787.48
-0.712226	-6673.45
-0.71192	-6559.39
-0.711614	-6501.43
-0.711309	-6728.08
-0.711003	-6905.19
-0.710697	-6832.46
-0.710391	-6761.65
-0.710086	-6701.39
-0.70978	-6641
-0.709474	-6580.74
-0.709168	-6503.35
-0.708863	-6340.17
-0.708557	-6226.31
-0.708251	-6362.53
-0.707945	-6529.53
-0.70764	-6852.86
-0.707334	-7163.7
-0.707028	-7296.74
-0.706722	-6837.27
-0.706417	-6413.71
-0.706111	-6440.55
-0.705805	-6688.83
-0.705499	-7078.6
-0.705194	-6921.85
-0.704888	-6768.07
-0.704582	-6630.04
-0.704276	-6557.38
-0.703971	-6815.42
-0.703665	-7023.8
-0.703359	-6982.44
-0.703053	-6928.57
-0.702748	-6812.37
-0.702442	-6745.58
-0.702136	-6928.77
-0.70183	-7058.83
-0.701525	-6921.8
-0.701219	-6784.77
-0.700913	-6647.72
-0.700607	-6526.02
-0.700302	-6482.55
-0.699996	-6439.08
-0.69969	-6395.59
-0.699384	-6360.74
-0.699079	-6370.29
-0.698773	-6379.84
-0.698467	-6389.36
-0.698161	-6358.44
-0.697856	-6124.73
-0.69755	-5940.65
-0.697244	-6006.3
-0.696938	-6077
-0.696633	-6173.87
-0.696327	-6270.74
-0.696021	-6367.58
-0.695715	-6449.82
-0.69541	-6459.37
-0.695104	-6468.92
-0.694798	-6478.44
-0.694492	-6476.44
-0.694187	-6417.38
-0.693881	-6408
-0.693575	-6648.3
-0.69327	-6826.36
-0.692964	-6692.46
-0.692658	-6564.76
-0.692352	-6468.24
-0.692047	-6326.39
-0.691741	-6056.99
-0.691435	-6280.61
-0.691129	-6473.16
-0.690824	-6678
-0.690518	-6945.4
-0.690212	-7218.88
-0.689906	-7424.23
-0.689601	-7150.6
-0.689295	-6979.82
-0.688989	-6802.69
-0.688683	-6594.49
-0.688378	-6383.04
-0.688072	-6156.13
-0.687766	-5929.08
-0.68746	-5702.17
-0.687155	-5543.69
-0.686849	-5729.22
-0.686543	-5914.62
-0.686237	-6100.14
-0.685932	-6259.61
-0.685626	-6289.2
-0.68532	-6318.67
-0.685014	-6348.26
-0.684709	-6360.74
-0.684403	-6288.2
-0.684097	-6265.34
-0.683791	-6492.19
-0.683486	-6697.11
-0.68318	-6792.98
-0.682874	-6888.72
-0.682568	-6984.58
-0.682263	-7049.36
-0.681957	-6959.31
-0.681651	-6869.26
-0.681345	-6779.21
-0.68104	-6701.62
-0.680734	-6686.42
-0.680428	-6668.1
-0.680122	-6634.18
-0.679817	-6623.52
-0.679511	-6679.28
-0.679205	-6451.23
-0.678899	-6151.44
-0.678594	-6391.19
-0.678288	-6733.84
-0.677982	-6561.92
-0.677676	-6361.95
-0.677371	-6403.11
-0.677065	-6402.52
-0.676759	-6405.06
-0.676453	-6423.19
-0.676148	-6438.19
-0.675842	-6437.61
-0.675536	-6437.02
-0.67523	-6436.44
-0.674925	-6446.52
-0.674619	-6509.87
-0.674313	-6573.22
-0.674007	-6636.57
-0.673702	-6712.41
-0.673396	-6850.6
-0.67309	-6938.82
-0.672784	-6777.62
-0.672479	-6593.02
-0.672173	-6291.65
-0.671867	-6073.48
-0.671562	-6271.09
-0.671256	-6467.54
-0.67095	-6658.91
-0.670644	-6800.14
-0.670339	-6692.12
-0.670033	-6611.07
-0.669727	-6665.23
-0.669421	-6719.25
-0.669116	-6773.41
-0.66881	-6811.79
-0.668504	-6772.39
-0.668198	-6682.79
-0.667893	-6344
-0.667587	-6040.69
-0.667281	-5914.94
-0.666975	-5813.05
-0.66667	-5930.91
-0.666364	-6485.71
-0.666058	-6684.11
-0.665752	-6673.77
-0.665447	-6765.93
-0.665141	-6370.59
-0.664835	-6031.2
-0.664529	-5742.85
-0.664224	-5809.33
-0.663918	-6317.84
-0.663612	-6495.93
-0.663306	-6415.23
-0.663001	-6287.91
-0.662695	-6153.84
-0.662389	-6087.25
-0.662083	-6490.81
-0.661778	-6704.15
-0.661472	-6668.13
-0.661166	-6632.23
-0.66086	-6643.23
-0.660555	-6888.02
-0.660249	-7097.91
-0.659943	-7135.31
-0.659637	-7122.38
-0.659332	-6860.38
-0.659026	-6658.9
-0.65872	-6758.67
-0.658414	-6858.3
-0.658109	-6958.07
-0.657803	-7038.15
-0.657497	-7021.36
-0.657191	-7004.43
-0.656886	-6987.64
-0.65658	-6994.78
-0.656274	-7121.44
-0.655968	-7213.44
-0.655663	-7184.51
-0.655357	-7415.6
-0.655051	-7600.81
-0.654745	-7319.02
-0.65444	-7243.33
-0.654134	-7338.11
-0.653828	-7043.75
-0.653522	-6802.68
-0.653217	-6826.43
-0.652911	-6873.48
-0.652605	-7036.79
-0.652299	-7149.68
-0.651994	-7013.59
-0.651688	-6830.22
-0.651382	-6413.45
-0.651076	-6048.97
-0.650771	-5994.39
-0.650465	-6174.07
-0.650159	-6230.92
-0.649854	-6070.03
-0.649548	-6148.82
-0.649242	-6610.06
-0.648936	-6860.25
-0.648631	-6782.59
-0.648325	-6366.28
-0.648019	-6222.51
-0.647713	-6195.78
-0.647408	-6203.54
-0.647102	-6332.26
-0.646796	-6232.83
-0.64649	-6287.66
-0.646185	-6591.37
-0.645879	-6844.82
-0.645573	-6828.67
-0.645267	-6761.89
-0.644962	-6912.48
-0.644656	-6907.57
-0.64435	-6898.33
-0.644044	-6868.48
-0.643739	-6883.66
-0.643433	-7122.01
-0.643127	-7324.51
-0.642821	-7266.77
-0.642516	-6841.38
-0.64221	-6649.39
-0.641904	-6515.2
-0.641598	-6666.26
-0.641293	-6845.71
-0.640987	-7114.71
-0.640681	-7091.81
-0.640375	-6856.94
-0.64007	-6624.17
-0.639764	-6401.77
-0.639458	-6186.73
-0.639152	-6092.14
-0.638847	-6477.61
-0.638541	-7134.07
-0.638235	-7434.88
-0.637929	-7209.56
-0.637624	-6977.92
-0.637318	-6715.17
-0.637012	-6498.74
-0.636706	-6459.91
-0.636401	-6172.21
-0.636095	-5935.05
-0.635789	-5960.3
-0.635483	-6052.3
-0.635178	-6194.85
-0.634872	-6586.24
-0.634566	-6948.14
-0.63426	-7114.33
-0.633955	-7060.13
-0.633649	-7145.89
-0.633343	-7190.89
-0.633037	-7035.31
-0.632732	-6879.61
-0.632426	-6724.03
-0.63212	-6614.71
-0.631814	-6733.57
-0.631509	-6852.31
-0.631203	-6971.17
-0.630897	-7030.34
-0.630591	-6796.79
-0.630286	-6563.12
-0.62998	-6329.58
-0.629674	-6142.32
-0.629368	-6183.22
-0.629063	-6223.99
-0.628757	-6264.89
-0.628451	-6321.88
-0.628146	-6458.68
-0.62784	-6595.35
-0.627534	-6732.15
-0.627228	-6839.26
-0.626923	-6801.41
-0.626617	-6763.44
-0.626311	-6725.59
-0.626005	-6691.31
-0.6257	-6675.3
-0.625394	-6630.63
-0.625088	-6496.91
-0.624782	-6595.9
-0.624477	-6617.31
-0.624171	-6644.93
-0.623865	-6703.76
-0.623559	-6729.51
-0.623254	-6644.54
-0.622948	-6776.4
-0.622642	-6752.98
-0.622336	-6734.71
-0.622031	-6691.73
-0.621725	-6428.52
-0.621419	-6305.3
-0.621113	-6193.71
-0.620808	-6139.88
-0.620502	-6108.14
-0.620196	-6236.06
-0.61989	-6542.66
-0.619585	-6507.54
-0.619279	-6475.47
-0.618973	-6459.06
-0.618667	-6462.64
-0.618362	-6564.74
-0.618056	-6638.14
-0.61775	-6622.64
-0.617444	-6859.83
-0.617139	-7117.87
-0.616833	-7375.78
-0.616527	-7549.1
-0.616221	-7318.35
-0.615916	-7138.21
-0.61561	-6952.65
-0.615304	-6826.07
-0.614998	-7131.62
-0.614693	-7474.46
-0.614387	-7517.78
-0.614081	-7312.69
-0.613775	-7143.28
-0.61347	-7148.9
-0.613164	-7154.39
-0.612858	-7160.01
-0.612552	-7157.02
-0.612247	-7112.74
-0.611941	-7068.33
-0.611635	-7024.05
-0.611329	-6928.34
-0.611024	-6582.33
-0.610718	-6287.11
-0.610412	-6240.49
-0.610106	-6220.27
-0.609801	-6329.58
-0.609495	-6435.58
-0.609189	-6526.19
-0.608883	-6635.7
-0.608578	-6787.24
-0.608272	-6690.2
-0.607966	-6644.25
-0.60766	-6822.19
-0.607355	-6881.21
-0.607049	-6924.19
-0.606743	-6838.68
-0.606438	-6534.36
-0.606132	-6426.06
-0.605826	-6585.17
-0.60552	-6837.55
-0.605215	-7065.37
-0.604909	-7174.3
-0.604603	-7263.97
-0.604297	-7209.61
-0.603992	-6926.93
-0.603686	-6793.76
-0.60338	-6877.06
-0.603074	-6805.14
-0.602769	-6734.28
-0.602463	-6668.59
-0.602157	-6619.92
-0.601851	-6705.08
-0.601546	-7052.41
-0.60124	-7381.9
-0.600934	-7268.78
-0.600628	-7067.04
-0.600323	-7039.14
-0.600017	-6649.12
-0.599711	-6296.33
-0.599405	-6209.75
-0.5991	-6525.38
-0.598794	-6733.33
-0.598488	-6692.98
-0.598182	-6703.73
-0.597877	-6945.74
-0.597571	-7019.8
-0.597265	-6699.23
-0.596959	-6522.88
-0.596654	-6621.84
-0.596348	-6800.9
-0.596042	-6741.3
-0.595736	-6677.1
-0.595431	-6421.12
-0.595125	-6439.24
-0.594819	-6403.02
-0.594513	-6188.31
-0.594208	-6384.82
-0.593902	-6518.04
-0.593596	-6382.79
-0.59329	-6149.28
-0.592985	-5976.54
-0.592679	-6047.38
-0.592373	-5898.8
-0.592067	-5889.83
-0.591762	-5898.06
-0.591456	-5989.67
-0.59115	-6081.29
-0.590844	-6172.9
-0.590539	-6251.7
-0.590233	-6268.47
-0.589927	-6288.43
-0.589621	-6323.9
-0.589316	-6349.24
-0.58901	-6376.7
-0.588704	-6674.73
-0.588398	-6995.91
-0.588093	-6878.96
-0.587787	-6694.37
-0.587481	-6723.74
-0.587175	-6587.69
-0.58687	-6460.71
-0.586564	-6377.68
-0.586258	-6294.65
-0.585952	-6211.61
-0.585647	-6146.74
-0.585341	-6169.74
-0.585035	-6224.8
-0.58473	-6383.62
-0.584424	-6301.16
-0.584118	-6302.97
-0.583812	-6517.57
-0.583507	-6561.62
-0.583201	-6611.02
-0.582895	-6634.93
-0.582589	-6410.77
-0.582284	-6237.96
-0.581978	-6305.84
-0.581672	-6338.2
-0.581366	-6405.86
-0.581061	-6592.69
-0.580755	-6525.06
-0.580449	-6477.8
-0.580143	-6646.46
-0.579838	-6660.11
-0.579532	-6673.62
-0.579226	-6686.48
-0.57892	-6699.34
-0.578615	-6712.21
-0.578309	-6746.49
-0.578003	-6884.1
-0.577697	-7018.5
-0.577392	-7137.4
-0.577086	-7245.32
-0.57678	-7248.86
-0.576474	-7001.22
-0.576169	-6789.52
-0.575863	-6880.42
-0.575557	-7183.34
-0.575251	-7184.72
-0.574946	-6927.82
-0.57464	-6697.28
-0.574334	-6593.75
-0.574028	-6541.55
-0.573723	-6737.41
-0.573417	-6914.91
-0.573111	-7004.73
-0.572805	-7042.94
-0.5725	-6833.37
-0.572194	-6652.77
-0.571888	-6612.39
-0.571582	-6571.88
-0.571277	-6531.5
-0.570971	-6502.26
-0.570665	-6527.37
-0.570359	-6552.35
-0.570054	-6577.46
-0.569748	-6590.44
-0.569442	-6545.77
-0.569136	-6526.74
-0.568831	-6631.77
-0.568525	-6740.96
-0.568219	-6870.94
-0.567913	-7026.56
-0.567608	-7306.23
-0.567302	-7548.98
-0.566996	-7615.03
-0.56669	-7600.36
-0.566385	-7198.6
-0.566079	-6813.91
-0.565773	-6597.93
-0.565467	-6772.26
-0.565162	-6838.3
-0.564856	-6888.7
-0.56455	-6864.72
-0.564244	-6840.75
-0.563939	-6816.77
-0.563633	-6786.88
-0.563327	-6728.6
-0.563022	-6670.32
-0.562716	-6612.04
-0.56241	-6618.85
-0.562104	-6937.93
-0.561799	-7136.5
-0.561493	-6756.99
-0.561187	-6459.82
-0.560881	-6557.47
-0.560576	-6629.29
-0.56027	-6577.25
-0.559964	-6514.64
-0.559658	-6401.4
-0.559353	-6288.15
-0.559047	-6174.9
-0.558741	-6086.96
-0.558435	-6120.29
-0.55813	-6153.63
-0.557824	-6186.96
-0.557518	-6239.14
-0.557212	-6381.62
-0.556907	-6472.39
-0.556601	-6315.48
-0.556295	-6209.22
-0.555989	-6345.47
-0.555684	-6533.45
-0.555378	-6969.09
-0.555072	-7363.36
-0.554766	-7559.61
-0.554461	-7674.86
-0.554155	-7403.31
-0.553849	-7134.86
-0.553543	-6968.31
-0.553238	-7194.91
-0.552932	-7277
-0.552626	-7096.25
-0.55232	-6843.41
-0.552015	-6639
-0.551709	-6666.84
-0.551403	-6695.63
-0.551097	-6729.71
-0.550792	-6763.66
-0.550486	-6797.73
-0.55018	-6832.29
-0.549874	-6869.88
-0.549569	-6907.33
-0.549263	-6944.92
-0.548957	-6982.38
-0.548651	-7019.96
-0.548346	-7057.42
-0.54804	-7095
-0.547734	-7108.69
-0.547428	-7009.06
-0.547123	-6909.3
-0.546817	-6809.66
-0.546511	-6696.93
-0.546205	-6522.44
-0.5459	-6347.83
-0.545594	-6173.35
-0.545288	-6047.15
-0.544982	-6152.01
-0.544677	-6256.88
-0.544371	-6361.74
-0.544065	-6466.61
-0.543759	-6571.47
-0.543454	-6676.34
-0.543148	-6781.2
-0.542842	-6872.28
-0.542536	-6897.62
-0.542231	-6919.71
-0.541925	-6926.34
-0.541619	-6910.78
-0.541314	-6737.59
-0.541008	-6323.45
-0.540702	-6026.85
-0.540396	-6106.77
-0.540091	-6015.93
-0.539785	-6017.14
-0.539479	-6456.48
-0.539173	-6803.23
-0.538868	-6709.28
-0.538562	-6664.07
-0.538256	-6850.8
-0.53795	-7025.07
-0.537645	-7088.07
-0.537339	-6915.6
-0.537033	-6747.8
-0.536727	-6348.34
-0.536422	-6110.32
-0.536116	-6333.35
-0.53581	-6701.56
-0.535504	-6644.44
-0.535199	-6525.11
-0.534893	-6426.27
-0.534587	-6425.45
-0.534281	-6483.62
-0.533976	-6822.74
-0.53367	-7074.96
-0.533364	-6915.09
-0.533058	-6776.25
-0.532753	-6738.02
-0.532447	-6699.65
-0.532141	-6661.41
-0.531835	-6604.6
-0.53153	-6460.33
-0.531224	-6368.03
-0.530918	-6523.15
-0.530612	-6607.81
-0.530307	-6358.87
-0.530001	-6161.92
-0.529695	-6212.37
-0.529389	-6273.01
-0.529084	-6382.71
-0.528778	-6466.22
-0.528472	-6426.23
-0.528166	-6374.16
-0.527861	-6265.56
-0.527555	-6156.83
-0.527249	-6048.23
-0.526943	-5968.3
-0.526638	-6024.98
-0.526332	-6081.54
-0.526026	-6138.23
-0.52572	-6205.87
-0.525415	-6326.1
-0.525109	-6446.2
-0.524803	-6566.43
-0.524497	-6690.88
-0.524192	-6836.06
-0.523886	-6928.9
-0.52358	-6774.69
-0.523274	-6670.66
-0.522969	-6804.93
-0.522663	-6935.8
-0.522357	-6964.29
-0.522051	-6615.01
-0.521746	-6428.05
-0.52144	-6287.77
-0.521134	-6369.02
-0.520828	-6428.6
-0.520523	-6386.47
-0.520217	-6370.34
-0.519911	-6477.9
-0.519606	-6568.45
-0.5193	-6579.33
-0.518994	-6590.09
-0.518688	-6600.97
-0.518383	-6655.57
-0.518077	-6917.51
-0.517771	-7086.69
-0.517465	-6818.45
-0.51716	-6628.56
-0.516854	-6722.21
-0.516548	-6384.32
-0.516242	-6076.01
-0.515937	-6368.75
-0.515631	-6778.27
-0.515325	-7108.19
-0.515019	-7062.39
-0.514714	-7049.3
-0.514408	-7190.62
-0.514102	-7331.93
-0.513796	-7473.24
-0.513491	-7484.73
-0.513185	-6883.8
-0.512879	-6370.17
-0.512573	-6268.23
-0.512268	-6252.51
-0.511962	-6643.31
-0.511656	-7028.66
-0.51135	-7388.28
-0.511045	-7700.48
-0.510739	-7701.79
-0.510433	-7343.74
-0.510127	-7232.8
-0.509822	-7122.82
-0.509516	-7070.55
-0.50921	-7268.38
-0.508904	-7429.35
-0.508599	-7317.28
-0.508293	-7135.6
-0.507987	-7217.12
-0.507681	-7288.52
-0.507376	-6977.19
-0.50707	-6802.32
-0.506764	-6654.65
-0.506458	-6723.16
-0.506153	-7179.98
-0.505847	-7440.79
-0.505541	-7318.39
-0.505235	-7329.86
-0.50493	-7316.59
-0.504624	-7187.72
-0.504318	-7058.72
-0.504012	-6929.84
-0.503707	-6826
-0.503401	-6840.59
-0.503095	-6855.05
-0.502789	-6869.63
-0.502484	-6857.82
-0.502178	-6722.71
-0.501872	-6640.02
-0.501566	-6804.3
-0.501261	-6903.1
-0.500955	-6695.13
-0.500649	-6536.43
-0.500343	-6609.13
-0.500038	-6717.98
-0.499732	-6943.94
-0.499426	-6867.22
-0.49912	-6580.84
-0.498815	-6589.2
-0.498509	-6769.93
-0.498203	-6701.66
-0.497898	-6675.71
-0.497592	-6912.99
-0.497286	-7139.71
-0.49698	-6972.66
-0.496675	-6940.49
-0.496369	-7123.95
-0.496063	-7073.66
-0.495757	-6612.1
-0.495452	-6238.26
-0.495146	-6283.36
-0.49484	-6311.8
-0.494534	-6131.89
-0.494229	-6219.65
-0.493923	-6626.48
-0.493617	-6601.53
-0.493311	-6582.07
-0.493006	-6588.3
-0.4927	-6548.45
-0.492394	-6292.72
-0.492088	-6124.8
-0.491783	-6368.05
-0.491477	-6599.51
-0.491171	-6775.71
-0.490865	-6951.92
-0.49056	-7128.12
-0.490254	-7252.71
-0.489948	-7135.76
-0.489642	-7018.81
-0.489337	-6901.86
-0.489031	-6798.64
-0.488725	-6759.66
-0.488419	-6720.68
-0.488114	-6681.69
-0.487808	-6642.71
-0.487502	-6603.73
-0.487196	-6564.74
-0.486891	-6525.76
-0.486585	-6527.97
-0.486279	-6722.69
-0.485973	-6917.41
-0.485668	-7112.13
-0.485362	-7270.56
-0.485056	-7259.45
-0.48475	-7248.34
-0.484445	-7237.23
-0.484139	-7185.42
-0.483833	-6943.53
-0.483527	-6701.63
-0.483222	-6547.78
-0.482916	-6870.9
-0.48261	-7449.41
-0.482304	-7728.52
-0.481999	-7761.07
-0.481693	-7771.88
-0.481387	-7681.21
-0.481081	-7590.41
-0.480776	-7499.74
-0.48047	-7406.74
-0.480164	-7303.59
-0.479858	-7200.32
-0.479553	-7097.18
-0.479247	-7013.74
-0.478941	-7022.86
-0.478635	-7084.75
-0.47833	-7393.27
-0.478024	-7602.48
-0.477718	-7349.64
-0.477412	-7096.67
-0.477107	-6843.83
-0.476801	-6583.73
-0.476495	-6290.58
-0.47619	-6085.63
-0.475884	-6291.46
-0.475578	-6487.37
-0.475272	-6637.06
-0.474967	-6786.76
-0.474661	-6936.46
-0.474355	-7048.64
-0.474049	-6986.27
-0.473744	-6923.9
-0.473438	-6861.52
-0.473132	-6851.02
-0.472826	-7081.8
-0.472521	-7259.6
-0.472215	-7190.99
-0.471909	-7096.82
-0.471603	-6883.74
-0.471298	-6670.53
-0.470992	-6457.46
-0.470686	-6270.75
-0.47038	-6207.37
-0.470075	-6143.86
-0.469769	-6080.48
-0.469463	-5971.4
-0.469157	-5650.73
-0.468852	-5453.68
-0.468546	-5831.59
-0.46824	-6139.75
-0.467934	-6124.71
-0.467629	-6109.54
-0.467323	-6094.5
-0.467017	-6089.97
-0.466711	-6134.96
-0.466406	-6179.83
-0.4661	-6224.82
-0.465794	-6291.8
-0.465488	-6461.54
-0.465183	-6657.69
-0.464877	-6924.03
-0.464571	-6911.04
-0.464265	-6692.42
-0.46396	-6257.25
-0.463654	-6049.27
-0.463348	-6270.44
-0.463042	-6578.96
-0.462737	-6839.76
-0.462431	-6880.07
-0.462125	-6942.95
-0.461819	-7111.13
-0.461514	-7226.04
-0.461208	-7094.83
-0.460902	-6946.88
-0.460596	-6722.11
-0.460291	-6550.37
-0.459985	-6624.99
-0.459679	-6714.99
-0.459373	-6876.93
-0.459068	-7038.74
-0.458762	-7200.69
-0.458456	-7358.07
-0.45815	-7495.06
-0.457845	-7548.8
-0.457539	-7217.99
-0.457233	-6894.44
-0.456927	-6693.84
-0.456622	-6903.41
-0.456316	-7024.4
-0.45601	-6753.83
-0.455704	-6570.58
-0.455399	-6351.7
-0.455093	-6022.09
-0.454787	-6001.74
-0.454482	-6273.81
-0.454176	-6462.54
-0.45387	-6320.07
-0.453564	-6486.85
-0.453259	-6892.77
-0.452953	-6996.95
-0.452647	-6844.88
-0.452341	-6647.52
-0.452036	-6241.67
-0.45173	-5924.51
-0.451424	-6017.65
-0.451118	-6136.2
-0.450813	-6372.79
-0.450507	-6520.41
-0.450201	-6258.02
-0.449895	-6032.16
-0.44959	-5975.6
-0.449284	-5865.59
-0.448978	-5598.52
-0.448672	-5816.99
-0.448367	-6330.82
-0.448061	-6512.9
-0.447755	-6300.41
-0.447449	-6133.95
-0.447144	-6233.9
-0.446838	-6549.86
-0.446532	-6727.42
-0.446226	-6891.65
-0.445921	-6994.37
-0.445615	-7043.71
-0.445309	-6847.04
-0.445003	-6724.62
-0.444698	-6944.29
-0.444392	-7074.96
-0.444086	-6742.24
-0.44378	-6232.52
-0.443475	-6129.55
-0.443169	-6383.12
-0.442863	-6390.72
-0.442557	-6408.45
-0.442252	-6472.74
-0.441946	-6536.9
-0.44164	-6601.19
-0.441334	-6662.01
-0.441029	-6707.58
-0.440723	-6783.1
-0.440417	-6943.63
-0.440111	-6870.07
-0.439806	-6851.71
-0.4395	-6829.89
-0.439194	-6792.82
-0.438888	-6777.91
-0.438583	-6865.58
-0.438277	-6953.14
-0.437971	-7040.81
-0.437665	-7089.6
-0.43736	-6960.37
-0.437054	-6801.04
-0.436748	-6556.92
-0.436442	-6568.71
-0.436137	-6626.6
-0.435831	-6687.83
-0.435525	-6764.43
-0.435219	-6842.43
-0.434914	-6926.83
-0.434608	-7011.23
-0.434302	-7095.63
-0.433996	-7101.92
-0.433691	-6749.71
-0.433385	-6456.64
-0.433079	-6488.57
-0.432774	-6728.66
-0.432468	-6795.87
-0.432162	-6862.96
-0.431856	-6930.17
-0.431551	-7014
-0.431245	-7121.18
-0.430939	-6979.08
-0.430633	-6875.36
-0.430328	-7012.26
-0.430022	-7072.64
-0.429716	-6920.63
-0.42941	-6922.35
-0.429105	-6939.58
-0.428799	-7028.62
-0.428493	-7147.71
-0.428187	-7351.52
-0.427882	-7302.85
-0.427576	-7224.07
-0.42727	-7141.81
-0.426964	-7044.32
-0.426659	-6876.26
-0.426353	-6385.82
-0.426047	-5952.28
-0.425741	-5779.94
-0.425436	-5652.49
-0.42513	-5784.88
-0.424824	-6166.22
-0.424518	-6509.34
-0.424213	-6569.72
-0.423907	-6515.01
-0.423601	-6702.51
-0.423295	-6821.07
-0.42299	-6723.06
-0.422684	-6758.89
-0.422378	-6791.24
-0.422072	-6808.36
-0.421767	-6879.09
-0.421461	-7195.6
-0.421155	-7422.4
-0.420849	-7239.93
-0.420544	-7067.12
-0.420238	-6939.22
-0.419932	-6868.32
-0.419626	-7058.53
-0.419321	-7133.21
-0.419015	-6734.75
-0.418709	-6605.31
-0.418403	-6583.44
-0.418098	-6619.13
-0.417792	-6918.33
-0.417486	-7127.86
-0.41718	-6928.07
-0.416875	-6741.73
-0.416569	-6616.79
-0.416263	-6491.85
-0.415957	-6366.91
-0.415652	-6300.56
-0.415346	-6501.52
-0.41504	-6702.48
-0.414734	-6903.44
-0.414429	-7030.35
-0.414123	-6819.65
-0.413817	-6662.8
-0.413511	-6751.49
-0.413206	-6830.01
-0.4129	-6862.17
-0.412594	-6840.45
[truncated: 24,318 more rows]
