# Supplementary material for: X-ray-activated polymerization expanding the frontiers of deep-tissue hydrogel formation
Source: Nat Commun. 2024 Apr 15;15:3247. doi: 10.1038/s41467-024-47559-z (PMC11018743; doi:10.1038/s41467-024-47559-z)
Supplement: Supplementary file 4 — Source Data [file 41467_2024_47559_MOESM4_ESM.zip › Supplementary Figure 17b.xlsx]

## Sheet: 1min
-1.0033	-13778.6
-1.00299	-13677.7
-1.00268	-13609.5
-1.00238	-13726.5
-1.00207	-13812.6
-1.00177	-13724.5
-1.00146	-13666.6
-1.00116	-13779.3
-1.00085	-13840.5
-1.00054	-13611.4
-1.00024	-13415.3
-0.999933	-13405.7
-0.999627	-13427
-0.999322	-13622.4
-0.999016	-13779.3
-0.99871	-13718.4
-0.998404	-13657.5
-0.998099	-13596.6
-0.997793	-13538.8
-0.997487	-13498.2
-0.997181	-13457.6
-0.996876	-13417
-0.99657	-13372.6
-0.996264	-13306.4
-0.995959	-13291.7
-0.995653	-13567.3
-0.995347	-13789.2
-0.995041	-13709.4
-0.994736	-13625.7
-0.99443	-13582.1
-0.994124	-13864.9
-0.993818	-14024.3
-0.993513	-14136
-0.993207	-13979.2
-0.992901	-13824.6
-0.992595	-13681.7
-0.99229	-13507.9
-0.991984	-13159.9
-0.991678	-12875.2
-0.991372	-12946
-0.991067	-13047.7
-0.990761	-13323.6
-0.990455	-13539
-0.990149	-13414.8
-0.989844	-13286.8
-0.989538	-13199
-0.989232	-13394.7
-0.988926	-13227.8
-0.988621	-13029.9
-0.988315	-12720
-0.988009	-12774.8
-0.987703	-12923
-0.987398	-13075.1
-0.987092	-13248.9
-0.986786	-13435.7
-0.98648	-13695
-0.986175	-13923.2
-0.985869	-13977.4
-0.985563	-13995.5
-0.985257	-13810.8
-0.984952	-13677.9
-0.984646	-13835.1
-0.98434	-13959.2
-0.984034	-13898.5
-0.983729	-13837.7
-0.983423	-13777
-0.983117	-13729.7
-0.982811	-13757.6
-0.982506	-13754.4
-0.9822	-13577.2
-0.981894	-13446
-0.981588	-13572.2
-0.981283	-13698.4
-0.980977	-13824.5
-0.980671	-13940.3
-0.980365	-13997.6
-0.98006	-14054.8
-0.979754	-14112.1
-0.979448	-14120.1
-0.979142	-13852.7
-0.978837	-13589.2
-0.978531	-13347.4
-0.978225	-13138.6
-0.977919	-13177
-0.977614	-13528.2
-0.977308	-13683.8
-0.977002	-13859.4
-0.976696	-14147.4
-0.976391	-14387.4
-0.976085	-14359.2
-0.975779	-14253.7
-0.975473	-13778
-0.975168	-13654.1
-0.974862	-13489.7
-0.974556	-13059.8
-0.974251	-13152.4
-0.973945	-13589
-0.973639	-13941.5
-0.973333	-13947.2
-0.973028	-13958.2
-0.972722	-13965.4
-0.972416	-13950.9
-0.97211	-13951.3
-0.971805	-14035
-0.971499	-14114.8
-0.971193	-14172.9
-0.970887	-14220.6
-0.970582	-14147.9
-0.970276	-13758.6
-0.96997	-13605.7
-0.969664	-13774.5
-0.969359	-13798.4
-0.969053	-13795
-0.968747	-13639.4
-0.968441	-13493.6
-0.968136	-13402.2
-0.96783	-13310.7
-0.967524	-13219.2
-0.967218	-13170.7
-0.966913	-13361.3
-0.966607	-13547.9
-0.966301	-13712.8
-0.965995	-13892.3
-0.96569	-14090.4
-0.965384	-13889.4
-0.965078	-13433.6
-0.964772	-13184.8
-0.964467	-13183.2
-0.964161	-13535.2
-0.963855	-13857.2
-0.963549	-13784.7
-0.963244	-13513.9
-0.962938	-13603.9
-0.962632	-13766.2
-0.962326	-13915.5
-0.962021	-13992.5
-0.961715	-14106.5
-0.961409	-14364.4
-0.961103	-14263.8
-0.960798	-14134.4
-0.960492	-14125.9
-0.960186	-13824.1
-0.95988	-13535.4
-0.959575	-13319.1
-0.959269	-13134.1
-0.958963	-13122.9
-0.958657	-13110.6
-0.958352	-13091.9
-0.958046	-13103.8
-0.95774	-13317.3
-0.957434	-13673.2
-0.957129	-13792.6
-0.956823	-13584.1
-0.956517	-13515.6
-0.956211	-13599.8
-0.955906	-13567.5
-0.9556	-13537.1
-0.955294	-13517.7
-0.954988	-13498.2
-0.954683	-13478.7
-0.954377	-13459.2
-0.954071	-13439.7
-0.953765	-13437.7
-0.95346	-13532.5
-0.953154	-13627.3
-0.952848	-13722.1
-0.952543	-13815.5
-0.952237	-13901.8
-0.951931	-13975
-0.951625	-13913
-0.95132	-13528.5
-0.951014	-13344.3
-0.950708	-13521.2
-0.950402	-13742.6
-0.950097	-13715.9
-0.949791	-13339.4
-0.949485	-13343.7
-0.949179	-13469.6
-0.948874	-13277.9
-0.948568	-13312.7
-0.948262	-13692.8
-0.947956	-13999.3
-0.947651	-13929
-0.947345	-13727.3
-0.947039	-13730
-0.946733	-13902.8
-0.946428	-14040.5
-0.946122	-13984.9
-0.945816	-13929.2
-0.94551	-13873.5
-0.945205	-13823.1
-0.944899	-13801.6
-0.944593	-13780.1
-0.944287	-13758.6
-0.943982	-13727.3
-0.943676	-13641.7
-0.94337	-13587.6
-0.943064	-13707.1
-0.942759	-13840.3
-0.942453	-14049.6
-0.942147	-14164.3
-0.941841	-13758.3
-0.941536	-13401.8
-0.94123	-13318.4
-0.940924	-13262.5
-0.940618	-13358.5
-0.940313	-13495.8
-0.940007	-13798
-0.939701	-13735.9
-0.939395	-13579.8
-0.93909	-13463
-0.938784	-13562.2
-0.938478	-13661.4
-0.938172	-13760.6
-0.937867	-13840.1
-0.937561	-13811.1
-0.937255	-13786.1
-0.936949	-13782.7
-0.936644	-13725.1
-0.936338	-13431.8
-0.936032	-13499.5
-0.935726	-13611.4
-0.935421	-13587.4
-0.935115	-13769.3
-0.934809	-13875.7
-0.934503	-13566.3
-0.934198	-13314.2
-0.933892	-13376.6
-0.933586	-13438.9
-0.93328	-13501.3
-0.932975	-13535.3
-0.932669	-13414
-0.932363	-13296.5
-0.932057	-13200.8
-0.931752	-13108.9
-0.931446	-13101.5
-0.93114	-13405.5
-0.930835	-13514.3
-0.930529	-13643.5
-0.930223	-13884.8
-0.929917	-14073.4
-0.929612	-13972.8
-0.929306	-13893.4
-0.929	-13929.6
-0.928694	-13965.7
-0.928389	-14001.9
-0.928083	-14016.4
-0.927777	-13911.6
-0.927471	-13806.7
-0.927166	-13701.9
-0.92686	-13633
-0.926554	-13760.8
-0.926248	-13888.6
-0.925943	-14016.3
-0.925637	-14113.1
-0.925331	-14040.1
-0.925025	-13967
-0.92472	-13894
-0.924414	-13840.6
-0.924108	-13894.7
-0.923802	-13917.1
-0.923497	-13766.1
-0.923191	-13636.2
-0.922885	-13621.9
-0.922579	-13575.9
-0.922274	-13409.4
-0.921968	-13549.1
-0.921662	-13751.4
-0.921356	-13801.5
-0.921051	-13967.2
-0.920745	-14128.3
-0.920439	-14264.1
-0.920133	-14347
-0.919828	-14141
-0.919522	-13926.2
-0.919216	-13663.6
-0.91891	-13432.7
-0.918605	-13375.1
-0.918299	-13350
-0.917993	-13501.8
-0.917687	-13653.6
-0.917382	-13805.4
-0.917076	-13915.5
-0.91677	-13797.9
-0.916464	-13733.2
-0.916159	-13957.4
-0.915853	-14145.8
-0.915547	-14139.3
-0.915241	-14132.7
-0.914936	-14126.2
-0.91463	-14086.2
-0.914324	-13863.9
-0.914018	-13673.4
-0.913713	-13656.2
-0.913407	-13642.9
-0.913101	-13651.3
-0.912795	-13659.7
-0.91249	-13668.1
-0.912184	-13686.9
-0.911878	-13762.1
-0.911572	-13805.4
-0.911267	-13675.5
-0.910961	-13576.8
-0.910655	-13647.7
-0.910349	-13720.5
-0.910044	-13804.3
-0.909738	-13877
-0.909432	-13922.1
-0.909127	-14155.6
-0.908821	-14419.1
-0.908515	-14340.2
-0.908209	-14021.9
-0.907904	-14030.2
-0.907598	-14212.4
-0.907292	-14216.8
-0.906986	-14196.2
-0.906681	-14173.7
-0.906375	-14140.3
-0.906069	-14122.2
-0.905763	-14187.1
-0.905458	-14220.1
-0.905152	-14079.9
-0.904846	-13954
-0.90454	-13905.7
-0.904235	-13889.2
-0.903929	-14045.9
-0.903623	-14169.5
-0.903317	-14112.6
-0.903012	-14055.7
-0.902706	-13998.9
-0.9024	-13941.1
-0.902094	-13878.9
-0.901789	-13816.7
-0.901483	-13754.5
-0.901177	-13670.3
-0.900871	-13467.1
-0.900566	-13317.1
-0.90026	-13455.7
-0.899954	-13582
-0.899648	-13641.5
-0.899343	-13701.1
-0.899037	-13760.6
-0.898731	-13812.2
-0.898425	-13820.5
-0.89812	-13824.1
-0.897814	-13802.5
-0.897508	-13840.1
-0.897202	-14124.9
-0.896897	-13997.7
-0.896591	-13827.2
-0.896285	-13660
-0.895979	-13564.1
-0.895674	-13726.8
-0.895368	-13727.2
-0.895062	-13739.3
-0.894756	-13814.5
-0.894451	-13889.6
-0.894145	-13964.8
-0.893839	-13968.7
-0.893533	-13586.7
-0.893228	-13279.3
-0.892922	-13375.9
-0.892616	-13472.8
-0.89231	-13572
-0.892005	-13671.2
-0.891699	-13770.4
-0.891393	-13834.3
-0.891087	-13707.1
-0.890782	-13579.8
-0.890476	-13452.6
-0.89017	-13352.5
-0.889864	-13399.4
-0.889559	-13444.2
-0.889253	-13478.3
-0.888947	-13547
-0.888641	-13771.2
-0.888336	-13778.3
-0.88803	-13600.9
-0.887724	-13739.2
-0.887419	-14025.1
-0.887113	-14239.7
-0.886807	-14068.5
-0.886501	-13913.4
-0.886196	-13844.8
-0.88589	-13776.1
-0.885584	-13707.5
-0.885278	-13642.6
-0.884973	-13597.4
-0.884667	-13552.3
-0.884361	-13507.2
-0.884055	-13498.8
-0.88375	-13688.7
-0.883444	-13846.4
-0.883138	-13831.2
-0.882832	-13825.3
-0.882527	-13869.9
-0.882221	-13914.5
-0.881915	-13959.1
-0.881609	-13980.3
-0.881304	-13875.4
-0.880998	-13802.5
-0.880692	-13902.7
-0.880386	-14009.5
-0.880081	-14152.4
-0.879775	-14241.7
-0.879469	-14042.8
-0.879163	-13878
-0.878858	-13896.9
-0.878552	-13919.9
-0.878246	-13964.5
-0.87794	-13964
-0.877635	-13785.1
-0.877329	-13952.2
-0.877023	-14119.2
-0.876717	-14229.3
-0.876412	-14097.5
-0.876106	-14303.5
-0.8758	-14466.2
-0.875494	-14619.1
-0.875189	-14654.5
-0.874883	-14348.1
-0.874577	-14063.3
-0.874271	-13832.8
-0.873966	-13894.1
-0.87366	-13955.4
-0.873354	-14016.6
-0.873048	-14063.8
-0.872743	-14035.4
-0.872437	-13974.8
-0.872131	-13741.2
-0.871825	-13552
-0.87152	-13600.5
-0.871214	-13648.9
-0.870908	-13697.4
-0.870602	-13719.2
-0.870297	-13597.8
-0.869991	-13508.7
-0.869685	-13592.4
-0.869379	-13658
-0.869074	-13626.3
-0.868768	-13594.7
-0.868462	-13563.1
-0.868156	-13527.3
-0.867851	-13469.5
-0.867545	-13411.7
-0.867239	-13353.9
-0.866933	-13318.2
-0.866628	-13401.4
-0.866322	-13484.6
-0.866016	-13567.8
-0.865711	-13616.3
-0.865405	-13479.5
-0.865099	-13360.1
-0.864793	-13398.9
-0.864488	-13742.9
-0.864182	-13871
-0.863876	-13970.8
-0.86357	-13919.4
-0.863265	-13875.9
-0.862959	-13874.7
-0.862653	-13873.5
-0.862347	-13872.3
-0.862042	-13883.8
-0.861736	-13963.8
-0.86143	-14011.5
-0.861124	-13886.4
-0.860819	-13821.2
-0.860513	-14076.3
-0.860207	-14277.6
-0.859901	-14191
-0.859596	-14090.2
-0.85929	-13913.8
-0.858984	-13769.8
-0.858678	-13798.5
-0.858373	-13832.8
-0.858067	-13897
-0.857761	-13961.2
-0.857455	-14025.4
-0.85715	-14093.7
-0.856844	-14183.6
-0.856538	-14273.4
-0.856232	-14363.3
-0.855927	-14382.8
-0.855621	-14027.3
-0.855315	-13700
-0.855009	-13523.9
-0.854704	-13400.4
-0.854398	-13492.8
-0.854092	-13239.8
-0.853786	-13051.6
-0.853481	-13238
-0.853175	-13580.3
-0.852869	-13891.6
-0.852563	-13972.6
-0.852258	-13720.4
-0.851952	-13597.7
-0.851646	-13820.5
-0.85134	-13978.3
-0.851035	-13757.1
-0.850729	-13420.9
-0.850423	-13443.5
-0.850117	-13538
-0.849812	-13646.7
-0.849506	-13831
-0.8492	-14015.2
-0.848894	-14199.5
-0.848589	-14343
-0.848283	-14269.8
-0.847977	-14196.7
-0.847671	-14123.5
-0.847366	-14038.8
-0.84706	-13893
-0.846754	-13801.3
-0.846448	-13997.3
-0.846143	-14141.3
-0.845837	-14008.3
-0.845531	-13875.3
-0.845225	-13742.3
-0.84492	-13639.1
-0.844614	-13694.1
-0.844308	-13781.6
-0.844003	-13987.5
-0.843697	-13882.9
-0.843391	-13689.1
-0.843085	-13678.7
-0.84278	-13671.7
-0.842474	-13396
-0.842168	-13253.4
-0.841862	-13316
-0.841557	-13551.1
-0.841251	-13739.8
-0.840945	-13682.3
-0.840639	-13624.7
-0.840334	-13567.2
-0.840028	-13565.9
-0.839722	-13863
-0.839416	-14084.1
-0.839111	-13902.7
-0.838805	-13745.3
-0.838499	-13716
-0.838193	-13719.2
-0.837888	-13894.9
-0.837582	-14015.6
-0.837276	-13845.3
-0.83697	-13707.5
-0.836665	-13742.2
-0.836359	-13787.1
-0.836053	-13885.9
-0.835747	-13984.7
-0.835442	-14083.5
-0.835136	-14149
-0.83483	-14038.5
-0.834524	-13927.9
-0.834219	-13817.4
-0.833913	-13723.4
-0.833607	-13716.9
-0.833301	-13710.5
-0.832996	-13704.1
-0.83269	-13754.8
-0.832384	-14107.3
-0.832078	-14405.4
-0.831773	-14416.1
-0.831467	-14430.8
-0.831161	-14467.2
-0.830855	-14449.1
-0.83055	-14143.6
-0.830244	-13891.8
-0.829938	-13923.9
-0.829632	-13955.9
-0.829327	-13988
-0.829021	-13997
-0.828715	-13884.3
-0.828409	-13804.2
-0.828104	-13896.6
-0.827798	-13962.5
-0.827492	-13888.3
-0.827186	-13844.6
-0.826881	-13908.2
-0.826575	-13698.9
-0.826269	-13565.9
-0.825963	-13484
-0.825658	-13671.5
-0.825352	-13883.4
-0.825046	-14224.7
-0.82474	-14470
-0.824435	-14208.8
-0.824129	-13972.4
-0.823823	-13899.4
-0.823517	-14014.4
-0.823212	-14157.5
-0.822906	-13972.4
-0.8226	-13626.4
-0.822295	-13569.6
-0.821989	-13556.4
-0.821683	-13683
-0.821377	-13638.2
-0.821072	-13595.4
-0.820766	-13563.3
-0.82046	-13579.7
-0.820154	-13851
-0.819849	-14120.3
-0.819543	-14324.2
-0.819237	-14249.1
-0.818931	-14217.5
-0.818626	-14182.4
-0.81832	-14129.4
-0.818014	-14088
-0.817708	-14107.6
-0.817403	-14127.3
-0.817097	-14146.9
-0.816791	-14148.4
-0.816485	-14054.8
-0.81618	-13961.2
-0.815874	-13867.6
-0.815568	-13800.7
-0.815262	-13873.7
-0.814957	-13910.5
-0.814651	-13757.1
-0.814345	-13645.3
-0.814039	-13697.3
-0.813734	-13474.5
-0.813428	-13349.1
-0.813122	-13405.5
-0.812816	-13512.2
-0.812511	-13650.3
-0.812205	-13953.5
-0.811899	-14228.4
-0.811593	-14299.6
-0.811288	-14083.7
-0.810982	-13922.5
-0.810676	-14037.5
-0.81037	-14095
-0.810065	-14156
-0.809759	-14234.9
-0.809453	-14227.3
-0.809147	-13766.4
-0.808842	-13426
-0.808536	-13717.1
-0.80823	-13940.4
-0.807924	-13808.4
-0.807619	-13753.2
-0.807313	-14099.8
-0.807007	-14364.4
-0.806701	-14199.4
-0.806396	-14067.3
-0.80609	-14107.3
-0.805784	-14111.7
-0.805478	-13929.6
-0.805173	-13780.4
-0.804867	-13803.4
-0.804561	-13866.3
-0.804255	-14138.4
-0.80395	-14355.7
-0.803644	-14286
-0.803338	-14193.7
-0.803032	-13983
-0.802727	-13827.1
-0.802421	-13958.2
-0.802115	-14058.7
-0.801809	-13998.6
-0.801504	-13938.5
-0.801198	-13878.4
-0.800892	-13858.8
-0.800587	-14050.8
-0.800281	-14246.9
-0.799975	-14398.7
-0.799669	-14236
-0.799364	-14229.3
-0.799058	-14185.6
-0.798752	-13948.2
-0.798446	-13741
-0.798141	-13691.6
-0.797835	-13675.2
-0.797529	-13830.8
-0.797223	-13971.8
-0.796918	-14035.6
-0.796612	-14044.4
-0.796306	-13766.5
-0.796	-13535.2
-0.795695	-13547.8
-0.795389	-13560.3
-0.795083	-13572.9
-0.794777	-13582
-0.794472	-13573.5
-0.794166	-13523.7
-0.79386	-13324.8
-0.793554	-13522.3
-0.793249	-13926.3
-0.792943	-13972.3
-0.792637	-13946.7
-0.792331	-13904.5
-0.792026	-13776.4
-0.79172	-13681.2
-0.791414	-13758.1
-0.791108	-13804.8
-0.790803	-13693.7
-0.790497	-13633.5
-0.790191	-13838.6
-0.789885	-14040.5
-0.78958	-14159.9
-0.789274	-13939.3
-0.788968	-13740.2
-0.788662	-13606.6
-0.788357	-13813.4
-0.788051	-14020.2
-0.787745	-14227
-0.787439	-14442.1
-0.787134	-14700.2
-0.786828	-14881.1
-0.786522	-14660.7
-0.786216	-14456.8
-0.785911	-14338.9
-0.785605	-14254.1
-0.785299	-14341.3
-0.784993	-14403.5
-0.784688	-14335.8
-0.784382	-14272.2
-0.784076	-14230.2
-0.78377	-14139.1
-0.783465	-13859.9
-0.783159	-13938.5
-0.782853	-14088.7
-0.782547	-14245.8
-0.782242	-14372.5
-0.781936	-14159.4
-0.78163	-13967.8
-0.781324	-13804.5
-0.781019	-13788.1
-0.780713	-13771.7
-0.780407	-13755.2
-0.780101	-13751.8
-0.779796	-13815.9
-0.77949	-13909
-0.779184	-14152.5
-0.778879	-14355.3
-0.778573	-14280.5
-0.778267	-13861.7
-0.777961	-13509.4
-0.777656	-13545.4
-0.77735	-13812.4
-0.777044	-14120.9
-0.776738	-14578
-0.776433	-14650.4
-0.776127	-14511.5
-0.775821	-14368.5
-0.775515	-14204
-0.77521	-14071.5
-0.774904	-14104.6
-0.774598	-14171
-0.774292	-14409.2
-0.773987	-14623.8
-0.773681	-14716.8
-0.773375	-14754.3
-0.773069	-14505.5
-0.772764	-14272.5
-0.772458	-14121.9
-0.772152	-13971.3
-0.771846	-13820.7
-0.771541	-13723.4
-0.771235	-13901.8
-0.770929	-14026.8
-0.770623	-13876.2
-0.770318	-13781.6
-0.770012	-14009.8
-0.769706	-14355.1
-0.7694	-14351.1
-0.769095	-14016.5
-0.768789	-13816.6
-0.768483	-13960.2
-0.768177	-14037.4
-0.767872	-13801.7
-0.767566	-13791.9
-0.76726	-14079.9
-0.766954	-14131.7
-0.766649	-14218.9
-0.766343	-14422
-0.766037	-14281.6
-0.765731	-14207.7
-0.765426	-14445.8
-0.76512	-14520.7
-0.764814	-14566.4
-0.764508	-14461.9
-0.764203	-14367.1
-0.763897	-14322.3
-0.763591	-14277.6
-0.763285	-14232.9
-0.76298	-14172.9
-0.762674	-14034.2
-0.762368	-13973.2
-0.762062	-14313
-0.761757	-14591
-0.761451	-14550.5
-0.761145	-14496.2
-0.760839	-14303.6
-0.760534	-13806
-0.760228	-13573.2
-0.759922	-13694.3
-0.759616	-13835.7
-0.759311	-13825.6
-0.759005	-13919.2
-0.758699	-14010.7
-0.758393	-14091.5
-0.758088	-14167.2
-0.757782	-14217
-0.757476	-14266.8
-0.757171	-14316.6
-0.756865	-14368.5
-0.756559	-14431.1
-0.756253	-14452
-0.755948	-14325
-0.755642	-14553.5
-0.755336	-14776.7
-0.75503	-14664.8
-0.754725	-14596
-0.754419	-14545.2
-0.754113	-14587.3
-0.753807	-14593.3
-0.753502	-14346.5
-0.753196	-13833.7
-0.75289	-13784.6
-0.752584	-14018.3
-0.752279	-13974.3
-0.751973	-14109.6
-0.751667	-14284.2
-0.751361	-14428.2
-0.751056	-14381.4
-0.75075	-14193.4
-0.750444	-14228.1
-0.750138	-14597.7
-0.749833	-14812.9
-0.749527	-14464.4
-0.749221	-14192.2
-0.748915	-14099.4
-0.74861	-14045.8
-0.748304	-14016.9
-0.747998	-14113.9
-0.747692	-14211
-0.747387	-14308.1
-0.747081	-14407.9
-0.746775	-14522.1
-0.746469	-14580.4
-0.746164	-14352.8
-0.745858	-14149.8
-0.745552	-14073.3
-0.745246	-14019.8
-0.744941	-14050.8
-0.744635	-13931.2
-0.744329	-13985.8
-0.744023	-14381.4
-0.743718	-14699.3
-0.743412	-14653.7
-0.743106	-14503.4
-0.7428	-14349.1
-0.742495	-14173.2
-0.742189	-14026.7
-0.741883	-14030.3
-0.741577	-13982.2
-0.741272	-13669.7
-0.740966	-13440.3
-0.74066	-13703.4
-0.740354	-14238.2
-0.740049	-14408.6
-0.739743	-14553.1
-0.739437	-14565.4
-0.739131	-14577.7
-0.738826	-14590
-0.73852	-14556.3
-0.738214	-14287.6
-0.737908	-14052.6
-0.737603	-13989
-0.737297	-13941.5
-0.736991	-13976.3
-0.736685	-13990
-0.73638	-13930.1
-0.736074	-14011.9
-0.735768	-13907.8
-0.735463	-13665.8
-0.735157	-13628.9
-0.734851	-13783.1
-0.734545	-14003.7
-0.73424	-14002.4
-0.733934	-13811.2
-0.733628	-13958
-0.733322	-14079.7
-0.733017	-14172.1
-0.732711	-14114.4
-0.732405	-14043.4
-0.732099	-13904.5
-0.731794	-13727.8
-0.731488	-13425.6
-0.731182	-13482
-0.730876	-13619.6
-0.730571	-13705.2
-0.730265	-13526.6
-0.729959	-13385.8
-0.729653	-13437.9
-0.729348	-13523.6
-0.729042	-13780.7
-0.728736	-14019.3
-0.72843	-14163.2
-0.728125	-14307.2
-0.727819	-14451.1
-0.727513	-14569.8
-0.727207	-14559.9
-0.726902	-14493.9
-0.726596	-14142.2
-0.72629	-13857
-0.725984	-13910.1
-0.725679	-13963.3
-0.725373	-14016.4
-0.725067	-14080.1
-0.724761	-14197.3
-0.724456	-14314.6
-0.72415	-14431.8
-0.723844	-14521.3
-0.723538	-14469.7
-0.723233	-14418.2
-0.722927	-14366.7
-0.722621	-14324.2
-0.722315	-14328.3
-0.72201	-14332.3
-0.721704	-14336.3
-0.721398	-14353
-0.721092	-14434.5
-0.720787	-14437.2
-0.720481	-14040.1
-0.720175	-13703.5
-0.719869	-13673.8
-0.719564	-13644.2
-0.719258	-13614.6
-0.718952	-13606
-0.718646	-13704.6
-0.718341	-13874.9
-0.718035	-14341.6
-0.717729	-14408.8
-0.717423	-14186.9
-0.717118	-13956.5
-0.716812	-13751
-0.716506	-13901.8
-0.7162	-14122.9
-0.715895	-14352.5
-0.715589	-14557.2
-0.715283	-14423
-0.714978	-14306.5
-0.714672	-14219.7
-0.714366	-14282.7
-0.71406	-14344.7
-0.713755	-14401.3
-0.713449	-14457.9
-0.713143	-14514.5
-0.712837	-14584.5
-0.712532	-14722.3
-0.712226	-14781.1
-0.71192	-14440.4
-0.711614	-14112.5
-0.711309	-13849.3
-0.711003	-13642.6
-0.710697	-13721.2
-0.710391	-13815.4
-0.710086	-13988
-0.70978	-14126.8
-0.709474	-14094.3
-0.709168	-14087.9
-0.708863	-14213
-0.708557	-14281.7
-0.708251	-14065
-0.707945	-13916
-0.70764	-14109.5
-0.707334	-14246.5
-0.707028	-14098.1
-0.706722	-13953.9
-0.706417	-13830.2
-0.706111	-13702.4
-0.705805	-13620.9
-0.705499	-13874
-0.705194	-14087.9
-0.704888	-14226.9
-0.704582	-13987.9
-0.704276	-13788.9
-0.703971	-13791.9
-0.703665	-13794.8
-0.703359	-13797.8
-0.703053	-13832.5
-0.702748	-14027.7
-0.702442	-14189
-0.702136	-14179.1
-0.70183	-14182.9
-0.701525	-14255.7
-0.701219	-14298.7
-0.700913	-14192
-0.700607	-14072.6
-0.700302	-13957
-0.699996	-14145.3
-0.69969	-14141.2
-0.699384	-14129.8
-0.699079	-14081.9
-0.698773	-14029.7
-0.698467	-13956.1
-0.698161	-13931.4
-0.697856	-14084.7
-0.69755	-13895.7
-0.697244	-13774.8
-0.696938	-13976.9
-0.696633	-14082.9
-0.696327	-14159.2
-0.696021	-14085.8
-0.695715	-14050.6
-0.69541	-14207.9
-0.695104	-14331.2
-0.694798	-14283.4
-0.694492	-14270.8
-0.694187	-14435.6
-0.693881	-14638.6
-0.693575	-14966
-0.69327	-14903.1
-0.692964	-14597.9
-0.692658	-14322.5
-0.692352	-14196.7
-0.692047	-14099
-0.691741	-14142.6
-0.691435	-14186.1
-0.691129	-14229.6
-0.690824	-14283.8
-0.690518	-14391.4
-0.690212	-14467.1
-0.689906	-14382.4
-0.689601	-14329.8
-0.689295	-14472
-0.688989	-14755.4
-0.688683	-14855.1
-0.688378	-14771.1
-0.688072	-14691
-0.687766	-14950.9
-0.68746	-15131.8
-0.687155	-14975.2
-0.686849	-14840.9
-0.686543	-14702.3
-0.686237	-14542.4
-0.685932	-14372.5
-0.685626	-14152.7
-0.68532	-13967.1
-0.685014	-13952.4
-0.684709	-13908.1
-0.684403	-13715.6
-0.684097	-13600.5
-0.683791	-13873.7
-0.683486	-14138.4
-0.68318	-14326.1
-0.682874	-14304.5
-0.682568	-14124.8
-0.682263	-14121.8
-0.681957	-14079.5
-0.681651	-13750.9
-0.681345	-13734.2
-0.68104	-13882.7
-0.680734	-14002.7
-0.680428	-14124.9
-0.680122	-14257.7
-0.679817	-14394.5
-0.679511	-14550.8
-0.679205	-14693
-0.678899	-14695.5
-0.678594	-14372.6
-0.678288	-14200
-0.677982	-14360.6
-0.677676	-14478.5
-0.677371	-14619.5
-0.677065	-14876.3
-0.676759	-15053.2
-0.676453	-14831.5
-0.676148	-14659.6
-0.675842	-14736.9
-0.675536	-14784.3
-0.67523	-14682.1
-0.674925	-14587.8
-0.674619	-14601.1
-0.674313	-14902.7
-0.674007	-14903
-0.673702	-14753.2
-0.673396	-14706.6
-0.67309	-14657.9
-0.672784	-14598.5
-0.672479	-14553.2
-0.672173	-14578.3
-0.671867	-14603.4
-0.671562	-14628.5
-0.671256	-14633.6
-0.67095	-14539
-0.670644	-14446.7
-0.670339	-14364.9
-0.670033	-14301.1
-0.669727	-14360.5
-0.669421	-14614.2
-0.669116	-14916.8
-0.66881	-14840.7
-0.668504	-14648.1
-0.668198	-14754.3
-0.667893	-14646.9
-0.667587	-14559.9
-0.667281	-14574.3
-0.666975	-14554.5
-0.66667	-14363.8
-0.666364	-14212.4
-0.666058	-14256.8
-0.665752	-14301.1
-0.665447	-14345.4
-0.665141	-14367.6
-0.664835	-14279.5
-0.664529	-14191.3
-0.664224	-14103.2
-0.663918	-14035.1
-0.663612	-14066.6
-0.663306	-14098.2
-0.663001	-14129.7
-0.662695	-14157.2
-0.662389	-14165.1
-0.662083	-14175.1
-0.661778	-14195.8
-0.661472	-14212.9
-0.661166	-14246.6
-0.66086	-14470.4
-0.660555	-14721.4
-0.660249	-14608.8
-0.659943	-14386
-0.659637	-14182.5
-0.659332	-14040.6
-0.659026	-13774.6
-0.65872	-13808.5
-0.658414	-14143
-0.658109	-14274.8
-0.657803	-14372.9
-0.657497	-14303.9
-0.657191	-14234.8
-0.656886	-14165.8
-0.65658	-14114.7
-0.656274	-14152.5
-0.655968	-14190.3
-0.655663	-14228.1
-0.655357	-14284.5
-0.655051	-14433.4
-0.654745	-14547.8
-0.65444	-14491.6
-0.654134	-14462.6
-0.653828	-14568.8
-0.653522	-14598.9
-0.653217	-14252.1
-0.652911	-13955.2
-0.652605	-13973.6
-0.652299	-14287.3
-0.651994	-14373.6
-0.651688	-14532.4
-0.651382	-14935.3
-0.651076	-14737.8
-0.650771	-14453
-0.650465	-14498.5
-0.650159	-14490.8
-0.649854	-14452.9
-0.649548	-14265.7
-0.649242	-14128.1
-0.648936	-14235.7
-0.648631	-14308.8
-0.648325	-14211.3
-0.648019	-14141.4
-0.647713	-14207.3
-0.647408	-14273.3
-0.647102	-14339.2
-0.646796	-14398
-0.64649	-14421.2
-0.646185	-14444.5
-0.645879	-14467.7
-0.645573	-14440.6
-0.645267	-14164.7
-0.644962	-13907.6
-0.644656	-13811.9
-0.64435	-14026.4
-0.644044	-14088
-0.643739	-14119.5
-0.643433	-14001.7
-0.643127	-13968.2
-0.642821	-14350.6
-0.642516	-14652.4
-0.64221	-14556.3
-0.641904	-14447.2
-0.641598	-14274.1
-0.641293	-14135.7
-0.640987	-14167.7
-0.640681	-14243.7
-0.640375	-14536.4
-0.64007	-14748.3
-0.639764	-14562.5
-0.639458	-14376.6
-0.639152	-14190.8
-0.638847	-14039.5
-0.638541	-14058.7
-0.638235	-14087.7
-0.637929	-14164.6
-0.637624	-14206.9
-0.637318	-14078.7
-0.637012	-14002.5
-0.636706	-14181.9
-0.636401	-14326.7
-0.636095	-14301.1
-0.635789	-14258.2
-0.635483	-14130
-0.635178	-13997.5
-0.634872	-13912.9
-0.634566	-14148.4
-0.63426	-14280.8
-0.633955	-14382.9
-0.633649	-14335.9
-0.633343	-14286.4
-0.633037	-14224
-0.632732	-14166
-0.632426	-14129.3
-0.63212	-14073.1
-0.631814	-13990.3
-0.631509	-14244.1
-0.631203	-14476.5
-0.630897	-14690.9
-0.630591	-14816.5
-0.630286	-14907.5
-0.62998	-14828.1
-0.629674	-14738.5
-0.629368	-14599.2
-0.629063	-14460
-0.628757	-14320.7
-0.628451	-14181.2
-0.628146	-14040.3
-0.62784	-13899.5
-0.627534	-13758.6
-0.627228	-13698
-0.626923	-14031.4
-0.626617	-14330.1
-0.626311	-14458.4
-0.626005	-14564
-0.6257	-14558.3
-0.625394	-14552.5
-0.625088	-14546.8
-0.624782	-14567.1
-0.624477	-14715.2
-0.624171	-14805.3
-0.623865	-14611.6
-0.623559	-14450.3
-0.623254	-14447.7
-0.622948	-14445.2
-0.622642	-14442.7
-0.622336	-14418.4
-0.622031	-14287.7
-0.621725	-14157
-0.621419	-14026.3
-0.621113	-13902.3
-0.620808	-13811.7
-0.620502	-13755.8
-0.620196	-13870.2
-0.61989	-13988.3
-0.619585	-14124.1
-0.619279	-14222.2
-0.618973	-14066.2
-0.618667	-13605.9
-0.618362	-13392.6
-0.618056	-13511.1
-0.61775	-13587.1
-0.617444	-13660.9
-0.617139	-13724
-0.616833	-13822
-0.616527	-14090.2
-0.616221	-14310
-0.615916	-14293.1
-0.61561	-14276.1
-0.615304	-14259.2
-0.614998	-14242.9
-0.614693	-14230.2
-0.614387	-14182.7
-0.614081	-13965
-0.613775	-13754.7
-0.61347	-13580.8
-0.613164	-13488.3
-0.612858	-13793
-0.612552	-14067.2
-0.612247	-14192.4
-0.611941	-14282.8
-0.611635	-14202.9
-0.611329	-14138.2
-0.611024	-14147
-0.610718	-14120.9
-0.610412	-13924.6
-0.610106	-13766.2
-0.609801	-13792.1
-0.609495	-13818
-0.609189	-13843.9
-0.608883	-13888.4
-0.608578	-14023.6
-0.608272	-14158.9
-0.607966	-14294.1
-0.60766	-14361
-0.607355	-14094.7
-0.607049	-13864.7
-0.606743	-13846.8
-0.606438	-13993.6
-0.606132	-14078.5
-0.605826	-13973.5
-0.60552	-13842.7
-0.605215	-14040.5
-0.604909	-14146.7
-0.604603	-14106.8
-0.604297	-14183.8
-0.603992	-14221.4
-0.603686	-14066.5
-0.60338	-13946.6
-0.603074	-13996.8
-0.602769	-14069.5
-0.602463	-14252.2
-0.602157	-14395.5
-0.601851	-14347.4
-0.601546	-14349
-0.60124	-14522.1
-0.600934	-14296.6
-0.600628	-13857.6
-0.600323	-13806.2
-0.600017	-13985.1
-0.599711	-14086.7
-0.599405	-13812.7
-0.5991	-13578
-0.598794	-13533.8
-0.598488	-13491.8
-0.598182	-13460.4
-0.597877	-13484.5
-0.597571	-13812.8
-0.597265	-14272.6
-0.596959	-14474.5
-0.596654	-14340.3
-0.596348	-14225.6
-0.596042	-14141.6
-0.595736	-14206.3
-0.595431	-14236.8
-0.595125	-14100.7
-0.594819	-13964.7
-0.594513	-13828.6
-0.594208	-13755.5
-0.593902	-13987.5
-0.593596	-14184.5
-0.59329	-14211.5
-0.592985	-14238.5
-0.592679	-14265.4
-0.592373	-14292.4
-0.592067	-14319.4
-0.591762	-14291.9
-0.591456	-14000.6
-0.59115	-13810.1
-0.590844	-14108.4
-0.590539	-14422
-0.590233	-14739.8
-0.589927	-14675.3
-0.589621	-14405.3
-0.589316	-14148.9
-0.58901	-13957.9
-0.588704	-13825.5
-0.588398	-13976.4
-0.588093	-14117.7
-0.587787	-14213.1
-0.587481	-14277.7
-0.587175	-14193.6
-0.58687	-14137.8
-0.586564	-14289.5
-0.586258	-14757
-0.585952	-15072.4
-0.585647	-15208.5
-0.585341	-15228.2
-0.585035	-14905.8
-0.58473	-14643.1
-0.584424	-14672.2
-0.584118	-14468.5
-0.583812	-14327.9
-0.583507	-14491.7
-0.583201	-14603.6
-0.582895	-14464
-0.582589	-14315.7
-0.582284	-14195.2
-0.581978	-14416.3
-0.581672	-14574.9
-0.581366	-14379.1
-0.581061	-14112.4
-0.580755	-13897.8
-0.580449	-13934.6
-0.580143	-14053.4
-0.579838	-14568.6
-0.579532	-14962.8
-0.579226	-14772.5
-0.57892	-14582.3
-0.578615	-14392
-0.578309	-14207.6
-0.578003	-14051.5
-0.577697	-13930.7
-0.577392	-13979.7
-0.577086	-14042.4
-0.57678	-14171.5
-0.576474	-14300.6
-0.576169	-14429.7
-0.575863	-14532.4
-0.575557	-14507.7
-0.575251	-14483
-0.574946	-14458.3
-0.57464	-14413.9
-0.574334	-14274.7
-0.574028	-14194.2
-0.573723	-14396.7
-0.573417	-14621.3
-0.573111	-14952
-0.572805	-15216.6
-0.5725	-15092.3
-0.572194	-14687.3
-0.571888	-14566.2
-0.571582	-14401
-0.571277	-14094.1
-0.570971	-14165
-0.570665	-14419.9
-0.570359	-14660.1
-0.570054	-14758.9
-0.569748	-14550.4
-0.569442	-14496.6
-0.569136	-14438.4
-0.568831	-14358.9
-0.568525	-14295.7
-0.568219	-14310.2
-0.567913	-14364.5
-0.567608	-14539.1
-0.567302	-14365
-0.566996	-14146.7
-0.56669	-13982.9
-0.566385	-14080.8
-0.566079	-14210.3
-0.565773	-14491.9
-0.565467	-14714.6
-0.565162	-14654.3
-0.564856	-14569
-0.56455	-14363
-0.564244	-14239.5
-0.563939	-14512
-0.563633	-14714.5
-0.563327	-14581.1
-0.563022	-14407.9
-0.562716	-14114.6
-0.56241	-14171.7
-0.562104	-14281.8
-0.561799	-14431.8
-0.561493	-14772.7
-0.561187	-15055.3
-0.560881	-15058.6
-0.560576	-15026.6
-0.56027	-14824.8
-0.559964	-14623.6
-0.559658	-14424.5
-0.559353	-14284.4
-0.559047	-14427.1
-0.558741	-14549.2
-0.558435	-14572.3
-0.55813	-14591
-0.557824	-14588.4
-0.557518	-14614.3
-0.557212	-14705.4
-0.556907	-14497.1
-0.556601	-14479.6
-0.556295	-14429.6
-0.555989	-14224.1
-0.555684	-14077.7
-0.555378	-14214
-0.555072	-14348.4
-0.554766	-14473.5
-0.554461	-14583.9
-0.554155	-14552.6
-0.553849	-14218.3
-0.553543	-14128.1
-0.553238	-14391.8
-0.552932	-14726.3
-0.552626	-14967.3
-0.55232	-14761.3
-0.552015	-14510.9
-0.551709	-14119.5
-0.551403	-14089.5
-0.551097	-14094.5
-0.550792	-13835.7
-0.550486	-13937.3
-0.55018	-14039.3
-0.549874	-14072
-0.549569	-13765.6
-0.549263	-13530.2
-0.548957	-13665.7
-0.548651	-13953.2
-0.548346	-14209.6
-0.54804	-14317.6
-0.547734	-14438.7
-0.547428	-14622.6
-0.547123	-14770.9
-0.546817	-14749.7
-0.546511	-14685.5
-0.546205	-14416.5
-0.5459	-14183
-0.545594	-14119
-0.545288	-14081
-0.544982	-14166.4
-0.544677	-14216.3
-0.544371	-14096.7
-0.544065	-14018.6
-0.543759	-14138.2
-0.543454	-14262.3
-0.543148	-14336.4
-0.542842	-14076.9
-0.542536	-13842.9
-0.542231	-13663.9
-0.541925	-13746.1
-0.541619	-13827.6
-0.541314	-13905.6
-0.541008	-13983.6
-0.540702	-14061.5
-0.540396	-14162.9
-0.540091	-14375.4
-0.539785	-14528.7
-0.539479	-14399.4
-0.539173	-14276.8
-0.538868	-14186.1
-0.538562	-14095.3
-0.538256	-14004.5
-0.53795	-13933
-0.537645	-13953.3
-0.537339	-13973.6
-0.537033	-13993.9
-0.536727	-14043.1
-0.536422	-14230
-0.536116	-14381.3
-0.53581	-14363.2
-0.535504	-14366
-0.535199	-14468.5
-0.534893	-14566.6
-0.534587	-14643.5
-0.534281	-14780.6
-0.533976	-15132.2
-0.53367	-15102
-0.533364	-14867
-0.533058	-14702.6
-0.532753	-14873.5
-0.532447	-14984.9
-0.532141	-14814
-0.531835	-14672.9
-0.53153	-14672.9
-0.531224	-14637.2
-0.530918	-14432.1
-0.530612	-14294.5
-0.530307	-14477.2
-0.530001	-14600.3
-0.529695	-14441.1
-0.529389	-14299.8
-0.529084	-14243.2
-0.528778	-14226.8
-0.528472	-14329.5
-0.528166	-14132.9
-0.527861	-14123.2
-0.527555	-14113.6
-0.527249	-14104
-0.526943	-14092.9
-0.526638	-14146.2
-0.526332	-14533.8
-0.526026	-14900.1
-0.52572	-15164.5
-0.525415	-14945.8
-0.525109	-14762.7
-0.524803	-14749.1
-0.524497	-14783.1
-0.524192	-15042.9
-0.523886	-15219.1
-0.52358	-15000.4
-0.523274	-14779.7
-0.522969	-14550.3
-0.522663	-14380.5
-0.522357	-14492.9
-0.522051	-14581.3
-0.521746	-14557
-0.52144	-14532.6
-0.521134	-14508.2
-0.520828	-14498.4
-0.520523	-14557.4
-0.520217	-14616.3
-0.519911	-14675.3
-0.519606	-14725.2
-0.5193	-14732.9
-0.518994	-14736.1
-0.518688	-14718.2
-0.518383	-14702.8
-0.518077	-14628.2
-0.517771	-14255.3
-0.517465	-14072.9
-0.51716	-13928.4
-0.516854	-13963.9
-0.516548	-14039.7
-0.516242	-14234.2
-0.515937	-14105.2
-0.515631	-14047.5
-0.515325	-14021.2
-0.515019	-14143
-0.514714	-14253.6
-0.514408	-14311.2
-0.514102	-14404.8
-0.513796	-14667.6
-0.513491	-14850.9
-0.513185	-14659.7
-0.512879	-14504.4
-0.512573	-14518.3
-0.512268	-14494
-0.511962	-14290
-0.511656	-14121.9
-0.51135	-14123
-0.511045	-14134.2
-0.510739	-14193.5
-0.510433	-14212.4
-0.510127	-14112.8
-0.509822	-14284.2
-0.509516	-14138.4
-0.50921	-14033
-0.508904	-14117.9
-0.508599	-14209.4
-0.508293	-14331.7
-0.507987	-14454
-0.507681	-14576.3
-0.507376	-14652.2
-0.50707	-14509.6
-0.506764	-14367
-0.506458	-14224.4
-0.506153	-14129
-0.505847	-14255.8
-0.505541	-14414
-0.505235	-14720.3
-0.50493	-14959.8
-0.504624	-14813.9
-0.504318	-14385.1
-0.504012	-14289
-0.503707	-14573.6
-0.503401	-14986.3
-0.503095	-14997.7
-0.502789	-14713.3
-0.502484	-14492.6
-0.502178	-14571.3
-0.501872	-14650
-0.501566	-14728.7
-0.501261	-14787.6
-0.500955	-14753.7
-0.500649	-14779.7
-0.500343	-15087.5
-0.500038	-15345.8
-0.499732	-15371.7
-0.499426	-15317.9
-0.49912	-14890.9
-0.498815	-14518.2
-0.498509	-14473
-0.498203	-14725.3
-0.497898	-14787.5
-0.497592	-14802.3
-0.497286	-14595.4
-0.49698	-14347.7
-0.496675	-13982.1
-0.496369	-13960.9
-0.496063	-13969.7
-0.495757	-13983
-0.495452	-14017.5
-0.495146	-14068.5
-0.49484	-14196.9
-0.494534	-14289.3
-0.494229	-14212.6
-0.493923	-14194.2
-0.493617	-14448.7
-0.493311	-14643.1
-0.493006	-14555.8
-0.4927	-14442.9
-0.492394	-14210.3
-0.492088	-13977.7
-0.491783	-13745.1
-0.491477	-13567.5
-0.491171	-13647.2
-0.490865	-13726.9
-0.49056	-13806.6
-0.490254	-13906.7
-0.489948	-14101.7
-0.489642	-14260.7
-0.489337	-14250.7
-0.489031	-14243.8
-0.488725	-14252
-0.488419	-14260.1
-0.488114	-14268.3
-0.487808	-14284.7
-0.487502	-14339.8
-0.487196	-14431.1
-0.486891	-14691.4
-0.486585	-14894
-0.486279	-14827.8
-0.485973	-14821.8
-0.485668	-15097.4
-0.485362	-15296.2
-0.485056	-15135.9
-0.48475	-15011.9
-0.484445	-15056.8
-0.484139	-15073
-0.483833	-14955.5
-0.483527	-14874.2
-0.483222	-14961.8
-0.482916	-15023.7
-0.48261	-14966
-0.482304	-14848
-0.481999	-14448.6
-0.481693	-14088.4
-0.481387	-13911.8
-0.481081	-13795.5
-0.480776	-13960.6
-0.48047	-14087.3
-0.480164	-14034.6
-0.479858	-14042.2
-0.479553	-14331.2
-0.479247	-14567.3
-0.478941	-14556.2
-0.478635	-14545.1
-0.47833	-14534.1
-0.478024	-14527.5
-0.477718	-14542.1
-0.477412	-14556.6
-0.477107	-14571.2
-0.476801	-14640.8
-0.476495	-14967
-0.47619	-15160.2
-0.475884	-14734.4
-0.475578	-14383.4
-0.475272	-14380.6
-0.474967	-14377.8
-0.474661	-14375
-0.474355	-14361.5
-0.474049	-14297.8
-0.473744	-14234.1
-0.473438	-14170.4
-0.473132	-14097.6
-0.472826	-13982.7
-0.472521	-13867.7
-0.472215	-13752.8
-0.471909	-13694
-0.471603	-13896.9
-0.471298	-14099.7
-0.470992	-14302.5
-0.470686	-14480.3
-0.47038	-14542.2
-0.470075	-14604
-0.469769	-14665.8
-0.469463	-14743.1
-0.469157	-14892.5
-0.468852	-14981.4
-0.468546	-14789
-0.46824	-14588.3
-0.467934	-14348.9
-0.467629	-14194.3
-0.467323	-14433.4
-0.467017	-14664.5
-0.466711	-14858.1
-0.466406	-14991.1
-0.4661	-14842.9
-0.465794	-14653
-0.465488	-14269.8
-0.465183	-13971.5
-0.464877	-14066.8
-0.464571	-14165.2
-0.464265	-14277.6
-0.46396	-14390
-0.463654	-14502.4
-0.463348	-14573.9
-0.463042	-14455.6
-0.462737	-14337.3
-0.462431	-14219
-0.462125	-14117.9
-0.461819	-14096.2
-0.461514	-14159.6
-0.461208	-14616.5
-0.460902	-14960.3
-0.460596	-14780.6
-0.460291	-14661.6
-0.459985	-14823.7
-0.459679	-14942.9
-0.459373	-14863.6
-0.459068	-14820.7
-0.458762	-14946.5
-0.458456	-15034.3
-0.45815	-14946.4
-0.457845	-14856.3
-0.457539	-14755.6
-0.457233	-14695
-0.456927	-14783.1
-0.456622	-14698.1
-0.456316	-14628.4
-0.45601	-14789.6
-0.455704	-15165.9
-0.455399	-15114.7
-0.455093	-14645.4
-0.454787	-14254.3
-0.454482	-14225.1
-0.454176	-14227.7
-0.45387	-14377.9
-0.453564	-14529.7
-0.453259	-14615.4
-0.452953	-14364
-0.452647	-14185.6
-0.452341	-14348.3
-0.452036	-14528.9
-0.45173	-14714.1
-0.451424	-14920.4
-0.451118	-15075
-0.450813	-14990.7
-0.450507	-14943
-0.450201	-15063.8
-0.449895	-15191.9
-0.44959	-15353.3
-0.449284	-15453.8
-0.448978	-15273.5
-0.448672	-15076.3
-0.448367	-14802
-0.448061	-14590.8
-0.447755	-14671
-0.447449	-14745.5
-0.447144	-14829.8
-0.446838	-15046.9
-0.446532	-15025.9
-0.446226	-14664.7
-0.445921	-14362.7
-0.445615	-14387.7
-0.445309	-14403.8
-0.445003	-14598.9
-0.444698	-14770.1
-0.444392	-14590.6
-0.444086	-14384.4
-0.44378	-14377.3
-0.443475	-14510.5
-0.443169	-14652.9
-0.442863	-14764.2
-0.442557	-14571.2
-0.442252	-14564.8
-0.441946	-14706.3
-0.44164	-14753
-0.441334	-14747.1
-0.441029	-14572.3
-0.440723	-14750.4
-0.440417	-14965.6
-0.440111	-14980.3
-0.439806	-14847.6
-0.4395	-14749.2
-0.439194	-14808.7
-0.438888	-14844.6
-0.438583	-14771.7
-0.438277	-14698.8
-0.437971	-14625.9
-0.437665	-14541.1
-0.43736	-14401.4
-0.437054	-14322.9
-0.436748	-14525
-0.436442	-14679.8
-0.436137	-14617.1
-0.435831	-14554.3
-0.435525	-14491.5
-0.435219	-14434.1
-0.434914	-14401.3
-0.434608	-14400.5
-0.434302	-14547.1
-0.433996	-14686.9
-0.433691	-14721.6
-0.433385	-14477
-0.433079	-14532.1
-0.432774	-14699.2
-0.432468	-14607.6
-0.432162	-14522.9
-0.431856	-14469.8
-0.431551	-14396.7
-0.431245	-14305.9
-0.430939	-14531.2
-0.430633	-14625.1
-0.430328	-14555.2
-0.430022	-14506.3
-0.429716	-14455.1
-0.42941	-14393.5
-0.429105	-14338.7
-0.428799	-14315.4
-0.428493	-14328.9
-0.428187	-14510.8
-0.427882	-14634.7
-0.427576	-14493.2
-0.42727	-14351.6
-0.426964	-14210.1
-0.426659	-14113
-0.426353	-14219.3
-0.426047	-14325.6
-0.425741	-14431.8
-0.425436	-14523.9
-0.42513	-14551.2
-0.424824	-14521.7
-0.424518	-14232.8
-0.424213	-13951.5
-0.423907	-13778.9
-0.423601	-13947.4
-0.423295	-14063.4
-0.42299	-13884.3
-0.422684	-13968
-0.422378	-14349.2
-0.422072	-14478
-0.421767	-14325.5
-0.421461	-14462.2
-0.421155	-14741.8
-0.420849	-14905.8
-0.420544	-15025.6
-0.420238	-14943.9
-0.419932	-14862.2
-0.419626	-14780.5
-0.419321	-14652.7
-0.419015	-14314.7
-0.418709	-13976.6
-0.418403	-13638.5
-0.418098	-13424.3
-0.417792	-13775.3
-0.417486	-14121.7
-0.41718	-14447.1
-0.416875	-14721
-0.416569	-14686.4
-0.416263	-14356.8
-0.415957	-14216.5
-0.415652	-14131.5
-0.415346	-14298.8
-0.41504	-14409.2
-0.414734	-14260.4
-0.414429	-14113.8
-0.414123	-14051.5
-0.413817	-14284.1
-0.413511	-14327.5
-0.413206	-14358.1
-0.4129	-14330.5
-0.412594	-14302.9
-0.412289	-14275.2
-0.411983	-14254.5
-0.411677	-14265.3
-0.411371	-14317.7
-0.411066	-14485.4
-0.41076	-14396
-0.410454	-14667.4
-0.410148	-14872.7
-0.409843	-14776.7
-0.409537	-14678.4
-0.409231	-14569.6
-0.408925	-14497.7
-0.40862	-14593.9
-0.408314	-14637.4
-0.408008	-14440.3
-0.407702	-14329.4
-0.407397	-14610.9
-0.407091	-14853.1
-0.406785	-14916.6
-0.406479	-14980.2
-0.406174	-15043.7
-0.405868	-15112.9
-0.405562	-15207.4
-0.405256	-15265
-0.404951	-15154.4
-0.404645	-15028.4
-0.404339	-14832.4
-0.404033	-14631.8
-0.403728	-14410.2
-0.403422	-14294.6
-0.403116	-14587
-0.40281	-14506.2
-0.402505	-14331.3
-0.402199	-14463.3
-0.401893	-14462.3
-0.401587	-14465.8
-0.401282	-14490.4
-0.400976	-14556
-0.40067	-14808.1
-0.400364	-14998.5
-0.400059	-14908.7
-0.399753	-14815.9
-0.399447	-14709.1
-0.399141	-14602.3
-0.398836	-14495.5
-0.39853	-14398.4
-0.398224	-14345.2
-0.397918	-14370.8
-0.397613	-14679.4
-0.397307	-14621.8
-0.397001	-14427.6
-0.396695	-14265.9
-0.39639	-14251.2
-0.396084	-14263
-0.395778	-14394.7
-0.395472	-14489.2
-0.395167	-14415.8
-0.394861	-14367.9
-0.394555	-14435.4
-0.394249	-14503
-0.393944	-14570.5
-0.393638	-14615.2
-0.393332	-14556.2
-0.393026	-14534.3
-0.392721	-14680.3
-0.392415	-14771.5
-0.392109	-14614.2
[truncated: 24,210 more rows]
