# Supplementary material for: X-ray-activated polymerization expanding the frontiers of deep-tissue hydrogel formation
Source: Nat Commun. 2024 Apr 15;15:3247. doi: 10.1038/s41467-024-47559-z (PMC11018743; doi:10.1038/s41467-024-47559-z)
Supplement: Supplementary file 4 — Source Data [file 41467_2024_47559_MOESM4_ESM.zip › Supplementary Figure 17c.xlsx]

## Sheet: 3min
-0.997181	-13621.9
-0.996876	-13376
-0.99657	-13132.2
-0.996264	-12900.8
-0.995959	-12704.5
-0.995653	-12705.7
-0.995347	-12710.7
-0.995041	-12737.4
-0.994736	-12799.1
-0.99443	-13058.4
-0.994124	-13281.1
-0.993818	-13298.1
-0.993513	-13389.7
-0.993207	-13830.7
-0.992901	-13839.6
-0.992595	-13639.7
-0.99229	-13517.4
-0.991984	-13831.2
-0.991678	-14095.6
-0.991372	-14082.3
-0.991067	-14033.8
-0.990761	-13787.8
-0.990455	-13563.3
-0.990149	-13459.1
-0.989844	-13372.5
-0.989538	-13384.6
-0.989232	-13408.1
-0.988926	-13495.3
-0.988621	-13547.4
-0.988315	-13402
-0.988009	-13265.7
-0.987703	-13180.9
-0.987398	-13154.8
-0.987092	-13457.7
-0.986786	-13676.6
-0.98648	-13424.6
-0.986175	-13172.6
-0.985869	-12920.6
-0.985563	-12692.1
-0.985257	-12595.5
-0.984952	-12516.4
-0.984646	-12536.1
-0.98434	-12582.6
-0.984034	-12779.2
-0.983729	-12917
-0.983423	-12725.9
-0.983117	-12555.7
-0.982811	-12502.7
-0.982506	-12464.4
-0.9822	-12578.8
-0.981894	-13079.2
-0.981588	-13459.7
-0.981283	-13430.7
-0.980977	-13319.6
-0.980671	-13254.6
-0.980365	-13448.2
-0.98006	-13563.8
-0.979754	-13243.6
-0.979448	-12930.1
-0.979142	-12724.1
-0.978837	-12890.8
-0.978531	-12934.1
-0.978225	-12978.7
-0.977919	-13030.5
-0.977614	-13064.6
-0.977308	-13000.1
-0.977002	-12964.6
-0.976696	-13091.6
-0.976391	-13200.8
-0.976085	-13211.4
-0.975779	-13274.1
-0.975473	-13627.9
-0.975168	-13915.5
-0.974862	-13762.4
-0.974556	-13278.8
-0.974251	-13152.8
-0.973945	-13040.1
-0.973639	-13001.3
-0.973333	-12948.3
-0.973028	-12816.3
-0.972722	-12719.6
-0.972416	-12820.1
-0.97211	-12939.8
-0.971805	-13166.4
-0.971499	-13415.1
-0.971193	-13716.3
-0.970887	-13646.6
-0.970582	-13708.4
-0.970276	-13765.8
-0.96997	-13798.5
-0.969664	-13826.4
-0.969359	-13827.6
-0.969053	-13828.8
-0.968747	-13830
-0.968441	-13845.1
-0.968136	-13937.1
-0.96783	-13970.2
-0.967524	-13674.6
-0.967218	-13412.1
-0.966913	-13334.6
-0.966607	-13261.5
-0.966301	-13213
-0.965995	-13146
-0.96569	-13046.5
-0.965384	-13301.5
-0.965078	-13334.7
-0.964772	-13354.5
-0.964467	-13300.5
-0.964161	-13281.9
-0.963855	-13460.4
-0.963549	-13583.7
-0.963244	-13400
-0.962938	-13251.8
-0.962632	-13300.7
-0.962326	-13357
-0.962021	-13454.4
-0.961715	-13516.3
-0.961409	-13381.1
-0.961103	-13287.2
-0.960798	-13423.4
-0.960492	-13500.4
-0.960186	-13248.8
-0.95988	-13017.2
-0.959575	-12896.5
-0.959269	-12791.3
-0.958963	-12772.4
-0.958657	-12764.4
-0.958352	-12781.4
-0.958046	-12585.8
-0.95774	-12339.5
-0.957434	-12342.1
-0.957129	-12667.7
-0.956823	-13153.3
-0.956517	-13362.5
-0.956211	-13166.9
-0.955906	-12911.7
-0.9556	-12711.3
-0.955294	-12814.7
-0.954988	-12906
-0.954683	-12929.4
-0.954377	-12970.7
-0.954071	-13110.5
-0.953765	-13263.2
-0.95346	-13487.8
-0.953154	-13695.4
-0.952848	-13737.3
-0.952543	-13407.1
-0.952237	-13233.5
-0.951931	-13268.1
-0.951625	-13364.3
-0.95132	-13422
-0.951014	-13266.8
-0.950708	-13147.1
-0.950402	-13224.5
-0.950097	-13309
-0.949791	-13432.4
-0.949485	-13529.1
-0.949179	-13549.3
-0.948874	-13919.4
-0.948568	-13974
-0.948262	-13603.4
-0.947956	-13131.7
-0.947651	-13075.9
-0.947345	-13141.2
-0.947039	-13228.8
-0.946733	-13439.4
-0.946428	-13632.7
-0.946122	-13729.6
-0.945816	-13808.7
-0.94551	-13789.3
-0.945205	-13700.8
-0.944899	-13230.7
-0.944593	-12820.1
-0.944287	-12737.7
-0.943982	-12708.3
-0.943676	-12971.2
-0.94337	-13243
-0.943064	-13492.7
-0.942759	-13325.8
-0.942453	-13105.3
-0.942147	-13236.1
-0.941841	-13097.4
-0.941536	-12801.1
-0.94123	-12721.8
-0.940924	-12678.1
-0.940618	-12831.4
-0.940313	-12961.2
-0.940007	-12997.6
-0.939701	-13219.6
-0.939395	-13308.7
-0.93909	-13005.8
-0.938784	-12784.7
-0.938478	-12948.4
-0.938172	-13062.9
-0.937867	-13179.7
-0.937561	-13308.7
-0.937255	-13402
-0.936949	-13298.4
-0.936644	-13215.3
-0.936338	-13245.1
-0.936032	-13274.8
-0.935726	-13304.6
-0.935421	-13325.4
-0.935115	-13297
-0.934809	-13268.6
-0.934503	-13240.2
-0.934198	-13197.4
-0.933892	-13075.7
-0.933586	-12989.9
-0.93328	-13100.8
-0.932975	-13140.9
-0.932669	-12791.4
-0.932363	-12477.7
-0.932057	-12360.9
-0.931752	-12313.9
-0.931446	-12650.8
-0.93114	-12928
-0.930835	-12877.2
-0.930529	-12847.3
-0.930223	-12932.2
-0.929917	-13017.1
-0.929612	-13102
-0.929306	-13178.4
-0.929	-13208.8
-0.928694	-13234.7
-0.928389	-13236
-0.928083	-13264.9
-0.927777	-13373.8
-0.927471	-13089.1
-0.927166	-12876.2
-0.92686	-13002.4
-0.926554	-12830.4
-0.926248	-12722.7
-0.925943	-12967.4
-0.925637	-13174.7
-0.925331	-13177.2
-0.925025	-13179.6
-0.92472	-13182
-0.924414	-13195.1
-0.924108	-13266.6
-0.923802	-13278.2
-0.923497	-12962
-0.923191	-12746.1
-0.922885	-13079.2
-0.922579	-13357
-0.922274	-13331.6
-0.921968	-13279.3
-0.921662	-13151.9
-0.921356	-13377.4
-0.921051	-13381.6
-0.920745	-13379.5
-0.920439	-13342.5
-0.920133	-13287.6
-0.919828	-13134.3
-0.919522	-13029
-0.919216	-13185.9
-0.91891	-13306.8
-0.918605	-13231.1
-0.918299	-13159.5
-0.917993	-13110.4
-0.917687	-13097.4
-0.917382	-13280.9
-0.917076	-13458.8
-0.91677	-13605.5
-0.916464	-13737.1
-0.916159	-13714.8
-0.915853	-13312.1
-0.915547	-13051
-0.915241	-13142.6
-0.914936	-13013.1
-0.91463	-12912.4
-0.914324	-13041.5
-0.914018	-13559.3
-0.913713	-13932.3
-0.913407	-13613.3
-0.913101	-13165.7
-0.912795	-13123.3
-0.91249	-13146.4
-0.912184	-13191.1
-0.911878	-13353.5
-0.911572	-13500.9
-0.911267	-13494.3
-0.910961	-13142.6
-0.910655	-13125.2
-0.910349	-13395.6
-0.910044	-13092.8
-0.909738	-12842.6
-0.909432	-12879
-0.909127	-12975.6
-0.908821	-13399.7
-0.908515	-13744.1
-0.908209	-13654.6
-0.907904	-13641.7
-0.907598	-13974.2
-0.907292	-13908.3
-0.906986	-13812.9
-0.906681	-13676.8
-0.906375	-13319.7
-0.906069	-12988.2
-0.905763	-12795.9
-0.905458	-12639.7
-0.905152	-12679.9
-0.904846	-12725.1
-0.90454	-12796.9
-0.904235	-12904.9
-0.903929	-13209.3
-0.903623	-13506.1
-0.903317	-13762.1
-0.903012	-14022.6
-0.902706	-14235.3
-0.9024	-14013.4
-0.902094	-13565.4
-0.901789	-13132.5
-0.901483	-12853.8
-0.901177	-12958.2
-0.900871	-13009.4
-0.900566	-13019.9
-0.90026	-12881.7
-0.899954	-13182.3
-0.899648	-13659
-0.899343	-13679.6
-0.899037	-13356.4
-0.898731	-13069.4
-0.898425	-12978.8
-0.89812	-12906.4
-0.897814	-12932.1
-0.897508	-12966.6
-0.897202	-13048
-0.896897	-13152.2
-0.896591	-13306.5
-0.896285	-13096.1
-0.895979	-13037
-0.895674	-13009.7
-0.895368	-13154.2
-0.895062	-13315.8
-0.894756	-13570.6
-0.894451	-13764.9
-0.894145	-13631.9
-0.893839	-13520.9
-0.893533	-13528.4
-0.893228	-13536
-0.892922	-13543.6
-0.892616	-13558.6
-0.89231	-13614
-0.892005	-13584.8
-0.891699	-13097.4
-0.891393	-12700.4
-0.891087	-12792.2
-0.890782	-12865.8
-0.890476	-12841.3
-0.89017	-12889.4
-0.889864	-13330.1
-0.889559	-13661.9
-0.889253	-13404.7
-0.888947	-13183.1
-0.888641	-13153.7
-0.888336	-13133.4
-0.88803	-13089.5
-0.887724	-12696.4
-0.887419	-12610.4
-0.887113	-12853.3
-0.886807	-12752.8
-0.886501	-12691.6
-0.886196	-12843.1
-0.88589	-13008.1
-0.885584	-13246.8
-0.885278	-13471.5
-0.884973	-13547.8
-0.884667	-13236.1
-0.884361	-12948.9
-0.884055	-12700.1
-0.88375	-12657.7
-0.883444	-12615.3
-0.883138	-12572.8
-0.882832	-12571.2
-0.882527	-12789.3
-0.882221	-13007.4
-0.881915	-13225.5
-0.881609	-13400.3
-0.881304	-13342.2
-0.880998	-13247.6
-0.880692	-12956.8
-0.880386	-12723.3
-0.880081	-12798.4
-0.879775	-12873.5
-0.879469	-12948.7
-0.879163	-13063.6
-0.878858	-13393.2
-0.878552	-13662
-0.878246	-13603.8
-0.87794	-13571.2
-0.877635	-13675.9
-0.877329	-13762.3
-0.877023	-13750.6
-0.876717	-13727.9
-0.876412	-13646
-0.876106	-13564.1
-0.8758	-13482.1
-0.875494	-13391.3
-0.875189	-13252.4
-0.874883	-13174.3
-0.874577	-13423.2
-0.874271	-13634
-0.873966	-13640.5
-0.87366	-13647
-0.873354	-13653.5
-0.873048	-13685.1
-0.872743	-13851.2
-0.872437	-13956.5
-0.872131	-13734.9
-0.871825	-13524.4
-0.87152	-13373.1
-0.871214	-13208.1
-0.870908	-12969.6
-0.870602	-12755.6
-0.870297	-12746.4
-0.869991	-13088.3
-0.869685	-13209.6
-0.869379	-13299
-0.869074	-13216.7
-0.868768	-13152.8
-0.868462	-13186.8
-0.868156	-13216.4
-0.867851	-13222
-0.867545	-13264.2
-0.867239	-13502.5
-0.866933	-13677
-0.866628	-13510.6
-0.866322	-13380.8
-0.866016	-13446.9
-0.865711	-13520
-0.865405	-13629.8
-0.865099	-13703
-0.864793	-13580.2
-0.864488	-13521.4
-0.864182	-13805.7
-0.863876	-14024.3
-0.86357	-13891.8
-0.863265	-13790
-0.862959	-13778.9
-0.862653	-13339.3
-0.862347	-12776.9
-0.862042	-12639.8
-0.861736	-12680.2
-0.86143	-12706.9
-0.861124	-12660.1
-0.860819	-12645.4
-0.860513	-12802.1
-0.860207	-12958.9
-0.859901	-13115.6
-0.859596	-13254.8
-0.85929	-13300.1
-0.858984	-13288.8
-0.858678	-12975.5
-0.858373	-12685.2
-0.858067	-12591.7
-0.857761	-12867.1
-0.857455	-13020.1
-0.85715	-13149.7
-0.856844	-13154.9
-0.856538	-13196.7
-0.856232	-13434.5
-0.855927	-13640.6
-0.855621	-13677.2
-0.855315	-13677.1
-0.855009	-13481.2
-0.854704	-13292.8
-0.854398	-13145.3
-0.854092	-13054.4
-0.853786	-13265.6
-0.853481	-13482.5
-0.853175	-13657.1
-0.852869	-13403.2
-0.852563	-13026.9
-0.852258	-13041.2
-0.851952	-13049.4
-0.851646	-13062.1
-0.85134	-13099.4
-0.851035	-13144.5
-0.850729	-13231.4
-0.850423	-13300
-0.850117	-13270.6
-0.849812	-13245
-0.849506	-13239.9
-0.8492	-13253.1
-0.848894	-13364.3
-0.848589	-13433.5
-0.848283	-13279.1
-0.847977	-13186.2
-0.847671	-13419.5
-0.847366	-13565.9
-0.84706	-13249.2
-0.846754	-12927.9
-0.846448	-12655.8
-0.846143	-12830.3
-0.845837	-13297.6
-0.845531	-13708
-0.845225	-13816.6
-0.84492	-13920.6
-0.844614	-14000.1
-0.844308	-14042.7
-0.844003	-13889.6
-0.843697	-13719.9
-0.843391	-13461.6
-0.843085	-13240.3
-0.84278	-13214.7
-0.842474	-13183.7
-0.842168	-13124.2
-0.841862	-13060.1
-0.841557	-13045.2
-0.841251	-13373.1
-0.840945	-13442
-0.840639	-13515.5
-0.840334	-13613.5
-0.840028	-13672.7
-0.839722	-13525.9
-0.839416	-13411.5
-0.839111	-13468.3
-0.838805	-13526.8
-0.838499	-13520.8
-0.838193	-13141.9
-0.837888	-12934.6
-0.837582	-13115.3
-0.837276	-13277.7
-0.83697	-13407.7
-0.836665	-13366.5
-0.836359	-13364
-0.836053	-13566.3
-0.835747	-13748.7
-0.835442	-13751.1
-0.835136	-13396
-0.83483	-13220.4
-0.834524	-13097
-0.834219	-13250.9
-0.833913	-13428.7
-0.833607	-13659.2
-0.833301	-13503
-0.832996	-13297.2
-0.83269	-12775
-0.832384	-12771.3
-0.832078	-13345.9
-0.831773	-13529.1
-0.831467	-13630.9
-0.831161	-13301.6
-0.830855	-13009.4
-0.83055	-12912.7
-0.830244	-12830
-0.829938	-12820.6
-0.829632	-12769.6
-0.829327	-12572.5
-0.829021	-12769.1
-0.828715	-12978.2
-0.828409	-13084
-0.828104	-12717.8
-0.827798	-12804.5
-0.827492	-13143.1
-0.827186	-13050.4
-0.826881	-12745.9
-0.826575	-12511.2
-0.826269	-12645.2
-0.825963	-12779.2
-0.825658	-12913.3
-0.825352	-13034.2
-0.825046	-13085.8
-0.82474	-13174.5
-0.824435	-13458.8
-0.824129	-13679.4
-0.823823	-13564.5
-0.823517	-13412.5
-0.823212	-13064.9
-0.822906	-12773.7
-0.8226	-12779.9
-0.822295	-12781.5
-0.821989	-12758.6
-0.821683	-12831.1
-0.821377	-13331.3
-0.821072	-13375.5
-0.820766	-13077.6
-0.82046	-12797.5
-0.820154	-12685.3
-0.819849	-12984.3
-0.819543	-13389.1
-0.819237	-13705.9
-0.818931	-13559.3
-0.818626	-13449.8
-0.81832	-13535.8
-0.818014	-13570
-0.817708	-13331.3
-0.817403	-13154.6
-0.817097	-13303.6
-0.816791	-13418.3
-0.816485	-13352.9
-0.81618	-13245.7
-0.815874	-12992.9
-0.815568	-13136.8
-0.815262	-13311.3
-0.814957	-13453.2
-0.814651	-13424.2
-0.814345	-13388.4
-0.814039	-13317.5
-0.813734	-13265.2
-0.813428	-13310.7
-0.813122	-13377.4
-0.812816	-13556.1
-0.812511	-13697.6
-0.812205	-13643.7
-0.811899	-13572.3
-0.811593	-13409.4
-0.811288	-13266.6
-0.810982	-13304.1
-0.810676	-13695.2
-0.81037	-13890.8
-0.810065	-14053.9
-0.809759	-14046.1
-0.809453	-14080.4
-0.809147	-14335.8
-0.808842	-14479.6
-0.808536	-14037.2
-0.80823	-13619.6
-0.807924	-13332.3
-0.807619	-13080
-0.807313	-13010.8
-0.807007	-13021.8
-0.806701	-13415.6
-0.806396	-13573.8
-0.80609	-13483
-0.805784	-13192.3
-0.805478	-12951.7
-0.805173	-13080.8
-0.804867	-13062.8
-0.804561	-12890.1
-0.804255	-12967.8
-0.80395	-13224.6
-0.803644	-13321.2
-0.803338	-13071.6
-0.803032	-13091.2
-0.802727	-13280.4
-0.802421	-13335.4
-0.802115	-13403.8
-0.801809	-13542.4
-0.801504	-13680.9
-0.801198	-13819.5
-0.800892	-13828.9
-0.800587	-13163
-0.800281	-12587.4
-0.799975	-12558.3
-0.799669	-12952.7
-0.799364	-13443.9
-0.799058	-13508
-0.798752	-13418.4
-0.798446	-13503.7
-0.798141	-13483.2
-0.797835	-13453.4
-0.797529	-13337.4
-0.797223	-13060.5
-0.796918	-13037.3
-0.796612	-13434.9
-0.796306	-13916.4
-0.796	-13982.5
-0.795695	-13843.6
-0.795389	-13344.7
-0.795083	-13079.2
-0.794777	-13202.8
-0.794472	-13281.8
-0.794166	-13109.5
-0.79386	-12719.3
-0.793554	-12741.3
-0.793249	-12839.7
-0.792943	-12768.7
-0.792637	-12831.8
-0.792331	-12915.6
-0.792026	-13107.2
-0.79172	-13294.1
-0.791414	-13456.6
-0.791108	-13593.4
-0.790803	-13521
-0.790497	-13142.7
-0.790191	-13203.4
-0.789885	-13246.7
-0.78958	-13274.1
-0.789274	-13691.8
-0.788968	-14034.5
-0.788662	-13968.2
-0.788357	-13804.3
-0.788051	-13673.3
-0.787745	-13713
-0.787439	-13732.5
-0.787134	-13647.4
-0.786828	-13562.3
-0.786522	-13477.2
-0.786216	-13413.2
-0.785911	-13458.9
-0.785605	-13467.1
-0.785299	-13280.2
-0.784993	-13142.8
-0.784688	-13262.4
-0.784382	-13344.5
-0.784076	-13231.6
-0.78377	-13142
-0.783465	-13174.5
-0.783159	-13144.3
-0.782853	-12789
-0.782547	-12494.9
-0.782242	-12518.8
-0.781936	-12605.4
-0.78163	-13017
-0.781324	-13342.5
-0.781019	-13221.1
-0.780713	-13099.6
-0.780407	-12978.2
-0.780101	-12872.5
-0.779796	-12848.7
-0.77949	-12824.9
-0.779184	-12801.1
-0.778879	-12766.4
-0.778573	-12674.8
-0.778267	-12645.8
-0.777961	-12941.9
-0.777656	-13176.7
-0.77735	-13093.5
-0.777044	-13048
-0.776738	-13197.5
-0.776433	-13335.2
-0.776127	-13412
-0.775821	-13451.1
-0.775515	-13295.3
-0.77521	-13150.9
-0.774904	-13066
-0.774598	-12981
-0.774292	-12896
-0.773987	-12789.9
-0.773681	-12574.1
-0.773375	-12400.6
-0.773069	-12446.5
-0.772764	-12466.7
-0.772458	-12429.2
-0.772152	-12777
-0.771846	-13100.3
-0.771541	-13320.8
-0.771235	-13009.2
-0.770929	-12760.5
-0.770623	-12836.7
-0.770318	-12907.5
-0.770012	-12950.2
-0.769706	-12992.9
-0.7694	-13035.6
-0.769095	-13065.7
-0.768789	-13030.9
-0.768483	-12996.1
-0.768177	-12961.2
-0.767872	-12899.1
-0.767566	-12695.8
-0.76726	-12575.9
-0.766954	-12886.4
-0.766649	-13201.6
-0.766343	-13465.6
-0.766037	-13344.7
-0.765731	-13248
-0.765426	-13157.1
-0.76512	-13095.6
-0.764814	-13034.1
-0.764508	-12972.7
-0.764203	-12906.4
-0.763897	-12815.9
-0.763591	-12725.3
-0.763285	-12634.7
-0.76298	-12585.1
-0.762674	-12746.6
-0.762368	-12870.2
-0.762062	-12799
-0.761757	-12727.8
-0.761451	-12656.7
-0.761145	-12623.3
-0.760839	-12784.7
-0.760534	-12935
-0.760228	-13027.3
-0.759922	-13119.7
-0.759616	-13212.1
-0.759311	-13316.3
-0.759005	-13481.4
-0.758699	-13583.4
-0.758393	-13360.8
-0.758088	-13132.6
-0.757782	-12876.1
-0.757476	-12657.4
-0.757171	-12633.4
-0.756865	-12698.7
-0.756559	-13222.4
-0.756253	-13654.6
-0.755948	-13540.3
-0.755642	-13074.1
-0.755336	-12876.3
-0.75503	-13020.7
-0.754725	-12921.7
-0.754419	-12793.4
-0.754113	-12515.1
-0.753807	-12274.6
-0.753502	-12228.9
-0.753196	-12260.3
-0.75289	-12688.3
-0.752584	-13053.1
-0.752279	-13093.4
-0.751973	-13128.2
-0.751667	-13134.5
-0.751361	-13140.9
-0.751056	-13147.2
-0.75075	-13104.4
-0.750444	-12809.3
-0.750138	-12534.6
-0.749833	-12441.3
-0.749527	-12723.2
-0.749221	-12932.1
-0.748915	-13150.4
-0.74861	-13341.5
-0.748304	-13155.5
-0.747998	-13032.4
-0.747692	-12904.5
-0.747387	-12752.3
-0.747081	-12625.4
-0.746775	-12628.3
-0.746469	-12588.4
-0.746164	-12405.6
-0.745858	-12601
-0.745552	-12740.2
-0.745246	-12795.5
-0.744941	-12420.9
-0.744635	-12124.8
-0.744329	-12230
-0.744023	-12335.3
-0.743718	-12440.5
-0.743412	-12548.6
-0.743106	-12670.8
-0.7428	-12840.5
-0.742495	-13177.5
-0.742189	-13084
-0.741883	-12855.8
-0.741577	-13007.3
-0.741272	-13110.2
-0.740966	-13187.4
-0.74066	-13133.8
-0.740354	-13118.2
-0.740049	-13297.3
-0.739743	-13420.8
-0.739437	-13260.5
-0.739131	-13057.5
-0.738826	-12711.7
-0.73852	-12766.7
-0.738214	-12881.5
-0.737908	-13001
-0.737603	-13144.9
-0.737297	-13272.9
-0.736991	-13319.9
-0.736685	-13366.8
-0.73638	-13413.8
-0.736074	-13436.3
-0.735768	-13334.2
-0.735463	-13232.2
-0.735157	-13130.1
-0.734851	-13025.6
-0.734545	-12909
-0.73424	-12792.4
-0.733934	-12675.8
-0.733628	-12609.4
-0.733322	-12799.3
-0.733017	-12951.1
-0.732711	-12908.4
-0.732405	-12904.6
-0.732099	-13099.4
-0.731794	-13230.6
-0.731488	-13037.6
-0.731182	-12834
-0.730876	-12576.3
-0.730571	-12382.1
-0.730265	-12512.1
-0.729959	-12626.9
-0.729653	-12664.8
-0.729348	-12702.6
-0.729042	-12740.5
-0.728736	-12775.1
-0.72843	-12792.9
-0.728125	-12849
-0.727819	-13099.5
-0.727513	-13299.9
-0.727207	-13245
-0.726902	-13152
-0.726596	-12864.5
-0.72629	-12651.9
-0.725984	-12820
-0.725679	-12949.9
-0.725373	-12885.4
-0.725067	-12836.8
-0.724761	-12869.2
-0.724456	-12927.9
-0.72415	-13082
-0.723844	-13008.4
-0.723538	-12841.6
-0.723233	-13082
-0.722927	-13415.5
-0.722621	-13695.6
-0.722315	-13704.4
-0.72201	-13674.9
-0.721704	-13451
-0.721398	-13273
-0.721092	-13327.9
-0.720787	-13344.4
-0.720481	-13166.6
-0.720175	-13007.2
-0.719869	-12940.8
-0.719564	-12836.2
-0.719258	-12537.2
-0.718952	-12311.3
-0.718646	-12455.8
-0.718341	-12619.4
-0.718035	-12841.9
-0.717729	-12871.7
-0.717423	-12871.2
-0.717118	-12671.6
-0.716812	-12486.1
-0.716506	-12539.3
-0.7162	-12779.4
-0.715895	-12803.5
-0.715589	-12795.1
-0.715283	-13149.7
-0.714978	-13336.4
-0.714672	-13316.8
-0.714366	-13236.6
-0.71406	-13120.3
-0.713755	-12822
-0.713449	-12570
-0.713143	-12629.5
-0.712837	-13037.5
-0.712532	-13243.1
-0.712226	-13389.6
-0.71192	-13236.7
-0.711614	-13097.1
-0.711309	-13025.5
-0.711003	-13013
-0.710697	-13300
-0.710391	-13591.8
-0.710086	-13831.1
-0.70978	-13662.7
-0.709474	-13435.6
-0.709168	-13418.8
-0.708863	-13444.4
-0.708557	-13254.2
-0.708251	-13031.7
-0.707945	-13180.7
-0.70764	-13206.3
-0.707334	-13064.2
-0.707028	-13055.6
-0.706722	-13055.4
-0.706417	-13098.3
-0.706111	-13141.2
-0.705805	-13184
-0.705499	-13219.7
-0.705194	-13218.9
-0.704888	-13230.2
-0.704582	-13340.6
-0.704276	-13607.5
-0.703971	-13607.3
-0.703665	-13254.9
-0.703359	-13161.5
-0.703053	-13405.1
-0.702748	-13312.8
-0.702442	-12896.4
-0.702136	-12880.6
-0.70183	-13263
-0.701525	-13619.2
-0.701219	-13550.1
-0.700913	-13295.1
-0.700607	-13028
-0.700302	-12777.3
-0.699996	-12871.5
-0.69969	-12747.3
-0.699384	-12673.7
-0.699079	-12854.8
-0.698773	-13002.2
-0.698467	-12979.8
-0.698161	-12943
-0.697856	-12910.4
-0.69755	-13261.2
-0.697244	-13587.7
-0.696938	-13845.3
-0.696633	-13755.6
-0.696327	-13665.9
-0.696021	-13576.3
-0.695715	-13499.5
-0.69541	-13487.4
-0.695104	-13475.3
-0.694798	-13463.1
-0.694492	-13504.9
-0.694187	-13817.5
-0.693881	-14083.4
-0.693575	-14037.7
-0.69327	-13639.4
-0.692964	-13418.9
-0.692658	-13193.5
-0.692352	-12943.9
-0.692047	-12713.8
-0.691741	-12581.3
-0.691435	-12487.4
-0.691129	-12587.5
-0.690824	-12707.7
-0.690518	-12929
-0.690212	-13150.2
-0.689906	-13371.5
-0.689601	-13528.9
-0.689295	-13365.5
-0.688989	-13177.9
-0.688683	-12907.7
-0.688378	-12866.2
-0.688072	-12959.7
-0.687766	-12837.6
-0.68746	-12683.7
-0.687155	-12948.9
-0.686849	-13332
-0.686543	-13459.9
-0.686237	-13280.7
-0.685932	-13099.1
-0.685626	-12944.1
-0.68532	-12999.2
-0.685014	-13173.7
-0.684709	-13493.1
-0.684403	-13489.2
-0.684097	-13143.3
-0.683791	-13027.8
-0.683486	-12901.7
-0.68318	-12723.2
-0.682874	-12609.2
-0.682568	-12818.3
-0.682263	-12996.1
-0.681957	-13017
-0.681651	-13025.8
-0.681345	-12935.3
-0.68104	-12650
-0.680734	-12438.3
-0.680428	-12614.3
-0.680122	-12712.7
-0.679817	-12469.3
-0.679511	-12493.8
-0.679205	-12685.5
-0.678899	-12744
-0.678594	-12784.7
-0.678288	-12736.5
-0.677982	-12688.4
-0.677676	-12640.2
-0.677371	-12679.3
-0.677065	-13154.6
-0.676759	-13565.2
-0.676453	-13652.7
-0.676148	-13665.9
-0.675842	-13307.5
-0.675536	-13013.9
-0.67523	-13043.3
-0.674925	-13065.4
-0.674619	-13051.1
-0.674313	-13036.9
-0.674007	-13022.7
-0.673702	-12978.5
-0.673396	-12784.9
-0.67309	-12656.1
-0.672784	-12850.3
-0.672479	-13057.6
-0.672173	-13330.7
-0.671867	-13487.2
-0.671562	-13062.4
-0.671256	-12682.9
-0.67095	-12529.5
-0.670644	-12440.8
-0.670339	-12675.1
-0.670033	-12894.4
-0.669727	-13039.1
-0.669421	-13118.9
-0.669116	-12875.8
-0.66881	-12693.5
-0.668504	-12813.9
-0.668198	-12934.3
-0.667893	-13054.7
-0.667587	-13114.8
-0.667281	-12874.8
-0.666975	-12699.6
-0.66667	-12847.3
-0.666364	-12947.1
-0.666058	-12808.8
-0.665752	-12761.4
-0.665447	-13165.9
-0.665141	-13512.8
-0.664835	-13573.2
-0.664529	-13589.9
-0.664224	-13388.6
-0.663918	-13216.5
-0.663612	-13111.8
-0.663306	-12641.7
-0.663001	-12319.4
-0.662695	-12207.8
-0.662389	-12180.5
-0.662083	-12220.7
-0.661778	-12595.7
-0.661472	-12946.3
-0.661166	-13175.9
-0.66086	-13366.5
-0.660555	-13363.5
-0.660249	-13328
-0.659943	-13131.1
-0.659637	-12934.2
-0.659332	-12737.3
-0.659026	-12564.8
-0.65872	-12513.3
-0.658414	-12500.8
-0.658109	-12681.9
-0.657803	-12846.1
-0.657497	-12926.1
-0.657191	-13006
-0.656886	-13086
-0.65658	-13200.1
-0.656274	-13483.6
-0.655968	-13723.2
-0.655663	-13745
-0.655357	-13747.7
-0.655051	-13577.6
-0.654745	-13042.2
-0.65444	-12654.8
-0.654134	-12495.9
-0.653828	-12510.4
-0.653522	-12527.4
-0.653217	-12556.5
-0.652911	-12568.7
-0.652605	-12497
-0.652299	-12459.6
-0.651994	-12591.5
-0.651688	-12760.1
-0.651382	-13031.9
-0.651076	-12921.5
-0.650771	-12835.3
-0.650465	-12738.5
-0.650159	-12588.7
-0.649854	-12478
-0.649548	-12560.9
-0.649242	-12657.5
-0.648936	-12822.8
-0.648631	-12948.9
-0.648325	-12881.5
-0.648019	-12837.3
-0.647713	-12908.1
-0.647408	-12973.9
-0.647102	-13015.5
-0.646796	-13098.8
-0.64649	-13309.3
-0.646185	-13128
-0.645879	-13000.8
-0.645573	-13232.7
-0.645267	-13248.7
-0.644962	-12882.7
-0.644656	-12619.2
-0.64435	-12697.7
-0.644044	-12554.6
-0.643739	-12416.4
-0.643433	-12302.4
-0.643127	-12195
-0.642821	-12120.6
-0.642516	-12111.6
-0.64221	-12424.9
-0.641904	-12700.7
-0.641598	-12791.1
-0.641293	-12842.4
-0.640987	-12700.1
-0.640681	-12595.3
-0.640375	-12674.8
-0.64007	-12798.5
-0.639764	-13061.2
-0.639458	-12956
-0.639152	-12943.4
-0.638847	-12925.9
-0.638541	-12884.3
-0.638235	-12857
-0.637929	-12900.8
-0.637624	-12988.7
-0.637318	-13215.7
-0.637012	-13064.1
-0.636706	-12952.8
-0.636401	-12836.6
-0.636095	-12696.2
-0.635789	-12589.3
-0.635483	-12647.6
-0.635178	-12705.9
-0.634872	-12764.3
-0.634566	-12765.3
-0.63426	-12484.3
-0.633955	-12224.7
-0.633649	-12148.3
-0.633343	-12446.9
-0.633037	-12687.9
-0.632732	-12894.5
-0.632426	-12931.9
-0.63212	-12888.2
-0.631814	-12445.8
-0.631509	-12024.7
-0.631203	-11787
-0.630897	-11955.9
-0.630591	-12223.5
-0.630286	-12491.2
-0.62998	-12758.8
-0.629674	-13045.2
-0.629368	-13345.6
-0.629063	-13238.1
-0.628757	-13026
-0.628451	-12794.5
-0.628146	-12468.4
-0.62784	-12281.8
-0.627534	-12779.6
-0.627228	-13250.3
-0.626923	-13509.5
-0.626617	-13426.4
-0.626311	-13560.7
-0.626005	-13602.4
-0.6257	-13189.1
-0.625394	-12841.4
-0.625088	-12815.8
-0.624782	-12807.4
-0.624477	-12883.6
-0.624171	-12920.4
-0.623865	-12763.9
-0.623559	-12617.3
-0.623254	-12518.5
-0.622948	-12459.2
-0.622642	-12593.1
-0.622336	-12747.5
-0.622031	-13002.5
-0.621725	-13218.2
-0.621419	-13240.6
-0.621113	-13274.5
-0.620808	-13364.7
-0.620502	-13455
-0.620196	-13545.3
-0.61989	-13628.1
-0.619585	-13674.8
-0.619279	-13682
-0.618973	-13496
-0.618667	-13329.4
-0.618362	-13258
-0.618056	-13225.9
-0.61775	-13387.1
-0.617444	-13462.7
-0.617139	-13119.8
-0.616833	-12816.4
-0.616527	-12706.2
-0.616221	-12619.8
-0.615916	-12650.1
-0.61561	-12640.8
-0.615304	-12438.5
-0.614998	-12307.8
-0.614693	-12527.1
-0.614387	-12746.4
-0.614081	-12965.7
-0.613775	-13149.5
-0.61347	-13160.1
-0.613164	-13131.2
-0.612858	-12909.2
-0.612552	-12697.8
-0.612247	-12538.8
-0.611941	-12445.7
-0.611635	-12674.4
-0.611329	-12889
-0.611024	-13034.7
-0.610718	-13114.4
-0.610412	-12872.4
-0.610106	-12638.6
-0.609801	-12445.1
-0.609495	-12343.9
-0.609189	-12693.1
-0.608883	-12965.1
-0.608578	-12860
-0.608272	-12794.4
-0.607966	-12922
-0.60766	-13028
-0.607355	-13029.5
-0.607049	-13031.1
-0.606743	-13032.6
-0.606438	-13044.1
-0.606132	-13104.4
-0.605826	-13164.6
-0.60552	-13224.9
-0.605215	-13242.3
-0.604909	-13050.5
-0.604603	-12863.8
-0.604297	-12701.1
-0.603992	-12527.7
-0.603686	-12381
-0.60338	-12575.7
-0.603074	-12553.2
-0.602769	-12539.1
-0.602463	-12565.1
-0.602157	-12625.9
-0.601851	-12855.5
-0.601546	-13109.1
-0.60124	-13399.9
-0.600934	-13288.2
-0.600628	-13096.2
-0.600323	-12883.5
-0.600017	-12649.6
-0.599711	-12804.2
-0.599405	-12891.4
-0.5991	-12594.5
-0.598794	-12345.8
-0.598488	-12329
-0.598182	-12501
-0.597877	-12621.8
-0.597571	-12493.3
-0.597265	-12367.4
-0.596959	-12253.5
-0.596654	-12190.7
-0.596348	-12415.8
-0.596042	-12828.9
-0.595736	-13178
-0.595431	-13340.1
-0.595125	-13450.9
-0.594819	-13223
-0.594513	-13224.3
-0.594208	-13120.4
-0.593902	-12586.4
-0.593596	-12508.5
-0.59329	-12732.5
-0.592985	-12701.4
-0.592679	-12368.9
-0.592373	-12100.3
-0.592067	-12141
-0.591762	-12176.2
-0.591456	-12184.2
-0.59115	-12192.2
-0.590844	-12200.3
-0.590539	-12244.8
-0.590233	-12466
-0.589927	-12647.5
-0.589621	-12636.2
-0.589316	-12614.5
-0.58901	-12543.2
-0.588704	-12471.9
-0.588398	-12400.5
-0.588093	-12339.2
-0.587787	-12326
-0.587481	-12312.8
-0.587175	-12299.6
-0.58687	-12321.9
-0.586564	-12515.9
-0.586258	-12643.5
-0.585952	-12449.8
-0.585647	-12271.1
-0.585341	-12164.6
-0.585035	-12098
-0.58473	-12224.1
-0.584424	-12321.4
-0.584118	-12279.2
-0.583812	-12281.8
-0.583507	-12421.5
-0.583201	-12228
-0.582895	-12287.6
-0.582589	-12382
-0.582284	-12645
-0.581978	-12910
-0.581672	-13184
-0.581366	-13418
-0.581061	-13459.4
-0.580755	-13465
-0.580449	-13297.9
-0.580143	-13130.9
-0.579838	-12963.8
-0.579532	-12803.6
-0.579226	-12676.2
-0.57892	-12543.8
-0.578615	-12467.3
-0.578309	-12742.8
-0.578003	-12857.7
-0.577697	-12977.7
-0.577392	-13121.7
-0.577086	-13246
-0.57678	-13274.9
-0.576474	-13263.9
-0.576169	-13060.2
-0.575863	-12884.8
-0.575557	-12845.9
-0.575251	-12868.6
-0.574946	-13188.3
-0.57464	-13472.9
-0.574334	-13508.3
-0.574028	-13156
-0.573723	-12871.5
-0.573417	-12951.6
-0.573111	-12891.3
-0.572805	-12665.9
-0.5725	-12572.9
-0.572194	-12470.5
-0.571888	-12323
-0.571582	-12215.5
-0.571277	-12300.6
-0.570971	-12413.3
-0.570665	-12658.3
-0.570359	-12900.8
-0.570054	-13131.3
-0.569748	-13305.4
-0.569442	-13167.8
-0.569136	-12815.1
-0.568831	-12434.2
-0.568525	-12450.1
-0.568219	-12522.2
-0.567913	-12599.3
-0.567608	-12700.5
-0.567302	-12787.1
-0.566996	-12803.4
-0.56669	-12859.8
-0.566385	-13108.8
-0.566079	-13314.4
-0.565773	-13311.4
-0.565467	-13375.1
-0.565162	-13759.8
-0.564856	-14030.1
-0.56455	-13751
-0.564244	-13471.9
-0.563939	-13192.7
-0.563633	-12957.1
-0.563327	-12930
-0.563022	-12902.8
-0.562716	-12875.7
-0.56241	-12878.7
-0.562104	-13026.1
-0.561799	-13106.6
-0.561493	-12866.2
-0.561187	-12696.1
-0.560881	-12862.8
-0.560576	-12989.4
-0.56027	-12923.6
-0.559964	-12884.6
-0.559658	-12974.4
-0.559353	-13061.7
-0.559047	-13136.9
-0.558741	-13180.4
-0.558435	-13031.3
-0.55813	-12664.7
-0.557824	-12258.2
-0.557518	-12302.6
-0.557212	-12623.7
-0.556907	-12779.9
-0.556601	-13068.4
-0.556295	-13266.5
-0.555989	-13031.6
-0.555684	-12863.7
-0.555378	-13016.5
-0.555072	-13158.2
-0.554766	-13246.6
-0.554461	-13335
-0.554155	-13423.5
-0.553849	-13470
-0.553543	-13316.2
-0.553238	-13200
-0.552932	-13264.2
-0.552626	-13318.4
-0.55232	-13284.2
-0.552015	-13035
-0.551709	-12758.1
-0.551403	-12839.1
-0.551097	-12791.8
-0.550792	-12789.9
-0.550486	-13004.3
-0.55018	-13152.3
-0.549874	-12982.7
-0.549569	-12880.2
-0.549263	-13098.2
-0.548957	-13264.3
-0.548651	-13181.9
-0.548346	-13099.5
-0.54804	-13017.1
-0.547734	-12944.9
-0.547428	-12921.3
-0.547123	-12897.7
-0.546817	-12874
-0.546511	-12849.6
-0.546205	-12821.1
-0.5459	-12792.6
-0.545594	-12764.2
-0.545288	-12738.3
-0.544982	-12725
-0.544677	-12778.9
-0.544371	-13153.3
-0.544065	-13473
-0.543759	-13532.4
-0.543454	-13586.7
-0.543148	-13617
-0.542842	-13667.4
-0.542536	-13732.7
-0.542231	-13436.1
-0.541925	-13288.1
-0.541619	-13291.1
-0.541314	-13097.8
-0.541008	-12974.4
-0.540702	-13183.4
-0.540396	-13407.6
-0.540091	-13704.5
-0.539785	-13907.1
-0.539479	-13661.1
-0.539173	-13435.4
-0.538868	-13305.7
-0.538562	-13176.1
-0.538256	-13046.4
-0.53795	-12919.4
-0.537645	-12804.9
-0.537339	-12690.4
-0.537033	-12575.9
-0.536727	-12491.8
-0.536422	-12551.7
-0.536116	-12611.7
-0.53581	-12671.7
-0.535504	-12730.6
-0.535199	-12784.3
-0.534893	-12838.1
-0.534587	-12891.9
-0.534281	-12912.8
-0.533976	-12777.5
-0.53367	-12704.7
-0.533364	-12928
-0.533058	-13124.8
-0.532753	-13114
-0.532447	-12759.3
-0.532141	-12596.8
-0.531835	-12547.3
-0.53153	-12953.2
-0.531224	-12880.4
-0.530918	-12440.3
-0.530612	-12435.8
-0.530307	-12675.4
-0.530001	-12915
-0.529695	-13154.6
-0.529389	-13422.9
-0.529084	-13746.2
-0.528778	-13631.3
-0.528472	-13260.3
-0.528166	-12988.8
-0.527861	-13108.6
-0.527555	-12889.8
-0.527249	-12887.1
-0.526943	-12872.5
-0.526638	-12801.9
-0.526332	-12690.8
-0.526026	-12387.6
-0.52572	-12174
-0.525415	-12384.5
-0.525109	-12640.6
-0.524803	-13031.7
-0.524497	-13006.6
-0.524192	-12829.4
-0.523886	-12601.5
-0.52358	-12214.6
-0.523274	-12211.5
-0.522969	-12206.3
-0.522663	-12268.8
-0.522357	-12651.4
-0.522051	-12981.5
-0.521746	-12982.4
-0.52144	-12644.9
-0.521134	-12523.5
-0.520828	-12387.5
-0.520523	-12183.2
-0.520217	-11995.8
-0.519911	-11969.7
-0.519606	-12326.7
-0.5193	-12598.5
-0.518994	-12537.1
-0.518688	-12715.6
-0.518383	-12890.5
-0.518077	-13047.8
-0.517771	-13205.2
-0.517465	-13362.5
-0.51716	-13476.7
-0.516854	-13386.9
-0.516548	-13364.9
-0.516242	-13662.8
-0.515937	-13839.2
-0.515631	-13442.2
-0.515325	-13045.2
-0.515019	-12648.3
-0.514714	-12294.5
-0.514408	-12144.7
-0.514102	-12035.5
-0.513796	-12118.3
-0.513491	-12180.2
-0.513185	-12143.7
-0.512879	-12066.5
-0.512573	-11797.3
-0.512268	-11607
-0.511962	-11788.6
-0.511656	-11965
-0.51135	-12117.5
-0.511045	-12314.2
-0.510739	-12637.9
-0.510433	-12555.6
-0.510127	-12369.5
-0.509822	-12214.7
-0.509516	-12207.8
-0.50921	-12241.7
-0.508904	-12467.5
-0.508599	-12659
-0.508293	-12689.1
-0.507987	-12678.4
-0.507681	-12475.9
-0.507376	-12332
-0.50707	-12463.9
-0.506764	-12527.8
-0.506458	-12272
-0.506153	-12098.5
-0.505847	-12313
-0.505541	-12527.4
-0.505235	-12741.9
-0.50493	-12917.2
-0.504624	-12908.8
-0.504318	-12890.1
-0.504012	-12905
-0.503707	-13257.4
-0.503401	-13310.9
-0.503095	-13031.8
-0.502789	-12992.4
-0.502484	-12955.6
-0.502178	-12930.7
-0.501872	-12865.1
-0.501566	-12607.6
-0.501261	-12358.6
-0.500955	-12149.6
-0.500649	-12035.9
-0.500343	-12369.7
-0.500038	-12629.5
-0.499732	-12541.6
-0.499426	-12443.6
-0.49912	-12379.3
-0.498815	-12674.9
-0.498509	-12778
-0.498203	-12543.5
-0.497898	-12524.7
-0.497592	-12559.6
-0.497286	-12764.3
-0.49698	-12626.5
-0.496675	-12680.4
-0.496369	-12752.7
-0.496063	-12829.1
-0.495757	-12519.4
-0.495452	-12279.6
-0.495146	-12441.9
-0.49484	-12651.3
-0.494534	-12697
-0.494229	-12874.5
-0.493923	-13034.6
-0.493617	-13112.8
-0.493311	-13150.9
-0.493006	-12960.4
-0.4927	-12594.3
-0.492394	-12386.1
-0.492088	-12553.5
-0.491783	-12685
-0.491477	-12785.3
-0.491171	-12739.6
-0.490865	-12693.9
-0.49056	-12648.2
-0.490254	-12624.7
-0.489948	-12705
-0.489642	-12739.2
-0.489337	-12639.8
-0.489031	-12899.8
-0.488725	-13048.6
-0.488419	-13210.1
-0.488114	-13349.6
-0.487808	-13107.5
-0.487502	-12914.4
-0.487196	-12884.8
-0.486891	-12723.4
-0.486585	-12586.9
-0.486279	-12567.2
-0.485973	-12547.5
-0.485668	-12527.9
-0.485362	-12515.9
-0.485056	-12539.8
-0.48475	-12563.7
-0.484445	-12587.6
-0.484139	-12599.9
-0.483833	-12557.8
-0.483527	-12556.8
-0.483222	-12747.3
-0.482916	-12857.4
-0.48261	-12592.4
-0.482304	-12347
-0.481999	-12275.6
-0.481693	-12548.1
-0.481387	-12596.7
-0.481081	-12481.9
-0.480776	-12498.9
-0.48047	-12565.5
-0.480164	-12863.5
-0.479858	-13065.7
-0.479553	-12821
-0.479247	-12585.2
-0.478941	-12391.4
-0.478635	-12266
-0.47833	-12459.9
-0.478024	-12616.9
-0.477718	-12602.4
-0.477412	-12628.9
-0.477107	-12847
-0.476801	-13034.3
-0.476495	-13077.9
-0.47619	-13121.5
-0.475884	-13165.1
-0.475578	-13221.6
-0.475272	-13337.9
-0.474967	-13385.7
-0.474661	-13114.3
-0.474355	-12825.7
-0.474049	-12457.4
-0.473744	-12130.2
-0.473438	-11994.5
-0.473132	-11921.4
-0.472826	-12139.5
-0.472521	-12406.5
-0.472215	-12818.5
-0.471909	-12822.8
-0.471603	-12753.1
-0.471298	-12885.2
-0.470992	-13065.1
-0.470686	-13215
-0.47038	-13184.1
-0.470075	-12938.6
-0.469769	-12667.8
-0.469463	-12788.4
-0.469157	-12949
-0.468852	-13109.5
-0.468546	-13270.1
-0.46824	-13429.7
-0.467934	-13503
-0.467629	-13171.1
-0.467323	-12735.5
-0.467017	-12398.1
-0.466711	-12516.4
-0.466406	-12634.7
-0.4661	-12753
-0.465794	-12808.5
-0.465488	-12573
-0.465183	-12406.3
-0.464877	-12558.5
-0.464571	-12664.3
-0.464265	-12554.8
-0.46396	-12514
-0.463654	-12792.3
-0.463348	-13024.9
-0.463042	-13046.2
-0.462737	-13114
-0.462431	-13314.5
-0.462125	-13121.8
-0.461819	-12880.2
-0.461514	-12650.7
-0.461208	-12559.6
-0.460902	-12876.1
-0.460596	-13225.6
-0.460291	-13156.3
-0.459985	-13002.2
-0.459679	-13219.9
-0.459373	-13387.9
-0.459068	-13519.7
-0.458762	-13484.1
-0.458456	-13431.3
-0.45815	-13298.8
-0.457845	-13166.3
-0.457539	-13033.8
-0.457233	-12894.1
-0.456927	-12721.3
-0.456622	-12548.5
-0.456316	-12375.7
-0.45601	-12234.7
-0.455704	-12241.2
-0.455399	-12344.3
-0.455093	-12893.6
-0.454787	-13338.6
-0.454482	-13301.5
-0.454176	-13310.9
-0.45387	-13452.8
-0.453564	-13241.4
-0.453259	-13165.6
-0.452953	-13037.9
-0.452647	-12754.1
-0.452341	-12867.3
-0.452036	-13047.8
-0.45173	-13164.5
-0.451424	-12986.4
-0.451118	-12822.9
-0.450813	-12727.2
-0.450507	-12631.5
-0.450201	-12535.8
-0.449895	-12483.2
-0.44959	-12629.8
-0.449284	-12823
-0.448978	-13148.5
-0.448672	-13049.2
-0.448367	-12754.8
-0.448061	-12496.7
-0.447755	-12405.8
-0.447449	-12363.4
-0.447144	-12544.3
-0.446838	-12725.3
-0.446532	-12906.3
-0.446226	-13042.4
-0.445921	-12971.3
-0.445615	-12900.3
-0.445309	-12829.3
-0.445003	-12730.6
-0.444698	-12504.5
-0.444392	-12347.5
-0.444086	-12509.1
-0.44378	-12676.8
-0.443475	-12872.3
-0.443169	-13026.3
-0.442863	-12989.2
-0.442557	-12981.1
-0.442252	-13106.8
-0.441946	-13191
-0.44164	-13084.1
-0.441334	-13012.7
-0.441029	-13104.4
-0.440723	-13196.2
-0.440417	-13288
-0.440111	-13367.2
-0.439806	-13388.7
-0.4395	-13368.7
-0.439194	-13157.6
-0.438888	-13003.6
-0.438583	-13112.3
-0.438277	-13179.5
-0.437971	-13055.6
-0.437665	-12985.3
-0.43736	-13161.5
-0.437054	-13384.4
-0.436748	-13739.1
-0.436442	-13720.3
-0.436137	-13741.4
-0.435831	-13715.6
-0.435525	-13475
-0.435219	-13278.3
-0.434914	-13283.6
-0.434608	-13288.9
-0.434302	-13294.2
-0.433996	-13265.7
-0.433691	-13082
-0.433385	-12939.9
-0.433079	-12988.8
-0.432774	-12999.7
-0.432468	-12836
-0.432162	-12713.9
-0.431856	-12782.8
-0.431551	-12831.8
-0.431245	-12789.2
-0.430939	-12694.6
-0.430633	-12444.5
-0.430328	-12602.3
-0.430022	-12795
-0.429716	-12593.7
-0.42941	-12336.7
-0.429105	-12102.3
-0.428799	-12054.6
-0.428493	-12378.5
-0.428187	-12654.5
-0.427882	-12924.6
-0.427576	-13083.5
-0.42727	-12907.5
-0.426964	-12946.3
-0.426659	-12973.8
-0.426353	-12949.5
-0.426047	-12967
-0.425741	-13175.4
-0.425436	-13287.8
-0.42513	-12960.6
-0.424824	-12656.1
-0.424518	-12538.4
-0.424213	-12746
-0.423907	-12695.1
-0.423601	-12649.5
-0.423295	-12627.7
-0.42299	-12639.3
-0.422684	-12804.1
-0.422378	-12951.5
-0.422072	-12935.8
-0.421767	-12592.4
-0.421461	-12579
-0.421155	-12942.1
-0.420849	-13197.8
-0.420544	-13082.5
-0.420238	-13016.5
-0.419932	-12987
-0.419626	-13124.6
-0.419321	-13231.6
-0.419015	-13199.5
-0.418709	-13097.7
-0.418403	-12677.9
-0.418098	-12302.9
-0.417792	-12132.5
-0.417486	-12059.7
-0.41718	-12432.1
-0.416875	-12734
-0.416569	-12713.8
-0.416263	-12696.3
-0.415957	-12690.7
-0.415652	-12710.9
-0.415346	-12890.7
-0.41504	-13168.9
-0.414734	-12984
-0.414429	-12623.9
-0.414123	-12419.1
-0.413817	-12644.7
-0.413511	-13050.9
-0.413206	-13110
-0.4129	-12540
-0.412594	-12449.1
-0.412289	-12719.6
-0.411983	-12632.1
-0.411677	-12693.8
-0.411371	-12917.5
-0.411066	-13010
-0.41076	-13077.3
-0.410454	-13029.3
-0.410148	-12981.3
-0.409843	-12933.3
-0.409537	-12937.6
-0.409231	-13180.4
-0.408925	-13423.2
-0.40862	-13665.9
-0.408314	-13803.4
-0.408008	-13461.4
-0.407702	-13122
-0.407397	-12794.6
-0.407091	-12519.6
-0.406785	-12524.8
-0.406479	-12681.5
-0.406174	-12617.5
-0.405868	-12374.7
-0.405562	-12228.6
-0.405256	-12260
-0.404951	-12273.8
-0.404645	-12502.7
-0.404339	-12759
-0.404033	-12591.9
-0.403728	-12318.1
-0.403422	-12450.4
-0.403116	-12653.5
-0.40281	-12624.8
-0.402505	-12409.5
-0.402199	-12248.3
-0.401893	-12333.4
-0.401587	-12418.6
-0.401282	-12503.7
-0.400976	-12628.8
-0.40067	-12935.7
-0.400364	-13172.5
-0.400059	-13091.6
-0.399753	-13002
-0.399447	-12872.7
-0.399141	-12743.3
-0.398836	-12614
-0.39853	-12531
-0.398224	-12658.2
-0.397918	-12743.4
-0.397613	-12638
-0.397307	-12582.5
-0.397001	-12753.3
-0.396695	-12883
-0.39639	-12784
-0.396084	-12504.5
-0.395778	-12354.8
-0.395472	-12588.8
-0.395167	-12750.6
-0.394861	-12500.7
-0.394555	-12195.9
-0.394249	-12313.4
-0.393944	-12575.5
-0.393638	-12648.3
-0.393332	-12727
-0.393026	-12855.7
-0.392721	-13126.6
-0.392415	-12949.6
-0.392109	-12555.3
-0.391803	-12559.5
-0.391498	-12643.1
-0.391192	-12718.3
-0.390886	-12755.9
-0.390581	-12793.5
-0.390275	-12831
-0.389969	-12859.8
-0.389663	-12848.9
-0.389358	-12838
-0.389052	-12827.1
-0.388746	-12769.6
-0.38844	-12501.7
-0.388135	-12304
-0.387829	-12423.8
-0.387523	-12562.1
-0.387217	-12783.7
-0.386912	-12963.1
-0.386606	-12952
-0.3863	-12898.2
-0.385994	-12651.5
[truncated: 24,170 more rows]
