# Supplementary material for: X-ray-activated polymerization expanding the frontiers of deep-tissue hydrogel formation
Source: Nat Commun. 2024 Apr 15;15:3247. doi: 10.1038/s41467-024-47559-z (PMC11018743; doi:10.1038/s41467-024-47559-z)
Supplement: Supplementary file 4 — Source Data [file 41467_2024_47559_MOESM4_ESM.zip › Supplementary Figure 17d.xlsx]

## Sheet: 5min
-0.997487	-12799.4
-0.997181	-12910.1
-0.996876	-12863.4
-0.99657	-13132.7
-0.996264	-13138
-0.995959	-12830.3
-0.995653	-12742.6
-0.995347	-12649.8
-0.995041	-12528.2
-0.994736	-12375.4
-0.99443	-12046.6
-0.994124	-11733.4
-0.993818	-11508.2
-0.993513	-11356
-0.993207	-11614.4
-0.992901	-11854.8
-0.992595	-11994.5
-0.99229	-12134.1
-0.991984	-12273.8
-0.991678	-12436.3
-0.991372	-12727
-0.991067	-13017.8
-0.990761	-13308.5
-0.990455	-13552.6
-0.990149	-13534.7
-0.989844	-13516.7
-0.989538	-13498.8
-0.989232	-13422.1
-0.988926	-13015.6
-0.988621	-12646.9
-0.988315	-12553.5
-0.988009	-12810.3
-0.987703	-13057.8
-0.987398	-13257.1
-0.987092	-13185.2
-0.986786	-13125.7
-0.98648	-13135.8
-0.986175	-13145.9
-0.985869	-13156
-0.985563	-13170.7
-0.985257	-13211.1
-0.984952	-13203
-0.984646	-12923.9
-0.98434	-12651.9
-0.984034	-12483
-0.983729	-12630.5
-0.983423	-12580.2
-0.983117	-12556.4
-0.982811	-12680.9
-0.982506	-12805.4
-0.9822	-12930
-0.981894	-12993
-0.981588	-12711.7
-0.981283	-12482.7
-0.980977	-12546.8
-0.980671	-12616.1
-0.980365	-12714.8
-0.98006	-12761
-0.979754	-12514.3
-0.979448	-12337.5
-0.979142	-12552.7
-0.978837	-12767.9
-0.978531	-12983.1
-0.978225	-13199
-0.977919	-13418.5
-0.977614	-13606.6
-0.977308	-13618.9
-0.977002	-13606.2
-0.976696	-13454.5
-0.976391	-13306.6
-0.976085	-13180.7
-0.975779	-13007.2
-0.975473	-12630.3
-0.975168	-12604.9
-0.974862	-12579.5
-0.974556	-12545
-0.974251	-12522.1
-0.973945	-12874.4
-0.973639	-13253.6
-0.973333	-13041.6
-0.973028	-12800.4
-0.972722	-12584.1
-0.972416	-12506.9
-0.97211	-12440.9
-0.971805	-12437.1
-0.971499	-12433.3
-0.971193	-12429.5
-0.970887	-12415.1
-0.970582	-12341.2
-0.970276	-12231.7
-0.96997	-11987.7
-0.969664	-12084
-0.969359	-12118
-0.969053	-12116.5
-0.968747	-11980.4
-0.968441	-12218.3
-0.968136	-12518.4
-0.96783	-12457.9
-0.967524	-12346.2
-0.967218	-12241.7
-0.966913	-12240.6
-0.966607	-12563.2
-0.966301	-12669
-0.965995	-12399.9
-0.96569	-12062.7
-0.965384	-12107.8
-0.965078	-12293.3
-0.964772	-12297.9
-0.964467	-12273.2
-0.964161	-12246.5
-0.963855	-12208.9
-0.963549	-12232
-0.963244	-12592.6
-0.962938	-12900.6
-0.962632	-12915.9
-0.962326	-12910
-0.962021	-12787.1
-0.961715	-12703.7
-0.961409	-12776.6
-0.961103	-12507
-0.960798	-12349.1
-0.960492	-12555.6
-0.960186	-12835.3
-0.95988	-13060.3
-0.959575	-12981.7
-0.959269	-12903
-0.958963	-12824.3
-0.958657	-12731.8
-0.958352	-12562.5
-0.958046	-12393.2
-0.95774	-12223.9
-0.957434	-12106.6
-0.957129	-12278.4
-0.956823	-12418.5
-0.956517	-12383
-0.956211	-12318.2
-0.955906	-12090.7
-0.9556	-11863.2
-0.955294	-11635.7
-0.954988	-11504
-0.954683	-11902.5
-0.954377	-12297.1
-0.954071	-12669.8
-0.953765	-12981.4
-0.95346	-12891.2
-0.953154	-12467.9
-0.952848	-12175
-0.952543	-12140.2
-0.952237	-12562.5
-0.951931	-12912.8
-0.951625	-12864.4
-0.95132	-12782.2
-0.951014	-12512.4
-0.950708	-12278.2
-0.950402	-12241.5
-0.950097	-12214.1
-0.949791	-12301.3
-0.949485	-12738.2
-0.949179	-13019.7
-0.948874	-12505.3
-0.948568	-12182.4
-0.948262	-12179.4
-0.947956	-12036.2
-0.947651	-12089.1
-0.947345	-12255.4
-0.947039	-12370.6
-0.946733	-12204.4
-0.946428	-12098
-0.946122	-12321.8
-0.945816	-12492.7
-0.94551	-12371.1
-0.945205	-12260.2
-0.944899	-12207.7
-0.944593	-12106.2
-0.944287	-11734.2
-0.943982	-11395.7
-0.943676	-11305.3
-0.94337	-11622.2
-0.943064	-12217.9
-0.942759	-12539.4
-0.942453	-12316.4
-0.942147	-12123.2
-0.941841	-12094.5
-0.941536	-12055.4
-0.94123	-11959.5
-0.940924	-11916.6
-0.940618	-12166.1
-0.940313	-12379.7
-0.940007	-12396.1
-0.939701	-12436.9
-0.939395	-12581.2
-0.93909	-12489.4
-0.938784	-12170.5
-0.938478	-12444.1
-0.938172	-12697.9
-0.937867	-12602.8
-0.937561	-12550.6
-0.937255	-12683.8
-0.936949	-12871.7
-0.936644	-13015.7
-0.936338	-12917.8
-0.936032	-12819.8
-0.935726	-12721.9
-0.935421	-12625.9
-0.935115	-12540.9
-0.934809	-12455.9
-0.934503	-12370.9
-0.934198	-12300.5
-0.933892	-12310.5
-0.933586	-12320.5
-0.93328	-12330.5
-0.932975	-12347.8
-0.932669	-12405.2
-0.932363	-12462.7
-0.932057	-12520.2
-0.931752	-12543.4
-0.931446	-12378.2
-0.93114	-12326.2
-0.930835	-12895
-0.930529	-13392.6
-0.930223	-13435.6
-0.929917	-13126
-0.929612	-12869.3
-0.929306	-12971.2
-0.929	-13085
-0.928694	-13045.4
-0.928389	-13126.4
-0.928083	-13174
-0.927777	-13039.1
-0.927471	-12904.2
-0.927166	-12769.3
-0.92686	-12675.5
-0.926554	-12807
-0.926248	-12906.6
-0.925943	-12830.9
-0.925637	-12769.2
-0.925331	-12784.2
-0.925025	-12839.1
-0.92472	-13049.2
-0.924414	-12893.2
-0.924108	-12716.4
-0.923802	-12854
-0.923497	-12794.5
-0.923191	-12719.7
-0.922885	-12624.9
-0.922579	-12880.6
-0.922274	-13072.2
-0.921968	-12919.1
-0.921662	-12797.3
-0.921356	-12703.5
-0.921051	-12763
-0.920745	-12787.8
-0.920439	-12622.8
-0.920133	-12457.8
-0.919828	-12292.7
-0.919522	-12138.8
-0.919216	-12045
-0.91891	-11983.3
-0.918605	-12096.7
-0.918299	-12234.9
-0.917993	-12508.1
-0.917687	-12749.3
-0.917382	-12815.3
-0.917076	-12906.9
-0.91677	-13138.5
-0.916464	-13295.4
-0.916159	-13043.5
-0.915853	-12828.3
-0.915547	-12813.9
-0.915241	-12867.6
-0.914936	-13229.4
-0.91463	-13219.5
-0.914324	-13092.8
-0.914018	-12958.1
-0.913713	-12779.6
-0.913407	-12667.3
-0.913101	-12852
-0.912795	-12686.4
-0.91249	-12585.1
-0.912184	-12797.4
-0.911878	-12810
-0.911572	-12826.5
-0.911267	-12865
-0.910961	-12864.6
-0.910655	-12652.6
-0.910349	-12472.8
-0.910044	-12468.1
-0.909738	-12480.8
-0.909432	-12588.3
-0.909127	-12663.7
-0.908821	-12564
-0.908515	-12441.5
-0.908209	-12195
-0.907904	-12045
-0.907598	-12420.2
-0.907292	-12754.6
-0.906986	-12866.4
-0.906681	-12905.8
-0.906375	-12615.8
-0.906069	-12691.2
-0.905763	-12786.2
-0.905458	-12496.2
-0.905152	-12016.5
-0.904846	-11643.9
-0.90454	-11852.9
-0.904235	-12061.9
-0.903929	-12270.9
-0.903623	-12429.5
-0.903317	-12314.7
-0.903012	-12203.9
-0.902706	-12115
-0.9024	-12042.1
-0.902094	-12120.8
-0.901789	-12549.4
-0.901483	-12913.6
-0.901177	-12890.1
-0.900871	-12662.5
-0.900566	-12463.1
-0.90026	-12416.8
-0.899954	-12371.9
-0.899648	-12334.3
-0.899343	-12328.9
-0.899037	-12498.5
-0.898731	-12654.6
-0.898425	-12737.9
-0.89812	-12792.9
-0.897814	-12694.8
-0.897508	-12574.5
-0.897202	-12398.2
-0.896897	-12589.3
-0.896591	-12875.2
-0.896285	-13133.6
-0.895979	-13242.4
-0.895674	-13355.4
-0.895368	-13425.5
-0.895062	-13161.7
-0.894756	-12983.4
-0.894451	-12801.2
-0.894145	-12597
-0.893839	-12456.8
-0.893533	-12662.9
-0.893228	-12836.6
-0.892922	-12835.4
-0.892616	-12835.1
-0.89231	-12839.8
-0.892005	-12872.8
-0.891699	-13058.9
-0.891393	-13240.9
-0.891087	-13336.3
-0.890782	-13086.1
-0.890476	-12857.6
-0.89017	-12649.4
-0.889864	-12550.5
-0.889559	-12484
-0.889253	-12592.3
-0.888947	-12663.6
-0.888641	-12534.5
-0.888336	-12405.4
-0.88803	-12276.2
-0.887724	-12149.8
-0.887419	-12037.8
-0.887113	-11958.2
-0.886807	-12053.5
-0.886501	-12141
-0.886196	-12186.6
-0.88589	-12248.4
-0.885584	-12397.6
-0.885278	-12543.3
-0.884973	-12669.8
-0.884667	-12724.8
-0.884361	-12393.7
-0.884055	-12053.5
-0.88375	-11728.9
-0.883444	-11754
-0.883138	-11779.1
-0.882832	-11785.3
-0.882527	-11754.4
-0.882221	-12069
-0.881915	-12361.8
-0.881609	-12605.2
-0.881304	-12582.8
-0.880998	-12592.9
-0.880692	-12777.7
-0.880386	-12924.7
-0.880081	-12867.8
-0.879775	-12810.8
-0.879469	-12753.9
-0.879163	-12707.1
-0.878858	-12714.9
-0.878552	-12722.8
-0.878246	-12730.6
-0.87794	-12726.4
-0.877635	-12657.4
-0.877329	-12588.5
-0.877023	-12519.5
-0.876717	-12452.6
-0.876412	-12396.6
-0.876106	-12340.6
-0.8758	-12284.7
-0.875494	-12220.2
-0.875189	-12110.2
-0.874883	-12032.8
-0.874577	-12130.1
-0.874271	-12224.6
-0.873966	-12304.6
-0.87366	-12384.7
-0.873354	-12464.7
-0.873048	-12516
-0.872743	-12413
-0.872437	-12338.5
-0.872131	-12416.9
-0.871825	-12542.1
-0.87152	-12853.3
-0.871214	-12760.9
-0.870908	-12442.4
-0.870602	-12504.3
-0.870297	-12732.7
-0.869991	-12908.2
-0.869685	-12734.8
-0.869379	-12228.9
-0.869074	-11879.2
-0.868768	-11914.1
-0.868462	-12138.2
-0.868156	-12321.9
-0.867851	-12289.1
-0.867545	-12260.4
-0.867239	-12253.5
-0.866933	-12206.6
-0.866628	-12010.1
-0.866322	-12180.7
-0.866016	-12445.8
-0.865711	-12683.6
-0.865405	-12774.9
-0.865099	-12833.6
-0.864793	-12717.7
-0.864488	-12611.4
-0.864182	-12555.9
-0.863876	-12533.1
-0.86357	-12684.9
-0.863265	-12817.7
-0.862959	-12849.1
-0.862653	-12811.2
-0.862347	-12467.5
-0.862042	-12477.2
-0.861736	-12508.6
-0.86143	-12511.5
-0.861124	-12361.6
-0.860819	-12215.9
-0.860513	-12093
-0.860207	-11998.7
-0.859901	-12057.1
-0.859596	-12125
-0.85929	-12178.6
-0.858984	-11948.3
-0.858678	-12067.2
-0.858373	-12226.6
-0.858067	-12537.6
-0.857761	-12503.5
-0.857455	-12491.2
-0.85715	-12451.7
-0.856844	-12266.7
-0.856538	-12053.1
-0.856232	-11795.8
-0.855927	-12115.5
-0.855621	-12409.8
-0.855315	-12634.5
-0.855009	-12423
-0.854704	-11893.7
-0.854398	-11640.8
-0.854092	-11995.5
-0.853786	-12422.9
-0.853481	-12477.8
-0.853175	-12407.2
-0.852869	-12365.3
-0.852563	-12476.1
-0.852258	-12551.4
-0.851952	-12437.6
-0.851646	-12291.1
-0.85134	-11970.2
-0.851035	-11723.9
-0.850729	-11875.7
-0.850423	-12060.3
-0.850117	-12419.3
-0.849812	-12709.4
-0.849506	-12632.3
-0.8492	-12500.6
-0.848894	-12078.2
-0.848589	-11755.2
-0.848283	-11961.5
-0.847977	-12204.7
-0.847671	-12578.6
-0.847366	-12590.5
-0.84706	-12533.5
-0.846754	-12505.1
-0.846448	-12629.4
-0.846143	-12762.5
-0.845837	-12942.9
-0.845531	-13068.6
-0.845225	-12903.6
-0.84492	-12774.5
-0.844614	-12836.1
-0.844308	-12881.4
-0.844003	-12839.4
-0.843697	-12794.6
-0.843391	-12734.9
-0.843085	-12707.9
-0.84278	-12855.4
-0.842474	-12977.2
-0.842168	-12962.8
-0.841862	-12915.5
-0.841557	-12693.8
-0.841251	-12496.8
-0.840945	-12430.5
-0.840639	-12364.3
-0.840334	-12298
-0.840028	-12243.4
-0.839722	-12250.6
-0.839416	-12257.7
-0.839111	-12264.9
-0.838805	-12264
-0.838499	-12220.6
-0.838193	-12177.1
-0.837888	-12133.7
-0.837582	-12051.9
-0.837276	-11766.6
-0.83697	-11558.2
-0.836665	-11756.5
-0.836359	-11973.4
-0.836053	-12288.3
-0.835747	-12548.3
-0.835442	-12517.8
-0.835136	-12483.2
-0.83483	-12426.8
-0.834524	-12399.2
-0.834219	-12524.2
-0.833913	-12636.5
-0.833607	-12616.2
-0.833301	-12302.3
-0.832996	-12344.7
-0.83269	-12684.5
-0.832384	-12753.9
-0.832078	-12787.5
-0.831773	-12566.5
-0.831467	-12110.8
-0.831161	-12257.9
-0.830855	-12384.3
-0.83055	-12401.9
-0.830244	-12417.7
-0.829938	-12424.4
-0.829632	-12431.2
-0.829327	-12437.9
-0.829021	-12429.2
-0.828715	-12338.5
-0.828409	-12280.8
-0.828104	-12397.4
-0.827798	-12531.2
-0.827492	-12755.7
-0.827186	-12947.2
-0.826881	-12964.4
-0.826575	-12954.2
-0.826269	-12798.8
-0.825963	-12735.5
-0.825658	-13092.6
-0.825352	-13062.7
-0.825046	-12829.6
-0.82474	-12647.3
-0.824435	-12733.7
-0.824129	-12844.6
-0.823823	-13084.7
-0.823517	-13311.1
-0.823212	-13398.8
-0.822906	-13129.6
-0.8226	-12881
-0.822295	-13009.8
-0.821989	-13224.8
-0.821683	-13094.3
-0.821377	-12978.3
-0.821072	-12841.6
-0.820766	-12596
-0.82046	-12421.8
-0.820154	-12623.1
-0.819849	-12791.3
-0.819543	-12785.4
-0.819237	-12779.8
-0.818931	-12776.5
-0.818626	-12773.1
-0.81832	-12769.7
-0.818014	-12753.9
-0.817708	-12672.8
-0.817403	-12595.9
-0.817097	-12540.7
-0.816791	-12482.8
-0.816485	-12476.5
-0.81618	-12785.4
-0.815874	-12854
-0.815568	-12622.6
-0.815262	-12645.1
-0.814957	-12663.5
-0.814651	-12660.2
-0.814345	-12643.7
-0.814039	-12558.3
-0.813734	-12506
-0.813428	-12627.8
-0.813122	-12751.7
-0.812816	-12886.5
-0.812511	-13058.6
-0.812205	-13360.2
-0.811899	-13309.7
-0.811593	-13238.3
-0.811288	-13162.8
-0.810982	-13065.5
-0.810676	-12915.7
-0.81037	-12490.3
-0.810065	-12098.1
-0.809759	-11990.5
-0.809453	-12436.7
-0.809147	-12677.7
-0.808842	-12559.5
-0.808536	-12383.3
-0.80823	-12226.4
-0.807924	-12171.1
-0.807619	-12119.9
-0.807313	-12090.5
-0.807007	-12064.4
-0.806701	-12121.9
-0.806396	-12527.5
-0.80609	-12866.6
-0.805784	-12841.1
-0.805478	-12728.6
-0.805173	-12645.1
-0.804867	-12714
-0.804561	-12804
-0.804255	-13005
-0.80395	-13154.8
-0.803644	-13036.3
-0.803338	-12858.3
-0.803032	-12435
-0.802727	-12399.9
-0.802421	-12575.1
-0.802115	-12728
-0.801809	-12765
-0.801504	-12746.5
-0.801198	-12438.1
-0.800892	-12201.7
-0.800587	-12342.3
-0.800281	-12482.9
-0.799975	-12623.5
-0.799669	-12721
-0.799364	-12593.7
-0.799058	-12466.3
-0.798752	-12338.9
-0.798446	-12230.3
-0.798141	-12219.5
-0.797835	-12246.2
-0.797529	-12401.9
-0.797223	-12206
-0.796918	-11990.1
-0.796612	-11825.6
-0.796306	-11929.2
-0.796	-12021.7
-0.795695	-12056.3
-0.795389	-12090.8
-0.795083	-12125.4
-0.794777	-12203.5
-0.794472	-12508.9
-0.794166	-12740.8
-0.79386	-12588.6
-0.793554	-12463.5
-0.793249	-12546.4
-0.792943	-12883.9
-0.792637	-12736.1
-0.792331	-12619.3
-0.792026	-12664.6
-0.79172	-12676.6
-0.791414	-12514.7
-0.791108	-12414
-0.790803	-12632
-0.790497	-12749.9
-0.790191	-12346.2
-0.789885	-12037.5
-0.78958	-12223.1
-0.789274	-12375.4
-0.788968	-12353.8
-0.788662	-12361.4
-0.788357	-12521.2
-0.788051	-12643.3
-0.787745	-12569.9
-0.787439	-12544
-0.787134	-12698.5
-0.786828	-12509.4
-0.786522	-12342.1
-0.786216	-12204.8
-0.785911	-12223.1
-0.785605	-12241.5
-0.785299	-12259.8
-0.784993	-12277.9
-0.784688	-12294.7
-0.784382	-12277.9
-0.784076	-12087.4
-0.78377	-11923.4
-0.783465	-11897
-0.783159	-11941.6
-0.782853	-12288.6
-0.782547	-12305.2
-0.782242	-12410.4
-0.781936	-12507.3
-0.78163	-12560.7
-0.781324	-12690.2
-0.781019	-13147.2
-0.780713	-13194
-0.780407	-12915
-0.780101	-12652.2
-0.779796	-12473.7
-0.77949	-12373.4
-0.779184	-12678.4
-0.778879	-12968.8
-0.778573	-13183.2
-0.778267	-13319.4
-0.777961	-13050.3
-0.777656	-12812.5
-0.77735	-12737.6
-0.777044	-12666.9
-0.776738	-12618
-0.776433	-12504
-0.776127	-12120.6
-0.775821	-12125.1
-0.775515	-12339.5
-0.77521	-12549.5
-0.774904	-12736.9
-0.774598	-12868.4
-0.774292	-12710.4
-0.773987	-12574.8
-0.773681	-12554.9
-0.773375	-12539.3
-0.773069	-12545.4
-0.772764	-12505.5
-0.772458	-12294.8
-0.772152	-12393.7
-0.771846	-12297.2
-0.771541	-12214.8
-0.771235	-12204.6
-0.770929	-12228.1
-0.770623	-12425.2
-0.770318	-12600.2
-0.770012	-12660.5
-0.769706	-12687.2
-0.7694	-12540.3
-0.769095	-12414.3
-0.768789	-12396.9
-0.768483	-12379.5
-0.768177	-12362.1
-0.767872	-12344.5
-0.767566	-12326.1
-0.76726	-12307.6
-0.766954	-12289.1
-0.766649	-12291.6
-0.766343	-12402.7
-0.766037	-12499.7
-0.765731	-12457.1
-0.765426	-12121
-0.76512	-12129.3
-0.764814	-12476.5
-0.764508	-12780.2
-0.764203	-13029.2
-0.763897	-12996.1
-0.763591	-12963.1
-0.763285	-12930
-0.76298	-12889.9
-0.762674	-12813.7
-0.762368	-12737.5
-0.762062	-12661.3
-0.761757	-12618
-0.761451	-12744.7
-0.761145	-12841.9
-0.760839	-12787.3
-0.760534	-12732.2
-0.760228	-12742.4
-0.759922	-13061.8
-0.759616	-13185.9
-0.759311	-13267.9
-0.759005	-13133
-0.758699	-13027.5
-0.758393	-13073.9
-0.758088	-13123.3
-0.757782	-13120.7
-0.757476	-12808.9
-0.757171	-12692.3
-0.756865	-12605.3
-0.756559	-12670
-0.756253	-12678.6
-0.755948	-12397.9
-0.755642	-12147.1
-0.755336	-12049.4
-0.75503	-11955.9
-0.754725	-11884.1
-0.754419	-11783.5
-0.754113	-11602.2
-0.753807	-11828.4
-0.753502	-12297.9
-0.753196	-12337.9
-0.75289	-12021.7
-0.752584	-12111.6
-0.752279	-12505
-0.751973	-12835.1
-0.751667	-12840
-0.751361	-12849.1
-0.751056	-12879.8
-0.75075	-12850.8
-0.750444	-12582.2
-0.750138	-12622.5
-0.749833	-12467.7
-0.749527	-12295.9
-0.749221	-12037.5
-0.748915	-11857.9
-0.74861	-12083.1
-0.748304	-12272.6
-0.747998	-12279.7
-0.747692	-12252.9
-0.747387	-12052.8
-0.747081	-11944.3
-0.746775	-12305.4
-0.746469	-12628.4
-0.746164	-12756.4
-0.745858	-12844.4
-0.745552	-12660.1
-0.745246	-12268.6
-0.744941	-12592.4
-0.744635	-12857.6
-0.744329	-12822.9
-0.744023	-12792.6
-0.743718	-12783.9
-0.743412	-12752.6
-0.743106	-12673.5
-0.7428	-12917.1
-0.742495	-12925
-0.742189	-12393.1
-0.741883	-12169.2
-0.741577	-12524.6
-0.741272	-12819.4
-0.740966	-12789.5
-0.74066	-12871.7
-0.740354	-12949.6
-0.740049	-13005.8
-0.739743	-13025.4
-0.739437	-12857.1
-0.739131	-12727
-0.738826	-12724.1
-0.73852	-12401.4
-0.738214	-12215.8
-0.737908	-12060
-0.737603	-12055.8
-0.737297	-12082.8
-0.736991	-12268.5
-0.736685	-12454.3
-0.73638	-12640.1
-0.736074	-12813.5
-0.735768	-12923.3
-0.735463	-12976.5
-0.735157	-12741
-0.734851	-12545.7
-0.734545	-12556.2
-0.73424	-12623.4
-0.733934	-12979.3
-0.733628	-13244.1
-0.733322	-13044.1
-0.733017	-12855.5
-0.732711	-12792.6
-0.732405	-13057.1
-0.732099	-13110.8
-0.731794	-12655
-0.731488	-12545.8
-0.731182	-12438.6
-0.730876	-12342.5
-0.730571	-12260.5
-0.730265	-12318.8
-0.729959	-12677.4
-0.729653	-12733.4
-0.729348	-12455.8
-0.729042	-12356.5
-0.728736	-12761.9
-0.72843	-12797.5
-0.728125	-12806.1
-0.727819	-12677.6
-0.727513	-12574.6
-0.727207	-12601.5
-0.726902	-12590.1
-0.726596	-12452
-0.72629	-12616
-0.725984	-12554.9
-0.725679	-12498.1
-0.725373	-12463
-0.725067	-12366.8
-0.724761	-11960.4
-0.724456	-11610.7
-0.72415	-11549.6
-0.723844	-11480.6
-0.723538	-11371
-0.723233	-11295.4
-0.722927	-11393
-0.722621	-11508.4
-0.722315	-11714
-0.72201	-11885.4
-0.721704	-11883.7
-0.721398	-11882.6
-0.721092	-11883.9
-0.720787	-11927.9
-0.720481	-12120.1
-0.720175	-11948.2
-0.719869	-11754.4
-0.719564	-11921.1
-0.719258	-12159.9
-0.718952	-12360
-0.718646	-12363.5
-0.718341	-12401.1
-0.718035	-12611.9
-0.717729	-12767.9
-0.717423	-12646.2
-0.717118	-12524.5
-0.716812	-12402.8
-0.716506	-12314.1
-0.7162	-12392.6
-0.715895	-12437
-0.715589	-12308.2
-0.715283	-12210.8
-0.714978	-12272.1
-0.714672	-12333.4
-0.714366	-12394.6
-0.71406	-12457.3
-0.713755	-12527.2
-0.713449	-12562.9
-0.713143	-12425.5
-0.712837	-12316.7
-0.712532	-12352
-0.712226	-12387.4
-0.71192	-12422.7
-0.711614	-12499.6
-0.711309	-12786.6
-0.711003	-12998
-0.710697	-12827.3
-0.710391	-12646.7
-0.710086	-12484
-0.70978	-12628.9
-0.709474	-12579.1
-0.709168	-12566
-0.708863	-12738.6
-0.708557	-12876.9
-0.708251	-12842.2
-0.707945	-12803.3
-0.70764	-12742.7
-0.707334	-12647.9
-0.707028	-12380.1
-0.706722	-12161
-0.706417	-12188.4
-0.706111	-12215.8
-0.705805	-12243.2
-0.705499	-12252.7
-0.705194	-12172.2
-0.704888	-12148.7
-0.704582	-12413.6
-0.704276	-12609.9
-0.703971	-12460.3
-0.703665	-12344.9
-0.703359	-12402.5
-0.703053	-12413
-0.702748	-12185.7
-0.702442	-11992.6
-0.702136	-11972.5
-0.70183	-12024.2
-0.701525	-12438
-0.701219	-12790.4
-0.700913	-12832.9
-0.700607	-12882.5
-0.700302	-12899.6
-0.699996	-12643.7
-0.69969	-12755.3
-0.699384	-12821.8
-0.699079	-12661.4
-0.698773	-12443.7
-0.698467	-11937.9
-0.698161	-11530.1
-0.697856	-11615.8
-0.69755	-11701.4
-0.697244	-11787.1
-0.696938	-11877.7
-0.696633	-11993.1
-0.696327	-12117
-0.696021	-12215.5
-0.695715	-11973.2
-0.69541	-11824.8
-0.695104	-12036.5
-0.694798	-12320.3
-0.694492	-12583.4
-0.694187	-12743
-0.693881	-12868.3
-0.693575	-12820.6
-0.69327	-12786.6
-0.692964	-12821
-0.692658	-12855.4
-0.692352	-12889.8
-0.692047	-12876.1
-0.691741	-12620.9
-0.691435	-12402.9
-0.691129	-12440.9
-0.690824	-12775.9
-0.690518	-12797.2
-0.690212	-12515.9
-0.689906	-12450.6
-0.689601	-12403.4
-0.689295	-12447.1
-0.688989	-12437.7
-0.688683	-12161.9
-0.688378	-11909.1
-0.688072	-11840.4
-0.687766	-12112.9
-0.68746	-12363.9
-0.687155	-12550.2
-0.686849	-12412.6
-0.686543	-12279.3
-0.686237	-12167.6
-0.685932	-12053
-0.685626	-11993
-0.68532	-12278.5
-0.685014	-12495
-0.684709	-12337.6
-0.684403	-12038.1
-0.684097	-11837.7
-0.683791	-12134
-0.683486	-12409.5
-0.68318	-12580.6
-0.682874	-12721.5
-0.682568	-12711.2
-0.682263	-12661.4
-0.681957	-12482.4
-0.681651	-12667.6
-0.681345	-12946.3
-0.68104	-13082
-0.680734	-12501.5
-0.680428	-12024.7
-0.680122	-12066
-0.679817	-12113.5
-0.679511	-12192.6
-0.679205	-12271.7
-0.678899	-12350.7
-0.678594	-12462.9
-0.678288	-12740.6
-0.677982	-12918.9
-0.677676	-12600.8
-0.677371	-12315.3
-0.677065	-12262.2
-0.676759	-12515.5
-0.676453	-12574.6
-0.676148	-12635.2
-0.675842	-12702.9
-0.675536	-12770.6
-0.67523	-12838.3
-0.674925	-12849
-0.674619	-12574.6
-0.674313	-12396.7
-0.674007	-12631.6
-0.673702	-12494.6
-0.673396	-12224.5
-0.67309	-11945.7
-0.672784	-11693
-0.672479	-11819
-0.672173	-12112.1
-0.671867	-12395
-0.671562	-12558.4
-0.671256	-12394.6
-0.67095	-12389.9
-0.670644	-12726.1
-0.670339	-12971.5
-0.670033	-12893.6
-0.669727	-12925.5
-0.669421	-12899.6
-0.669116	-12586
-0.66881	-12325.9
-0.668504	-12401.1
-0.668198	-12825.8
-0.667893	-13202.9
-0.667587	-13153.9
-0.667281	-12772.1
-0.666975	-12745.5
-0.66667	-12769.2
-0.666364	-12818.3
-0.666058	-12923.8
-0.665752	-12723.2
-0.665447	-12716.7
-0.665141	-12696.5
-0.664835	-12608
-0.664529	-12519.5
-0.664224	-12430.9
-0.663918	-12393.8
-0.663612	-12611.8
-0.663306	-12702.6
-0.663001	-12160.7
-0.662695	-11753.4
-0.662389	-12015.1
-0.662083	-12276.7
-0.661778	-12538.3
-0.661472	-12768.1
-0.661166	-12839.7
-0.66086	-12907
-0.660555	-12952.8
-0.660249	-13025.3
-0.659943	-13161.3
-0.659637	-12890.1
-0.659332	-12379.2
-0.659026	-12233
-0.65872	-12114.2
-0.658414	-11693.9
-0.658109	-11489.3
-0.657803	-11344.3
-0.657497	-11495.8
-0.657191	-11647.4
-0.656886	-11798.9
-0.65658	-11960.5
-0.656274	-12172.5
-0.655968	-12326.5
-0.655663	-12193.1
-0.655357	-12103.3
-0.655051	-12230
-0.654745	-12361
-0.65444	-12444
-0.654134	-12217.7
-0.653828	-12167.3
-0.653522	-12147.5
-0.653217	-12278.5
-0.652911	-12375.7
-0.652605	-12305.7
-0.652299	-12235.7
-0.651994	-12165.6
-0.651688	-12140.6
-0.651382	-12338.3
-0.651076	-12535.9
-0.650771	-12733.6
-0.650465	-12863.4
-0.650159	-12657.4
-0.649854	-12460
-0.649548	-12422
-0.649242	-12953.5
-0.648936	-13343.7
-0.648631	-13150.5
-0.648325	-12914.3
-0.648019	-12691.1
-0.647713	-12532.7
-0.647408	-12432.4
-0.647102	-12619.4
-0.646796	-12788.3
-0.64649	-12867.3
-0.646185	-12911.5
-0.645879	-12783.3
-0.645573	-12673
-0.645267	-12650.6
-0.644962	-12588.9
-0.644656	-12403.2
-0.64435	-12535.2
-0.644044	-12534.4
-0.643739	-12538
-0.643433	-12563.1
-0.643127	-12597
-0.642821	-12674.6
-0.642516	-12752.2
-0.64221	-12829.7
-0.641904	-12882.6
-0.641598	-12813.4
-0.641293	-12779.1
-0.640987	-12917.1
-0.640681	-13058.2
-0.640375	-13214.6
-0.64007	-13336
-0.639764	-13215.3
-0.639458	-12776.9
-0.639152	-12587.8
-0.638847	-12968.6
-0.638541	-13211.4
-0.638235	-12910
-0.637929	-12757.3
-0.637624	-12562.3
-0.637318	-12159.2
-0.637012	-11856.6
-0.636706	-12049.2
-0.636401	-12206.9
-0.636095	-12192.3
-0.635789	-12171.2
-0.635483	-12117.8
-0.635178	-12064.4
-0.634872	-12010.9
-0.634566	-11967.7
-0.63426	-11974.7
-0.633955	-11986.1
-0.633649	-12019
-0.633343	-12056.3
-0.633037	-12185
-0.632732	-12623.2
-0.632426	-12819.1
-0.63212	-12650.1
-0.631814	-12380.7
-0.631509	-12125.8
-0.631203	-12012.8
-0.630897	-12203.1
-0.630591	-12191.7
-0.630286	-12184.6
-0.62998	-12199
-0.629674	-12197.4
-0.629368	-12116.8
-0.629063	-12067
-0.628757	-12167.7
-0.628451	-12275.4
-0.628146	-12346.8
-0.62784	-12113.3
-0.627534	-12073.5
-0.627228	-12049.8
-0.626923	-12105
-0.626617	-12106.1
-0.626311	-11841.8
-0.626005	-11618.6
-0.6257	-11667.3
-0.625394	-12016.5
-0.625088	-12150.4
-0.624782	-12269.1
-0.624477	-12242.2
-0.624171	-11969
-0.623865	-12176.4
-0.623559	-12386.8
-0.623254	-12612.1
-0.622948	-12802.3
-0.622642	-12820.4
-0.622336	-12841.4
-0.622031	-12876.8
-0.621725	-12907.7
-0.621419	-12917.2
-0.621113	-12927.3
-0.620808	-12870.8
-0.620502	-12470.1
-0.620196	-12139.7
-0.61989	-12174.7
-0.619585	-12313.6
-0.619279	-12452.6
-0.618973	-12591.6
-0.618667	-12743.2
-0.618362	-12886.5
-0.618056	-12690
-0.61775	-12515
-0.617444	-12370.7
-0.617139	-12377.1
-0.616833	-12383.4
-0.616527	-12389.8
-0.616221	-12345.5
-0.615916	-12054
-0.61561	-11868
-0.615304	-12198.1
-0.614998	-12428.6
-0.614693	-12171.5
-0.614387	-11949.7
-0.614081	-11899.9
-0.613775	-11885.8
-0.61347	-12046.3
-0.613164	-12206.7
-0.612858	-12367.1
-0.612552	-12548.1
-0.612247	-12829.4
-0.611941	-13052
-0.611635	-12987.9
-0.611329	-12910.6
-0.611024	-12768.8
-0.610718	-12627
-0.610412	-12485.2
-0.610106	-12368.4
-0.609801	-12373.3
-0.609495	-12378.3
-0.609189	-12383.3
-0.608883	-12399.2
-0.608578	-12468
-0.608272	-12478
-0.607966	-12201.4
-0.60766	-12038.8
-0.607355	-12431.4
-0.607049	-12741.7
-0.606743	-12650.7
-0.606438	-12593.3
-0.606132	-12698.8
-0.605826	-12789.6
-0.60552	-12738.1
-0.605215	-12361.9
-0.604909	-12149.5
-0.604603	-12295.6
-0.604297	-12513.4
-0.603992	-12653
-0.603686	-12412.6
-0.60338	-12231
-0.603074	-12336
-0.602769	-12416.7
-0.602463	-12379.2
-0.602157	-12341.7
-0.601851	-12304.2
-0.601546	-12290.4
-0.60124	-12392.1
-0.600934	-12435
-0.600628	-12191.3
-0.600323	-12040.4
-0.600017	-12340.8
-0.599711	-12539.4
-0.599405	-12244
-0.5991	-11991.6
-0.598794	-12019.7
-0.598488	-12351.8
-0.598182	-12490.5
-0.597877	-12580.5
-0.597571	-12434.3
-0.597265	-12292.5
-0.596959	-12172.1
-0.596654	-12060.2
-0.596348	-12060.3
-0.596042	-12399.7
-0.595736	-12599.6
-0.595431	-12242.1
-0.595125	-12030.7
-0.594819	-12174.7
-0.594513	-12376
-0.594208	-12546.5
-0.593902	-12567.7
-0.593596	-12557.9
-0.59329	-12397.7
-0.592985	-12185.9
-0.592679	-11794.4
-0.592373	-11789.3
-0.592067	-11991.8
-0.591762	-12187.9
-0.591456	-12352.6
-0.59115	-12552.8
-0.590844	-12924.8
-0.590539	-13237.7
-0.590233	-13264.3
-0.589927	-13290.9
-0.589621	-13317.4
-0.589316	-13328
-0.58901	-13260.6
-0.588704	-13193.3
-0.588398	-13126
-0.588093	-13018
-0.587787	-12713.2
-0.587481	-12448.3
-0.587175	-12376.7
-0.58687	-12302.8
-0.586564	-12289.2
-0.586258	-12619.1
-0.585952	-12878
-0.585647	-12823
-0.585341	-12911.1
-0.585035	-12990.3
-0.58473	-13026.6
-0.584424	-13075.1
-0.584118	-13111.6
-0.583812	-12813.5
-0.583507	-12558.4
-0.583201	-12303.3
-0.582895	-12119.2
-0.582589	-12238.6
-0.582284	-12164.7
-0.581978	-12090.9
-0.581672	-12017.1
-0.581366	-12002.6
-0.581061	-12274.2
-0.580755	-12531
-0.580449	-12716.2
-0.580143	-12897
-0.579838	-13056.4
-0.579532	-13201.7
-0.579226	-13208.4
-0.57892	-12876.3
-0.578615	-12565.5
-0.578309	-12314.8
-0.578003	-12353.8
-0.577697	-12392.8
-0.577392	-12431.8
-0.577086	-12460.1
-0.57678	-12436.4
-0.576474	-12417.3
-0.576169	-12419.6
-0.575863	-12367
-0.575557	-12121
-0.575251	-12237.6
-0.574946	-12447.1
-0.57464	-12570.9
-0.574334	-12281.8
-0.574028	-12011.9
-0.573723	-11906.3
-0.573417	-12158.8
-0.573111	-12482.7
-0.572805	-12775.5
-0.5725	-12918.1
-0.572194	-13037.7
-0.571888	-13046.5
-0.571582	-13040.4
-0.571277	-12891.5
-0.570971	-12455.1
-0.570665	-12358.2
-0.570359	-12559.9
-0.570054	-12547
-0.569748	-12471.1
-0.569442	-12091.3
-0.569136	-11775.4
-0.568831	-11766.9
-0.568525	-11727.1
-0.568219	-11608.7
-0.567913	-11828.9
-0.567608	-12027.6
-0.567302	-12185.4
-0.566996	-12146.7
-0.56669	-12108
-0.566385	-12069.3
-0.566079	-12093.8
-0.565773	-12422
-0.565467	-12735.4
-0.565162	-12905.9
-0.564856	-12674.4
-0.56455	-12230.9
-0.564244	-12129.1
-0.563939	-12091.5
-0.563633	-12417.8
-0.563327	-12844.2
-0.563022	-13255.6
-0.562716	-13524.2
-0.56241	-13440.7
-0.562104	-13314.5
-0.561799	-13147.9
-0.561493	-12788.5
-0.561187	-12482
-0.560881	-12429.1
-0.560576	-12376.2
-0.56027	-12323.3
-0.559964	-12233.3
-0.559658	-11965.7
-0.559353	-11717.3
-0.559047	-11633.5
-0.558741	-11881.3
-0.558435	-12075.6
-0.55813	-12238.6
-0.557824	-12251.6
-0.557518	-12257.1
-0.557212	-12226.8
-0.556907	-12260.7
-0.556601	-12601.8
-0.556295	-12792.2
-0.555989	-12332.8
-0.555684	-12371.4
-0.555378	-13081.2
-0.555072	-13337.4
-0.554766	-13063.1
-0.554461	-12820.2
-0.554155	-12727.2
-0.553849	-12654.4
-0.553543	-12678
-0.553238	-12701.6
-0.552932	-12725.2
-0.552626	-12761.6
-0.55232	-12859.2
-0.552015	-12920.9
-0.551709	-12811.2
-0.551403	-12748.5
-0.551097	-12910.9
-0.550792	-13008.9
-0.550486	-12799.9
-0.55018	-12646.7
-0.549874	-12688.5
-0.549569	-12396.4
-0.549263	-12147.2
-0.548957	-11948.1
-0.548651	-12059.9
-0.548346	-12478.6
-0.54804	-12654.1
-0.547734	-12498.5
-0.547428	-12397.7
-0.547123	-12292.4
-0.546817	-12165.7
-0.546511	-12024.8
-0.546205	-11816.1
-0.5459	-11646.3
-0.545594	-11733.9
-0.545288	-12167
-0.544982	-12542.2
-0.544677	-12583.7
-0.544371	-12668
-0.544065	-12735.1
-0.543759	-12720.2
-0.543454	-12745.6
-0.543148	-12891.9
-0.542842	-12678.5
-0.542536	-12384
-0.542231	-12168.9
-0.541925	-12332
-0.541619	-12470.4
-0.541314	-12491
-0.541008	-12475.7
-0.540702	-12289.1
-0.540396	-12145.1
-0.540091	-12203.8
-0.539785	-12298.5
-0.539479	-12564.4
-0.539173	-12756.9
-0.538868	-12599.7
-0.538562	-12478.5
-0.538256	-12528.5
-0.53795	-12540.9
-0.537645	-12374
-0.537339	-12243.1
-0.537033	-12283.4
-0.536727	-12330.5
-0.536422	-12409.7
-0.536116	-12484.4
-0.53581	-12537.7
-0.535504	-12593
-0.535199	-12585.9
-0.534893	-12261.8
-0.534587	-12179.1
-0.534281	-12634.1
-0.533976	-12812
-0.53367	-12458.3
-0.533364	-12290.1
-0.533058	-12155.6
-0.532753	-12181.7
-0.532447	-12207.7
-0.532141	-12233.7
-0.531835	-12288.3
-0.53153	-12478.4
-0.531224	-12677.6
-0.530918	-12847.3
-0.530612	-12676.7
-0.530307	-12587.7
-0.530001	-12791.3
-0.529695	-12759.6
-0.529389	-12779.8
-0.529084	-12973.8
-0.528778	-12834.5
-0.528472	-12738.1
-0.528166	-12637.8
-0.527861	-12592
-0.527555	-12852.3
-0.527249	-12869.3
-0.526943	-12592.1
-0.526638	-12543.1
-0.526332	-12489.6
-0.526026	-12414.8
-0.52572	-12361.9
-0.525415	-12413.6
-0.525109	-12424.6
-0.524803	-12315.4
-0.524497	-12573.3
-0.524192	-12948.8
-0.523886	-13265.5
-0.52358	-13232
-0.523274	-12861.5
-0.522969	-12588.3
-0.522663	-12657.2
-0.522357	-12653.8
-0.522051	-12310.6
-0.521746	-12050.3
-0.52144	-12123.2
-0.521134	-12153.2
-0.520828	-12218.4
-0.520523	-12449.2
-0.520217	-12643.9
-0.519911	-12667.5
-0.519606	-12670.8
-0.5193	-12577.8
-0.518994	-12489.4
-0.518688	-12422.3
-0.518383	-12305.6
-0.518077	-12026.5
-0.517771	-12125.7
-0.517465	-12323.6
-0.51716	-12202
-0.516854	-12187.2
-0.516548	-12127.3
-0.516242	-11926
-0.515937	-12092.8
-0.515631	-12383
-0.515325	-12682.3
-0.515019	-12951.9
-0.514714	-12891.5
-0.514408	-12888.1
-0.514102	-12880.2
-0.513796	-12850.9
-0.513491	-12773.2
-0.513185	-12467.1
-0.512879	-12151.9
-0.512573	-11866.5
-0.512268	-12012.9
-0.511962	-12510.7
-0.511656	-12583.4
-0.51135	-12264.3
-0.511045	-11962.7
-0.510739	-11816
-0.510433	-12006.7
-0.510127	-12176
-0.509822	-12281.8
-0.509516	-12088.5
-0.50921	-11895.2
-0.508904	-11701.8
-0.508599	-11561.8
-0.508293	-11672.8
-0.507987	-11783.9
-0.507681	-11894.9
-0.507376	-11996.9
-0.50707	-12056.1
-0.506764	-12115.3
-0.506458	-12174.6
-0.506153	-12224.3
-0.505847	-12229.4
-0.505541	-12239.1
-0.505235	-12270.1
-0.50493	-12276.9
-0.504624	-12242.5
-0.504318	-12549.9
-0.504012	-12784.5
-0.503707	-12687.6
-0.503401	-12638.8
-0.503095	-12544.5
-0.502789	-12309.3
-0.502484	-12408.3
-0.502178	-12471.7
-0.501872	-12544.2
-0.501566	-12586.7
-0.501261	-12371.7
-0.500955	-12552.2
-0.500649	-12667.5
-0.500343	-12476.8
-0.500038	-12342.8
-0.499732	-12475.9
-0.499426	-12608.9
-0.49912	-12741.9
-0.498815	-12828.3
-0.498509	-12695.8
-0.498203	-12619.5
-0.497898	-12806.5
-0.497592	-12978.3
-0.497286	-13006.1
-0.49698	-12604.3
-0.496675	-11911
-0.496369	-11832.4
-0.496063	-11966
-0.495757	-12102.6
-0.495452	-12253.4
-0.495146	-12408.1
-0.49484	-12507.6
-0.494534	-12306.6
-0.494229	-12297.7
-0.493923	-12320.3
-0.493617	-12490.6
-0.493311	-12660.8
-0.493006	-12831.1
-0.4927	-12920.8
-0.492394	-12633.5
-0.492088	-12382.5
-0.491783	-12302.4
-0.491477	-12247.8
-0.491171	-12312.8
-0.490865	-12341.4
-0.49056	-12199.2
-0.490254	-12085.1
-0.489948	-12102.6
-0.489642	-12181
-0.489337	-12544
-0.489031	-12827.2
-0.488725	-12737.9
-0.488419	-12648.6
-0.488114	-12559.3
-0.487808	-12520.9
-0.487502	-12720.9
-0.487196	-12876.7
-0.486891	-12753.2
-0.486585	-12357.5
-0.486279	-12285.6
-0.485973	-12228.9
-0.485668	-12316.4
-0.485362	-12677.6
-0.485056	-12722.3
-0.48475	-12771.5
-0.484445	-12842.1
-0.484139	-12916.8
-0.483833	-13011.1
-0.483527	-13068.9
-0.483222	-12955.9
-0.482916	-12842.2
-0.48261	-12725
-0.482304	-12603.2
-0.481999	-12460
-0.481693	-12364.4
-0.481387	-12417.4
-0.481081	-12170.2
-0.480776	-12115
-0.48047	-12073.6
-0.480164	-12096.1
-0.479858	-12082
-0.479553	-11897.3
-0.479247	-11809.3
-0.478941	-12171.8
-0.478635	-12497.8
-0.47833	-12653
-0.478024	-12794.6
-0.477718	-12872.2
-0.477412	-12893.3
-0.477107	-12651.4
-0.476801	-12392.3
-0.476495	-12126.2
-0.47619	-12221.2
-0.475884	-12408.6
-0.475578	-12544.1
-0.475272	-12437.9
-0.474967	-12368.4
-0.474661	-12469.4
-0.474355	-12589.6
-0.474049	-12798.6
-0.473744	-12897.6
-0.473438	-12484.9
-0.473132	-12163.8
-0.472826	-12269.2
-0.472521	-12318
-0.472215	-12103.9
-0.471909	-11897.8
-0.471603	-11802.7
-0.471298	-12044.1
-0.470992	-12264.1
-0.470686	-12433
-0.47038	-12363.8
-0.470075	-12294.5
-0.469769	-12225.3
-0.469463	-12172.2
-0.469157	-12193.6
-0.468852	-12153.9
-0.468546	-11829.9
-0.46824	-11596.3
-0.467934	-11781.8
-0.467629	-11967.3
-0.467323	-12152.8
-0.467017	-12340.9
-0.466711	-12541
-0.466406	-12745.7
-0.4661	-12898.2
-0.465794	-12702.8
-0.465488	-12475.5
-0.465183	-12280.3
-0.464877	-12234.3
-0.464571	-12228.5
-0.464265	-12409.1
-0.46396	-12548.4
-0.463654	-12496
-0.463348	-12462.6
-0.463042	-12444.5
-0.462737	-12126.9
-0.462431	-12001
-0.462125	-11956
-0.461819	-12285.9
-0.461514	-12529.9
-0.461208	-12376.3
-0.460902	-12253.2
-0.460596	-12272.3
-0.460291	-12332.7
-0.459985	-12511.2
-0.459679	-12337.1
-0.459373	-12108.5
-0.459068	-11912
-0.458762	-11864.6
-0.458456	-11868.6
-0.45815	-12110.6
-0.457845	-12266.6
-0.457539	-12024.9
-0.457233	-11824.1
-0.456927	-11812.2
-0.456622	-11837.2
-0.456316	-12032.6
-0.45601	-12238.7
-0.455704	-12494.5
-0.455399	-12730.3
-0.455093	-12800.2
-0.454787	-12527.6
-0.454482	-12247.5
-0.454176	-11999.7
-0.45387	-11900.9
-0.453564	-11864.4
-0.453259	-12115.3
-0.452953	-12309.4
-0.452647	-12240.9
-0.452341	-12196.5
-0.452036	-12337.2
-0.45173	-12777.1
-0.451424	-13025.3
-0.451118	-13230.5
-0.450813	-13237
-0.450507	-13206.6
-0.450201	-13005.8
-0.449895	-12852.5
-0.44959	-12918.4
-0.449284	-12915
-0.448978	-12715.3
-0.448672	-13050.3
-0.448367	-13232.7
-0.448061	-13356.7
-0.447755	-13211
-0.447449	-13088.6
-0.447144	-13000.2
-0.446838	-12632.7
-0.446532	-12622.9
-0.446226	-12886
-0.445921	-12836.9
-0.445615	-12755.5
-0.445309	-12525
-0.445003	-12319.8
-0.444698	-12230.7
-0.444392	-12223.3
-0.444086	-12591.9
-0.44378	-12941.3
-0.443475	-13128
-0.443169	-12929.5
-0.442863	-12525.3
-0.442557	-12225.3
-0.442252	-12405
-0.441946	-12584.7
-0.44164	-12764.4
-0.441334	-12912.5
-0.441029	-12915.2
-0.440723	-12927.2
-0.440417	-12907.7
-0.440111	-12521.9
-0.439806	-12091.3
-0.4395	-12016.6
-0.439194	-12012.8
-0.438888	-11992.1
-0.438583	-11893.3
-0.438277	-11831.6
-0.437971	-11940
-0.437665	-12097.8
-0.43736	-12482.2
-0.437054	-12804.9
-0.436748	-12843.9
-0.436442	-12822.7
-0.436137	-12524.9
-0.435831	-12288.9
-0.435525	-12336.5
-0.435219	-12386.8
-0.434914	-12449.6
-0.434608	-12549.4
-0.434302	-12819.3
-0.433996	-13036.8
-0.433691	-13013.2
-0.433385	-12957.1
-0.433079	-12752.2
-0.432774	-12534.7
-0.432468	-12333.8
-0.432162	-12468.5
-0.431856	-12582
-0.431551	-12666.1
-0.431245	-12615.5
-0.430939	-12532.4
-0.430633	-12300.5
-0.430328	-12086.1
-0.430022	-12026.7
-0.429716	-12302.8
-0.42941	-12557.7
-0.429105	-12796.3
-0.428799	-12960.5
-0.428493	-13038.1
-0.428187	-12718.7
-0.427882	-12478.3
-0.427576	-12599.5
-0.42727	-12720.7
-0.426964	-12842
-0.426659	-12909
-0.426353	-12728
-0.426047	-12633.7
-0.425741	-12936.3
-0.425436	-13162.4
-0.42513	-13038.6
-0.424824	-12873
-0.424518	-12590.4
-0.424213	-12634
-0.423907	-12613.8
-0.423601	-12598.3
-0.423295	-12604
-0.42299	-12621.7
-0.422684	-12693.8
-0.422378	-12683.8
-0.422072	-12298.2
-0.421767	-11984.8
-0.421461	-12075.2
-0.421155	-12463.8
-0.420849	-12661.1
-0.420544	-12790.6
-0.420238	-12610.1
-0.419932	-12429.7
-0.419626	-12249.2
-0.419321	-12100.6
-0.419015	-12097.1
-0.418709	-12093.7
-0.418403	-12090.2
-0.418098	-12121
-0.417792	-12307.7
-0.417486	-12457.2
-0.41718	-12436.7
-0.416875	-12417.7
-0.416569	-12405.9
-0.416263	-12394
-0.415957	-12382.1
-0.415652	-12361.3
-0.415346	-12299.8
-0.41504	-12270.9
-0.414734	-12390.7
-0.414429	-12523.7
-0.414123	-12642.3
-0.413817	-12405.5
-0.413511	-12097.9
-0.413206	-11874.5
-0.4129	-12109.7
-0.412594	-12647.4
-0.412289	-12940.6
-0.411983	-12890
-0.411677	-12821.8
-0.411371	-12798.6
-0.411066	-12906.1
-0.41076	-12660.4
-0.410454	-12477.9
-0.410148	-12899.2
-0.409843	-13366.1
-0.409537	-13173.2
-0.409231	-12630.2
-0.408925	-12464.3
-0.40862	-12468.3
-0.408314	-12473.2
-0.408008	-12481.6
-0.407702	-12485.4
-0.407397	-12467.9
-0.407091	-12506.5
-0.406785	-12725.1
-0.406479	-12604.1
-0.406174	-12557.7
-0.405868	-12748.5
-0.405562	-12473.1
-0.405256	-12264.6
-0.404951	-12360.4
-0.404645	-12478.9
-0.404339	-12700
-0.404033	-12858.7
-0.403728	-12734.4
-0.403422	-12669.9
-0.403116	-12877.5
-0.40281	-12997.8
-0.402505	-12721.9
-0.402199	-12431.9
-0.401893	-12078.2
-0.401587	-11886.5
-0.401282	-12430.9
-0.400976	-12930.4
-0.40067	-13226.5
-0.400364	-13385.4
-0.400059	-12921.6
-0.399753	-12526.4
-0.399447	-12442.6
-0.399141	-12396.1
-0.398836	-12519.5
-0.39853	-12672.7
-0.398224	-12960.7
-0.397918	-13178.6
-0.397613	-13003.2
-0.397307	-12522.5
-0.397001	-12197.5
-0.396695	-11950.5
-0.39639	-12057.2
-0.396084	-12196.3
-0.395778	-12407.3
-0.395472	-12283.4
-0.395167	-12180.7
-0.394861	-12119.4
-0.394555	-12245.6
-0.394249	-12309.2
-0.393944	-12090
-0.393638	-11913
-0.393332	-11927.1
-0.393026	-11941.3
-0.392721	-11955.5
-0.392415	-11998.5
-0.392109	-12172.5
-0.391803	-12308.9
-0.391498	-12275.5
-0.391192	-12241.4
-0.390886	-12203.8
-0.390581	-12199
-0.390275	-12342.7
-0.389969	-12520.8
-0.389663	-12779.4
-0.389358	-12703.2
-0.389052	-12648.3
-0.388746	-12538.8
-0.38844	-12182.6
-0.388135	-11889
-0.387829	-11878.2
-0.387523	-11904.2
-0.387217	-12096.3
-0.386912	-12288.5
-0.386606	-12480.6
-0.3863	-12666.8
[truncated: 24,186 more rows]
