# Supplementary material for: X-ray-activated polymerization expanding the frontiers of deep-tissue hydrogel formation
Source: Nat Commun. 2024 Apr 15;15:3247. doi: 10.1038/s41467-024-47559-z (PMC11018743; doi:10.1038/s41467-024-47559-z)
Supplement: Supplementary file 4 — Source Data [file 41467_2024_47559_MOESM4_ESM.zip › Supplementary Figure 17e.xlsx]

## Sheet: 10min
-1.0354	-15555.8
-1.03509	-15612.9
-1.03479	-15518.4
-1.03448	-15462.9
-1.03418	-15630.1
-1.03387	-15797.3
-1.03357	-15964.5
-1.03326	-16170.4
-1.03295	-16597.3
-1.03265	-16981.4
-1.03234	-17050.6
-1.03204	-16746.2
-1.03173	-16616
-1.03143	-16441.5
-1.03112	-16085.2
-1.03081	-16130.1
-1.03051	-16158.2
-1.0302	-16190.7
-1.0299	-16248.4
-1.02959	-16256.5
-1.02928	-15981.6
-1.02898	-15765.7
-1.02867	-15886.5
-1.02837	-15971.9
-1.02806	-15855.2
-1.02776	-15738.6
-1.02745	-15622
-1.02714	-15543.6
-1.02684	-15682.9
-1.02653	-15786.8
-1.02623	-15688.7
-1.02592	-15625.4
-1.02562	-15759.8
-1.02531	-15894.2
-1.025	-16028.6
-1.0247	-16104.7
-1.02439	-15848.9
-1.02409	-15548.7
-1.02378	-15067
-1.02348	-15060.2
-1.02317	-15386.4
-1.02286	-15317.5
-1.02256	-15299.1
-1.02225	-15336.9
-1.02195	-15694.5
-1.02164	-15969.2
-1.02134	-15772.7
-1.02103	-15614.7
-1.02072	-15675.4
-1.02042	-15718.4
-1.02011	-15660.5
-1.01981	-15651.8
-1.0195	-15923.4
-1.0192	-16177.3
-1.01889	-16330.2
-1.01858	-16394.2
-1.01828	-15953.4
-1.01797	-15572
-1.01767	-15527
-1.01736	-15512.8
-1.01706	-15673.8
-1.01675	-15799.1
-1.01644	-15722.6
-1.01614	-15665.4
-1.01583	-15717.4
-1.01553	-15769.5
-1.01522	-15821.6
-1.01491	-15865
-1.01461	-15859.1
-1.0143	-15853.1
-1.014	-15847.2
-1.01369	-15820.8
-1.01339	-15678.8
-1.01308	-15576.9
-1.01277	-15630.8
-1.01247	-15342.6
-1.01216	-15402.8
-1.01186	-15440.7
-1.01155	-15352.5
-1.01125	-15248.4
-1.01094	-15053.8
-1.01063	-14938
-1.01033	-15267.8
-1.01002	-15601.3
-1.00972	-15884.6
-1.00941	-15804.3
-1.00911	-15951.1
-1.0088	-16071.5
-1.00849	-16042.7
-1.00819	-16031.7
-1.00788	-16121.6
-1.00758	-16143.5
-1.00727	-15780.7
-1.00697	-15410.6
-1.00666	-15117.3
-1.00635	-15469.5
-1.00605	-15668.2
-1.00574	-15910
-1.00544	-16395.7
-1.00513	-16794.1
-1.00483	-16700
-1.00452	-16605.8
-1.00421	-16511.7
-1.00391	-16394.5
-1.0036	-16147
-1.0033	-15935.2
-1.00299	-15925.2
-1.00268	-15866.7
-1.00238	-15535.1
-1.00207	-15263.1
-1.00177	-15327.3
-1.00146	-15392.2
-1.00116	-15461.3
-1.00085	-15512.5
-1.00054	-15462.9
-1.00024	-15449.1
-0.999933	-15637.5
-0.999627	-15799.2
-0.999322	-15881.1
-0.999016	-16327.6
-0.99871	-16484
-0.998404	-16264
-0.998099	-16195.2
-0.997793	-16116.7
-0.997487	-15983.6
-0.997181	-15868.4
-0.996876	-15854
-0.99657	-15897.8
-0.996264	-16269.3
-0.995959	-16533.3
-0.995653	-16192.5
-0.995347	-15907.3
-0.995041	-15935.8
-0.994736	-15959.7
-0.99443	-15958.5
-0.994124	-15996.8
-0.993818	-16186.1
-0.993513	-15957.2
-0.993207	-15644.3
-0.992901	-15297.1
-0.992595	-14828.3
-0.99229	-14810.6
-0.991984	-15061.7
-0.991678	-15218.2
-0.991372	-14915.2
-0.991067	-15103.6
-0.990761	-15715.7
-0.990455	-15894.3
-0.990149	-15973.4
-0.989844	-16433.3
-0.989538	-16695.4
-0.989232	-16530.9
-0.988926	-16234.1
-0.988621	-15968.7
-0.988315	-15879.7
-0.988009	-15774.8
-0.987703	-15581.3
-0.987398	-15431.1
-0.987092	-15596.3
-0.986786	-16084.9
-0.98648	-16126.3
-0.986175	-16172.3
-0.985869	-16243.4
-0.985563	-16290.7
-0.985257	-16204.9
-0.984952	-16137.1
-0.984646	-16170
-0.98434	-16191.3
-0.984034	-16147.6
-0.983729	-16139.8
-0.983423	-16333.5
-0.983117	-16444.9
-0.982811	-16095
-0.982506	-15805.2
-0.9822	-15851.1
-0.981894	-15904.5
-0.981588	-15999.9
-0.981283	-16090.8
-0.980977	-16156.5
-0.980671	-16208.5
-0.980365	-16111.9
-0.98006	-15652.9
-0.979754	-15420.6
-0.979448	-15199.5
-0.979142	-15041.3
-0.978837	-14902.7
-0.978531	-14945.2
-0.978225	-15321
-0.977919	-15307.5
-0.977614	-15298.6
-0.977308	-15314.8
-0.977002	-15352.8
-0.976696	-15512.5
-0.976391	-15636.2
-0.976085	-15558.4
-0.975779	-15518.1
-0.975473	-15687.2
-0.975168	-15820.3
-0.974862	-15752
-0.974556	-15710.7
-0.974251	-15820.5
-0.973945	-15930.2
-0.973639	-16040
-0.973333	-16116.5
-0.973028	-16007.3
-0.972722	-15898.2
-0.972416	-15789
-0.97211	-15684.4
-0.971805	-15605
-0.971499	-15566.1
-0.971193	-15681.6
-0.970887	-15454.4
-0.970582	-15562.3
-0.970276	-15665.7
-0.96997	-15744
-0.969664	-15813.1
-0.969359	-15832
-0.969053	-15850.9
-0.968747	-15869.7
-0.968441	-15900.2
-0.968136	-15995.1
-0.96783	-16090
-0.967524	-16184.9
-0.967218	-16218.8
-0.966913	-15913
-0.966607	-15607.3
-0.966301	-15301.5
-0.965995	-15044.6
-0.96569	-15059.9
-0.965384	-15111.4
-0.965078	-15364.2
-0.964772	-15628.2
-0.964467	-15955.2
-0.964161	-16221.8
-0.963855	-16153
-0.963549	-16021.3
-0.963244	-15540.1
-0.962938	-15099.6
-0.962632	-14885.5
-0.962326	-14722
-0.962021	-14911.7
-0.961715	-15467.7
-0.961409	-15750.1
-0.961103	-15657.3
-0.960798	-15716.5
-0.960492	-15771.2
-0.960186	-15800.7
-0.95988	-15825
-0.959575	-15819.9
-0.959269	-15783
-0.958963	-15570.2
-0.958657	-15345.2
-0.958352	-15125.7
-0.958046	-15328.2
-0.95774	-15639.7
-0.957434	-15872.6
-0.957129	-15669.7
-0.956823	-15503
-0.956517	-15537.4
-0.956211	-15590.9
-0.955906	-15749.5
-0.9556	-15823.4
-0.955294	-15428
-0.954988	-15161.9
-0.954683	-15612.3
-0.954377	-15997.8
-0.954071	-16022.8
-0.953765	-16075.1
-0.95346	-16205.6
-0.953154	-15974.7
-0.952848	-15970
-0.952543	-15968.4
-0.952237	-15983.6
-0.951931	-15998.7
-0.951625	-16013.9
-0.95132	-15981.8
-0.951014	-15688.4
-0.950708	-15431.3
-0.950402	-15375.4
-0.950097	-15356.5
-0.949791	-15542.9
-0.949485	-15693
-0.949179	-15642
-0.948874	-15623.5
-0.948568	-15784.6
-0.948262	-15909.3
-0.947956	-15832.9
-0.947651	-15777
-0.947345	-15834.2
-0.947039	-15850.4
-0.946733	-15713.3
-0.946428	-15994.6
-0.946122	-16366.1
-0.945816	-16632.9
-0.94551	-16321.7
-0.945205	-16056.8
-0.944899	-16047.4
-0.944593	-16037.9
-0.944287	-16028.5
-0.943982	-15990.7
-0.943676	-15796.4
-0.94337	-15606.6
-0.943064	-15442
-0.942759	-15281.1
-0.942453	-15214.1
-0.942147	-15549.1
-0.941841	-15811.2
-0.941536	-15662.7
-0.94123	-15466.5
-0.940924	-15326.5
-0.940618	-15496.4
-0.940313	-15684.6
-0.940007	-15973.2
-0.939701	-16222.3
-0.939395	-16180.7
-0.93909	-15769.1
-0.938784	-15606.3
-0.938478	-15799.9
-0.938172	-15742.2
-0.937867	-15724.1
-0.937561	-15923.7
-0.937255	-16164.3
-0.936949	-16558
-0.936644	-16611.2
-0.936338	-17002.5
-0.936032	-17279.6
-0.935726	-16928.8
-0.935421	-16598.6
-0.935115	-16381.4
-0.934809	-16123.1
-0.934503	-15711.9
-0.934198	-15741.3
-0.933892	-15984.2
-0.933586	-16304.7
-0.93328	-16930.3
-0.932975	-16841.3
-0.932669	-16578.5
-0.932363	-16664.1
-0.932057	-16456.8
-0.931752	-16309.2
-0.931446	-16416.5
-0.93114	-16126.6
-0.930835	-15861.8
-0.930529	-15629.7
-0.930223	-15577.6
-0.929917	-15562.1
-0.929612	-15747.5
-0.929306	-15950.4
-0.929	-16249.5
-0.928694	-16512
-0.928389	-16573.7
-0.928083	-16644.5
-0.927777	-16765.6
-0.927471	-16801.2
-0.927166	-16368.2
-0.92686	-16013.6
-0.926554	-16089.2
-0.926248	-16108.3
-0.925943	-15817.9
-0.925637	-15540.4
-0.925331	-15407.3
-0.925025	-15634.6
-0.92472	-15636
-0.924414	-15681.3
-0.924108	-15967.1
-0.923802	-16216.3
-0.923497	-16264.7
-0.923191	-16289.4
-0.922885	-16184.4
-0.922579	-16116.1
-0.922274	-16248.6
-0.921968	-16378.9
-0.921662	-16497.1
-0.921356	-16583.3
-0.921051	-16493.8
-0.920745	-16341.6
-0.920439	-15919.8
-0.920133	-15899.6
-0.919828	-15879.3
-0.919522	-15893.8
-0.919216	-16171.5
-0.91891	-16715.9
-0.918605	-16450.9
-0.918299	-15844.9
-0.917993	-15569.3
-0.917687	-15374.8
-0.917382	-15623.5
-0.917076	-15835.2
-0.91677	-15844.5
-0.916464	-15853.8
-0.916159	-15863
-0.915853	-15870.8
-0.915547	-15870.2
-0.915241	-15828.2
-0.914936	-15634
-0.91463	-15845
-0.914324	-16076.8
-0.914018	-16203
-0.913713	-15752.2
-0.913407	-15372.7
-0.913101	-15382
-0.912795	-15391.2
-0.91249	-15400.5
-0.912184	-15408.8
-0.911878	-15411.9
-0.911572	-15415
-0.911267	-15418.1
-0.910961	-15437.3
-0.910655	-15544.3
-0.910349	-15614.4
-0.910044	-15484
-0.909738	-15382.7
-0.909432	-15440.9
-0.909127	-15499
-0.908821	-15557.1
-0.908515	-15642.9
-0.908209	-15879.1
-0.907904	-16078.4
-0.907598	-16077.2
-0.907292	-16078.1
-0.906986	-16090.8
-0.906681	-16103.5
-0.906375	-16116.2
-0.906069	-16072
-0.905763	-15718.6
-0.905458	-15365.2
-0.905152	-15011.8
-0.904846	-14723
-0.90454	-14785.1
-0.904235	-14851.9
-0.903929	-14869.9
-0.903623	-14607.6
-0.903317	-15001.1
-0.903012	-15390.1
-0.902706	-15754
-0.9024	-16051.6
-0.902094	-15989.2
-0.901789	-15926.7
-0.901483	-15864.2
-0.901177	-15774.9
-0.900871	-15539.3
-0.900566	-15389.9
-0.90026	-15708.3
-0.899954	-15982.5
-0.899648	-16016.5
-0.899343	-16050.5
-0.899037	-16084.5
-0.898731	-16127
-0.898425	-16215.5
-0.89812	-16242.3
-0.897814	-15934.9
-0.897508	-15698.1
-0.897202	-15843.1
-0.896897	-15926.4
-0.896591	-15675.7
-0.896285	-15471.2
-0.895979	-15517.2
-0.895674	-15563.3
-0.895368	-15609.4
-0.895062	-15668.9
-0.894756	-15801.6
-0.894451	-15934.2
-0.894145	-16066.9
-0.893839	-16147
-0.893533	-15943.3
-0.893228	-15739.5
-0.892922	-15535.8
-0.892616	-15375.5
-0.89231	-15450.3
-0.892005	-15525.1
-0.891699	-15600
-0.891393	-15684
-0.891087	-15818.2
-0.890782	-15952.4
-0.890476	-16086.6
-0.89017	-16229.7
-0.889864	-16420.7
-0.889559	-16653.5
-0.889253	-17037.5
-0.888947	-16943.6
-0.888641	-16432.2
-0.888336	-15961
-0.88803	-15781.1
-0.887724	-15929.7
-0.887419	-15689
-0.887113	-15490.1
-0.886807	-15516.5
-0.886501	-15518.2
-0.886196	-15386.4
-0.88589	-15311.7
-0.885584	-15545.9
-0.885278	-15800.2
-0.884973	-16088.8
-0.884667	-15981.3
-0.884361	-15898.9
-0.884055	-15760.8
-0.88375	-15322.3
-0.883444	-14928.6
-0.883138	-14851.3
-0.882832	-15210.2
-0.882527	-15761.3
-0.882221	-16255.1
-0.881915	-16440.1
-0.881609	-16600.4
-0.881304	-16627.1
-0.880998	-16694.1
-0.880692	-16854.2
-0.880386	-16323.2
-0.880081	-15790
-0.879775	-15933.7
-0.879469	-16127.4
-0.879163	-16267.6
-0.878858	-16120
-0.878552	-15972.3
-0.878246	-15824.7
-0.87794	-15671.6
-0.877635	-15489
-0.877329	-15351.4
-0.877023	-15530.2
-0.876717	-16021.1
-0.876412	-16036.4
-0.876106	-16056.3
-0.8758	-16101.3
-0.875494	-16121.3
-0.875189	-16006.7
-0.874883	-15934.1
-0.874577	-16086.7
-0.874271	-16197.3
-0.873966	-16157.3
-0.87366	-16517.6
-0.873354	-16803.4
-0.873048	-16625.7
-0.872743	-16108.6
-0.872437	-15649
-0.872131	-15497.9
-0.871825	-15333.7
-0.87152	-15098.6
-0.871214	-14925.6
-0.870908	-15086.2
-0.870602	-15249.2
-0.870297	-15424.6
-0.869991	-15562.8
-0.869685	-15500.8
-0.869379	-15476.9
-0.869074	-15657.3
-0.868768	-15833
-0.868462	-15983.8
-0.868156	-16146.6
-0.867851	-16300
-0.867545	-16057.8
-0.867239	-15840.6
-0.866933	-15676.3
-0.866628	-15795.5
-0.866322	-15877.3
-0.866016	-15759.1
-0.865711	-15686.7
-0.865405	-15860.3
-0.865099	-15987.2
-0.864793	-15938.7
-0.864488	-16242.2
-0.864182	-16212.4
-0.863876	-15782.5
-0.86357	-15427.3
-0.863265	-15487
-0.862959	-15550.2
-0.862653	-15255.5
-0.862347	-15260.5
-0.862042	-15621.3
-0.861736	-15744.5
-0.86143	-15835
-0.861124	-15750.4
-0.860819	-15749.3
-0.860513	-16194
-0.860207	-16531.2
-0.859901	-16293.3
-0.859596	-16064.7
-0.85929	-15961
-0.858984	-16210.6
-0.858678	-16210.1
-0.858373	-16228.4
-0.858067	-16272.1
-0.857761	-15915.8
-0.857455	-15634.4
-0.85715	-15746.7
-0.856844	-15825.7
-0.856538	-15946.8
-0.856232	-16292.9
-0.855927	-16613.9
-0.855621	-16800.5
-0.855315	-16924.6
-0.855009	-16715.4
-0.854704	-16540.6
-0.854398	-16549.1
-0.854092	-16520.1
-0.853786	-16291.2
-0.853481	-16099.8
-0.853175	-16108.3
-0.852869	-16079.3
-0.852563	-15850.3
-0.852258	-15601
-0.851952	-15243.5
-0.851646	-14948.5
-0.85134	-14986.7
-0.851035	-15064.7
-0.850729	-15355.2
-0.850423	-15583.1
-0.850117	-15477.8
-0.849812	-15446.9
-0.849506	-15811.5
-0.8492	-16105.8
-0.848894	-16025.2
-0.848589	-15995.9
-0.848283	-16113.5
-0.847977	-15560.2
-0.847671	-15107.1
-0.847366	-15339.8
-0.84706	-15601.5
-0.846754	-15526.1
-0.846448	-15859
-0.846143	-16582
-0.845837	-17128.7
-0.845531	-16971.6
-0.845225	-16614.6
-0.84492	-16251.4
-0.844614	-15854.9
-0.844308	-15496
-0.844003	-15336.9
-0.843697	-15190.1
-0.843391	-15108.3
-0.843085	-15021.9
-0.84278	-14985.7
-0.842474	-15335
-0.842168	-15609.4
-0.841862	-15888.5
-0.841557	-16192.5
-0.841251	-16453.5
-0.840945	-16485.5
-0.840639	-16517.5
-0.840334	-16549.5
-0.840028	-16524.2
-0.839722	-16195.1
-0.839416	-15861.3
-0.839111	-15577.8
-0.838805	-15704.1
-0.838499	-15884.1
-0.838193	-16069
-0.837888	-16278.7
-0.837582	-16474.4
-0.837276	-16595.1
-0.83697	-16715.8
-0.836665	-16836.6
-0.836359	-16846.1
-0.836053	-16266.9
-0.835747	-15728.5
-0.835442	-15482
-0.835136	-15652.9
-0.83483	-15844.1
-0.834524	-15725.5
-0.834219	-16005.7
-0.833913	-15917.7
-0.833607	-15994.5
-0.833301	-16066.7
-0.832996	-16113.8
-0.83269	-16153.9
-0.832384	-16156.5
-0.832078	-16126.1
-0.831773	-15921
-0.831467	-15717.6
-0.831161	-15599.1
-0.830855	-15880
-0.83055	-16085.3
-0.830244	-15860.6
-0.829938	-15473.7
-0.829632	-15102.5
-0.829327	-14890.1
-0.829021	-15090.2
-0.828715	-15359.9
-0.828409	-15571.4
-0.828104	-15475.1
-0.827798	-15417.4
-0.827492	-15563.5
-0.827186	-15667
-0.826881	-15621.6
-0.826575	-15928.8
-0.826269	-15989.5
-0.825963	-15966.7
-0.825658	-15503.1
-0.825352	-15084.5
-0.825046	-14902.8
-0.82474	-14759
-0.824435	-14890.5
-0.824129	-15452.6
-0.823823	-16053.7
-0.823517	-15951.7
-0.823212	-15650.1
-0.822906	-15465.3
-0.8226	-15895.8
-0.822295	-16258.5
-0.821989	-16263.6
-0.821683	-16271.4
-0.821377	-16218.1
-0.821072	-15775.1
-0.820766	-15381.9
-0.82046	-15029.1
-0.820154	-14964.1
-0.819849	-15293.4
-0.819543	-15597.8
-0.819237	-15856.1
-0.818931	-15871.7
-0.818626	-15887.3
-0.81832	-15902.9
-0.818014	-15911.4
-0.817708	-15882.5
-0.817403	-15815.6
-0.817097	-15549.3
-0.816791	-15402.3
-0.816485	-15882.9
-0.81618	-16325.6
-0.815874	-16568.7
-0.815568	-16804.8
-0.815262	-17003.4
-0.814957	-17164.1
-0.814651	-17125.3
-0.814345	-17060.1
-0.814039	-16856.2
-0.813734	-16647.6
-0.813428	-16414
-0.813122	-16274.6
-0.812816	-16553.7
-0.812511	-16413.3
-0.812205	-16164.9
-0.811899	-15978.2
-0.811593	-16115.6
-0.811288	-16189.7
-0.810982	-15931.4
-0.810676	-15670.7
-0.81037	-15397.5
-0.810065	-15213.1
-0.809759	-15494
-0.809453	-15728
-0.809147	-15716.1
-0.808842	-15656.6
-0.808536	-15424
-0.80823	-15628.2
-0.807924	-15955.8
-0.807619	-15932.1
-0.807313	-16157.6
-0.807007	-16339.9
-0.806701	-16295.9
-0.806396	-16218.5
-0.80609	-15966.7
-0.805784	-15732.3
-0.805478	-15665.5
-0.805173	-15997.4
-0.804867	-16253.1
-0.804561	-16107
-0.804255	-15944.9
-0.80395	-15816
-0.803644	-15861.6
-0.803338	-15918.4
-0.803032	-16033.2
-0.802727	-16143.3
-0.802421	-16228.5
-0.802115	-16295.4
-0.801809	-16190.6
-0.801504	-15745.9
-0.801198	-15684.7
-0.800892	-15996.7
-0.800587	-16099.6
-0.800281	-15851.6
-0.799975	-15852.7
-0.799669	-15815.2
-0.799364	-15576.4
-0.799058	-15383.6
-0.798752	-15508
-0.798446	-15957.8
-0.798141	-16025.7
-0.797835	-16098.3
-0.797529	-16195.9
-0.797223	-16289.4
-0.796918	-16362.3
-0.796612	-16396.9
-0.796306	-16232.3
-0.796	-16066.8
-0.795695	-15897.2
-0.795389	-15727.7
-0.795083	-15558.1
-0.794777	-15394.9
-0.794472	-15264.9
-0.794166	-15134.8
-0.79386	-15004.8
-0.793554	-14916.2
-0.793249	-15043.5
-0.792943	-15165.9
-0.792637	-15339.9
-0.792331	-15911.1
-0.792026	-16476.2
-0.79172	-16948.8
-0.791414	-16863.5
-0.791108	-16384.6
-0.790803	-15930.5
-0.790497	-15561
-0.790191	-15631.3
-0.789885	-15669.6
-0.78958	-15540.9
-0.789274	-15476
-0.788968	-15743
-0.788662	-15972.6
-0.788357	-16007.1
-0.788051	-16003.4
-0.787745	-15800.5
-0.787439	-15629.1
-0.787134	-15621.6
-0.786828	-15614.1
-0.786522	-15606.6
-0.786216	-15685.3
-0.785911	-16212.1
-0.785605	-16667
-0.785299	-16671.9
-0.784993	-16320
-0.784688	-16183.3
-0.784382	-16041.7
-0.784076	-15875.3
-0.78377	-15700.9
-0.783465	-15485
-0.783159	-15264.4
-0.782853	-15095.5
-0.782547	-15295.9
-0.782242	-15345.9
-0.781936	-15400.7
-0.78163	-15480.4
-0.781324	-15535.3
-0.781019	-15461.6
-0.780713	-15477.5
-0.780407	-15957.9
-0.780101	-16396.3
-0.779796	-16617.6
-0.77949	-16749.2
-0.779184	-16416.4
-0.778879	-16114
-0.778573	-15969.1
-0.778267	-15862.7
-0.777961	-15955.3
-0.777656	-16080.1
-0.77735	-16371.8
-0.777044	-16599.5
-0.776738	-16495.4
-0.776433	-16358.6
-0.776127	-16051.7
-0.775821	-15740
-0.775515	-15480.4
-0.77521	-15604.6
-0.774904	-15655.8
-0.774598	-15711.8
-0.774292	-15792.6
-0.773987	-15808.6
-0.773681	-15488.7
-0.773375	-15168.9
-0.773069	-14849.1
-0.772764	-14613.3
-0.772458	-14812.9
-0.772152	-15007.7
-0.771846	-15177.6
-0.771541	-15370.7
-0.771235	-15607.1
-0.770929	-15488.8
-0.770623	-15594.4
-0.770318	-15655.5
-0.770012	-15486.8
-0.769706	-15356.6
-0.7694	-15425.3
-0.769095	-15496.4
-0.768789	-15580
-0.768483	-15604.2
-0.768177	-15321.6
-0.767872	-15081.9
-0.767566	-15139.8
-0.76726	-15557.1
-0.766954	-15698.4
-0.766649	-15438.6
-0.766343	-15162.3
-0.766037	-14996.8
-0.765731	-15403.1
-0.765426	-15794.9
-0.76512	-16111.6
-0.764814	-16364
-0.764508	-16284.9
-0.764203	-16185.8
-0.763897	-15983
-0.763591	-15780.3
-0.763285	-15577.5
-0.76298	-15435.1
-0.762674	-15603.3
-0.762368	-15733
-0.762062	-15663.8
-0.761757	-15652.6
-0.761451	-15939.5
-0.761145	-16162.2
-0.760839	-16053.5
-0.760534	-15949.6
-0.760228	-15871.1
-0.759922	-15792.6
-0.759616	-15714
-0.759311	-15662.9
-0.759005	-15752.5
-0.758699	-15842.2
-0.758393	-15931.8
-0.758088	-15957.7
-0.757782	-15655.3
-0.757476	-15391.6
-0.757171	-15326.7
-0.756865	-15370.5
-0.756559	-15973.3
-0.756253	-16503.8
-0.755948	-16584.1
-0.755642	-16294.8
-0.755336	-16148.9
-0.75503	-15933.6
-0.754725	-15362.3
-0.754419	-14886
-0.754113	-14898.4
-0.753807	-14970.4
-0.753502	-15348.8
-0.753196	-15706.7
-0.75289	-15881.6
-0.752584	-15736.4
-0.752279	-15988.7
-0.751973	-16237.7
-0.751667	-16392.8
-0.751361	-16145.6
-0.751056	-15950.9
-0.75075	-16149.9
-0.750444	-16251.6
-0.750138	-16009.1
-0.749833	-16039.9
-0.749527	-15999.7
-0.749221	-15672.6
-0.748915	-15699.3
-0.74861	-15502.5
-0.748304	-15414.3
-0.747998	-15882.9
-0.747692	-16346.6
-0.747387	-16785.5
-0.747081	-17166.2
-0.746775	-17171.4
-0.746469	-16771.1
-0.746164	-16407
-0.745858	-16431
-0.745552	-16278.7
-0.745246	-15498.1
-0.744941	-14969
-0.744635	-14905
-0.744329	-15188.7
-0.744023	-15438.4
-0.743718	-15514.3
-0.743412	-15600.7
-0.743106	-15740.9
-0.7428	-15842.3
-0.742495	-15745.1
-0.742189	-15681
-0.741883	-15786.6
-0.741577	-15892.2
-0.741272	-15997.7
-0.740966	-16164.5
-0.74066	-16644.2
-0.740354	-17025.2
-0.740049	-16823.6
-0.739743	-16271.9
-0.739437	-15960.1
-0.739131	-15682.3
-0.738826	-15578.2
-0.73852	-15508.4
-0.738214	-15613.4
-0.737908	-15723.2
-0.737603	-15857.8
-0.737297	-15930.1
-0.736991	-15761.6
-0.736685	-15990.2
-0.73638	-16141.1
-0.736074	-15940.3
-0.735768	-15971.7
-0.735463	-15998.2
-0.735157	-15999.9
-0.734851	-16019.5
-0.734545	-16130
-0.73424	-16201.6
-0.733934	-16074.7
-0.733628	-16014.1
-0.733322	-16291.5
-0.733017	-16552.8
-0.732711	-16653.5
-0.732405	-16379
-0.732099	-16294.1
-0.731794	-16596.5
-0.731488	-16849.3
-0.731182	-17032.8
-0.730876	-16863.3
-0.730571	-16693.9
-0.730265	-16524.5
-0.729959	-16360.7
-0.729653	-16225.9
-0.729348	-16086.3
-0.729042	-15999.7
-0.728736	-16280.9
-0.72843	-16413.2
-0.728125	-16511.5
-0.727819	-16436
-0.727513	-16346.8
-0.727207	-16187.2
-0.726902	-16066.7
-0.726596	-16144.6
-0.72629	-16183.6
-0.725984	-16024.7
-0.725679	-15865.8
-0.725373	-15706.9
-0.725067	-15541.4
-0.724761	-15343
-0.724456	-15165.6
-0.72415	-15173.8
-0.723844	-15519
-0.723538	-15560.5
-0.723233	-15606.8
-0.722927	-15677.9
-0.722621	-15758
-0.722315	-15883.5
-0.72201	-15943.9
-0.721704	-15673.7
-0.721398	-15438.4
-0.721092	-15380.6
-0.720787	-15383
-0.720481	-15691.3
-0.720175	-15977.5
-0.719869	-16074
-0.719564	-15817.8
-0.719258	-15784.7
-0.718952	-15751.2
-0.718646	-15715.7
-0.718341	-15667.1
-0.718035	-15682.8
-0.717729	-16259.3
-0.717423	-16249.4
-0.717118	-15934.1
-0.716812	-16081.6
-0.716506	-16206.6
-0.7162	-16217.4
-0.715895	-16238
-0.715589	-16229.9
-0.715283	-15815.4
-0.714978	-15429.6
-0.714672	-15530.2
-0.714366	-16085.1
-0.71406	-16538.9
-0.713755	-16402.2
-0.713449	-15934.1
-0.713143	-15874.9
-0.712837	-16210.6
-0.712532	-16538
-0.712226	-16805
-0.71192	-16766.3
-0.711614	-16674.6
-0.711309	-16314.4
-0.711003	-15993.4
-0.710697	-15870.7
-0.710391	-15774.9
-0.710086	-15815.4
-0.70978	-15890.2
-0.709474	-16138.5
-0.709168	-16384.5
-0.708863	-16540.7
-0.708557	-16344.6
-0.708251	-16371.5
-0.707945	-16396
-0.70764	-16408
-0.707334	-16420.1
-0.707028	-16432.2
-0.706722	-16435.3
-0.706417	-16393.6
-0.706111	-16356.7
-0.705805	-16344.7
-0.705499	-16257.4
-0.705194	-15868.7
-0.704888	-15920.7
-0.704582	-16117
-0.704276	-15862.5
-0.703971	-15412.1
-0.703665	-15400.5
-0.703359	-15603.7
-0.703053	-15759.3
-0.702748	-15675.5
-0.702442	-15631
-0.702136	-15784.7
-0.70183	-15907.1
-0.701525	-15872
-0.701219	-15876.2
-0.700913	-16078.6
-0.700607	-16283.4
-0.700302	-16500.6
-0.699996	-16678.5
-0.69969	-16658.2
-0.699384	-16650.5
-0.699079	-16705.7
-0.698773	-16760.8
-0.698467	-16816
-0.698161	-16806.5
-0.697856	-16470.9
-0.69755	-16200.8
-0.697244	-16261
-0.696938	-16250.9
-0.696633	-15887.5
-0.696327	-15589.6
-0.696021	-15621.9
-0.695715	-15710
-0.69541	-16078.7
-0.695104	-16381.8
-0.694798	-16354.7
-0.694492	-16301.6
-0.694187	-16117.5
-0.693881	-16022
-0.693575	-16293.4
-0.69327	-16142.3
-0.692964	-15938.1
-0.692658	-16080.7
-0.692352	-15975.7
-0.692047	-15893.2
-0.691741	-15923.5
-0.691435	-15953.8
-0.691129	-15984.1
-0.690824	-15991.4
-0.690518	-15883.2
-0.690212	-15775
-0.689906	-15666.8
-0.689601	-15590.4
-0.689295	-15673.9
-0.688989	-15757.4
-0.688683	-15840.8
-0.688378	-15930.1
-0.688072	-16048.2
-0.687766	-16166.3
-0.68746	-16284.4
-0.687155	-16329.9
-0.686849	-16011.5
-0.686543	-15785.1
-0.686237	-16020.7
-0.685932	-16182.3
-0.685626	-15972.7
-0.68532	-15802.5
-0.685014	-15830.4
-0.684709	-15831
-0.684403	-15695.6
-0.684097	-15560.2
-0.683791	-15424.8
-0.683486	-15332.2
-0.68318	-15454
-0.682874	-15575.8
-0.682568	-15697.6
-0.682263	-15810.8
-0.681957	-15880.7
-0.681651	-16016.4
-0.681345	-16482
-0.68104	-16788.6
-0.680734	-16299.5
-0.680428	-15850
-0.680122	-15598.3
-0.679817	-15435.2
-0.679511	-15715.3
-0.679205	-15929.5
-0.678899	-15813.9
-0.678594	-15727.9
-0.678288	-15790.4
-0.677982	-15813.3
-0.677676	-15638.3
-0.677371	-15480.7
-0.677065	-15410.6
-0.676759	-15406.4
-0.676453	-15731.9
-0.676148	-15990.7
-0.675842	-15915.5
-0.675536	-15840.4
-0.67523	-15765.3
-0.674925	-15709.5
-0.674619	-15750.7
-0.674313	-15831.4
-0.674007	-16110
-0.673702	-16329.9
-0.673396	-16257.3
-0.67309	-16184.6
-0.672784	-16112
-0.672479	-16021.4
-0.672173	-15841.3
-0.671867	-15661.2
-0.671562	-15481.1
-0.671256	-15306.8
-0.67095	-15161.3
-0.670644	-15081.9
-0.670339	-15332.2
-0.670033	-15570.5
-0.669727	-15749.1
-0.669421	-15927.6
-0.669116	-16106.2
-0.66881	-16208.6
-0.668504	-15932.1
-0.668198	-15655.5
-0.667893	-15379
-0.667587	-15163.4
-0.667281	-15251.3
-0.666975	-15379
-0.66667	-15704.4
-0.666364	-15948.7
-0.666058	-15789.3
-0.665752	-15669.7
-0.665447	-15747.7
-0.665141	-15827.9
-0.664835	-15918.3
-0.664529	-16008.7
-0.664224	-16099.2
-0.663918	-16162.3
-0.663612	-16089.5
-0.663306	-16016.7
-0.663001	-15943.9
-0.662695	-15880.5
-0.662389	-15864.3
-0.662083	-15848.1
-0.661778	-15831.8
-0.661472	-15823.1
-0.661166	-15851.3
-0.66086	-15879.6
-0.660555	-15907.9
-0.660249	-15918.8
-0.659943	-15843.2
-0.659637	-15727.8
-0.659332	-15414.8
-0.659026	-15191.3
-0.65872	-15412.5
-0.658414	-15633.7
-0.658109	-15854.9
-0.657803	-15997.7
-0.657497	-15750.8
-0.657191	-15570.3
-0.656886	-15719.2
-0.65658	-15867.2
-0.656274	-16011.1
-0.655968	-16115.2
-0.655663	-16021.7
-0.655357	-15934
-0.655051	-15875.1
-0.654745	-15882.6
-0.65444	-16219.4
-0.654134	-16506.4
-0.653828	-16546.5
-0.653522	-16586.5
-0.653217	-16626.6
-0.652911	-16642.8
-0.652605	-16541.4
-0.652299	-16440
-0.651994	-16338.6
-0.651688	-16267.1
-0.651382	-16343.8
-0.651076	-16420.5
-0.650771	-16497.2
-0.650465	-16560.9
-0.650159	-16560.9
-0.649854	-16560.9
-0.649548	-16560.9
-0.649242	-16489.4
-0.648936	-16064
-0.648631	-15678.5
-0.648325	-15490.5
-0.648019	-15409.1
-0.647713	-15855
-0.647408	-16207.6
-0.647102	-16099.4
-0.646796	-15934.6
-0.64649	-15490
-0.646185	-15186.9
-0.645879	-15583.3
-0.645573	-15974.2
-0.645267	-16258.5
-0.644962	-16099.5
-0.644656	-15701.9
-0.64435	-15314.3
-0.644044	-14976.1
-0.643739	-14752.8
-0.643433	-15097.2
-0.643127	-15428.1
-0.642821	-15612.5
-0.642516	-15411.9
-0.64221	-15260.8
-0.641904	-15071.2
-0.641598	-14772.5
-0.641293	-14890.3
-0.640987	-15115.1
-0.640681	-15331.3
-0.640375	-15505.4
-0.64007	-15612.8
-0.639764	-15391.1
-0.639458	-15166.1
-0.639152	-14924.6
-0.638847	-14731.5
-0.638541	-14857.1
-0.638235	-15249.8
-0.637929	-15013.9
-0.637624	-14823.1
-0.637318	-14854.3
-0.637012	-14909.8
-0.636706	-15084.5
-0.636401	-15259.1
-0.636095	-15433.8
-0.635789	-15531.1
-0.635483	-15246.9
-0.635178	-15029.6
-0.634872	-15141.2
-0.634566	-15277.1
-0.63426	-15532.1
-0.633955	-15747.1
-0.633649	-15764.7
-0.633343	-15793.4
-0.633037	-15876.8
-0.632732	-15898.2
-0.632426	-15615.5
-0.63212	-15339.4
-0.631814	-15176.5
-0.631509	-15403.2
-0.631203	-15605.3
-0.630897	-15813.6
-0.630591	-16052.7
-0.630286	-16270.1
-0.62998	-16300.4
-0.629674	-15982
-0.629368	-15889.7
-0.629063	-15792.4
-0.628757	-15670.5
-0.628451	-15593.1
-0.628146	-15734.5
-0.62784	-15835.8
-0.627534	-15739.8
-0.627228	-15645.4
-0.626923	-15559.3
-0.626617	-15473.2
-0.626311	-15387.1
-0.626005	-15374.3
-0.6257	-15721
-0.625394	-16000.8
-0.625088	-15951.8
-0.624782	-15938.8
-0.624477	-16102.5
-0.624171	-16199.2
-0.623865	-15967.1
-0.623559	-15761.8
-0.623254	-15687.1
-0.622948	-15684.5
-0.622642	-16035.3
-0.622336	-16282.1
-0.622031	-16099.9
-0.621725	-16328.9
-0.621419	-16640.1
-0.621113	-16924.9
-0.620808	-16999.7
-0.620502	-16639.9
-0.620196	-16163.5
-0.61989	-16108.3
-0.619585	-16184.5
-0.619279	-16265.7
-0.618973	-16371.6
-0.618667	-16427.3
-0.618362	-16237.7
-0.618056	-16098.4
-0.61775	-16124.9
-0.617444	-15763
-0.617139	-15510.5
-0.616833	-15669
-0.616527	-15909.7
-0.616221	-16100
-0.615916	-16043.9
-0.61561	-15987.8
-0.615304	-15931.7
-0.614998	-15887.3
-0.614693	-15900.5
-0.614387	-15913.6
-0.614081	-15926.7
-0.613775	-15930.3
-0.61347	-15887
-0.613164	-15803.4
-0.612858	-15522.6
-0.612552	-15281.4
-0.612247	-15233.2
-0.611941	-15252.2
-0.611635	-15599.8
-0.611329	-15895.8
-0.611024	-15940.3
-0.610718	-15944.4
-0.610412	-15751.5
-0.610106	-15622.5
-0.609801	-15805.5
-0.609495	-15966.7
-0.609189	-15940.3
-0.608883	-15608.8
-0.608578	-15711.5
-0.608272	-15868
-0.607966	-16287.3
-0.60766	-16654.3
-0.607355	-16632.1
-0.607049	-15983.5
-0.606743	-15563.5
-0.606438	-15541.5
-0.606132	-15539
-0.605826	-15496.1
-0.60552	-15337.1
-0.605215	-15589.7
-0.604909	-15928.6
-0.604603	-16178.1
-0.604297	-15992.6
-0.603992	-15825.7
-0.603686	-15749.5
-0.60338	-15627.8
-0.603074	-15365.4
-0.602769	-15495.3
-0.602463	-15616.9
-0.602157	-15693
-0.601851	-15628.5
-0.601546	-16019.1
-0.60124	-16626.2
-0.600934	-16795.5
-0.600628	-16751.4
-0.600323	-16646.6
-0.600017	-16246.4
-0.599711	-15913.7
-0.599405	-15909.2
-0.5991	-15894.3
-0.598794	-15829
-0.598488	-15763.6
-0.598182	-15698.2
-0.597877	-15653.9
-0.597571	-15712.2
-0.597265	-15770.4
-0.596959	-15828.7
-0.596654	-15883.2
-0.596348	-15919.2
-0.596042	-15955.2
-0.595736	-15991.3
-0.595431	-15965.6
-0.595125	-15640.5
-0.594819	-15383
-0.594513	-15453.7
-0.594208	-15500.6
-0.593902	-15432.4
-0.593596	-15364.2
-0.59329	-15296.1
-0.592985	-15201.7
-0.592679	-14980.2
-0.592373	-14902.4
-0.592067	-15521.8
-0.591762	-16098.1
-0.591456	-16384.1
-0.59115	-16259.4
-0.590844	-16052.7
-0.590539	-15835
-0.590233	-15645.3
-0.589927	-15866.1
-0.589621	-16168.9
-0.589316	-16412.9
-0.58901	-16290.3
-0.588704	-15774.2
-0.588398	-15339.3
-0.588093	-15309
-0.587787	-15332.1
-0.587481	-15360.2
-0.587175	-15412.9
-0.58687	-15483.8
-0.586564	-15642.9
-0.586258	-15802
-0.585952	-15961
-0.585647	-16089.6
-0.585341	-16070.6
-0.585035	-16119.4
-0.58473	-16496.1
-0.584424	-16756.5
-0.584118	-16454.6
-0.583812	-16117.1
-0.583507	-15607.4
-0.583201	-15095.2
-0.582895	-14652.1
-0.582589	-14678.8
-0.582284	-15074.4
-0.581978	-15413
-0.581672	-15475.9
-0.581366	-15538.8
-0.581061	-15601.7
-0.580755	-15584
-0.580449	-15177
-0.580143	-14914.2
-0.579838	-15348.2
-0.579532	-15823.5
-0.579226	-16417.1
-0.57892	-16595.2
-0.578615	-16666.7
-0.578309	-16700.1
-0.578003	-16549.1
-0.577697	-16398
-0.577392	-16247
-0.577086	-16147.4
-0.57678	-16295.6
-0.576474	-16403.1
-0.576169	-16313.9
-0.575863	-16278.2
-0.575557	-16500.7
-0.575251	-16655.1
-0.574946	-16481.8
-0.57464	-16309.1
-0.574334	-16138.7
-0.574028	-15958.1
-0.573723	-15810.1
-0.573417	-16053.5
-0.573111	-16207.2
-0.572805	-15972.7
-0.5725	-15762.7
-0.572194	-15616
-0.571888	-15691.7
-0.571582	-15460.9
-0.571277	-15648
-0.570971	-15760.1
-0.570665	-15511.9
-0.570359	-15263.6
-0.570054	-15015.3
-0.569748	-14837.4
-0.569442	-14997.5
-0.569136	-15152.6
-0.568831	-15283
-0.568525	-15421.2
-0.568219	-15514.4
-0.567913	-15260.5
-0.567608	-15227.7
-0.567302	-15284
-0.566996	-15768.1
-0.56669	-16138.1
-0.566385	-15959.4
-0.566079	-15776.5
-0.565773	-15709.4
-0.565467	-16265.1
-0.565162	-16474.2
-0.564856	-15796.2
-0.56455	-15344.6
-0.564244	-15350.8
-0.563939	-15668.2
-0.563633	-15856.8
-0.563327	-15427.2
-0.563022	-15038.5
-0.562716	-14846.4
-0.56241	-14740.8
-0.562104	-15050.8
-0.561799	-15360.7
-0.561493	-15670.7
-0.561187	-15943.9
-0.560881	-16041.2
-0.560576	-16024
-0.56027	-15540.3
-0.559964	-15507.4
-0.559658	-15751.5
-0.559353	-15983.6
-0.559047	-16076.5
-0.558741	-15737.1
-0.558435	-15291.5
-0.55813	-15307.1
-0.557824	-15568.1
-0.557518	-15396.1
-0.557212	-15113.8
-0.556907	-15296.1
-0.556601	-15822.2
-0.556295	-16221.7
-0.555989	-16015.7
-0.555684	-15878
-0.555378	-16067.7
-0.555072	-16191.5
-0.554766	-16000.3
-0.554461	-15850.1
-0.554155	-15896.3
-0.553849	-15952.8
-0.553543	-16058.4
-0.553238	-16122.9
-0.552932	-15991.1
-0.552626	-15918.7
-0.55232	-16130.6
-0.552015	-16274.1
-0.551709	-16090.3
-0.551403	-15970.7
-0.551097	-16157.9
-0.550792	-16345.1
-0.550486	-16532.3
-0.55018	-16675.1
-0.549874	-16605.7
-0.549569	-16500.3
-0.549263	-16223.1
-0.548957	-15939.9
-0.548651	-15710.4
-0.548346	-15868.3
-0.54804	-16001.7
-0.547734	-16071.7
-0.547428	-15839.1
-0.547123	-15647.6
-0.546817	-15652.3
-0.546511	-15660.6
-0.546205	-15685.1
-0.5459	-15750.9
-0.545594	-16012.9
-0.545288	-16267
-0.544982	-16483.3
-0.544677	-16630.9
-0.544371	-16451.4
-0.544065	-16272.8
-0.543759	-16098.3
-0.543454	-15923.8
-0.543148	-15749.2
-0.542842	-15643.4
-0.542536	-15864.6
-0.542231	-16039.4
-0.541925	-15993.5
-0.541619	-15976.8
-0.541314	-16016.7
-0.541008	-15658.9
-0.540702	-15359
-0.540396	-15534.4
-0.540091	-16021.3
-0.539785	-16043.6
-0.539479	-15722.5
-0.539173	-15451.3
-0.538868	-15417.1
-0.538562	-15451.7
-0.538256	-15813.2
-0.53795	-16078.6
-0.537645	-15886.1
-0.537339	-15693.7
-0.537033	-15501.2
-0.536727	-15374.9
-0.536422	-15563.4
-0.536116	-15710.6
-0.53581	-15661.5
-0.535504	-15667.5
-0.535199	-15934.8
-0.534893	-16105.8
-0.534587	-15819
-0.534281	-15589
-0.533976	-15628.7
-0.53367	-15709.8
-0.533364	-15986.9
-0.533058	-16171.8
-0.532753	-15918.5
-0.532447	-15687.5
-0.532141	-15645.3
-0.531835	-15912.9
-0.53153	-15788.1
-0.531224	-15673.7
-0.530918	-15608.3
-0.530612	-15513.9
-0.530307	-15364.9
-0.530001	-15566.7
-0.529695	-15572.4
-0.529389	-15532.5
-0.529084	-15358.7
-0.528778	-15530.7
-0.528472	-15482
-0.528166	-15446.8
-0.527861	-15476.1
-0.527555	-15601.8
-0.527249	-16185
-0.526943	-16665.7
-0.526638	-16660.3
-0.526332	-16610.1
-0.526026	-16264.7
-0.52572	-15611.3
-0.525415	-15439.7
-0.525109	-15649.8
-0.524803	-15810.8
-0.524497	-15934.8
-0.524192	-15883.2
-0.523886	-15873
-0.52358	-16058.8
-0.523274	-16173
-0.522969	-15948.2
-0.522663	-15723.4
-0.522357	-15498.7
-0.522051	-15324
-0.521746	-15386.1
-0.52144	-15406.8
-0.521134	-15231.5
-0.520828	-15142.6
-0.520523	-15461.9
-0.520217	-15781.3
-0.519911	-16100.7
-0.519606	-16393.3
-0.5193	-16559.3
-0.518994	-16689.1
-0.518688	-16647.3
-0.518383	-16573.2
-0.518077	-16428.9
-0.517771	-16640.3
-0.517465	-16597.2
-0.51716	-16112.9
-0.516854	-15478.9
-0.516548	-15337.1
-0.516242	-15668.8
-0.515937	-15945.1
-0.515631	-15959.7
-0.515325	-15974.2
-0.515019	-15988.7
-0.514714	-16028.3
-0.514408	-16186.3
-0.514102	-16327
-0.513796	-16303
-0.513491	-15912.3
-0.513185	-15723
-0.512879	-16017.2
-0.512573	-16661
-0.512268	-16835.9
-0.511962	-16647.6
-0.511656	-16417.8
-0.51135	-15992.1
-0.511045	-15618.4
-0.510739	-15573.2
-0.510433	-15873
-0.510127	-15952.5
-0.509822	-16006
-0.509516	-15937
-0.50921	-15862.9
-0.508904	-15764.2
-0.508599	-15676.5
-0.508293	-15556.5
-0.507987	-15133.2
-0.507681	-15126.1
-0.507376	-15158.8
-0.50707	-15379.3
-0.506764	-15558.1
-0.506458	-15541.1
-0.506153	-15545.8
-0.505847	-15652.8
-0.505541	-15759.8
-0.505235	-15866.7
-0.50493	-16002.3
-0.504624	-16272.6
-0.504318	-16520.2
-0.504012	-16578.5
-0.503707	-16249.6
-0.503401	-15941
-0.503095	-15752.2
-0.502789	-16126.3
-0.502484	-16412.8
-0.502178	-16287.2
-0.501872	-16161.7
-0.501566	-16036.2
-0.501261	-15866.7
-0.500955	-15490.8
-0.500649	-15184.3
-0.500343	-15204.1
-0.500038	-15250.8
-0.499732	-15423.9
-0.499426	-15597.1
-0.49912	-15770.2
-0.498815	-15906.6
-0.498509	-15870.8
-0.498203	-15834.9
-0.497898	-15799
-0.497592	-15757.1
-0.497286	-15686.6
-0.49698	-15657.8
-0.496675	-15824.8
-0.496369	-15950.3
-0.496063	-15881.7
-0.495757	-15813
-0.495452	-15744.4
-0.495146	-15733.2
-0.49484	-15991
-0.494534	-16151.5
-0.494229	-15855.3
-0.493923	-15624.1
-0.493617	-15697.7
-0.493311	-15771.3
-0.493006	-15844.9
-0.4927	-15919.3
-0.492394	-15997.8
-0.492088	-15978.9
-0.491783	-15503.4
-0.491477	-15188.7
-0.491171	-15626.9
-0.490865	-16023.4
-0.49056	-16224.2
-0.490254	-16371.9
-0.489948	-16270.9
-0.489642	-16128.2
-0.489337	-15789.8
-0.489031	-15524.4
-0.488725	-15600.3
-0.488419	-15676.2
-0.488114	-15752.1
-0.487808	-15825.4
-0.487502	-15886.4
-0.487196	-15947.5
-0.486891	-16008.5
-0.486585	-16054.5
-0.486279	-16029.8
-0.485973	-16005
-0.485668	-15980.3
-0.485362	-16002.7
-0.485056	-16245
-0.48475	-16417.6
-0.484445	-16264.3
-0.484139	-16156.5
-0.483833	-16261.7
-0.483527	-16324.9
-0.483222	-16192.6
-0.482916	-16085.5
-0.48261	-16096.7
-0.482304	-16107.8
-0.481999	-16118.9
-0.481693	-16092.7
-0.481387	-15891.8
-0.481081	-15788.8
-0.480776	-16142.1
-0.48047	-16440.3
-0.480164	-16481.9
-0.479858	-16523.5
-0.479553	-16565
-0.479247	-16593.5
-0.478941	-16560.9
-0.478635	-16528.3
-0.47833	-16495.7
-0.478024	-16418.5
-0.477718	-16133.6
-0.477412	-15848.7
-0.477107	-15563.8
-0.476801	-15412.8
-0.476495	-15885.5
-0.47619	-16260.3
-0.475884	-16179
-0.475578	-16167.6
-0.475272	-16482
-0.474967	-16726.5
-0.474661	-16645.2
-0.474355	-16573.1
-0.474049	-16543.7
-0.473744	-16514.3
-0.473438	-16484.9
-0.473132	-16459.1
-0.472826	-16449.5
-0.472521	-16439.9
-0.472215	-16430.3
-0.471909	-16405
-0.471603	-16306.3
-0.471298	-16165.7
-0.470992	-15829.6
-0.470686	-15560.1
-0.47038	-15600
-0.470075	-15639.9
-0.469769	-15679.8
-0.469463	-15751.8
-0.469157	-15973.5
-0.468852	-16153.1
-0.468546	-16137.4
-0.46824	-16090.9
-0.467934	-15902
-0.467629	-15783.2
-0.467323	-15990.1
-0.467017	-16130.6
-0.466711	-15963.3
-0.466406	-15838.2
-0.4661	-15908.4
-0.465794	-15985.6
-0.465488	-16095.3
-0.465183	-16163
-0.464877	-16035.3
-0.464571	-15901.2
-0.464265	-15737.7
-0.46396	-15616.2
-0.463654	-15690.1
-0.463348	-15811.4
-0.463042	-16152.4
-0.462737	-16451.3
-0.462431	-16554.9
-0.462125	-16580.6
-0.461819	-16245.1
-0.461514	-15979.9
-0.461208	-16040.2
-0.460902	-16113.6
-0.460596	-16248.1
-0.460291	-16340.5
-0.459985	-16237.5
-0.459679	-16166.4
-0.459373	-16242.8
-0.459068	-16319.1
-0.458762	-16395.5
-0.458456	-16490.3
-0.45815	-16670.6
-0.457845	-16803.3
-0.457539	-16716.5
-0.457233	-16684
-0.456927	-16819
-0.456622	-16568.7
-0.456316	-16342.9
-0.45601	-16079.2
-0.455704	-15640.6
-0.455399	-15328.7
-0.455093	-15602.5
-0.454787	-15823.7
-0.454482	-15801.9
-0.454176	-15780.1
-0.45387	-15758.3
-0.453564	-15725.1
-0.453259	-15639
-0.452953	-15505.3
-0.452647	-15236.6
-0.452341	-15330.3
-0.452036	-15294.9
-0.45173	-15259.5
-0.451424	-15224.1
-0.451118	-15289.1
-0.450813	-15733.1
-0.450507	-15763.8
-0.450201	-15688.9
-0.449895	-15609.3
-0.44959	-15508.3
-0.449284	-15449.7
-0.448978	-15586.2
-0.448672	-15673.3
-0.448367	-15532.8
-0.448061	-15434.6
-0.447755	-15531.5
-0.447449	-15620.1
-0.447144	-15670.2
-0.446838	-15757.3
-0.446532	-16015.2
-0.446226	-16268.6
-0.445921	-16417
-0.445615	-16222.9
-0.445309	-16248.3
-0.445003	-16194.4
-0.444698	-15775.8
-0.444392	-15436.6
-0.444086	-15547.9
-0.44378	-16004.4
-0.443475	-16253.6
-0.443169	-16465.7
-0.442863	-16507.1
-0.442557	-16455.1
-0.442252	-15972.8
-0.441946	-15508.1
-0.44164	-15209.5
-0.441334	-15370.8
-0.441029	-15768.3
-0.440723	-15710.4
-0.440417	-15436.5
-0.440111	-15547.3
-0.439806	-15632.6
-0.4395	-15675.5
-0.439194	-15608.2
-0.438888	-15913.3
-0.438583	-16137.2
-0.438277	-16323.9
-0.437971	-16340
-0.437665	-16353.1
-0.43736	-16352.4
-0.437054	-16351.8
-0.436748	-16351.2
-0.436442	-16328.5
-0.436137	-16204.2
-0.435831	-16117.1
-0.435525	-16200.5
-0.435219	-16229.8
-0.434914	-15925.4
-0.434608	-15269.9
-0.434302	-14934.7
-0.433996	-15200.8
-0.433691	-15243.5
-0.433385	-15348.1
-0.433079	-15652.1
-0.432774	-15566.3
-0.432468	-15566.6
-0.432162	-15861.2
-0.431856	-15717.1
-0.431551	-15612.9
-0.431245	-15691.4
-0.430939	-15769.9
-0.430633	-15848.5
-0.430328	-15890.2
-0.430022	-15763.5
-0.429716	-15636.7
-0.42941	-15509.9
-0.429105	-15395.6
-0.428799	-15338.1
-0.428493	-15328.4
-0.428187	-15538
-0.427882	-15622.5
-0.427576	-15218.8
-0.42727	-15228
-0.426964	-15342.7
-0.426659	-15409.5
-0.426353	-15257.1
-0.426047	-15147.2
-0.425741	-15232.2
-0.425436	-15350.1
-0.42513	-15618.1
-0.424824	-15843.6
-0.424518	-15874.2
-0.424213	-15949.2
[truncated: 24,310 more rows]
