# Supplementary material for: X-ray-activated polymerization expanding the frontiers of deep-tissue hydrogel formation
Source: Nat Commun. 2024 Apr 15;15:3247. doi: 10.1038/s41467-024-47559-z (PMC11018743; doi:10.1038/s41467-024-47559-z)
Supplement: Supplementary file 4 — Source Data [file 41467_2024_47559_MOESM4_ESM.zip › Supplementary Figure 18.xlsx]

## Sheet: Sheet1
Time	12h	12h	12h	12h	12h	12h	24h	24h	24h	24h	24h	24h	48h	48h	48h	48h	48h	48h
Concentration （μg/mL）	0	10ug/mL	50ug/mL	100ug/mL	500ug/mL	1000ug/mL	0	10ug/mL	50ug/mL	100ug/mL	500ug/mL	1000ug/mL	0	10ug/mL	50ug/mL	100ug/mL	500ug/mL	1000ug/mL
Cell Viability (%), n=3	92.6211	101.006	97.9039	89.219	78.6535	79.842	95.7134	103.539	99.8609	80.7147	86.2882	82.2711	93.6287	93.6144	95.4035	87.3668	83.4602	80.158
	101.939	105.263	103.095	105.727	95.0111	87.2143	105.356	87.4011	98.4088	102.148	87.7576	84.0362	101.979	96.6502	98.6106	85.6966	79.9343	77.7455
	105.439	104.702	99.6996	103.258	87.5865	92.6995	98.9392	96.2699	96.6525	98.261	85.2622	80.6191	104.397	100.676	98.563	86.3533	82.9558	81.6093
