# Supplementary material for: X-ray-activated polymerization expanding the frontiers of deep-tissue hydrogel formation
Source: Nat Commun. 2024 Apr 15;15:3247. doi: 10.1038/s41467-024-47559-z (PMC11018743; doi:10.1038/s41467-024-47559-z)
Supplement: Supplementary file 4 — Source Data [file 41467_2024_47559_MOESM4_ESM.zip › Supplementary Figure 21a-soft tissue.xlsx]

## Sheet: Sheet1
4	0.49102
8	0.39178
12	0.26397
16	0.22966
20	0.19813
24	0.16091
28	0.14933
32	0.12532
36	0.11712
40	0.09743
