# Supplementary material for: X-ray-activated polymerization expanding the frontiers of deep-tissue hydrogel formation
Source: Nat Commun. 2024 Apr 15;15:3247. doi: 10.1038/s41467-024-47559-z (PMC11018743; doi:10.1038/s41467-024-47559-z)
Supplement: Supplementary file 4 — Source Data [file 41467_2024_47559_MOESM4_ESM.zip › Supplementary Figure 21b-bone tissue-fitted line.xlsx]

## Sheet: Sheet1
4	-0.97562
4.01602	-0.97658
4.03203	-0.97755
4.04805	-0.97852
4.06406	-0.97949
4.08008	-0.98046
4.0961	-0.98143
4.11211	-0.98239
4.12813	-0.98336
4.14414	-0.98433
4.16016	-0.9853
4.17618	-0.98627
4.19219	-0.98724
4.20821	-0.98821
4.22422	-0.98917
4.24024	-0.99014
4.25626	-0.99111
4.27227	-0.99208
4.28829	-0.99305
4.3043	-0.99402
4.32032	-0.99498
4.33634	-0.99595
4.35235	-0.99692
4.36837	-0.99789
4.38438	-0.99886
4.4004	-0.99983
4.41642	-1.0008
4.43243	-1.00176
4.44845	-1.00273
4.46446	-1.0037
4.48048	-1.00467
4.4965	-1.00564
4.51251	-1.00661
4.52853	-1.00758
4.54454	-1.00854
4.56056	-1.00951
4.57658	-1.01048
4.59259	-1.01145
4.60861	-1.01242
4.62462	-1.01339
4.64064	-1.01435
4.65666	-1.01532
4.67267	-1.01629
4.68869	-1.01726
4.7047	-1.01823
4.72072	-1.0192
4.73674	-1.02017
4.75275	-1.02113
4.76877	-1.0221
4.78478	-1.02307
4.8008	-1.02404
4.81682	-1.02501
4.83283	-1.02598
4.84885	-1.02694
4.86486	-1.02791
4.88088	-1.02888
4.8969	-1.02985
4.91291	-1.03082
4.92893	-1.03179
4.94494	-1.03276
4.96096	-1.03372
4.97698	-1.03469
4.99299	-1.03566
5.00901	-1.03663
5.02503	-1.0376
5.04104	-1.03857
5.05706	-1.03953
5.07307	-1.0405
5.08909	-1.04147
5.10511	-1.04244
5.12112	-1.04341
5.13714	-1.04438
5.15315	-1.04535
5.16917	-1.04631
5.18519	-1.04728
5.2012	-1.04825
5.21722	-1.04922
5.23323	-1.05019
5.24925	-1.05116
5.26527	-1.05212
5.28128	-1.05309
5.2973	-1.05406
5.31331	-1.05503
5.32933	-1.056
5.34535	-1.05697
5.36136	-1.05794
5.37738	-1.0589
5.39339	-1.05987
5.40941	-1.06084
5.42543	-1.06181
5.44144	-1.06278
5.45746	-1.06375
5.47347	-1.06471
5.48949	-1.06568
5.50551	-1.06665
5.52152	-1.06762
5.53754	-1.06859
5.55355	-1.06956
5.56957	-1.07053
5.58559	-1.07149
5.6016	-1.07246
5.61762	-1.07343
5.63363	-1.0744
5.64965	-1.07537
5.66567	-1.07634
5.68168	-1.07731
5.6977	-1.07827
5.71371	-1.07924
5.72973	-1.08021
5.74575	-1.08118
5.76176	-1.08215
5.77778	-1.08312
5.79379	-1.08408
5.80981	-1.08505
5.82583	-1.08602
5.84184	-1.08699
5.85786	-1.08796
5.87387	-1.08893
5.88989	-1.0899
5.90591	-1.09086
5.92192	-1.09183
5.93794	-1.0928
5.95395	-1.09377
5.96997	-1.09474
5.98599	-1.09571
6.002	-1.09667
6.01802	-1.09764
6.03403	-1.09861
6.05005	-1.09958
6.06607	-1.10055
6.08208	-1.10152
6.0981	-1.10249
6.11411	-1.10345
6.13013	-1.10442
6.14615	-1.10539
6.16216	-1.10636
6.17818	-1.10733
6.19419	-1.1083
6.21021	-1.10926
6.22623	-1.11023
6.24224	-1.1112
6.25826	-1.11217
6.27427	-1.11314
6.29029	-1.11411
6.30631	-1.11508
6.32232	-1.11604
6.33834	-1.11701
6.35435	-1.11798
6.37037	-1.11895
6.38639	-1.11992
6.4024	-1.12089
6.41842	-1.12185
6.43443	-1.12282
6.45045	-1.12379
6.46647	-1.12476
6.48248	-1.12573
6.4985	-1.1267
6.51451	-1.12767
6.53053	-1.12863
6.54655	-1.1296
6.56256	-1.13057
6.57858	-1.13154
6.59459	-1.13251
6.61061	-1.13348
6.62663	-1.13444
6.64264	-1.13541
6.65866	-1.13638
6.67467	-1.13735
6.69069	-1.13832
6.70671	-1.13929
6.72272	-1.14026
6.73874	-1.14122
6.75475	-1.14219
6.77077	-1.14316
6.78679	-1.14413
6.8028	-1.1451
6.81882	-1.14607
6.83483	-1.14704
6.85085	-1.148
6.86687	-1.14897
6.88288	-1.14994
6.8989	-1.15091
6.91491	-1.15188
6.93093	-1.15285
6.94695	-1.15381
6.96296	-1.15478
6.97898	-1.15575
6.99499	-1.15672
7.01101	-1.15769
7.02703	-1.15866
7.04304	-1.15963
7.05906	-1.16059
7.07508	-1.16156
7.09109	-1.16253
7.10711	-1.1635
7.12312	-1.16447
7.13914	-1.16544
7.15516	-1.1664
7.17117	-1.16737
7.18719	-1.16834
7.2032	-1.16931
7.21922	-1.17028
7.23524	-1.17125
7.25125	-1.17222
7.26727	-1.17318
7.28328	-1.17415
7.2993	-1.17512
7.31532	-1.17609
7.33133	-1.17706
7.34735	-1.17803
7.36336	-1.17899
7.37938	-1.17996
7.3954	-1.18093
7.41141	-1.1819
7.42743	-1.18287
7.44344	-1.18384
7.45946	-1.18481
7.47548	-1.18577
7.49149	-1.18674
7.50751	-1.18771
7.52352	-1.18868
7.53954	-1.18965
7.55556	-1.19062
7.57157	-1.19158
7.58759	-1.19255
7.6036	-1.19352
7.61962	-1.19449
7.63564	-1.19546
7.65165	-1.19643
7.66767	-1.1974
7.68368	-1.19836
7.6997	-1.19933
7.71572	-1.2003
7.73173	-1.20127
7.74775	-1.20224
7.76376	-1.20321
7.77978	-1.20418
7.7958	-1.20514
7.81181	-1.20611
7.82783	-1.20708
7.84384	-1.20805
7.85986	-1.20902
7.87588	-1.20999
7.89189	-1.21095
7.90791	-1.21192
7.92392	-1.21289
7.93994	-1.21386
7.95596	-1.21483
7.97197	-1.2158
7.98799	-1.21677
8.004	-1.21773
8.02002	-1.2187
8.03604	-1.21967
8.05205	-1.22064
8.06807	-1.22161
8.08408	-1.22258
8.1001	-1.22354
8.11612	-1.22451
8.13213	-1.22548
8.14815	-1.22645
8.16416	-1.22742
8.18018	-1.22839
8.1962	-1.22936
8.21221	-1.23032
8.22823	-1.23129
8.24424	-1.23226
8.26026	-1.23323
8.27628	-1.2342
8.29229	-1.23517
8.30831	-1.23613
8.32432	-1.2371
8.34034	-1.23807
8.35636	-1.23904
8.37237	-1.24001
8.38839	-1.24098
8.4044	-1.24195
8.42042	-1.24291
8.43644	-1.24388
8.45245	-1.24485
8.46847	-1.24582
8.48448	-1.24679
8.5005	-1.24776
8.51652	-1.24872
8.53253	-1.24969
8.54855	-1.25066
8.56456	-1.25163
8.58058	-1.2526
8.5966	-1.25357
8.61261	-1.25454
8.62863	-1.2555
8.64464	-1.25647
8.66066	-1.25744
8.67668	-1.25841
8.69269	-1.25938
8.70871	-1.26035
8.72472	-1.26131
8.74074	-1.26228
8.75676	-1.26325
8.77277	-1.26422
8.78879	-1.26519
8.8048	-1.26616
8.82082	-1.26713
8.83684	-1.26809
8.85285	-1.26906
8.86887	-1.27003
8.88488	-1.271
8.9009	-1.27197
8.91692	-1.27294
8.93293	-1.27391
8.94895	-1.27487
8.96496	-1.27584
8.98098	-1.27681
8.997	-1.27778
9.01301	-1.27875
9.02903	-1.27972
9.04505	-1.28068
9.06106	-1.28165
9.07708	-1.28262
9.09309	-1.28359
9.10911	-1.28456
9.12513	-1.28553
9.14114	-1.2865
9.15716	-1.28746
9.17317	-1.28843
9.18919	-1.2894
9.20521	-1.29037
9.22122	-1.29134
9.23724	-1.29231
9.25325	-1.29327
9.26927	-1.29424
9.28529	-1.29521
9.3013	-1.29618
9.31732	-1.29715
9.33333	-1.29812
9.34935	-1.29909
9.36537	-1.30005
9.38138	-1.30102
9.3974	-1.30199
9.41341	-1.30296
9.42943	-1.30393
9.44545	-1.3049
9.46146	-1.30586
9.47748	-1.30683
9.49349	-1.3078
9.50951	-1.30877
9.52553	-1.30974
9.54154	-1.31071
9.55756	-1.31168
9.57357	-1.31264
9.58959	-1.31361
9.60561	-1.31458
9.62162	-1.31555
9.63764	-1.31652
9.65365	-1.31749
9.66967	-1.31845
9.68569	-1.31942
9.7017	-1.32039
9.71772	-1.32136
9.73373	-1.32233
9.74975	-1.3233
9.76577	-1.32427
9.78178	-1.32523
9.7978	-1.3262
9.81381	-1.32717
9.82983	-1.32814
9.84585	-1.32911
9.86186	-1.33008
9.87788	-1.33104
9.89389	-1.33201
9.90991	-1.33298
9.92593	-1.33395
9.94194	-1.33492
9.95796	-1.33589
9.97397	-1.33686
9.98999	-1.33782
10.006	-1.33879
10.022	-1.33976
10.038	-1.34073
10.0541	-1.3417
10.0701	-1.34267
10.0861	-1.34364
10.1021	-1.3446
10.1181	-1.34557
10.1341	-1.34654
10.1502	-1.34751
10.1662	-1.34848
10.1822	-1.34945
10.1982	-1.35041
10.2142	-1.35138
10.2302	-1.35235
10.2462	-1.35332
10.2623	-1.35429
10.2783	-1.35526
10.2943	-1.35623
10.3103	-1.35719
10.3263	-1.35816
10.3423	-1.35913
10.3584	-1.3601
10.3744	-1.36107
10.3904	-1.36204
10.4064	-1.363
10.4224	-1.36397
10.4384	-1.36494
10.4544	-1.36591
10.4705	-1.36688
10.4865	-1.36785
10.5025	-1.36882
10.5185	-1.36978
10.5345	-1.37075
10.5505	-1.37172
10.5666	-1.37269
10.5826	-1.37366
10.5986	-1.37463
10.6146	-1.37559
10.6306	-1.37656
10.6466	-1.37753
10.6627	-1.3785
10.6787	-1.37947
10.6947	-1.38044
10.7107	-1.38141
10.7267	-1.38237
10.7427	-1.38334
10.7588	-1.38431
10.7748	-1.38528
10.7908	-1.38625
10.8068	-1.38722
10.8228	-1.38818
10.8388	-1.38915
10.8549	-1.39012
10.8709	-1.39109
10.8869	-1.39206
10.9029	-1.39303
10.9189	-1.394
10.9349	-1.39496
10.951	-1.39593
10.967	-1.3969
10.983	-1.39787
10.999	-1.39884
11.015	-1.39981
11.031	-1.40077
11.0471	-1.40174
11.0631	-1.40271
11.0791	-1.40368
11.0951	-1.40465
11.1111	-1.40562
11.1271	-1.40659
11.1431	-1.40755
11.1592	-1.40852
11.1752	-1.40949
11.1912	-1.41046
11.2072	-1.41143
11.2232	-1.4124
11.2392	-1.41337
11.2553	-1.41433
11.2713	-1.4153
11.2873	-1.41627
11.3033	-1.41724
11.3193	-1.41821
11.3353	-1.41918
11.3514	-1.42014
11.3674	-1.42111
11.3834	-1.42208
11.3994	-1.42305
11.4154	-1.42402
11.4314	-1.42499
11.4474	-1.42596
11.4635	-1.42692
11.4795	-1.42789
11.4955	-1.42886
11.5115	-1.42983
11.5275	-1.4308
11.5435	-1.43177
11.5596	-1.43273
11.5756	-1.4337
11.5916	-1.43467
11.6076	-1.43564
11.6236	-1.43661
11.6396	-1.43758
11.6557	-1.43855
11.6717	-1.43951
11.6877	-1.44048
11.7037	-1.44145
11.7197	-1.44242
11.7357	-1.44339
11.7517	-1.44436
11.7678	-1.44532
11.7838	-1.44629
11.7998	-1.44726
11.8158	-1.44823
11.8318	-1.4492
11.8478	-1.45017
11.8639	-1.45114
11.8799	-1.4521
11.8959	-1.45307
11.9119	-1.45404
11.9279	-1.45501
11.9439	-1.45598
11.96	-1.45695
11.976	-1.45791
11.992	-1.45888
12.008	-1.45985
12.024	-1.46082
12.04	-1.46179
12.0561	-1.46276
12.0721	-1.46373
12.0881	-1.46469
12.1041	-1.46566
12.1201	-1.46663
12.1361	-1.4676
12.1522	-1.46857
12.1682	-1.46954
12.1842	-1.47051
12.2002	-1.47147
12.2162	-1.47244
12.2322	-1.47341
12.2483	-1.47438
12.2643	-1.47535
12.2803	-1.47632
12.2963	-1.47728
12.3123	-1.47825
12.3283	-1.47922
12.3443	-1.48019
12.3604	-1.48116
12.3764	-1.48213
12.3924	-1.4831
12.4084	-1.48406
12.4244	-1.48503
12.4404	-1.486
12.4565	-1.48697
12.4725	-1.48794
12.4885	-1.48891
12.5045	-1.48987
12.5205	-1.49084
12.5365	-1.49181
12.5526	-1.49278
12.5686	-1.49375
12.5846	-1.49472
12.6006	-1.49569
12.6166	-1.49665
12.6326	-1.49762
12.6486	-1.49859
12.6647	-1.49956
12.6807	-1.50053
12.6967	-1.5015
12.7127	-1.50246
12.7287	-1.50343
12.7447	-1.5044
12.7608	-1.50537
12.7768	-1.50634
12.7928	-1.50731
12.8088	-1.50828
12.8248	-1.50924
12.8408	-1.51021
12.8569	-1.51118
12.8729	-1.51215
12.8889	-1.51312
12.9049	-1.51409
12.9209	-1.51505
12.9369	-1.51602
12.9529	-1.51699
12.969	-1.51796
12.985	-1.51893
13.001	-1.5199
13.017	-1.52087
13.033	-1.52183
13.049	-1.5228
13.0651	-1.52377
13.0811	-1.52474
13.0971	-1.52571
13.1131	-1.52668
13.1291	-1.52764
13.1451	-1.52861
13.1612	-1.52958
13.1772	-1.53055
13.1932	-1.53152
13.2092	-1.53249
13.2252	-1.53346
13.2412	-1.53442
13.2573	-1.53539
13.2733	-1.53636
13.2893	-1.53733
13.3053	-1.5383
13.3213	-1.53927
13.3373	-1.54024
13.3534	-1.5412
13.3694	-1.54217
13.3854	-1.54314
13.4014	-1.54411
13.4174	-1.54508
13.4334	-1.54605
13.4495	-1.54701
13.4655	-1.54798
13.4815	-1.54895
13.4975	-1.54992
13.5135	-1.55089
13.5295	-1.55186
13.5456	-1.55283
13.5616	-1.55379
13.5776	-1.55476
13.5936	-1.55573
13.6096	-1.5567
13.6256	-1.55767
13.6416	-1.55864
13.6577	-1.5596
13.6737	-1.56057
13.6897	-1.56154
13.7057	-1.56251
13.7217	-1.56348
13.7377	-1.56445
13.7538	-1.56542
13.7698	-1.56638
13.7858	-1.56735
13.8018	-1.56832
13.8178	-1.56929
13.8338	-1.57026
13.8498	-1.57123
13.8659	-1.57219
13.8819	-1.57316
13.8979	-1.57413
13.9139	-1.5751
13.9299	-1.57607
13.9459	-1.57704
13.962	-1.57801
13.978	-1.57897
13.994	-1.57994
14.01	-1.58091
14.026	-1.58188
14.042	-1.58285
14.0581	-1.58382
14.0741	-1.58478
14.0901	-1.58575
14.1061	-1.58672
14.1221	-1.58769
14.1381	-1.58866
14.1541	-1.58963
14.1702	-1.5906
14.1862	-1.59156
14.2022	-1.59253
14.2182	-1.5935
14.2342	-1.59447
14.2502	-1.59544
14.2663	-1.59641
14.2823	-1.59737
14.2983	-1.59834
14.3143	-1.59931
14.3303	-1.60028
14.3463	-1.60125
14.3624	-1.60222
14.3784	-1.60319
14.3944	-1.60415
14.4104	-1.60512
14.4264	-1.60609
14.4424	-1.60706
14.4585	-1.60803
14.4745	-1.609
14.4905	-1.60997
14.5065	-1.61093
14.5225	-1.6119
14.5385	-1.61287
14.5546	-1.61384
14.5706	-1.61481
14.5866	-1.61578
14.6026	-1.61674
14.6186	-1.61771
14.6346	-1.61868
14.6507	-1.61965
14.6667	-1.62062
14.6827	-1.62159
14.6987	-1.62256
14.7147	-1.62352
14.7307	-1.62449
14.7468	-1.62546
14.7628	-1.62643
14.7788	-1.6274
14.7948	-1.62837
14.8108	-1.62933
14.8268	-1.6303
14.8428	-1.63127
14.8589	-1.63224
14.8749	-1.63321
14.8909	-1.63418
14.9069	-1.63515
14.9229	-1.63611
14.9389	-1.63708
14.955	-1.63805
14.971	-1.63902
14.987	-1.63999
15.003	-1.64096
15.019	-1.64192
15.035	-1.64289
15.0511	-1.64386
15.0671	-1.64483
15.0831	-1.6458
15.0991	-1.64677
15.1151	-1.64774
15.1311	-1.6487
15.1471	-1.64967
15.1632	-1.65064
15.1792	-1.65161
15.1952	-1.65258
15.2112	-1.65355
15.2272	-1.65451
15.2432	-1.65548
15.2593	-1.65645
15.2753	-1.65742
15.2913	-1.65839
15.3073	-1.65936
15.3233	-1.66033
15.3393	-1.66129
15.3554	-1.66226
15.3714	-1.66323
15.3874	-1.6642
15.4034	-1.66517
15.4194	-1.66614
15.4354	-1.6671
15.4514	-1.66807
15.4675	-1.66904
15.4835	-1.67001
15.4995	-1.67098
15.5155	-1.67195
15.5315	-1.67292
15.5475	-1.67388
15.5636	-1.67485
15.5796	-1.67582
15.5956	-1.67679
15.6116	-1.67776
15.6276	-1.67873
15.6436	-1.6797
15.6597	-1.68066
15.6757	-1.68163
15.6917	-1.6826
15.7077	-1.68357
15.7237	-1.68454
15.7397	-1.68551
15.7558	-1.68647
15.7718	-1.68744
15.7878	-1.68841
15.8038	-1.68938
15.8198	-1.69035
15.8358	-1.69132
15.8519	-1.69229
15.8679	-1.69325
15.8839	-1.69422
15.8999	-1.69519
15.9159	-1.69616
15.9319	-1.69713
15.948	-1.6981
15.964	-1.69906
15.98	-1.70003
15.996	-1.701
16.012	-1.70197
16.028	-1.70294
16.044	-1.70391
16.0601	-1.70488
16.0761	-1.70584
16.0921	-1.70681
16.1081	-1.70778
16.1241	-1.70875
16.1401	-1.70972
16.1562	-1.71069
16.1722	-1.71165
16.1882	-1.71262
16.2042	-1.71359
16.2202	-1.71456
16.2362	-1.71553
16.2523	-1.7165
16.2683	-1.71747
16.2843	-1.71843
16.3003	-1.7194
16.3163	-1.72037
16.3323	-1.72134
16.3483	-1.72231
16.3644	-1.72328
16.3804	-1.72424
16.3964	-1.72521
16.4124	-1.72618
16.4284	-1.72715
16.4444	-1.72812
16.4605	-1.72909
16.4765	-1.73006
16.4925	-1.73102
16.5085	-1.73199
16.5245	-1.73296
16.5405	-1.73393
16.5566	-1.7349
16.5726	-1.73587
16.5886	-1.73684
16.6046	-1.7378
16.6206	-1.73877
16.6366	-1.73974
16.6527	-1.74071
16.6687	-1.74168
16.6847	-1.74265
16.7007	-1.74361
16.7167	-1.74458
16.7327	-1.74555
16.7488	-1.74652
16.7648	-1.74749
16.7808	-1.74846
16.7968	-1.74943
16.8128	-1.75039
16.8288	-1.75136
16.8448	-1.75233
16.8609	-1.7533
16.8769	-1.75427
16.8929	-1.75524
16.9089	-1.7562
16.9249	-1.75717
16.9409	-1.75814
16.957	-1.75911
16.973	-1.76008
16.989	-1.76105
17.005	-1.76202
17.021	-1.76298
17.037	-1.76395
17.053	-1.76492
17.0691	-1.76589
17.0851	-1.76686
17.1011	-1.76783
17.1171	-1.76879
17.1331	-1.76976
17.1491	-1.77073
17.1652	-1.7717
17.1812	-1.77267
17.1972	-1.77364
17.2132	-1.77461
17.2292	-1.77557
17.2452	-1.77654
17.2613	-1.77751
17.2773	-1.77848
17.2933	-1.77945
17.3093	-1.78042
17.3253	-1.78138
17.3413	-1.78235
17.3574	-1.78332
17.3734	-1.78429
17.3894	-1.78526
17.4054	-1.78623
17.4214	-1.7872
17.4374	-1.78816
17.4535	-1.78913
17.4695	-1.7901
17.4855	-1.79107
17.5015	-1.79204
17.5175	-1.79301
17.5335	-1.79397
17.5495	-1.79494
17.5656	-1.79591
17.5816	-1.79688
17.5976	-1.79785
17.6136	-1.79882
17.6296	-1.79979
17.6456	-1.80075
17.6617	-1.80172
17.6777	-1.80269
17.6937	-1.80366
17.7097	-1.80463
17.7257	-1.8056
17.7417	-1.80657
17.7578	-1.80753
17.7738	-1.8085
17.7898	-1.80947
17.8058	-1.81044
17.8218	-1.81141
17.8378	-1.81238
17.8539	-1.81334
17.8699	-1.81431
17.8859	-1.81528
17.9019	-1.81625
17.9179	-1.81722
17.9339	-1.81819
17.95	-1.81916
17.966	-1.82012
17.982	-1.82109
17.998	-1.82206
18.014	-1.82303
18.03	-1.824
18.0461	-1.82497
18.0621	-1.82593
18.0781	-1.8269
18.0941	-1.82787
18.1101	-1.82884
18.1261	-1.82981
18.1421	-1.83078
18.1582	-1.83175
18.1742	-1.83271
18.1902	-1.83368
18.2062	-1.83465
18.2222	-1.83562
18.2382	-1.83659
18.2542	-1.83756
18.2703	-1.83852
18.2863	-1.83949
18.3023	-1.84046
18.3183	-1.84143
18.3343	-1.8424
18.3503	-1.84337
18.3664	-1.84434
18.3824	-1.8453
18.3984	-1.84627
18.4144	-1.84724
18.4304	-1.84821
18.4464	-1.84918
18.4625	-1.85015
18.4785	-1.85111
18.4945	-1.85208
18.5105	-1.85305
18.5265	-1.85402
18.5425	-1.85499
18.5586	-1.85596
18.5746	-1.85693
18.5906	-1.85789
18.6066	-1.85886
18.6226	-1.85983
18.6386	-1.8608
18.6547	-1.86177
18.6707	-1.86274
18.6867	-1.8637
18.7027	-1.86467
18.7187	-1.86564
18.7347	-1.86661
18.7508	-1.86758
18.7668	-1.86855
18.7828	-1.86952
18.7988	-1.87048
18.8148	-1.87145
18.8308	-1.87242
18.8468	-1.87339
18.8629	-1.87436
18.8789	-1.87533
18.8949	-1.8763
18.9109	-1.87726
18.9269	-1.87823
18.9429	-1.8792
18.959	-1.88017
18.975	-1.88114
18.991	-1.88211
19.007	-1.88307
19.023	-1.88404
19.039	-1.88501
19.0551	-1.88598
19.0711	-1.88695
19.0871	-1.88792
19.1031	-1.88889
19.1191	-1.88985
19.1351	-1.89082
19.1512	-1.89179
19.1672	-1.89276
19.1832	-1.89373
19.1992	-1.8947
19.2152	-1.89566
19.2312	-1.89663
19.2473	-1.8976
19.2633	-1.89857
19.2793	-1.89954
19.2953	-1.90051
19.3113	-1.90148
19.3273	-1.90244
19.3433	-1.90341
19.3594	-1.90438
19.3754	-1.90535
19.3914	-1.90632
19.4074	-1.90729
19.4234	-1.90825
19.4394	-1.90922
19.4555	-1.91019
19.4715	-1.91116
19.4875	-1.91213
19.5035	-1.9131
19.5195	-1.91407
19.5355	-1.91503
19.5515	-1.916
19.5676	-1.91697
19.5836	-1.91794
19.5996	-1.91891
19.6156	-1.91988
19.6316	-1.92084
19.6476	-1.92181
19.6637	-1.92278
19.6797	-1.92375
19.6957	-1.92472
19.7117	-1.92569
19.7277	-1.92666
19.7437	-1.92762
19.7598	-1.92859
19.7758	-1.92956
19.7918	-1.93053
19.8078	-1.9315
19.8238	-1.93247
19.8398	-1.93343
19.8559	-1.9344
19.8719	-1.93537
19.8879	-1.93634
19.9039	-1.93731
19.9199	-1.93828
19.9359	-1.93925
19.952	-1.94021
19.968	-1.94118
19.984	-1.94215
20	-1.94312
