# Supplementary material for: X-ray-activated polymerization expanding the frontiers of deep-tissue hydrogel formation
Source: Nat Commun. 2024 Apr 15;15:3247. doi: 10.1038/s41467-024-47559-z (PMC11018743; doi:10.1038/s41467-024-47559-z)
Supplement: Supplementary file 4 — Source Data [file 41467_2024_47559_MOESM4_ESM.zip › Supplementary Figure 21b-soft tissue-dots.xlsx]

## Sheet: Sheet1
4	-0.3089
8	-0.40696
12	-0.57862
16	-0.63892
20	-0.70304
24	-0.79342
28	-0.82584
32	-0.90197
36	-0.93137
40	-1.01132
