# Supplementary material for: X-ray-activated polymerization expanding the frontiers of deep-tissue hydrogel formation
Source: Nat Commun. 2024 Apr 15;15:3247. doi: 10.1038/s41467-024-47559-z (PMC11018743; doi:10.1038/s41467-024-47559-z)
Supplement: Supplementary file 4 — Source Data [file 41467_2024_47559_MOESM4_ESM.zip › Supplementary Figure 21b-soft tissue-fittted line.xlsx]

## Sheet: Sheet1
4	-0.37566
4.03604	-0.37633
4.07207	-0.377
4.10811	-0.37767
4.14414	-0.37834
4.18018	-0.379
4.21622	-0.37967
4.25225	-0.38034
4.28829	-0.38101
4.32432	-0.38168
4.36036	-0.38235
4.3964	-0.38302
4.43243	-0.38369
4.46847	-0.38436
4.5045	-0.38503
4.54054	-0.3857
4.57658	-0.38637
4.61261	-0.38704
4.64865	-0.38771
4.68468	-0.38838
4.72072	-0.38905
4.75676	-0.38972
4.79279	-0.39039
4.82883	-0.39105
4.86486	-0.39172
4.9009	-0.39239
4.93694	-0.39306
4.97297	-0.39373
5.00901	-0.3944
5.04505	-0.39507
5.08108	-0.39574
5.11712	-0.39641
5.15315	-0.39708
5.18919	-0.39775
5.22523	-0.39842
5.26126	-0.39909
5.2973	-0.39976
5.33333	-0.40043
5.36937	-0.4011
5.40541	-0.40177
5.44144	-0.40243
5.47748	-0.4031
5.51351	-0.40377
5.54955	-0.40444
5.58559	-0.40511
5.62162	-0.40578
5.65766	-0.40645
5.69369	-0.40712
5.72973	-0.40779
5.76577	-0.40846
5.8018	-0.40913
5.83784	-0.4098
5.87387	-0.41047
5.90991	-0.41114
5.94595	-0.41181
5.98198	-0.41248
6.01802	-0.41315
6.05405	-0.41382
6.09009	-0.41448
6.12613	-0.41515
6.16216	-0.41582
6.1982	-0.41649
6.23423	-0.41716
6.27027	-0.41783
6.30631	-0.4185
6.34234	-0.41917
6.37838	-0.41984
6.41441	-0.42051
6.45045	-0.42118
6.48649	-0.42185
6.52252	-0.42252
6.55856	-0.42319
6.59459	-0.42386
6.63063	-0.42453
6.66667	-0.4252
6.7027	-0.42586
6.73874	-0.42653
6.77477	-0.4272
6.81081	-0.42787
6.84685	-0.42854
6.88288	-0.42921
6.91892	-0.42988
6.95495	-0.43055
6.99099	-0.43122
7.02703	-0.43189
7.06306	-0.43256
7.0991	-0.43323
7.13514	-0.4339
7.17117	-0.43457
7.20721	-0.43524
7.24324	-0.43591
7.27928	-0.43658
7.31532	-0.43724
7.35135	-0.43791
7.38739	-0.43858
7.42342	-0.43925
7.45946	-0.43992
7.4955	-0.44059
7.53153	-0.44126
7.56757	-0.44193
7.6036	-0.4426
7.63964	-0.44327
7.67568	-0.44394
7.71171	-0.44461
7.74775	-0.44528
7.78378	-0.44595
7.81982	-0.44662
7.85586	-0.44729
7.89189	-0.44796
7.92793	-0.44863
7.96396	-0.44929
8	-0.44996
8.03604	-0.45063
8.07207	-0.4513
8.10811	-0.45197
8.14414	-0.45264
8.18018	-0.45331
8.21622	-0.45398
8.25225	-0.45465
8.28829	-0.45532
8.32432	-0.45599
8.36036	-0.45666
8.3964	-0.45733
8.43243	-0.458
8.46847	-0.45867
8.5045	-0.45934
8.54054	-0.46001
8.57658	-0.46067
8.61261	-0.46134
8.64865	-0.46201
8.68468	-0.46268
8.72072	-0.46335
8.75676	-0.46402
8.79279	-0.46469
8.82883	-0.46536
8.86486	-0.46603
8.9009	-0.4667
8.93694	-0.46737
8.97297	-0.46804
9.00901	-0.46871
9.04505	-0.46938
9.08108	-0.47005
9.11712	-0.47072
9.15315	-0.47139
9.18919	-0.47206
9.22523	-0.47272
9.26126	-0.47339
9.2973	-0.47406
9.33333	-0.47473
9.36937	-0.4754
9.40541	-0.47607
9.44144	-0.47674
9.47748	-0.47741
9.51351	-0.47808
9.54955	-0.47875
9.58559	-0.47942
9.62162	-0.48009
9.65766	-0.48076
9.69369	-0.48143
9.72973	-0.4821
9.76577	-0.48277
9.8018	-0.48344
9.83784	-0.4841
9.87387	-0.48477
9.90991	-0.48544
9.94595	-0.48611
9.98198	-0.48678
10.018	-0.48745
10.0541	-0.48812
10.0901	-0.48879
10.1261	-0.48946
10.1622	-0.49013
10.1982	-0.4908
10.2342	-0.49147
10.2703	-0.49214
10.3063	-0.49281
10.3423	-0.49348
10.3784	-0.49415
10.4144	-0.49482
10.4505	-0.49549
10.4865	-0.49615
10.5225	-0.49682
10.5586	-0.49749
10.5946	-0.49816
10.6306	-0.49883
10.6667	-0.4995
10.7027	-0.50017
10.7387	-0.50084
10.7748	-0.50151
10.8108	-0.50218
10.8468	-0.50285
10.8829	-0.50352
10.9189	-0.50419
10.955	-0.50486
10.991	-0.50553
11.027	-0.5062
11.0631	-0.50687
11.0991	-0.50753
11.1351	-0.5082
11.1712	-0.50887
11.2072	-0.50954
11.2432	-0.51021
11.2793	-0.51088
11.3153	-0.51155
11.3514	-0.51222
11.3874	-0.51289
11.4234	-0.51356
11.4595	-0.51423
11.4955	-0.5149
11.5315	-0.51557
11.5676	-0.51624
11.6036	-0.51691
11.6396	-0.51758
11.6757	-0.51825
11.7117	-0.51892
11.7477	-0.51958
11.7838	-0.52025
11.8198	-0.52092
11.8559	-0.52159
11.8919	-0.52226
11.9279	-0.52293
11.964	-0.5236
12	-0.52427
12.036	-0.52494
12.0721	-0.52561
12.1081	-0.52628
12.1441	-0.52695
12.1802	-0.52762
12.2162	-0.52829
12.2523	-0.52896
12.2883	-0.52963
12.3243	-0.5303
12.3604	-0.53096
12.3964	-0.53163
12.4324	-0.5323
12.4685	-0.53297
12.5045	-0.53364
12.5405	-0.53431
12.5766	-0.53498
12.6126	-0.53565
12.6486	-0.53632
12.6847	-0.53699
12.7207	-0.53766
12.7568	-0.53833
12.7928	-0.539
12.8288	-0.53967
12.8649	-0.54034
12.9009	-0.54101
12.9369	-0.54168
12.973	-0.54235
13.009	-0.54301
13.045	-0.54368
13.0811	-0.54435
13.1171	-0.54502
13.1532	-0.54569
13.1892	-0.54636
13.2252	-0.54703
13.2613	-0.5477
13.2973	-0.54837
13.3333	-0.54904
13.3694	-0.54971
13.4054	-0.55038
13.4414	-0.55105
13.4775	-0.55172
13.5135	-0.55239
13.5495	-0.55306
13.5856	-0.55373
13.6216	-0.55439
13.6577	-0.55506
13.6937	-0.55573
13.7297	-0.5564
13.7658	-0.55707
13.8018	-0.55774
13.8378	-0.55841
13.8739	-0.55908
13.9099	-0.55975
13.9459	-0.56042
13.982	-0.56109
14.018	-0.56176
14.0541	-0.56243
14.0901	-0.5631
14.1261	-0.56377
14.1622	-0.56444
14.1982	-0.56511
14.2342	-0.56577
14.2703	-0.56644
14.3063	-0.56711
14.3423	-0.56778
14.3784	-0.56845
14.4144	-0.56912
14.4505	-0.56979
14.4865	-0.57046
14.5225	-0.57113
14.5586	-0.5718
14.5946	-0.57247
14.6306	-0.57314
14.6667	-0.57381
14.7027	-0.57448
14.7387	-0.57515
14.7748	-0.57582
14.8108	-0.57649
14.8468	-0.57716
14.8829	-0.57782
14.9189	-0.57849
14.955	-0.57916
14.991	-0.57983
15.027	-0.5805
15.0631	-0.58117
15.0991	-0.58184
15.1351	-0.58251
15.1712	-0.58318
15.2072	-0.58385
15.2432	-0.58452
15.2793	-0.58519
15.3153	-0.58586
15.3514	-0.58653
15.3874	-0.5872
15.4234	-0.58787
15.4595	-0.58854
15.4955	-0.5892
15.5315	-0.58987
15.5676	-0.59054
15.6036	-0.59121
15.6396	-0.59188
15.6757	-0.59255
15.7117	-0.59322
15.7477	-0.59389
15.7838	-0.59456
15.8198	-0.59523
15.8559	-0.5959
15.8919	-0.59657
15.9279	-0.59724
15.964	-0.59791
16	-0.59858
16.036	-0.59925
16.0721	-0.59992
16.1081	-0.60059
16.1441	-0.60125
16.1802	-0.60192
16.2162	-0.60259
16.2523	-0.60326
16.2883	-0.60393
16.3243	-0.6046
16.3604	-0.60527
16.3964	-0.60594
16.4324	-0.60661
16.4685	-0.60728
16.5045	-0.60795
16.5405	-0.60862
16.5766	-0.60929
16.6126	-0.60996
16.6486	-0.61063
16.6847	-0.6113
16.7207	-0.61197
16.7568	-0.61263
16.7928	-0.6133
16.8288	-0.61397
16.8649	-0.61464
16.9009	-0.61531
16.9369	-0.61598
16.973	-0.61665
17.009	-0.61732
17.045	-0.61799
17.0811	-0.61866
17.1171	-0.61933
17.1532	-0.62
17.1892	-0.62067
17.2252	-0.62134
17.2613	-0.62201
17.2973	-0.62268
17.3333	-0.62335
17.3694	-0.62402
17.4054	-0.62468
17.4414	-0.62535
17.4775	-0.62602
17.5135	-0.62669
17.5495	-0.62736
17.5856	-0.62803
17.6216	-0.6287
17.6577	-0.62937
17.6937	-0.63004
17.7297	-0.63071
17.7658	-0.63138
17.8018	-0.63205
17.8378	-0.63272
17.8739	-0.63339
17.9099	-0.63406
17.9459	-0.63473
17.982	-0.6354
18.018	-0.63606
18.0541	-0.63673
18.0901	-0.6374
18.1261	-0.63807
18.1622	-0.63874
18.1982	-0.63941
18.2342	-0.64008
18.2703	-0.64075
18.3063	-0.64142
18.3423	-0.64209
18.3784	-0.64276
18.4144	-0.64343
18.4505	-0.6441
18.4865	-0.64477
18.5225	-0.64544
18.5586	-0.64611
18.5946	-0.64678
18.6306	-0.64745
18.6667	-0.64811
18.7027	-0.64878
18.7387	-0.64945
18.7748	-0.65012
18.8108	-0.65079
18.8468	-0.65146
18.8829	-0.65213
18.9189	-0.6528
18.955	-0.65347
18.991	-0.65414
19.027	-0.65481
19.0631	-0.65548
19.0991	-0.65615
19.1351	-0.65682
19.1712	-0.65749
19.2072	-0.65816
19.2432	-0.65883
19.2793	-0.65949
19.3153	-0.66016
19.3514	-0.66083
19.3874	-0.6615
19.4234	-0.66217
19.4595	-0.66284
19.4955	-0.66351
19.5315	-0.66418
19.5676	-0.66485
19.6036	-0.66552
19.6396	-0.66619
19.6757	-0.66686
19.7117	-0.66753
19.7477	-0.6682
19.7838	-0.66887
19.8198	-0.66954
19.8559	-0.67021
19.8919	-0.67088
19.9279	-0.67154
19.964	-0.67221
20	-0.67288
20.036	-0.67355
20.0721	-0.67422
20.1081	-0.67489
20.1441	-0.67556
20.1802	-0.67623
20.2162	-0.6769
20.2523	-0.67757
20.2883	-0.67824
20.3243	-0.67891
20.3604	-0.67958
20.3964	-0.68025
20.4324	-0.68092
20.4685	-0.68159
20.5045	-0.68226
20.5405	-0.68292
20.5766	-0.68359
20.6126	-0.68426
20.6486	-0.68493
20.6847	-0.6856
20.7207	-0.68627
20.7568	-0.68694
20.7928	-0.68761
20.8288	-0.68828
20.8649	-0.68895
20.9009	-0.68962
20.9369	-0.69029
20.973	-0.69096
21.009	-0.69163
21.045	-0.6923
21.0811	-0.69297
21.1171	-0.69364
21.1532	-0.6943
21.1892	-0.69497
21.2252	-0.69564
21.2613	-0.69631
21.2973	-0.69698
21.3333	-0.69765
21.3694	-0.69832
21.4054	-0.69899
21.4414	-0.69966
21.4775	-0.70033
21.5135	-0.701
21.5495	-0.70167
21.5856	-0.70234
21.6216	-0.70301
21.6577	-0.70368
21.6937	-0.70435
21.7297	-0.70502
21.7658	-0.70569
21.8018	-0.70635
21.8378	-0.70702
21.8739	-0.70769
21.9099	-0.70836
21.9459	-0.70903
21.982	-0.7097
22.018	-0.71037
22.0541	-0.71104
22.0901	-0.71171
22.1261	-0.71238
22.1622	-0.71305
22.1982	-0.71372
22.2342	-0.71439
22.2703	-0.71506
22.3063	-0.71573
22.3423	-0.7164
22.3784	-0.71707
22.4144	-0.71773
22.4505	-0.7184
22.4865	-0.71907
22.5225	-0.71974
22.5586	-0.72041
22.5946	-0.72108
22.6306	-0.72175
22.6667	-0.72242
22.7027	-0.72309
22.7387	-0.72376
22.7748	-0.72443
22.8108	-0.7251
22.8468	-0.72577
22.8829	-0.72644
22.9189	-0.72711
22.955	-0.72778
22.991	-0.72845
23.027	-0.72912
23.0631	-0.72978
23.0991	-0.73045
23.1351	-0.73112
23.1712	-0.73179
23.2072	-0.73246
23.2432	-0.73313
23.2793	-0.7338
23.3153	-0.73447
23.3514	-0.73514
23.3874	-0.73581
23.4234	-0.73648
23.4595	-0.73715
23.4955	-0.73782
23.5315	-0.73849
23.5676	-0.73916
23.6036	-0.73983
23.6396	-0.7405
23.6757	-0.74116
23.7117	-0.74183
23.7477	-0.7425
23.7838	-0.74317
23.8198	-0.74384
23.8559	-0.74451
23.8919	-0.74518
23.9279	-0.74585
23.964	-0.74652
24	-0.74719
24.036	-0.74786
24.0721	-0.74853
24.1081	-0.7492
24.1441	-0.74987
24.1802	-0.75054
24.2162	-0.75121
24.2523	-0.75188
24.2883	-0.75255
24.3243	-0.75321
24.3604	-0.75388
24.3964	-0.75455
24.4324	-0.75522
24.4685	-0.75589
24.5045	-0.75656
24.5405	-0.75723
24.5766	-0.7579
24.6126	-0.75857
24.6486	-0.75924
24.6847	-0.75991
24.7207	-0.76058
24.7568	-0.76125
24.7928	-0.76192
24.8288	-0.76259
24.8649	-0.76326
24.9009	-0.76393
24.9369	-0.76459
24.973	-0.76526
25.009	-0.76593
25.045	-0.7666
25.0811	-0.76727
25.1171	-0.76794
25.1532	-0.76861
25.1892	-0.76928
25.2252	-0.76995
25.2613	-0.77062
25.2973	-0.77129
25.3333	-0.77196
25.3694	-0.77263
25.4054	-0.7733
25.4414	-0.77397
25.4775	-0.77464
25.5135	-0.77531
25.5495	-0.77598
25.5856	-0.77664
25.6216	-0.77731
25.6577	-0.77798
25.6937	-0.77865
25.7297	-0.77932
25.7658	-0.77999
25.8018	-0.78066
25.8378	-0.78133
25.8739	-0.782
25.9099	-0.78267
25.9459	-0.78334
25.982	-0.78401
26.018	-0.78468
26.0541	-0.78535
26.0901	-0.78602
26.1261	-0.78669
26.1622	-0.78736
26.1982	-0.78802
26.2342	-0.78869
26.2703	-0.78936
26.3063	-0.79003
26.3423	-0.7907
26.3784	-0.79137
26.4144	-0.79204
26.4505	-0.79271
26.4865	-0.79338
26.5225	-0.79405
26.5586	-0.79472
26.5946	-0.79539
26.6306	-0.79606
26.6667	-0.79673
26.7027	-0.7974
26.7387	-0.79807
26.7748	-0.79874
26.8108	-0.7994
26.8468	-0.80007
26.8829	-0.80074
26.9189	-0.80141
26.955	-0.80208
26.991	-0.80275
27.027	-0.80342
27.0631	-0.80409
27.0991	-0.80476
27.1351	-0.80543
27.1712	-0.8061
27.2072	-0.80677
27.2432	-0.80744
27.2793	-0.80811
27.3153	-0.80878
27.3514	-0.80945
27.3874	-0.81012
27.4234	-0.81079
27.4595	-0.81145
27.4955	-0.81212
27.5315	-0.81279
27.5676	-0.81346
27.6036	-0.81413
27.6396	-0.8148
27.6757	-0.81547
27.7117	-0.81614
27.7477	-0.81681
27.7838	-0.81748
27.8198	-0.81815
27.8559	-0.81882
27.8919	-0.81949
27.9279	-0.82016
27.964	-0.82083
28	-0.8215
28.036	-0.82217
28.0721	-0.82283
28.1081	-0.8235
28.1441	-0.82417
28.1802	-0.82484
28.2162	-0.82551
28.2523	-0.82618
28.2883	-0.82685
28.3243	-0.82752
28.3604	-0.82819
28.3964	-0.82886
28.4324	-0.82953
28.4685	-0.8302
28.5045	-0.83087
28.5405	-0.83154
28.5766	-0.83221
28.6126	-0.83288
28.6486	-0.83355
28.6847	-0.83422
28.7207	-0.83488
28.7568	-0.83555
28.7928	-0.83622
28.8288	-0.83689
28.8649	-0.83756
28.9009	-0.83823
28.9369	-0.8389
28.973	-0.83957
29.009	-0.84024
29.045	-0.84091
29.0811	-0.84158
29.1171	-0.84225
29.1532	-0.84292
29.1892	-0.84359
29.2252	-0.84426
29.2613	-0.84493
29.2973	-0.8456
29.3333	-0.84626
29.3694	-0.84693
29.4054	-0.8476
29.4414	-0.84827
29.4775	-0.84894
29.5135	-0.84961
29.5495	-0.85028
29.5856	-0.85095
29.6216	-0.85162
29.6577	-0.85229
29.6937	-0.85296
29.7297	-0.85363
29.7658	-0.8543
29.8018	-0.85497
29.8378	-0.85564
29.8739	-0.85631
29.9099	-0.85698
29.9459	-0.85765
29.982	-0.85831
30.018	-0.85898
30.0541	-0.85965
30.0901	-0.86032
30.1261	-0.86099
30.1622	-0.86166
30.1982	-0.86233
30.2342	-0.863
30.2703	-0.86367
30.3063	-0.86434
30.3423	-0.86501
30.3784	-0.86568
30.4144	-0.86635
30.4505	-0.86702
30.4865	-0.86769
30.5225	-0.86836
30.5586	-0.86903
30.5946	-0.86969
30.6306	-0.87036
30.6667	-0.87103
30.7027	-0.8717
30.7387	-0.87237
30.7748	-0.87304
30.8108	-0.87371
30.8468	-0.87438
30.8829	-0.87505
30.9189	-0.87572
30.955	-0.87639
30.991	-0.87706
31.027	-0.87773
31.0631	-0.8784
31.0991	-0.87907
31.1351	-0.87974
31.1712	-0.88041
31.2072	-0.88108
31.2432	-0.88174
31.2793	-0.88241
31.3153	-0.88308
31.3514	-0.88375
31.3874	-0.88442
31.4234	-0.88509
31.4595	-0.88576
31.4955	-0.88643
31.5315	-0.8871
31.5676	-0.88777
31.6036	-0.88844
31.6396	-0.88911
31.6757	-0.88978
31.7117	-0.89045
31.7477	-0.89112
31.7838	-0.89179
31.8198	-0.89246
31.8559	-0.89312
31.8919	-0.89379
31.9279	-0.89446
31.964	-0.89513
32	-0.8958
32.036	-0.89647
32.0721	-0.89714
32.1081	-0.89781
32.1441	-0.89848
32.1802	-0.89915
32.2162	-0.89982
32.2522	-0.90049
32.2883	-0.90116
32.3243	-0.90183
32.3604	-0.9025
32.3964	-0.90317
32.4324	-0.90384
32.4685	-0.90451
32.5045	-0.90517
32.5405	-0.90584
32.5766	-0.90651
32.6126	-0.90718
32.6487	-0.90785
32.6847	-0.90852
32.7207	-0.90919
32.7568	-0.90986
32.7928	-0.91053
32.8288	-0.9112
32.8649	-0.91187
32.9009	-0.91254
32.9369	-0.91321
32.973	-0.91388
33.009	-0.91455
33.0451	-0.91522
33.0811	-0.91589
33.1171	-0.91655
33.1531	-0.91722
33.1892	-0.91789
33.2252	-0.91856
33.2613	-0.91923
33.2973	-0.9199
33.3333	-0.92057
33.3694	-0.92124
33.4054	-0.92191
33.4414	-0.92258
33.4775	-0.92325
33.5135	-0.92392
33.5496	-0.92459
33.5856	-0.92526
33.6216	-0.92593
33.6577	-0.9266
33.6937	-0.92727
33.7297	-0.92793
33.7658	-0.9286
33.8018	-0.92927
33.8378	-0.92994
33.8739	-0.93061
33.9099	-0.93128
33.946	-0.93195
33.982	-0.93262
34.018	-0.93329
34.054	-0.93396
34.0901	-0.93463
34.1261	-0.9353
34.1622	-0.93597
34.1982	-0.93664
34.2342	-0.93731
34.2703	-0.93798
34.3063	-0.93865
34.3423	-0.93932
34.3784	-0.93998
34.4144	-0.94065
34.4504	-0.94132
34.4865	-0.94199
34.5225	-0.94266
34.5586	-0.94333
34.5946	-0.944
34.6306	-0.94467
34.6667	-0.94534
34.7027	-0.94601
34.7387	-0.94668
34.7748	-0.94735
34.8108	-0.94802
34.8469	-0.94869
34.8829	-0.94936
34.9189	-0.95003
34.9549	-0.9507
34.991	-0.95136
35.027	-0.95203
35.0631	-0.9527
35.0991	-0.95337
35.1351	-0.95404
35.1712	-0.95471
35.2072	-0.95538
35.2432	-0.95605
35.2793	-0.95672
35.3153	-0.95739
35.3513	-0.95806
35.3874	-0.95873
35.4234	-0.9594
35.4595	-0.96007
35.4955	-0.96074
35.5315	-0.96141
35.5676	-0.96208
35.6036	-0.96275
35.6396	-0.96341
35.6757	-0.96408
35.7117	-0.96475
35.7478	-0.96542
35.7838	-0.96609
35.8198	-0.96676
35.8559	-0.96743
35.8919	-0.9681
35.9279	-0.96877
35.964	-0.96944
36	-0.97011
36.036	-0.97078
36.0721	-0.97145
36.1081	-0.97212
36.1441	-0.97279
36.1802	-0.97346
36.2162	-0.97413
36.2522	-0.97479
36.2883	-0.97546
36.3243	-0.97613
36.3604	-0.9768
36.3964	-0.97747
36.4324	-0.97814
36.4685	-0.97881
36.5045	-0.97948
36.5405	-0.98015
36.5766	-0.98082
36.6126	-0.98149
36.6487	-0.98216
36.6847	-0.98283
36.7207	-0.9835
36.7568	-0.98417
36.7928	-0.98484
36.8288	-0.98551
36.8649	-0.98618
36.9009	-0.98684
36.9369	-0.98751
36.973	-0.98818
37.009	-0.98885
37.0451	-0.98952
37.0811	-0.99019
37.1171	-0.99086
37.1531	-0.99153
37.1892	-0.9922
37.2252	-0.99287
37.2613	-0.99354
37.2973	-0.99421
37.3333	-0.99488
37.3694	-0.99555
37.4054	-0.99622
37.4414	-0.99689
37.4775	-0.99756
37.5135	-0.99822
37.5496	-0.99889
37.5856	-0.99956
37.6216	-1.00023
37.6577	-1.0009
37.6937	-1.00157
37.7297	-1.00224
37.7658	-1.00291
37.8018	-1.00358
37.8378	-1.00425
37.8739	-1.00492
37.9099	-1.00559
37.946	-1.00626
37.982	-1.00693
38.018	-1.0076
38.054	-1.00827
38.0901	-1.00894
38.1261	-1.00961
38.1622	-1.01027
38.1982	-1.01094
38.2342	-1.01161
38.2703	-1.01228
38.3063	-1.01295
38.3423	-1.01362
38.3784	-1.01429
38.4144	-1.01496
38.4504	-1.01563
38.4865	-1.0163
38.5225	-1.01697
38.5586	-1.01764
38.5946	-1.01831
38.6306	-1.01898
38.6667	-1.01965
38.7027	-1.02032
38.7387	-1.02099
38.7748	-1.02165
38.8108	-1.02232
38.8469	-1.02299
38.8829	-1.02366
38.9189	-1.02433
38.9549	-1.025
38.991	-1.02567
39.027	-1.02634
39.0631	-1.02701
39.0991	-1.02768
39.1351	-1.02835
39.1712	-1.02902
39.2072	-1.02969
39.2432	-1.03036
39.2793	-1.03103
39.3153	-1.0317
39.3513	-1.03237
39.3874	-1.03304
39.4234	-1.0337
39.4595	-1.03437
39.4955	-1.03504
39.5315	-1.03571
39.5676	-1.03638
39.6036	-1.03705
39.6396	-1.03772
39.6757	-1.03839
39.7117	-1.03906
39.7478	-1.03973
39.7838	-1.0404
39.8198	-1.04107
39.8559	-1.04174
39.8919	-1.04241
39.9279	-1.04308
39.964	-1.04375
40	-1.04442
