# Supplementary material for: X-ray-activated polymerization expanding the frontiers of deep-tissue hydrogel formation
Source: Nat Commun. 2024 Apr 15;15:3247. doi: 10.1038/s41467-024-47559-z (PMC11018743; doi:10.1038/s41467-024-47559-z)
Supplement: Supplementary file 4 — Source Data [file 41467_2024_47559_MOESM4_ESM.zip › Supplementary Figure 22a-10 cycles.xlsx]

## Sheet: Sheet1
X	Y	Y-error
0	0	0
1	7.93907	1.08981
3	14.7372	1.44709
5	19.5998	0.28537
7	23.2318	0.5341
10	27.7539	0.0169
15	32.1207	1.1067
20	35.7228	0.28872
25	37.5687	0.35971
30	41.2306	0.5335
35	42.8315	0.63513
40	44.0024	1.09825
50	45.448	1.16914
60	46.7085	0.63989
70	47.0789	1.37725
80	47.1386	1.0552
90	47.3238	2.1314
100	47.509	1.6844
120	47.509	2.18623
140	47.7539	2.10716
160	47.9092	1.96955
