# Supplementary material for: X-ray-activated polymerization expanding the frontiers of deep-tissue hydrogel formation
Source: Nat Commun. 2024 Apr 15;15:3247. doi: 10.1038/s41467-024-47559-z (PMC11018743; doi:10.1038/s41467-024-47559-z)
Supplement: Supplementary file 4 — Source Data [file 41467_2024_47559_MOESM4_ESM.zip › Supplementary Figure 22a-15 cycles.xlsx]

## Sheet: Sheet1
X	Y	Y-error
1	7.94941	0.93323
3	14.1362	1.28346
5	18.8466	0.44841
7	23.8118	0.43147
10	26.0582	0.32984
15	29.0317	0.59145
20	33.5149	0.77416
25	34.666	1.31074
30	37.9832	1.3394
35	39.432	0.79403
40	40.0198	1.38088
50	41.0016	2.10862
60	41.3346	1.97347
70	41.6527	1.65507
80	42.3648	1.033
90	42.6829	1.08523
100	42.7032	0.67188
120	42.8318	1.4951
140	43.0213	1.01681
160	43.001	1.4925
