# Supplementary material for: X-ray-activated polymerization expanding the frontiers of deep-tissue hydrogel formation
Source: Nat Commun. 2024 Apr 15;15:3247. doi: 10.1038/s41467-024-47559-z (PMC11018743; doi:10.1038/s41467-024-47559-z)
Supplement: Supplementary file 4 — Source Data [file 41467_2024_47559_MOESM4_ESM.zip › Supplementary Figure 22a-20 cycles.xlsx]

## Sheet: Sheet1
X	Y	Y-error
0	0	0
1	6.16645	0.21274
3	11.7188	0.71191
5	16.5269	0.49398
7	19.9357	0.95683
10	23.327	0.96513
15	27.0476	1.20071
20	30.1358	1.66355
25	32.1345	1.21316
30	34.4296	1.4477
35	36.4457	1.45185
40	37.542	1.22561
50	38.1414	1.456
60	37.998	1.45496
70	38.1414	1.456
80	38.1488	0.7721
90	38.1414	1.456
100	38.1495	1.22769
120	38.309	0.7721
140	38.4612	1.00042
160	38.1481	0.31652
