# Supplementary material for: X-ray-activated polymerization expanding the frontiers of deep-tissue hydrogel formation
Source: Nat Commun. 2024 Apr 15;15:3247. doi: 10.1038/s41467-024-47559-z (PMC11018743; doi:10.1038/s41467-024-47559-z)
Supplement: Supplementary file 4 — Source Data [file 41467_2024_47559_MOESM4_ESM.zip › Figure 2c-HNTs.xlsx]

## Sheet: Sheet1
X	Y(Normalized to [0,1])
1350.17	0.18788
1349.17	0.18641
1348.17	0.1901
1347.17	0.19398
1346.17	0.18729
1345.17	0.19042
1344.17	0.18436
1343.17	0.17631
1342.17	0.1813
1341.17	0.18562
1340.17	0.18387
1339.17	0.18174
1338.17	0.17685
1337.17	0.17664
1336.17	0.18518
1335.17	0.17895
1334.17	0.17682
1333.17	0.17856
1332.17	0.17922
1331.17	0.17115
1330.17	0.16989
1329.17	0.17571
1328.17	0.16686
1327.17	0.16682
1326.17	0.17325
1325.17	0.17385
1324.17	0.17481
1323.17	0.16714
1322.17	0.17439
1321.17	0.17332
1320.17	0.16488
1319.17	0.17371
1318.17	0.17237
1317.17	0.17302
1316.17	0.16956
1315.17	0.16766
1314.17	0.16464
1313.17	0.16663
1312.17	0.16216
1311.17	0.16529
1310.17	0.16253
1309.17	0.16273
1308.17	0.16222
1307.17	0.16099
1306.17	0.15901
1305.17	0.16881
1304.17	0.16806
1303.17	0.16875
1302.17	0.17272
1301.17	0.16425
1300.17	0.16772
1299.17	0.16324
1298.17	0.16911
1297.17	0.16583
1296.17	0.16189
1295.17	0.1661
1294.17	0.15977
1293.17	0.1643
1292.17	0.15614
1291.17	0.16095
1290.17	0.15879
1289.17	0.16769
1288.17	0.15509
1287.17	0.16564
1286.17	0.16395
1285.17	0.16285
1284.17	0.16075
1283.17	0.15888
1282.17	0.16266
1281.17	0.16411
1280.17	0.16574
1279.17	0.1654
1278.17	0.15999
1277.17	0.15606
1276.17	0.15805
1275.17	0.16256
1274.17	0.16181
1273.17	0.16261
1272.17	0.15674
1271.17	0.15778
1270.17	0.15864
1269.17	0.15759
1268.17	0.15515
1267.17	0.16736
1266.17	0.1643
1265.17	0.16636
1264.17	0.16272
1263.17	0.16552
1262.17	0.16234
1261.17	0.1643
1260.17	0.16541
1259.17	0.16798
1258.17	0.1538
1257.17	0.16136
1256.17	0.15754
1255.17	0.16233
1254.17	0.16002
1253.17	0.16204
1252.17	0.16667
1251.17	0.16797
1250.17	0.16167
1249.17	0.1585
1248.17	0.15569
1247.17	0.16703
1246.17	0.16673
1245.17	0.16617
1244.17	0.17045
1243.17	0.16905
1242.17	0.16188
1241.17	0.1591
1240.17	0.16497
1239.17	0.16898
1238.17	0.17182
1237.17	0.16374
1236.17	0.15591
1235.17	0.16378
1234.17	0.16499
1233.17	0.16627
1232.17	0.16637
1231.17	0.16893
1230.17	0.16716
1229.17	0.17132
1228.17	0.1663
1227.17	0.166
1226.17	0.16755
1225.17	0.16689
1224.17	0.16566
1223.17	0.17718
1222.17	0.17389
1221.17	0.1648
1220.17	0.16714
1219.17	0.16665
1218.17	0.16469
1217.17	0.16512
1216.17	0.16592
1215.17	0.16295
1214.17	0.16769
1213.17	0.15704
1212.17	0.15673
1211.17	0.15603
1210.17	0.16008
1209.17	0.15652
1208.17	0.16051
1207.17	0.16165
1206.17	0.15705
1205.17	0.15857
1204.17	0.15919
1203.17	0.15686
1202.17	0.16104
1201.17	0.15769
1200.17	0.16211
1199.17	0.1641
1198.17	0.16338
1197.17	0.1618
1196.17	0.16221
1195.17	0.16665
1194.17	0.15799
1193.17	0.16021
1192.17	0.16175
1191.17	0.16053
1190.17	0.1635
1189.17	0.16441
1188.17	0.1608
1187.17	0.16022
1186.17	0.16231
1185.17	0.1592
1184.17	0.16212
1183.17	0.16021
1182.17	0.16341
1181.17	0.16727
1180.17	0.15798
1179.17	0.16573
1178.17	0.16202
1177.17	0.15907
1176.17	0.15831
1175.17	0.16171
1174.17	0.16179
1173.17	0.16143
1172.17	0.15927
1171.17	0.1661
1170.17	0.15921
1169.17	0.16165
1168.17	0.16359
1167.17	0.15276
1166.17	0.16261
1165.17	0.16265
1164.17	0.16547
1163.17	0.16253
1162.17	0.16541
1161.17	0.16562
1160.17	0.15811
1159.17	0.16212
1158.17	0.16476
1157.17	0.16469
1156.17	0.16821
1155.17	0.15464
1154.17	0.16197
1153.17	0.15669
1152.17	0.17003
1151.17	0.16143
1150.17	0.16701
1149.17	0.16505
1148.17	0.17146
1147.17	0.16916
1146.17	0.16971
1145.17	0.16899
1144.17	0.16264
1143.17	0.16526
1142.17	0.1674
1141.17	0.16544
1140.17	0.16407
1139.17	0.16375
1138.17	0.17321
1137.17	0.16482
1136.17	0.16106
1135.17	0.17097
1134.17	0.17052
1133.17	0.16104
1132.17	0.16953
1131.17	0.16445
1130.17	0.16735
1129.17	0.17507
1128.17	0.17491
1127.17	0.17387
1126.17	0.16984
1125.17	0.16685
1124.17	0.17403
1123.17	0.16988
1122.17	0.16785
1121.17	0.16619
1120.17	0.17094
1119.17	0.16401
1118.17	0.16221
1117.17	0.16779
1116.17	0.17662
1115.17	0.17728
1114.17	0.17659
1113.17	0.17712
1112.17	0.17181
1111.17	0.17289
1110.17	0.17205
1109.17	0.17055
1108.17	0.17337
1107.17	0.17065
1106.17	0.16368
1105.17	0.16306
1104.17	0.17209
1103.17	0.17624
1102.17	0.1709
1101.17	0.17133
1100.17	0.17447
1099.17	0.17305
1098.17	0.17235
1097.17	0.17413
1096.17	0.17402
1095.17	0.17738
1094.17	0.17709
1093.17	0.1724
1092.17	0.17381
1091.17	0.17927
1090.17	0.17802
1089.17	0.17934
1088.17	0.17753
1087.17	0.18071
1086.17	0.17671
1085.17	0.16787
1084.17	0.1785
1083.17	0.17994
1082.17	0.17312
1081.17	0.1771
1080.17	0.17421
1079.17	0.17618
1078.17	0.17174
1077.17	0.1758
1076.17	0.17866
1075.17	0.1854
1074.17	0.18889
1073.17	0.22049
1072.17	0.24453
1071.17	0.22467
1070.17	0.19441
1069.17	0.18166
1068.17	0.17456
1067.17	0.1747
1066.17	0.17643
1065.17	0.17569
1064.17	0.1754
1063.17	0.1853
1062.17	0.18025
1061.17	0.17405
1060.17	0.1741
1059.17	0.17878
1058.17	0.17899
1057.17	0.18295
1056.17	0.17966
1055.17	0.17754
1054.17	0.17113
1053.17	0.17084
1052.17	0.18098
1051.17	0.17638
1050.17	0.18591
1049.17	0.18218
1048.17	0.1786
1047.17	0.18198
1046.17	0.18487
1045.17	0.18456
1044.17	0.18909
1043.17	0.1756
1042.17	0.1782
1041.17	0.18694
1040.17	0.181
1039.17	0.18789
1038.17	0.18713
1037.17	0.19452
1036.17	0.19228
1035.17	0.18478
1034.17	0.18465
1033.17	0.18717
1032.17	0.19779
1031.17	0.19159
1030.17	0.18266
1029.17	0.18788
1028.17	0.19512
1027.17	0.18975
1026.17	0.1967
1025.17	0.19281
1024.17	0.19179
1023.17	0.2011
1022.17	0.19871
1021.17	0.20089
1020.17	0.19869
1019.17	0.196
1018.17	0.19528
1017.17	0.20188
1016.17	0.20185
1015.17	0.20695
1014.17	0.20081
1013.17	0.19157
1012.17	0.1989
1011.17	0.19722
1010.17	0.19056
1009.17	0.19072
1008.17	0.19642
1007.17	0.2015
1006.17	0.20136
1005.17	0.20922
1004.17	0.21494
1003.17	0.22226
1002.17	0.22275
1001.17	0.23155
1000.17	0.23393
999.17	0.23393
998.17	0.21808
997.17	0.20958
996.17	0.19382
995.17	0.19548
994.17	0.18878
993.17	0.18298
992.17	0.17722
991.17	0.17425
990.17	0.16803
989.17	0.16828
988.17	0.1726
987.17	0.18138
986.17	0.18047
985.17	0.1936
984.17	0.20897
983.17	0.22283
982.17	0.23416
981.17	0.26414
980.17	0.28746
979.17	0.29744
978.17	0.28723
977.17	0.26728
976.17	0.23119
975.17	0.21138
974.17	0.18989
973.17	0.17763
972.17	0.16182
971.17	0.1545
970.17	0.1482
969.17	0.14004
968.17	0.12873
967.17	0.11822
966.17	0.11357
965.17	0.10527
964.17	0.10403
963.17	0.09983
962.17	0.10231
961.17	0.09684
960.17	0.09768
959.17	0.09759
958.17	0.10099
957.17	0.09996
956.17	0.09894
955.17	0.10292
954.17	0.10091
953.17	0.09754
952.17	0.09812
951.17	0.09631
950.17	0.10058
949.17	0.09348
948.17	0.09631
947.17	0.09657
946.17	0.09377
945.17	0.0963
944.17	0.09987
943.17	0.0983
942.17	0.09832
941.17	0.09819
940.17	0.10039
939.17	0.10101
938.17	0.10079
937.17	0.09826
936.17	0.09996
935.17	0.09741
934.17	0.09531
933.17	0.10066
932.17	0.10227
931.17	0.10149
930.17	0.10211
929.17	0.09854
928.17	0.09876
927.17	0.09274
926.17	0.09575
925.17	0.10395
924.17	0.09694
923.17	0.10248
922.17	0.10338
921.17	0.09673
920.17	0.10061
919.17	0.10311
918.17	0.09846
917.17	0.10724
916.17	0.10364
915.17	0.09823
914.17	0.09816
913.17	0.09715
912.17	0.09979
911.17	0.09948
910.17	0.10614
909.17	0.10272
908.17	0.10549
907.17	0.10109
906.17	0.09754
905.17	0.09861
904.17	0.0997
903.17	0.09983
902.17	0.09973
901.17	0.09816
900.17	0.10033
899.17	0.09745
898.17	0.10218
897.17	0.09956
896.17	0.10384
895.17	0.10204
894.17	0.10094
893.17	0.09993
892.17	0.10123
891.17	0.09884
890.17	0.10073
889.17	0.10244
888.17	0.10346
887.17	0.09994
886.17	0.10474
885.17	0.10188
884.17	0.10484
883.17	0.09785
882.17	0.10264
881.17	0.10008
880.17	0.09989
879.17	0.09904
878.17	0.10201
877.17	0.10206
876.17	0.10113
875.17	0.1013
874.17	0.10709
873.17	0.10257
872.17	0.1006
871.17	0.10119
870.17	0.10438
869.17	0.10342
868.17	0.09643
867.17	0.10219
866.17	0.10704
865.17	0.10259
864.17	0.10179
863.17	0.10295
862.17	0.10128
861.17	0.10532
860.17	0.10135
859.17	0.10329
858.17	0.10706
857.17	0.10809
856.17	0.10529
855.17	0.10345
854.17	0.10087
853.17	0.1044
852.17	0.09951
851.17	0.10656
850.17	0.10315
849.17	0.10656
848.17	0.10556
847.17	0.10791
846.17	0.10501
845.17	0.1067
844.17	0.10902
843.17	0.11087
842.17	0.10653
841.17	0.10871
840.17	0.10299
839.17	0.09766
838.17	0.10557
837.17	0.10157
836.17	0.10493
835.17	0.10703
834.17	0.11061
833.17	0.109
832.17	0.10736
831.17	0.10741
830.17	0.11035
829.17	0.11166
828.17	0.10688
827.17	0.10374
826.17	0.10685
825.17	0.10065
824.17	0.10391
823.17	0.10778
822.17	0.11214
821.17	0.10724
820.17	0.10749
819.17	0.1088
818.17	0.10653
817.17	0.11086
816.17	0.10499
815.17	0.10391
814.17	0.10826
813.17	0.11065
812.17	0.10749
811.17	0.10398
810.17	0.10944
809.17	0.10343
808.17	0.10879
807.17	0.11361
806.17	0.11341
805.17	0.1106
804.17	0.10896
803.17	0.10996
802.17	0.11397
801.17	0.10846
800.17	0.11005
799.17	0.11392
798.17	0.10438
797.17	0.11124
796.17	0.10759
795.17	0.1127
794.17	0.11169
793.17	0.112
792.17	0.10952
791.17	0.11206
790.17	0.11719
789.17	0.10938
788.17	0.11169
787.17	0.10413
786.17	0.10869
785.17	0.10905
784.17	0.10679
783.17	0.11468
782.17	0.1087
781.17	0.10785
780.17	0.10968
779.17	0.10974
778.17	0.112
777.17	0.11502
776.17	0.11165
775.17	0.10941
774.17	0.10609
773.17	0.10782
772.17	0.11465
771.17	0.11115
770.17	0.10938
769.17	0.11297
768.17	0.11022
767.17	0.10965
766.17	0.10849
765.17	0.11557
764.17	0.11893
763.17	0.11569
762.17	0.11371
761.17	0.11464
760.17	0.10972
759.17	0.11211
758.17	0.11491
757.17	0.11566
756.17	0.11253
755.17	0.1134
754.17	0.114
753.17	0.11527
752.17	0.11844
751.17	0.12148
750.17	0.11707
749.17	0.11349
748.17	0.11345
747.17	0.11317
746.17	0.1133
745.17	0.11307
744.17	0.11176
743.17	0.11367
742.17	0.11049
741.17	0.11255
740.17	0.11004
739.17	0.12073
738.17	0.1228
737.17	0.11373
736.17	0.11403
735.17	0.11736
734.17	0.11403
733.17	0.11611
732.17	0.11367
731.17	0.11594
730.17	0.11452
729.17	0.1141
728.17	0.11541
727.17	0.11799
726.17	0.11833
725.17	0.12452
724.17	0.11885
723.17	0.12035
722.17	0.11867
721.17	0.11954
720.17	0.11473
719.17	0.11857
718.17	0.12218
717.17	0.1199
716.17	0.12583
715.17	0.12228
714.17	0.11594
713.17	0.11653
712.17	0.11983
711.17	0.11724
710.17	0.12287
709.17	0.12732
708.17	0.11993
707.17	0.11831
706.17	0.12442
705.17	0.12174
704.17	0.11477
703.17	0.11598
702.17	0.11284
701.17	0.1163
700.17	0.11611
699.17	0.11687
698.17	0.12211
697.17	0.12162
696.17	0.11801
695.17	0.12024
694.17	0.11398
693.17	0.12514
692.17	0.11899
691.17	0.11887
690.17	0.12303
689.17	0.12092
688.17	0.12398
687.17	0.12348
686.17	0.12028
685.17	0.12768
684.17	0.12172
683.17	0.11988
682.17	0.12176
681.17	0.11778
680.17	0.12158
679.17	0.11934
678.17	0.11502
677.17	0.12098
676.17	0.1235
675.17	0.12528
674.17	0.12558
673.17	0.12509
672.17	0.12504
671.17	0.12871
670.17	0.12667
669.17	0.12477
668.17	0.1203
667.17	0.12493
666.17	0.128
665.17	0.12738
664.17	0.13004
663.17	0.13
662.17	0.13077
661.17	0.12955
660.17	0.12786
659.17	0.12208
658.17	0.12209
657.17	0.12311
656.17	0.11957
655.17	0.12525
654.17	0.12821
653.17	0.12561
652.17	0.12973
651.17	0.12973
650.17	0.12496
649.17	0.13047
648.17	0.12718
647.17	0.13053
646.17	0.13241
645.17	0.13113
644.17	0.1308
643.17	0.13186
642.17	0.12793
641.17	0.12833
640.17	0.1249
639.17	0.13251
638.17	0.13013
637.17	0.12347
636.17	0.13099
635.17	0.13336
634.17	0.12418
633.17	0.12606
632.17	0.13032
631.17	0.13233
630.17	0.12759
629.17	0.1369
628.17	0.1285
627.17	0.1248
626.17	0.12856
625.17	0.13356
624.17	0.13426
623.17	0.12753
622.17	0.12968
621.17	0.12948
620.17	0.13227
619.17	0.13678
618.17	0.1379
617.17	0.1404
616.17	0.13892
615.17	0.13466
614.17	0.13287
613.17	0.13297
612.17	0.13525
611.17	0.1338
610.17	0.13139
609.17	0.1284
608.17	0.13503
607.17	0.12909
606.17	0.13512
605.17	0.12444
604.17	0.12688
603.17	0.12974
602.17	0.13268
601.17	0.13686
600.17	0.13459
599.17	0.13578
598.17	0.1362
597.17	0.13029
596.17	0.13637
595.17	0.13344
594.17	0.13625
593.17	0.1322
592.17	0.13409
591.17	0.13736
590.17	0.13683
589.17	0.13711
588.17	0.13649
587.17	0.13704
586.17	0.13858
585.17	0.14136
584.17	0.1357
583.17	0.13593
582.17	0.13835
581.17	0.1424
580.17	0.14045
579.17	0.13648
578.17	0.14123
577.17	0.14079
576.17	0.1387
575.17	0.14094
574.17	0.13954
573.17	0.14086
572.17	0.14061
571.17	0.13353
570.17	0.13139
569.17	0.13421
568.17	0.12188
567.17	0.13084
566.17	0.13529
565.17	0.13398
564.17	0.12988
563.17	0.13069
562.17	0.13862
561.17	0.14769
560.17	0.14951
559.17	0.15444
558.17	0.16556
557.17	0.17723
556.17	0.18307
555.17	0.18206
554.17	0.17485
553.17	0.16448
552.17	0.15201
551.17	0.1316
550.17	0.12304
549.17	0.11923
548.17	0.11668
547.17	0.10416
546.17	0.09278
545.17	0.08726
544.17	0.08012
543.17	0.06943
542.17	0.06471
541.17	0.05143
540.17	0.04825
539.17	0.04418
538.17	0.04385
537.17	0.05033
536.17	0.05212
535.17	0.07072
534.17	0.19
533.17	0.58483
532.17	1
531.17	0.79181
530.17	0.31294
529.17	0.08658
528.17	0.04656
527.17	0.04013
526.17	0.03625
525.17	0.03524
524.17	0.03698
523.17	0.03845
522.17	0.03646
521.17	0.03526
520.17	0.03364
519.17	0.03313
518.17	0.03161
517.17	0.03359
516.17	0.03159
515.17	0.03304
514.17	0.03253
513.17	0.03205
512.17	0.03078
511.17	0.03203
510.17	0.03337
509.17	0.03168
508.17	0.03492
507.17	0.03459
506.17	0.03241
505.17	0.02946
504.17	0.03152
503.17	0.03352
502.17	0.03846
501.17	0.0388
500.17	0.04104
499.17	0.05407
498.17	0.06372
497.17	0.06342
496.17	0.04594
495.17	0.0373
494.17	0.03263
493.17	0.02817
492.17	0.0293
491.17	0.02674
490.17	0.02773
489.17	0.02876
488.17	0.02956
487.17	0.03309
486.17	0.03336
485.17	0.02932
484.17	0.02765
483.17	0.02307
482.17	0.02554
481.17	0.0268
480.17	0.02807
479.17	0.02633
478.17	0.02726
477.17	0.02878
476.17	0.0282
475.17	0.02719
474.17	0.02932
473.17	0.02537
472.17	0.0248
471.17	0.02661
470.17	0.02655
469.17	0.02461
468.17	0.02487
467.17	0.02614
466.17	0.02204
465.17	0.02256
464.17	0.02604
463.17	0.0303
462.17	0.0285
461.17	0.02651
460.17	0.03025
459.17	0.0303
458.17	0.02985
457.17	0.02834
456.17	0.0263
455.17	0.02456
454.17	0.02652
453.17	0.02548
452.17	0.02822
451.17	0.02801
450.17	0.02781
449.17	0.027
448.17	0.03152
447.17	0.02876
446.17	0.02526
445.17	0.02782
444.17	0.02752
443.17	0.02675
442.17	0.0274
441.17	0.02886
440.17	0.0272
439.17	0.02724
438.17	0.02601
437.17	0.02777
436.17	0.0267
435.17	0.02697
434.17	0.02852
433.17	0.02537
432.17	0.02662
431.17	0.02674
430.17	0.02851
429.17	0.02751
428.17	0.025
427.17	0.02428
426.17	0.02483
425.17	0.02549
424.17	0.02716
423.17	0.02785
422.17	0.02465
421.17	0.02795
420.17	0.02897
419.17	0.03071
418.17	0.02686
417.17	0.02384
416.17	0.02812
415.17	0.02746
414.17	0.02598
413.17	0.02711
412.17	0.02805
411.17	0.02813
410.17	0.02954
409.17	0.03075
408.17	0.02939
407.17	0.03015
406.17	0.02994
405.17	0.02799
404.17	0.02613
403.17	0.02569
402.17	0.0273
401.17	0.02653
400.17	0.02846
399.17	0.0283
398.17	0.02639
397.17	0.0288
396.17	0.02742
395.17	0.02778
394.17	0.0293
393.17	0.02745
392.17	0.02575
391.17	0.02713
390.17	0.03082
389.17	0.02964
388.17	0.02864
387.17	0.0253
386.17	0.03022
385.17	0.02566
384.17	0.02731
383.17	0.03142
382.17	0.03129
381.17	0.03096
380.17	0.03051
379.17	0.02776
378.17	0.02652
377.17	0.02789
376.17	0.02891
375.17	0.03151
374.17	0.02896
373.17	0.02755
372.17	0.02793
371.17	0.02941
370.17	0.03126
369.17	0.0274
368.17	0.02758
367.17	0.0309
366.17	0.02988
365.17	0.03306
364.17	0.03139
363.17	0.03097
362.17	0.02814
361.17	0.02803
360.17	0.02829
359.17	0.02945
358.17	0.02516
357.17	0.02828
356.17	0.02688
355.17	0.02806
354.17	0.03165
353.17	0.02692
352.17	0.0285
351.17	0.0291
350.17	0.02913
349.17	0.03126
348.17	0.02704
347.17	0.02645
346.17	0.028
345.17	0.03016
344.17	0.02976
343.17	0.0305
342.17	0.03125
341.17	0.02892
340.17	0.02938
339.17	0.03187
338.17	0.02905
337.17	0.02842
336.17	0.02917
335.17	0.02916
334.17	0.02939
333.17	0.03055
332.17	0.02967
331.17	0.03049
330.17	0.03099
329.17	0.03141
328.17	0.03345
327.17	0.0315
326.17	0.03438
325.17	0.03019
324.17	0.02883
323.17	0.03258
322.17	0.02937
321.17	0.03252
320.17	0.03092
319.17	0.03015
318.17	0.03148
317.17	0.0287
316.17	0.02647
315.17	0.02753
314.17	0.03056
313.17	0.03242
312.17	0.03114
311.17	0.03426
310.17	0.03142
309.17	0.03416
308.17	0.0312
307.17	0.03142
306.17	0.03226
305.17	0.03286
304.17	0.03336
303.17	0.03179
302.17	0.03064
301.17	0.0326
300.17	0.0309
299.17	0.02877
298.17	0.03056
297.17	0.02777
296.17	0.02853
295.17	0.03159
294.17	0.02667
293.17	0.02822
292.17	0.03066
291.17	0.03034
290.17	0.0324
289.17	0.03571
288.17	0.0327
287.17	0.03439
286.17	0.0459
285.17	0.06585
284.17	0.06351
283.17	0.04611
282.17	0.02922
281.17	0.02911
280.17	0.02781
279.17	0.02896
278.17	0.02886
277.17	0.02816
276.17	0.03003
275.17	0.02797
274.17	0.02788
273.17	0.02814
272.17	0.028
271.17	0.03053
270.17	0.02933
269.17	0.03041
268.17	0.02766
267.17	0.02825
266.17	0.02837
265.17	0.02959
264.17	0.02873
263.17	0.03094
262.17	0.03044
261.17	0.02975
260.17	0.02811
259.17	0.02878
258.17	0.03163
257.17	0.02798
256.17	0.02824
255.17	0.02818
254.17	0.02958
253.17	0.0267
252.17	0.03047
251.17	0.0264
250.17	0.02516
249.17	0.03336
248.17	0.03095
247.17	0.02973
246.17	0.02789
245.17	0.03003
244.17	0.03128
243.17	0.02984
242.17	0.02654
241.17	0.03008
240.17	0.02938
239.17	0.03031
238.17	0.02928
237.17	0.03055
236.17	0.03003
235.17	0.03121
234.17	0.02959
233.17	0.03132
232.17	0.03167
231.17	0.03181
230.17	0.03112
229.17	0.02751
228.17	0.02913
227.17	0.02989
226.17	0.03177
225.17	0.03094
224.17	0.02949
223.17	0.03079
222.17	0.03123
221.17	0.0304
220.17	0.0292
219.17	0.03485
218.17	0.03081
217.17	0.02995
216.17	0.0309
215.17	0.03263
214.17	0.03059
213.17	0.02996
212.17	0.03043
211.17	0.02868
210.17	0.02871
209.17	0.03041
208.17	0.02931
207.17	0.03127
206.17	0.03088
205.17	0.03205
204.17	0.02949
203.17	0.03204
202.17	0.03235
201.17	0.03126
200.17	0.03193
199.17	0.03222
198.17	0.03312
197.17	0.03082
196.17	0.03053
195.17	0.03018
194.17	0.03184
193.17	0.03367
192.17	0.03346
191.17	0.03319
190.17	0.03141
189.17	0.03357
188.17	0.035
187.17	0.03295
186.17	0.03418
185.17	0.03243
184.17	0.03516
183.17	0.03685
182.17	0.03379
181.17	0.03412
180.17	0.03742
179.17	0.03714
178.17	0.03596
177.17	0.03832
176.17	0.0369
175.17	0.03689
174.17	0.03492
173.17	0.03313
172.17	0.03357
171.17	0.03115
170.17	0.03212
169.17	0.03433
168.17	0.03058
167.17	0.03094
166.17	0.02766
165.17	0.02769
164.17	0.02814
163.17	0.02759
162.17	0.02417
161.17	0.02445
160.17	0.0242
159.17	0.02816
158.17	0.03061
157.17	0.03425
156.17	0.04795
155.17	0.07628
154.17	0.09987
153.17	0.09361
152.17	0.06487
151.17	0.04117
150.17	0.03145
149.17	0.03075
148.17	0.02997
147.17	0.02738
146.17	0.02887
145.17	0.02924
144.17	0.02864
143.17	0.03025
142.17	0.02729
141.17	0.02715
140.17	0.02945
139.17	0.02977
138.17	0.02733
137.17	0.02624
136.17	0.02443
135.17	0.02419
134.17	0.02332
133.17	0.02395
132.17	0.02454
131.17	0.02494
130.17	0.02343
129.17	0.02424
128.17	0.02422
127.17	0.02617
126.17	0.02503
125.17	0.02215
124.17	0.02392
123.17	0.02405
122.17	0.02832
121.17	0.04502
120.17	0.07064
119.17	0.08347
118.17	0.05628
117.17	0.02985
116.17	0.02031
115.17	0.01569
114.17	0.01634
113.17	0.01683
112.17	0.01636
111.17	0.01466
110.17	0.01283
109.17	0.01295
108.17	0.01375
107.17	0.0125
106.17	0.01551
105.17	0.02553
104.17	0.06716
103.17	0.10889
102.17	0.08139
101.17	0.02968
100.17	0.01617
99.17	0.01425
98.17	0.01523
97.17	0.01444
96.17	0.01471
95.17	0.0139
94.17	0.01293
93.17	0.01237
92.17	0.01297
91.17	0.0106
90.17	0.01028
89.17	0.01185
88.17	0.01163
87.17	0.01014
86.17	0.00878
85.17	0.008
84.17	0.00793
83.17	0.00886
82.17	0.00896
81.17	0.00862
80.17	0.00648
79.17	0.00807
78.17	0.00794
77.17	0.0116
76.17	0.02606
75.17	0.05558
74.17	0.0566
73.17	0.02616
72.17	0.00938
71.17	0.00823
70.17	0.00864
69.17	0.00895
68.17	0.00914
67.17	0.0079
66.17	0.00786
65.17	0.01073
64.17	0.01336
63.17	0.01138
62.17	0.00885
61.17	0.00774
60.17	0.00635
59.17	0.00659
58.17	0.00717
57.17	0.0074
56.17	0.0085
55.17	0.00975
54.17	0.01108
53.17	0.00897
52.17	0.00825
51.17	0.00978
50.17	0.0092
49.17	0.00889
48.17	0.00897
47.17	0.0095
46.17	0.00943
45.17	0.00765
44.17	0.0087
43.17	0.00727
42.17	0.00682
41.17	0.00703
40.17	0.00641
39.17	0.00567
38.17	0.00522
37.17	0.00493
36.17	0.00484
35.17	0.00448
34.17	0.00485
33.17	0.00678
32.17	0.00787
31.17	0.01043
30.17	0.00851
29.17	0.00811
28.17	0.01224
27.17	0.01878
26.17	0.02645
25.17	0.03207
24.17	0.03089
23.17	0.02071
22.17	0.00989
21.17	0.00475
20.17	0.00301
19.17	0.00265
18.17	0.00161
17.17	0.00156
16.17	0.00156
15.17	0.00382
14.17	0.0048
13.17	0.00526
12.17	0.00642
11.17	0.00896
10.17	0.00792
9.17	0.00729
8.17	0.00726
7.17	0.0078
6.17	0.00774
5.17	0.00477
4.17	0.00146
3.17	0.000145
2.17	2.15e-05
1.17	0
0.17	0
-0.83	0
-1.83	0
-2.83	0
-3.83	0
-4.83	0
-5.83	0
-6.83	0
-7.83	0
-8.83	0
-9.83	0
