# Supplementary material for: X-ray-activated polymerization expanding the frontiers of deep-tissue hydrogel formation
Source: Nat Commun. 2024 Apr 15;15:3247. doi: 10.1038/s41467-024-47559-z (PMC11018743; doi:10.1038/s41467-024-47559-z)
Supplement: Supplementary file 4 — Source Data [file 41467_2024_47559_MOESM4_ESM.zip › Figure 2c-HNTs@YF3Tb3+.xlsx]

## Sheet: Sheet1
X	Y(Normalized to [1,2])
1350.17	1.25565
1349.17	1.25263
1348.17	1.24899
1347.17	1.25077
1346.17	1.25058
1345.17	1.25351
1344.17	1.24781
1343.17	1.24617
1342.17	1.24664
1341.17	1.24442
1340.17	1.23823
1339.17	1.23916
1338.17	1.23968
1337.17	1.23693
1336.17	1.23785
1335.17	1.23309
1334.17	1.235
1333.17	1.23234
1332.17	1.23483
1331.17	1.23337
1330.17	1.23253
1329.17	1.2313
1328.17	1.23531
1327.17	1.23286
1326.17	1.22602
1325.17	1.22421
1324.17	1.23006
1323.17	1.22548
1322.17	1.22638
1321.17	1.22737
1320.17	1.21909
1319.17	1.22387
1318.17	1.21989
1317.17	1.22591
1316.17	1.21824
1315.17	1.22416
1314.17	1.21777
1313.17	1.21853
1312.17	1.21891
1311.17	1.22112
1310.17	1.21962
1309.17	1.21999
1308.17	1.22092
1307.17	1.21806
1306.17	1.22026
1305.17	1.21829
1304.17	1.22405
1303.17	1.21826
1302.17	1.21634
1301.17	1.21577
1300.17	1.21806
1299.17	1.21843
1298.17	1.21304
1297.17	1.21284
1296.17	1.2166
1295.17	1.2156
1294.17	1.2142
1293.17	1.21372
1292.17	1.21679
1291.17	1.21086
1290.17	1.21247
1289.17	1.21367
1288.17	1.21032
1287.17	1.21174
1286.17	1.21398
1285.17	1.21242
1284.17	1.21217
1283.17	1.21083
1282.17	1.21312
1281.17	1.21507
1280.17	1.21798
1279.17	1.21937
1278.17	1.22216
1277.17	1.22138
1276.17	1.22101
1275.17	1.21065
1274.17	1.21458
1273.17	1.20694
1272.17	1.20543
1271.17	1.20495
1270.17	1.21088
1269.17	1.20918
1268.17	1.20964
1267.17	1.20851
1266.17	1.20669
1265.17	1.20708
1264.17	1.20907
1263.17	1.21104
1262.17	1.20754
1261.17	1.20507
1260.17	1.20812
1259.17	1.20645
1258.17	1.20811
1257.17	1.20489
1256.17	1.20825
1255.17	1.20457
1254.17	1.2061
1253.17	1.20713
1252.17	1.20696
1251.17	1.20959
1250.17	1.20375
1249.17	1.21025
1248.17	1.20794
1247.17	1.20862
1246.17	1.21262
1245.17	1.21967
1244.17	1.22124
1243.17	1.22142
1242.17	1.21605
1241.17	1.21726
1240.17	1.21423
1239.17	1.21071
1238.17	1.20733
1237.17	1.20247
1236.17	1.20461
1235.17	1.20736
1234.17	1.20732
1233.17	1.20571
1232.17	1.20951
1231.17	1.20867
1230.17	1.2067
1229.17	1.21098
1228.17	1.2093
1227.17	1.20781
1226.17	1.20334
1225.17	1.20857
1224.17	1.20734
1223.17	1.20384
1222.17	1.20701
1221.17	1.20337
1220.17	1.20213
1219.17	1.20566
1218.17	1.2002
1217.17	1.20294
1216.17	1.20007
1215.17	1.19923
1214.17	1.19844
1213.17	1.20254
1212.17	1.20183
1211.17	1.1991
1210.17	1.19485
1209.17	1.1994
1208.17	1.20079
1207.17	1.20082
1206.17	1.20286
1205.17	1.19901
1204.17	1.20215
1203.17	1.19826
1202.17	1.19856
1201.17	1.19962
1200.17	1.20229
1199.17	1.20033
1198.17	1.20305
1197.17	1.19969
1196.17	1.19854
1195.17	1.20036
1194.17	1.19645
1193.17	1.19728
1192.17	1.20006
1191.17	1.2001
1190.17	1.19683
1189.17	1.20116
1188.17	1.20337
1187.17	1.19984
1186.17	1.20343
1185.17	1.2021
1184.17	1.20183
1183.17	1.19879
1182.17	1.19879
1181.17	1.19983
1180.17	1.20071
1179.17	1.201
1178.17	1.20022
1177.17	1.2008
1176.17	1.20555
1175.17	1.20394
1174.17	1.20558
1173.17	1.20284
1172.17	1.20441
1171.17	1.19969
1170.17	1.20368
1169.17	1.20324
1168.17	1.20774
1167.17	1.20521
1166.17	1.20543
1165.17	1.20896
1164.17	1.20795
1163.17	1.20787
1162.17	1.20553
1161.17	1.20321
1160.17	1.20144
1159.17	1.20541
1158.17	1.20372
1157.17	1.20688
1156.17	1.20685
1155.17	1.20482
1154.17	1.2072
1153.17	1.20501
1152.17	1.20852
1151.17	1.20857
1150.17	1.21047
1149.17	1.21139
1148.17	1.20689
1147.17	1.21146
1146.17	1.21058
1145.17	1.21287
1144.17	1.2113
1143.17	1.20949
1142.17	1.20806
1141.17	1.2106
1140.17	1.20698
1139.17	1.21045
1138.17	1.21198
1137.17	1.21202
1136.17	1.2114
1135.17	1.21424
1134.17	1.21349
1133.17	1.21539
1132.17	1.21083
1131.17	1.21167
1130.17	1.21098
1129.17	1.21221
1128.17	1.21295
1127.17	1.21366
1126.17	1.21287
1125.17	1.21299
1124.17	1.21207
1123.17	1.2151
1122.17	1.21752
1121.17	1.21554
1120.17	1.21962
1119.17	1.21875
1118.17	1.21528
1117.17	1.21674
1116.17	1.21664
1115.17	1.2166
1114.17	1.21621
1113.17	1.21529
1112.17	1.21199
1111.17	1.21735
1110.17	1.21481
1109.17	1.21904
1108.17	1.21851
1107.17	1.21424
1106.17	1.21731
1105.17	1.21758
1104.17	1.2174
1103.17	1.21762
1102.17	1.22067
1101.17	1.21803
1100.17	1.21832
1099.17	1.21562
1098.17	1.22082
1097.17	1.22225
1096.17	1.22085
1095.17	1.22046
1094.17	1.2188
1093.17	1.21812
1092.17	1.22069
1091.17	1.21885
1090.17	1.21987
1089.17	1.2246
1088.17	1.22214
1087.17	1.21432
1086.17	1.2175
1085.17	1.2209
1084.17	1.22347
1083.17	1.22082
1082.17	1.22434
1081.17	1.22141
1080.17	1.21974
1079.17	1.22533
1078.17	1.2274
1077.17	1.22467
1076.17	1.22618
1075.17	1.22461
1074.17	1.23677
1073.17	1.24032
1072.17	1.23839
1071.17	1.22706
1070.17	1.22615
1069.17	1.22569
1068.17	1.22611
1067.17	1.23079
1066.17	1.22718
1065.17	1.226
1064.17	1.23428
1063.17	1.22939
1062.17	1.22604
1061.17	1.22516
1060.17	1.23113
1059.17	1.23044
1058.17	1.23003
1057.17	1.22762
1056.17	1.23293
1055.17	1.22813
1054.17	1.23114
1053.17	1.2325
1052.17	1.23755
1051.17	1.23111
1050.17	1.23125
1049.17	1.23504
1048.17	1.23514
1047.17	1.23452
1046.17	1.23748
1045.17	1.23891
1044.17	1.23658
1043.17	1.23893
1042.17	1.23864
1041.17	1.23914
1040.17	1.24454
1039.17	1.23987
1038.17	1.23883
1037.17	1.2406
1036.17	1.24134
1035.17	1.2415
1034.17	1.24072
1033.17	1.24081
1032.17	1.24292
1031.17	1.24384
1030.17	1.24121
1029.17	1.24505
1028.17	1.24942
1027.17	1.24847
1026.17	1.25045
1025.17	1.25334
1024.17	1.25219
1023.17	1.24856
1022.17	1.25227
1021.17	1.25255
1020.17	1.25254
1019.17	1.25122
1018.17	1.25778
1017.17	1.25943
1016.17	1.25814
1015.17	1.2563
1014.17	1.25406
1013.17	1.25455
1012.17	1.24814
1011.17	1.2536
1010.17	1.25039
1009.17	1.2603
1008.17	1.26114
1007.17	1.26496
1006.17	1.26792
1005.17	1.26574
1004.17	1.27835
1003.17	1.28357
1002.17	1.28676
1001.17	1.28551
1000.17	1.28536
999.17	1.27603
998.17	1.27376
997.17	1.26355
996.17	1.25679
995.17	1.25244
994.17	1.25059
993.17	1.24549
992.17	1.24648
991.17	1.23833
990.17	1.23755
989.17	1.24492
988.17	1.24662
987.17	1.25205
986.17	1.26225
985.17	1.27584
984.17	1.29734
983.17	1.31023
982.17	1.32759
981.17	1.35009
980.17	1.35553
979.17	1.34175
978.17	1.32094
977.17	1.29354
976.17	1.26737
975.17	1.25863
974.17	1.24722
973.17	1.2398
972.17	1.23079
971.17	1.22538
970.17	1.21126
969.17	1.20398
968.17	1.19873
967.17	1.19042
966.17	1.18282
965.17	1.18033
964.17	1.18384
963.17	1.17887
962.17	1.18617
961.17	1.1865
960.17	1.18258
959.17	1.18217
958.17	1.17988
957.17	1.17835
956.17	1.1784
955.17	1.17836
954.17	1.18118
953.17	1.18135
952.17	1.18201
951.17	1.18241
950.17	1.18105
949.17	1.17883
948.17	1.17856
947.17	1.18274
946.17	1.18437
945.17	1.18198
944.17	1.18018
943.17	1.1837
942.17	1.18406
941.17	1.18377
940.17	1.18176
939.17	1.18411
938.17	1.18206
937.17	1.1863
936.17	1.18629
935.17	1.18681
934.17	1.18427
933.17	1.18526
932.17	1.18481
931.17	1.185
930.17	1.18447
929.17	1.18559
928.17	1.18195
927.17	1.18309
926.17	1.18576
925.17	1.18667
924.17	1.18489
923.17	1.18286
922.17	1.18859
921.17	1.19069
920.17	1.18333
919.17	1.18886
918.17	1.18851
917.17	1.18926
916.17	1.1899
915.17	1.18754
914.17	1.18951
913.17	1.19165
912.17	1.1872
911.17	1.18562
910.17	1.19036
909.17	1.18941
908.17	1.18952
907.17	1.18876
906.17	1.19044
905.17	1.18998
904.17	1.19265
903.17	1.19269
902.17	1.19438
901.17	1.1861
900.17	1.18963
899.17	1.19684
898.17	1.19671
897.17	1.19615
896.17	1.19201
895.17	1.19347
894.17	1.19608
893.17	1.19361
892.17	1.1936
891.17	1.19205
890.17	1.19547
889.17	1.19384
888.17	1.19913
887.17	1.1935
886.17	1.19712
885.17	1.19836
884.17	1.19296
883.17	1.19712
882.17	1.19531
881.17	1.19874
880.17	1.19793
879.17	1.20122
878.17	1.2041
877.17	1.20567
876.17	1.19582
875.17	1.19828
874.17	1.20137
873.17	1.19809
872.17	1.20033
871.17	1.19734
870.17	1.20215
869.17	1.20166
868.17	1.20572
867.17	1.20338
866.17	1.20537
865.17	1.20041
864.17	1.20696
863.17	1.2014
862.17	1.20563
861.17	1.20797
860.17	1.21259
859.17	1.2258
858.17	1.22212
857.17	1.22045
856.17	1.21017
855.17	1.20048
854.17	1.19815
853.17	1.19343
852.17	1.19515
851.17	1.20438
850.17	1.20564
849.17	1.19581
848.17	1.19384
847.17	1.18642
846.17	1.19132
845.17	1.19075
844.17	1.19289
843.17	1.1923
842.17	1.19333
841.17	1.19724
840.17	1.19929
839.17	1.1959
838.17	1.19726
837.17	1.20017
836.17	1.20864
835.17	1.23037
834.17	1.25746
833.17	1.29248
832.17	1.32141
831.17	1.29663
830.17	1.23245
829.17	1.19244
828.17	1.1795
827.17	1.17757
826.17	1.17582
825.17	1.17587
824.17	1.17444
823.17	1.17343
822.17	1.17606
821.17	1.17587
820.17	1.16898
819.17	1.1693
818.17	1.1722
817.17	1.17032
816.17	1.16693
815.17	1.1683
814.17	1.17245
813.17	1.16849
812.17	1.17256
811.17	1.17177
810.17	1.1667
809.17	1.17026
808.17	1.1712
807.17	1.16913
806.17	1.16742
805.17	1.16978
804.17	1.16525
803.17	1.1763
802.17	1.17346
801.17	1.17344
800.17	1.17247
799.17	1.17377
798.17	1.17487
797.17	1.17181
796.17	1.16924
795.17	1.17175
794.17	1.17355
793.17	1.17178
792.17	1.17143
791.17	1.17329
790.17	1.17003
789.17	1.16967
788.17	1.17074
787.17	1.17556
786.17	1.16983
785.17	1.17225
784.17	1.17659
783.17	1.17454
782.17	1.17399
781.17	1.17736
780.17	1.17453
779.17	1.17242
778.17	1.17679
777.17	1.17364
776.17	1.17372
775.17	1.1774
774.17	1.17353
773.17	1.17288
772.17	1.17504
771.17	1.17753
770.17	1.17655
769.17	1.1765
768.17	1.17534
767.17	1.17803
766.17	1.18154
765.17	1.1741
764.17	1.17424
763.17	1.17604
762.17	1.17809
761.17	1.17993
760.17	1.17809
759.17	1.17951
758.17	1.17929
757.17	1.18219
756.17	1.17882
755.17	1.18107
754.17	1.18081
753.17	1.17958
752.17	1.17953
751.17	1.18273
750.17	1.18141
749.17	1.18226
748.17	1.18058
747.17	1.18275
746.17	1.17968
745.17	1.18365
744.17	1.18054
743.17	1.18226
742.17	1.18214
741.17	1.17916
740.17	1.18125
739.17	1.17961
738.17	1.18084
737.17	1.18224
736.17	1.1814
735.17	1.18373
734.17	1.18511
733.17	1.17852
732.17	1.18305
731.17	1.18269
730.17	1.18182
729.17	1.18261
728.17	1.18585
727.17	1.18131
726.17	1.18385
725.17	1.18745
724.17	1.18801
723.17	1.19141
722.17	1.19132
721.17	1.19465
720.17	1.19287
719.17	1.19062
718.17	1.18855
717.17	1.19215
716.17	1.18929
715.17	1.19485
714.17	1.19522
713.17	1.2013
712.17	1.19726
711.17	1.1907
710.17	1.18611
709.17	1.18557
708.17	1.18328
707.17	1.18109
706.17	1.1743
705.17	1.17844
704.17	1.17741
703.17	1.18144
702.17	1.18374
701.17	1.18316
700.17	1.17895
699.17	1.17422
698.17	1.16336
697.17	1.16087
696.17	1.15566
695.17	1.15517
694.17	1.14941
693.17	1.15022
692.17	1.15414
691.17	1.1523
690.17	1.15581
689.17	1.16718
688.17	1.23248
687.17	1.39435
686.17	1.5429
685.17	1.4654
684.17	1.27816
683.17	1.17839
682.17	1.1544
681.17	1.15413
680.17	1.15204
679.17	1.15154
678.17	1.15025
677.17	1.14924
676.17	1.1487
675.17	1.14576
674.17	1.15445
673.17	1.15333
672.17	1.14774
671.17	1.15165
670.17	1.14965
669.17	1.15008
668.17	1.153
667.17	1.15062
666.17	1.15313
665.17	1.15129
664.17	1.15158
663.17	1.15207
662.17	1.15335
661.17	1.15039
660.17	1.15016
659.17	1.15277
658.17	1.1484
657.17	1.15271
656.17	1.15505
655.17	1.15438
654.17	1.15348
653.17	1.15436
652.17	1.15536
651.17	1.15468
650.17	1.15497
649.17	1.15616
648.17	1.15564
647.17	1.15439
646.17	1.15368
645.17	1.15874
644.17	1.156
643.17	1.15326
642.17	1.15681
641.17	1.15374
640.17	1.15604
639.17	1.15435
638.17	1.15549
637.17	1.15375
636.17	1.15784
635.17	1.15903
634.17	1.15956
633.17	1.15483
632.17	1.16024
631.17	1.15453
630.17	1.16301
629.17	1.16006
628.17	1.1589
627.17	1.15841
626.17	1.15926
625.17	1.15876
624.17	1.15904
623.17	1.16009
622.17	1.15853
621.17	1.16294
620.17	1.16208
619.17	1.16456
618.17	1.16292
617.17	1.16294
616.17	1.15946
615.17	1.15995
614.17	1.16192
613.17	1.15951
612.17	1.16122
611.17	1.16093
610.17	1.16362
609.17	1.16565
608.17	1.16394
607.17	1.16408
606.17	1.1653
605.17	1.16734
604.17	1.16607
603.17	1.16529
602.17	1.16248
601.17	1.16202
600.17	1.16597
599.17	1.16659
598.17	1.16799
597.17	1.16584
596.17	1.16931
595.17	1.17015
594.17	1.17006
593.17	1.17135
592.17	1.17337
591.17	1.16619
590.17	1.17284
589.17	1.17562
588.17	1.17261
587.17	1.16929
586.17	1.17627
585.17	1.17505
584.17	1.17824
583.17	1.1729
582.17	1.17286
581.17	1.17689
580.17	1.17367
579.17	1.17417
578.17	1.17338
577.17	1.17539
576.17	1.17536
575.17	1.17357
574.17	1.17359
573.17	1.17382
572.17	1.17437
571.17	1.16988
570.17	1.1647
569.17	1.17165
568.17	1.16824
567.17	1.16525
566.17	1.16816
565.17	1.1675
564.17	1.16879
563.17	1.1726
562.17	1.18534
561.17	1.19358
560.17	1.20589
559.17	1.20689
558.17	1.21716
557.17	1.21366
556.17	1.21253
555.17	1.20736
554.17	1.19895
553.17	1.18884
552.17	1.17505
551.17	1.16587
550.17	1.15505
549.17	1.14699
548.17	1.14258
547.17	1.13866
546.17	1.12906
545.17	1.12043
544.17	1.11205
543.17	1.10086
542.17	1.09239
541.17	1.08531
540.17	1.0827
539.17	1.07922
538.17	1.08244
537.17	1.08251
536.17	1.10474
535.17	1.20302
534.17	1.55736
533.17	2
532.17	1.8969
531.17	1.39468
530.17	1.14072
529.17	1.09005
528.17	1.07959
527.17	1.07455
526.17	1.07464
525.17	1.07088
524.17	1.07454
523.17	1.07348
522.17	1.07071
521.17	1.07133
520.17	1.07042
519.17	1.07325
518.17	1.07431
517.17	1.07226
516.17	1.06702
515.17	1.07194
514.17	1.07053
513.17	1.07149
512.17	1.07239
511.17	1.07186
510.17	1.0709
509.17	1.07093
508.17	1.07043
507.17	1.07217
506.17	1.07128
505.17	1.06915
504.17	1.07394
503.17	1.07161
502.17	1.07156
501.17	1.07331
500.17	1.07843
499.17	1.07784
498.17	1.07757
497.17	1.07323
496.17	1.07055
495.17	1.07007
494.17	1.06975
493.17	1.07043
492.17	1.07194
491.17	1.07423
490.17	1.07052
489.17	1.07041
488.17	1.0717
487.17	1.07087
486.17	1.07113
485.17	1.07135
484.17	1.06976
483.17	1.07115
482.17	1.07185
481.17	1.0701
480.17	1.07257
479.17	1.07479
478.17	1.07317
477.17	1.07283
476.17	1.07267
475.17	1.07201
474.17	1.07427
473.17	1.07168
472.17	1.07398
471.17	1.07413
470.17	1.07534
469.17	1.07247
468.17	1.07462
467.17	1.0728
466.17	1.07291
465.17	1.07532
464.17	1.07295
463.17	1.07436
462.17	1.071
461.17	1.07286
460.17	1.07472
459.17	1.07388
458.17	1.07356
457.17	1.07545
456.17	1.07405
455.17	1.07504
454.17	1.07387
453.17	1.07016
452.17	1.07296
451.17	1.07456
450.17	1.07266
449.17	1.07547
448.17	1.07352
447.17	1.07473
446.17	1.07402
445.17	1.07364
444.17	1.07714
443.17	1.07559
442.17	1.0757
441.17	1.07612
440.17	1.07875
439.17	1.07727
438.17	1.07581
437.17	1.07455
436.17	1.07626
435.17	1.07672
434.17	1.07595
433.17	1.07467
432.17	1.07689
431.17	1.07615
430.17	1.07577
429.17	1.07488
428.17	1.07663
427.17	1.07868
426.17	1.07859
425.17	1.07851
424.17	1.0757
423.17	1.07683
422.17	1.07709
421.17	1.07825
420.17	1.07933
419.17	1.07595
418.17	1.07651
417.17	1.07516
416.17	1.07764
415.17	1.07726
414.17	1.07754
413.17	1.07857
412.17	1.07727
411.17	1.07902
410.17	1.07561
409.17	1.07657
408.17	1.07576
407.17	1.07577
406.17	1.07464
405.17	1.07546
404.17	1.08247
403.17	1.09141
402.17	1.09505
401.17	1.08603
400.17	1.08245
399.17	1.08822
398.17	1.09457
397.17	1.09258
396.17	1.09059
395.17	1.08564
394.17	1.07777
393.17	1.07721
392.17	1.0706
391.17	1.07298
390.17	1.07104
389.17	1.06988
388.17	1.07233
387.17	1.07264
386.17	1.07068
385.17	1.07021
384.17	1.06923
383.17	1.07306
382.17	1.06978
381.17	1.0692
380.17	1.06826
379.17	1.07058
378.17	1.07014
377.17	1.07101
376.17	1.06913
375.17	1.07001
374.17	1.0702
373.17	1.07049
372.17	1.0688
371.17	1.06968
370.17	1.06963
369.17	1.06953
368.17	1.07038
367.17	1.07376
366.17	1.06957
365.17	1.06971
364.17	1.06916
363.17	1.06924
362.17	1.07229
361.17	1.07088
360.17	1.07268
359.17	1.07234
358.17	1.06877
357.17	1.0722
356.17	1.07268
355.17	1.0707
354.17	1.07107
353.17	1.07125
352.17	1.07202
351.17	1.07339
350.17	1.07194
349.17	1.07249
348.17	1.07744
347.17	1.07411
346.17	1.07155
345.17	1.06953
344.17	1.07071
343.17	1.07184
342.17	1.07294
341.17	1.07478
340.17	1.07427
339.17	1.07262
338.17	1.0728
337.17	1.07172
336.17	1.07061
335.17	1.07265
334.17	1.0713
333.17	1.06972
332.17	1.07489
331.17	1.075
330.17	1.07217
329.17	1.07421
328.17	1.07505
327.17	1.0732
326.17	1.07318
325.17	1.07185
324.17	1.07109
323.17	1.06838
322.17	1.06757
321.17	1.06824
320.17	1.0724
319.17	1.07492
318.17	1.07757
317.17	1.08604
316.17	1.10361
315.17	1.11969
314.17	1.107
313.17	1.0893
312.17	1.07178
311.17	1.06502
310.17	1.06532
309.17	1.06255
308.17	1.06547
307.17	1.06605
306.17	1.07167
305.17	1.09345
304.17	1.13021
303.17	1.155
302.17	1.14337
301.17	1.10369
300.17	1.07635
299.17	1.06384
298.17	1.0592
297.17	1.0571
296.17	1.05441
295.17	1.05464
294.17	1.05459
293.17	1.0539
292.17	1.05605
291.17	1.05649
290.17	1.05933
289.17	1.06359
288.17	1.06999
287.17	1.07461
286.17	1.07934
285.17	1.07628
284.17	1.06369
283.17	1.0551
282.17	1.05388
281.17	1.05274
280.17	1.05349
279.17	1.05085
278.17	1.05386
277.17	1.05297
276.17	1.05062
275.17	1.05064
274.17	1.05105
273.17	1.05153
272.17	1.052
271.17	1.05303
270.17	1.05007
269.17	1.04973
268.17	1.05154
267.17	1.0524
266.17	1.05194
265.17	1.05314
264.17	1.05096
263.17	1.05118
262.17	1.05485
261.17	1.05165
260.17	1.05277
259.17	1.0537
258.17	1.05074
257.17	1.05157
256.17	1.05109
255.17	1.05135
254.17	1.05056
253.17	1.05142
252.17	1.05432
251.17	1.05162
250.17	1.05043
249.17	1.05327
248.17	1.05174
247.17	1.0517
246.17	1.05498
245.17	1.05471
244.17	1.0541
243.17	1.05098
242.17	1.05124
241.17	1.05507
240.17	1.05398
239.17	1.05309
238.17	1.05445
237.17	1.05584
236.17	1.05599
235.17	1.0536
234.17	1.0552
233.17	1.05546
232.17	1.05405
231.17	1.05367
230.17	1.05533
229.17	1.05366
228.17	1.05509
227.17	1.05017
226.17	1.0548
225.17	1.05486
224.17	1.05442
223.17	1.05541
222.17	1.05653
221.17	1.05356
220.17	1.05581
219.17	1.05397
218.17	1.05295
217.17	1.05441
216.17	1.0564
215.17	1.05506
214.17	1.0552
213.17	1.05509
212.17	1.05662
211.17	1.05606
210.17	1.05703
209.17	1.05721
208.17	1.05793
207.17	1.05573
206.17	1.05533
205.17	1.05555
204.17	1.05516
203.17	1.05564
202.17	1.05712
201.17	1.05751
200.17	1.06017
199.17	1.05977
198.17	1.06114
197.17	1.06042
196.17	1.06008
195.17	1.05838
194.17	1.05742
193.17	1.05744
192.17	1.05553
191.17	1.05576
190.17	1.05506
189.17	1.0569
188.17	1.0572
187.17	1.05801
186.17	1.05684
185.17	1.05837
184.17	1.05913
183.17	1.05703
182.17	1.05758
181.17	1.06012
180.17	1.06042
179.17	1.06045
178.17	1.06109
177.17	1.0638
176.17	1.06687
175.17	1.06524
174.17	1.06436
173.17	1.05884
172.17	1.0564
171.17	1.05057
170.17	1.0475
169.17	1.04264
168.17	1.04269
167.17	1.0409
166.17	1.03772
165.17	1.03759
164.17	1.0443
163.17	1.07829
162.17	1.12824
161.17	1.16081
160.17	1.17725
159.17	1.15034
158.17	1.0832
157.17	1.05904
156.17	1.07863
155.17	1.11288
154.17	1.11979
153.17	1.09065
152.17	1.06359
151.17	1.05057
150.17	1.04354
149.17	1.04067
148.17	1.03906
147.17	1.03656
146.17	1.03417
145.17	1.03464
144.17	1.03443
143.17	1.0347
142.17	1.03304
141.17	1.03277
140.17	1.03262
139.17	1.03249
138.17	1.03301
137.17	1.03166
136.17	1.0316
135.17	1.03157
134.17	1.02976
133.17	1.03113
132.17	1.02892
131.17	1.02828
130.17	1.0289
129.17	1.02935
128.17	1.03035
127.17	1.02844
126.17	1.03004
125.17	1.02931
124.17	1.03082
123.17	1.03317
122.17	1.04284
121.17	1.06546
120.17	1.08735
119.17	1.07246
118.17	1.04397
117.17	1.03003
116.17	1.02613
115.17	1.02239
114.17	1.02108
113.17	1.0196
112.17	1.01901
111.17	1.01814
110.17	1.01867
109.17	1.01948
108.17	1.0191
107.17	1.01924
106.17	1.02642
105.17	1.05191
104.17	1.10745
103.17	1.11977
102.17	1.06629
101.17	1.02958
100.17	1.02178
99.17	1.02024
98.17	1.01914
97.17	1.02064
96.17	1.01911
95.17	1.01915
94.17	1.01811
93.17	1.01801
92.17	1.01807
91.17	1.01759
90.17	1.01807
89.17	1.01696
88.17	1.01637
87.17	1.01716
86.17	1.01553
85.17	1.01478
84.17	1.01583
83.17	1.0151
82.17	1.01505
81.17	1.01315
80.17	1.01377
79.17	1.01528
78.17	1.01669
77.17	1.02479
76.17	1.04712
75.17	1.06397
74.17	1.04394
73.17	1.02093
72.17	1.01439
71.17	1.01662
70.17	1.01506
69.17	1.01585
68.17	1.01564
67.17	1.01647
66.17	1.01714
65.17	1.01846
64.17	1.01906
63.17	1.01812
62.17	1.018
61.17	1.01724
60.17	1.01531
59.17	1.01488
58.17	1.01464
57.17	1.01442
56.17	1.01426
55.17	1.01492
54.17	1.01582
53.17	1.01437
52.17	1.01595
51.17	1.01675
50.17	1.01736
49.17	1.01899
48.17	1.02269
47.17	1.02422
46.17	1.02034
45.17	1.01461
44.17	1.01362
43.17	1.015
42.17	1.01245
41.17	1.01355
40.17	1.01234
39.17	1.01083
38.17	1.00925
37.17	1.00854
36.17	1.00958
35.17	1.00963
34.17	1.01104
33.17	1.0153
32.17	1.02232
31.17	1.02989
30.17	1.03033
29.17	1.03229
28.17	1.03863
27.17	1.05016
26.17	1.05639
25.17	1.04843
24.17	1.03226
23.17	1.01741
22.17	1.00768
21.17	1.00379
20.17	1.00287
19.17	1.00202
18.17	1.00164
17.17	1.00187
16.17	1.00316
15.17	1.00501
14.17	1.00635
13.17	1.00976
12.17	1.01125
11.17	1.01321
10.17	1.0165
9.17	1.01778
8.17	1.01506
7.17	1.01025
6.17	1.00657
5.17	1.00316
4.17	1.00125
3.17	1.00045
2.17	1.00014
1.17	1.00007
0.17	1.00005
-0.83	1.00007
-1.83	1.00001
-2.83	1.00006
-3.83	1.00005
-4.83	1
-5.83	1.00001
-6.83	1.00003
-7.83	1.00002
-8.83	1.00002
-9.83	1
