# Supplementary material for: X-ray-activated polymerization expanding the frontiers of deep-tissue hydrogel formation
Source: Nat Commun. 2024 Apr 15;15:3247. doi: 10.1038/s41467-024-47559-z (PMC11018743; doi:10.1038/s41467-024-47559-z)
Supplement: Supplementary file 4 — Source Data [file 41467_2024_47559_MOESM4_ESM.zip › Figure 2d.xlsx]

## Sheet: Sheet1
698	30248.2
697.95	30161.8
697.9	30358.3
697.85	30672.3
697.8	30317.2
697.75	30165.7
697.7	30073.4
697.65	30186.9
697.6	30214.5
697.55	30305.4
697.5	30031.6
697.45	29963.2
697.4	29841.6
697.35	29678.3
697.3	29646.1
697.25	29252
697.2	29880.9
697.15	29492.3
697.1	29367
697.05	29503
697	29589.5
696.95	29474.7
696.9	29196.7
696.85	28617.5
696.8	28999.7
696.75	28823.6
696.7	29119.3
696.65	28835.9
696.6	28858.5
696.55	28401.7
696.5	28324.1
696.45	28693.9
696.4	28248.5
696.35	28600
696.3	28789.6
696.25	28323
696.2	28651.7
696.15	28197.8
696.1	28143.8
696.05	28412
696	27905.4
695.95	28191.8
695.9	28029.3
695.85	28334.5
695.8	28320.8
695.75	28332.6
695.7	28388.2
695.65	28079.1
695.6	28020.3
695.55	28388.2
695.5	28411.5
695.45	28235.1
695.4	28050
695.35	27443.3
695.3	27620.6
695.25	27632.7
695.2	27218.6
695.15	27567.8
695.1	27945.8
695.05	28163.7
695	28057.5
694.95	27307.8
694.9	27822.4
694.85	28305.8
694.8	27836.8
694.75	27707.9
694.7	27957.9
694.65	27668.4
694.6	27936.6
694.55	27584.5
694.5	27206.3
694.45	27734.4
694.4	27555.4
694.35	28128.5
694.3	27685.7
694.25	27360.8
694.2	27980.9
694.15	27779.3
694.1	27893.2
694.05	27377.4
694	27600.8
693.95	27266.5
693.9	26949.9
693.85	27653.1
693.8	27372.3
693.75	26768.3
693.7	26892.1
693.65	26908
693.6	27541.4
693.55	27400.6
693.5	27186
693.45	27379.8
693.4	27241.6
693.35	27313.4
693.3	27850.8
693.25	27451.6
693.2	27033.9
693.15	27481.8
693.1	27343.7
693.05	27409.7
693	27141.3
692.95	27327.3
692.9	27200.4
692.85	27143.3
692.8	27728
692.75	27642.7
692.7	27427.6
692.65	26859.4
692.6	26963.6
692.55	27218.5
692.5	27448.7
692.45	26966.2
692.4	27050.6
692.35	27220.3
692.3	27236.6
692.25	26831.1
692.2	27290.5
692.15	26968.9
692.1	26722
692.05	27267.2
692	27533.6
691.95	27632.4
691.9	26869.7
691.85	27391.9
691.8	27545.6
691.75	26731.4
691.7	27246.8
691.65	26739.8
691.6	27355
691.55	27507.2
691.5	27103.7
691.45	26719.7
691.4	26782.2
691.35	27224.7
691.3	26931.7
691.25	27565.9
691.2	27478.8
691.15	26989.4
691.1	27204
691.05	27427.3
691	27758.8
690.95	27310.5
690.9	27202.4
690.85	27314.2
690.8	27528.5
690.75	27335.1
690.7	27085
690.65	27054.1
690.6	26723.2
690.55	26686.4
690.5	27235.9
690.45	27221.2
690.4	27450
690.35	27257.3
690.3	27474.8
690.25	27668.7
690.2	27412.5
690.15	27636.8
690.1	27466.3
690.05	27666.7
690	27404.1
689.95	27795.7
689.9	27553.4
689.85	27459.6
689.8	27537.8
689.75	27349.8
689.7	27532
689.65	27765
689.6	28284.9
689.55	27647.8
689.5	27845.8
689.45	27434.2
689.4	27763
689.35	28106
689.3	27894.3
689.25	27894.1
689.2	28239
689.15	28598.3
689.1	28513.7
689.05	28380.6
689	28268.9
688.95	28622.8
688.9	28691.5
688.85	29104.6
688.8	29167.3
688.75	29314.4
688.7	29947.3
688.65	30366.3
688.6	30220.9
688.55	30732.2
688.5	30899.9
688.45	30854.7
688.4	31702.8
688.35	31780.4
688.3	32576.5
688.25	32963.1
688.2	33849.1
688.15	34459.1
688.1	35461.4
688.05	36724.3
688	37300.7
687.95	38829.4
687.9	39694.4
687.85	41627.2
687.8	43138.7
687.75	44703.7
687.7	46928.2
687.65	48820.9
687.6	51380.5
687.55	53621.4
687.5	56211
687.45	60370.1
687.4	62120
687.35	65271.8
687.3	68583.1
687.25	73258.8
687.2	77324.7
687.15	81259.9
687.1	85633.8
687.05	89857
687	94183.6
686.95	99608.6
686.9	103556
686.85	107479
686.8	113723
686.75	118297
686.7	122762
686.65	127545
686.6	130899
686.55	134458
686.5	138856
686.45	140825
686.4	144999
686.35	148059
686.3	149087
686.25	150834
686.2	152575
686.15	152413
686.1	152143
686.05	152253
686	150088
685.95	148243
685.9	146793
685.85	143641
685.8	141185
685.75	138115
685.7	133833
685.65	131243
685.6	126009
685.55	121893
685.5	116725
685.45	112528
685.4	106922
685.35	102243
685.3	98137.7
685.25	93118.9
685.2	87889.9
685.15	85257.1
685.1	81602.7
685.05	75714.1
685	72116.6
684.95	69312.3
684.9	64681.3
684.85	61297.3
684.8	59141.2
684.75	56245.4
684.7	52649.9
684.65	50670.8
684.6	48403.8
684.55	46014.9
684.5	44525.8
684.45	41814.5
684.4	40587.2
684.35	39290.8
684.3	37698.3
684.25	36523.6
684.2	35680.2
684.15	35379.6
684.1	33860.8
684.05	33327.4
684	32540.3
683.95	32443.6
683.9	31510.5
683.85	30817.1
683.8	30989.2
683.75	30858.5
683.7	30830.7
683.65	30345
683.6	29471
683.55	29199.1
683.5	29285.2
683.45	29555
683.4	28837.1
683.35	28358.1
683.3	28714.8
683.25	28566.1
683.2	28567.8
683.15	28660.9
683.1	28890.1
683.05	28723.8
683	27994.2
682.95	27715.9
682.9	28246.2
682.85	28413
682.8	28051.8
682.75	27796.7
682.7	27381.8
682.65	28173.9
682.6	28079.4
682.55	27610.1
682.5	27406.2
682.45	27516.2
682.4	27700.1
682.35	27273.3
682.3	27235.9
682.25	27560.2
682.2	27815.3
682.15	27701.1
682.1	27477.9
682.05	27762
682	27902.9
681.95	27316.7
681.9	27683.8
681.85	27174.5
681.8	27364.9
681.75	27270.5
681.7	27808.9
681.65	27780.5
681.6	27508.1
681.55	27260.4
681.5	27727.4
681.45	26978.1
681.4	27423.5
681.35	27463
681.3	27502.6
681.25	28074
681.2	27620.1
681.15	27516
681.1	27280.5
681.05	27702.1
681	27957.5
680.95	27751.1
680.9	27417.4
680.85	26817.4
680.8	27472.4
680.75	27566.2
680.7	27159.6
680.65	27231.8
680.6	27063.3
680.55	26832.6
680.5	27148.5
680.45	26899.4
680.4	27572.6
680.35	27096.4
680.3	26458.5
680.25	27731.4
680.2	27037.6
680.15	27093
680.1	26941.5
680.05	27032.1
680	27443.1
679.95	27729
679.9	27262.7
679.85	27604.5
679.8	27276.4
679.75	27288.4
679.7	27104.4
679.65	27405.9
679.6	27299.9
679.55	27219.9
679.5	27442.9
679.45	27862.8
679.4	27065.5
679.35	27230.3
679.3	26873.5
679.25	27332.2
679.2	27318.4
679.15	26856.8
679.1	27405.5
679.05	27198.8
679	26733.3
678.95	26798.6
678.9	27128.6
678.85	27020.2
678.8	26990.8
678.75	27385.4
678.7	26933.8
678.65	26814.1
678.6	27067.7
678.55	27467.8
678.5	27075.5
678.45	27111.2
678.4	27079.7
678.35	26911.3
678.3	27209.7
678.25	26868
678.2	26810.1
678.15	27080.5
678.1	27088.6
678.05	26985.6
678	27384.2
