# Supplementary material for: X-ray-activated polymerization expanding the frontiers of deep-tissue hydrogel formation
Source: Nat Commun. 2024 Apr 15;15:3247. doi: 10.1038/s41467-024-47559-z (PMC11018743; doi:10.1038/s41467-024-47559-z)
Supplement: Supplementary file 4 — Source Data [file 41467_2024_47559_MOESM4_ESM.zip › Figure 2e.xlsx]

## Sheet: Sheet1
170	4067.89
169.95	4074.37
169.9	4079.83
169.85	4084.27
169.8	4087.69
169.75	4090.08
169.7	4091.45
169.65	4091.8
169.6	4091.13
169.55	4089.43
169.5	4086.71
169.45	4082.97
169.4	4078.2
169.35	4074.92
169.3	4074.52
169.25	4084.78
169.2	4076.67
169.15	4047.15
169.1	4030.36
169.05	4021.42
169	4021.26
168.95	4013.27
168.9	3993.25
168.85	3967
168.8	3938.6
168.75	3921.84
168.7	3912.56
168.65	3900.25
168.6	3884.24
168.55	3873.18
168.5	3864.77
168.45	3853.86
168.4	3835.6
168.35	3817.5
168.3	3812.76
168.25	3809.15
168.2	3799.89
168.15	3785.49
168.1	3795.69
168.05	3805.4
168	3790.44
167.95	3758.53
167.9	3764.98
167.85	3753.27
167.8	3741.34
167.75	3737.05
167.7	3723.46
167.65	3706.51
167.6	3708.21
167.55	3699.13
167.5	3685.3
167.45	3679.11
167.4	3671.78
167.35	3664.73
167.3	3660.98
167.25	3647.09
167.2	3623.74
167.15	3601.47
167.1	3601.84
167.05	3604.86
167	3599.85
166.95	3593.88
166.9	3603.33
166.85	3600.38
166.8	3585.26
166.75	3566.88
166.7	3577.14
166.65	3573.77
166.6	3572.44
166.55	3563.6
166.5	3554.83
166.45	3547.19
166.4	3541.77
166.35	3537.89
166.3	3541.31
166.25	3541.07
166.2	3539.31
166.15	3540.27
166.1	3540.79
166.05	3555.32
166	3560.91
165.95	3559.2
165.9	3550.37
165.85	3527.23
165.8	3506.35
165.75	3493.33
165.7	3478.64
165.65	3459.74
165.6	3452.67
165.55	3439.12
165.5	3427.86
165.45	3406.49
165.4	3396.08
165.35	3383.42
165.3	3382.06
165.25	3368.45
165.2	3364.5
165.15	3361.9
165.1	3351.7
165.05	3352.32
165	3364.6
164.95	3373.96
164.9	3380.97
164.85	3399.17
164.8	3397
164.75	3372.17
164.7	3355.13
164.65	3357.13
164.6	3362.94
164.55	3371.55
164.5	3381.06
164.45	3401.52
164.4	3422.16
164.35	3437.75
164.3	3443.35
164.25	3482.49
164.2	3530.03
164.15	3568.99
164.1	3609.61
164.05	3648.09
164	3687.47
163.95	3732.15
163.9	3793.44
163.85	3870.81
163.8	3931.05
163.75	4014.07
163.7	4103.55
163.65	4214.39
163.6	4326.97
163.55	4450.64
163.5	4604.78
163.45	4779.77
163.4	4951.51
163.35	5136.08
163.3	5335.11
163.25	5567.38
163.2	5833.87
163.15	6104.75
163.1	6363.02
163.05	6661.06
163	6990.71
162.95	7327.12
162.9	7667.77
162.85	8048.2
162.8	8425.26
162.75	8846.69
162.7	9270.09
162.65	9697.43
162.6	10110
162.55	10529.3
162.5	10930.5
162.45	11367.6
162.4	11792.7
162.35	12207.4
162.3	12617.4
162.25	13004.3
162.2	13346
162.15	13712.4
162.1	14051.5
162.05	14351
162	14598.8
161.95	14785.3
161.9	14933.5
161.85	15095.1
161.8	15209.6
161.75	15269.9
161.7	15313.2
161.65	15328.6
161.6	15319
161.55	15296.7
161.5	15234.4
161.45	15159.5
161.4	15052.4
161.35	14930.4
161.3	14832.6
161.25	14758.3
161.2	14651.8
161.15	14572.5
161.1	14495.8
161.05	14430.9
161	14433.3
160.95	14481.6
160.9	14543.5
160.85	14632.3
160.8	14764.8
160.75	14905.4
160.7	15093.8
160.65	15320.7
160.6	15555.9
160.55	15825.5
160.5	16121.3
160.45	16435
160.4	16803.1
160.35	17160.8
160.3	17539
160.25	17898.8
160.2	18252.5
160.15	18571.5
160.1	18880.8
160.05	19122
160	19342.7
159.95	19514.3
159.9	19651.9
159.85	19748.4
159.8	19804.6
159.75	19801.3
159.7	19736.2
159.65	19594.8
159.6	19401.7
159.55	19138.1
159.5	18829.5
159.45	18426.1
159.4	17963.3
159.35	17465.7
159.3	16923.6
159.25	16385.2
159.2	15824.3
159.15	15220.4
159.1	14605.3
159.05	13972.2
159	13334.8
158.95	12653.6
158.9	12005.4
158.85	11358.1
158.8	10756.9
158.75	10156
158.7	9596.99
158.65	9026.17
158.6	8499.46
158.55	8018.62
158.5	7572.87
158.45	7175.24
158.4	6801.98
158.35	6447.71
158.3	6112.35
158.25	5804.85
158.2	5551.29
158.15	5333.76
158.1	5137.41
158.05	4986.26
158	4835.97
157.95	4704.58
157.9	4587.84
157.85	4490.64
157.8	4398.86
157.75	4322.52
157.7	4287
157.65	4261.75
157.6	4226.55
157.55	4200.33
157.5	4177.19
157.45	4150.23
157.4	4165.12
157.35	4187.61
157.3	4229.06
157.25	4253.72
157.2	4283.49
157.15	4335.08
157.1	4379.35
157.05	4424.64
157	4479.26
156.95	4526.5
156.9	4585.43
156.85	4652.24
156.8	4705.43
156.75	4787.87
156.7	4869.91
156.65	4957.42
156.6	5057.86
156.55	5163.99
156.5	5268.42
156.45	5372.33
156.4	5465.28
156.35	5605.05
156.3	5742.76
156.25	5882.99
156.2	6053.06
156.15	6228.14
156.1	6403.83
156.05	6594.05
156	6789.39
155.95	6992.31
155.9	7196.79
155.85	7430.33
155.8	7655.17
155.75	7882.33
155.7	8131.32
155.65	8390.44
155.6	8663.91
155.55	8969.07
155.5	9263.42
155.45	9550.61
155.4	9865.51
155.35	10142.6
155.3	10424.9
155.25	10727
155.2	10998.9
155.15	11300.9
155.1	11573.5
155.05	11848.4
155	12112
154.95	12366.1
154.9	12576.1
154.85	12770.5
154.8	12934
154.75	13069.5
154.7	13230.5
154.65	13364.8
154.6	13422.1
154.55	13474.5
154.5	13513.5
154.45	13505.1
154.4	13470.6
154.35	13407.2
154.3	13322.2
154.25	13225.1
154.2	13092.3
154.15	12925
154.1	12770
154.05	12573.4
154	12354.2
153.95	12158.1
153.9	11939
153.85	11681.4
153.8	11413.9
153.75	11156.1
153.7	10873.5
153.65	10583.2
153.6	10310
153.55	10046.8
153.5	9805.79
153.45	9515.08
153.4	9225.68
153.35	8975.36
153.3	8726.69
153.25	8457.45
153.2	8218.6
153.15	7998.78
153.1	7785.92
153.05	7580.43
153	7355
152.95	7174.71
152.9	6983.58
152.85	6803.68
152.8	6649.22
152.75	6491.35
152.7	6339.15
152.65	6189.82
152.6	6077.39
152.55	5975.51
152.5	5858.85
152.45	5754.99
152.4	5652.31
152.35	5552.96
152.3	5465.83
152.25	5383.31
152.2	5324.12
152.15	5263.04
152.1	5199.67
152.05	5133.65
152	5080.93
151.95	5027.55
151.9	4973.8
151.85	4915.28
151.8	4857.57
151.75	4822.28
151.7	4775.78
151.65	4742.53
151.6	4695.29
151.55	4641.31
151.5	4614.47
151.45	4585.73
151.4	4555.85
151.35	4520.87
151.3	4485
151.25	4453.06
151.2	4400.62
151.15	4366.51
151.1	4338.31
151.05	4306.58
151	4274.11
150.95	4250.59
150.9	4218.45
150.85	4184.7
150.8	4144.57
150.75	4106.57
150.7	4061.57
150.65	4017.44
150.6	3974.35
150.55	3947.54
150.5	3923.11
150.45	3901.07
150.4	3881.41
150.35	3864.13
150.3	3849.24
150.25	3836.73
150.2	3826.6
150.15	3818.85
150.1	3813.49
150.05	3810.51
150	3809.91
