# Supplementary material for: X-ray-activated polymerization expanding the frontiers of deep-tissue hydrogel formation
Source: Nat Commun. 2024 Apr 15;15:3247. doi: 10.1038/s41467-024-47559-z (PMC11018743; doi:10.1038/s41467-024-47559-z)
Supplement: Supplementary file 4 — Source Data [file 41467_2024_47559_MOESM4_ESM.zip › Figure 2f.xlsx]

## Sheet: Sheet1
410	7251.24
409.95	7264.83
409.9	7277.67
409.85	7289.76
409.8	7301.09
409.75	7311.66
409.7	7321.48
409.65	7330.54
409.6	7338.84
409.55	7346.39
409.5	7353.19
409.45	7359.22
409.4	7364.51
409.35	7372.41
409.3	7379.48
409.25	7384.92
409.2	7389.06
409.15	7391.59
409.1	7391.76
409.05	7389.03
409	7382.67
408.95	7373.96
408.9	7363.53
408.85	7351.84
408.8	7339.67
408.75	7327.25
408.7	7315.16
408.65	7302.47
408.6	7291.13
408.55	7279.98
408.5	7269.61
408.45	7259.88
408.4	7251.57
408.35	7244.88
408.3	7238.34
408.25	7233.47
408.2	7229.91
408.15	7227.88
408.1	7225.87
408.05	7224.25
408	7223.56
407.95	7224.92
407.9	7226.19
407.85	7227.56
407.8	7227.08
407.75	7227.16
407.7	7226.85
407.65	7225.63
407.6	7222.89
407.55	7218
407.5	7212.21
407.45	7205.41
407.4	7197.5
407.35	7188.87
407.3	7180.79
407.25	7173.42
407.2	7165.86
407.15	7158.5
407.1	7150.83
407.05	7144.54
407	7140.18
406.95	7137.48
406.9	7134.51
406.85	7132.74
406.8	7132.06
406.75	7134.42
406.7	7135.92
406.65	7137.21
406.6	7136.83
406.55	7136.73
406.5	7136.34
406.45	7136.28
406.4	7134.95
406.35	7133.85
406.3	7134.04
406.25	7133.63
406.2	7131.93
406.15	7130.63
406.1	7128.46
406.05	7127.01
406	7124.75
405.95	7122.92
405.9	7121.53
405.85	7121.59
405.8	7121.95
405.75	7120.91
405.7	7117.88
405.65	7116.35
405.6	7114.31
405.55	7113.48
405.5	7112.61
405.45	7111.83
405.4	7111.23
405.35	7111.63
405.3	7113.08
405.25	7115.19
405.2	7118.17
405.15	7123.18
405.1	7129.32
405.05	7138.45
405	7149.67
404.95	7163.89
404.9	7180.73
404.85	7200.67
404.8	7222.23
404.75	7245.66
404.7	7271.63
404.65	7301.12
404.6	7332.48
404.55	7366.22
404.5	7402.28
404.45	7440.87
404.4	7481.65
404.35	7525.39
404.3	7571.66
404.25	7620.23
404.2	7671.62
404.15	7725.88
404.1	7781.56
404.05	7839.9
404	7900.28
403.95	7962.41
403.9	8027.58
403.85	8096.04
403.8	8164.46
403.75	8233.82
403.7	8304.15
403.65	8375.44
403.6	8447.09
403.55	8518.19
403.5	8589.64
403.45	8661.71
403.4	8732.56
403.35	8801.6
403.3	8868.32
403.25	8932.71
403.2	8994.9
403.15	9054.01
403.1	9107.92
403.05	9157.38
403	9200.52
402.95	9237.99
402.9	9268.48
402.85	9291.25
402.8	9304.33
402.75	9310.44
402.7	9308.68
402.65	9298.54
402.6	9280.27
402.55	9255.44
402.5	9226.08
402.45	9192.26
402.4	9154.33
402.35	9112
402.3	9067.42
402.25	9021.82
402.2	8975.63
402.15	8929.66
402.1	8882.36
402.05	8834.66
402	8787.36
401.95	8740.65
401.9	8693.28
401.85	8645.9
401.8	8597.9
401.75	8552.02
401.7	8506.13
401.65	8461
401.6	8417.22
401.55	8375.31
401.5	8334.26
401.45	8294.92
401.4	8258.65
401.35	8223.83
401.3	8191.63
401.25	8162.02
401.2	8135.57
401.15	8112.58
401.1	8092.78
401.05	8076.65
401	8063.02
400.95	8050.27
400.9	8038.13
400.85	8028.03
400.8	8019.72
400.75	8013.47
400.7	8008.66
400.65	8003.89
400.6	7999.86
400.55	7997.38
400.5	7996.59
400.45	7997.81
400.4	7999.23
400.35	8000.73
400.3	8002.81
400.25	8005.39
400.2	8009.29
400.15	8013.39
400.1	8018.67
400.05	8024.71
400	8031.12
399.95	8039.74
399.9	8050.16
399.85	8063.86
399.8	8078.6
399.75	8094.72
399.7	8112.17
399.65	8130.12
399.6	8148.89
399.55	8167.52
399.5	8186.09
399.45	8202.37
399.4	8218.02
399.35	8235.14
399.3	8252.05
399.25	8268.67
399.2	8287.49
399.15	8306.81
399.1	8326.02
399.05	8346.38
399	8369.65
398.95	8395.73
398.9	8422.76
398.85	8450.24
398.8	8478.49
398.75	8506.58
398.7	8533.85
398.65	8560.19
398.6	8582.59
398.55	8602.58
398.5	8620.05
398.45	8634.44
398.4	8646.31
398.35	8655.19
398.3	8664.05
398.25	8672.81
398.2	8682.81
398.15	8691.46
398.1	8699.5
398.05	8710.15
398	8722.35
397.95	8733.41
397.9	8743.16
397.85	8753.03
397.8	8763.68
397.75	8772.78
397.7	8781.2
397.65	8789.2
397.6	8797.41
397.55	8804.99
397.5	8811.8
397.45	8818.43
397.4	8822.81
397.35	8826.79
397.3	8832.29
397.25	8836.6
397.2	8841.11
397.15	8844.94
397.1	8849.13
397.05	8852.54
397	8853.35
396.95	8851.39
396.9	8848.26
396.85	8843.16
396.8	8834.77
396.75	8823.44
396.7	8809.63
396.65	8795.28
396.6	8780.1
396.55	8763.82
396.5	8747.67
396.45	8731.18
396.4	8712.07
396.35	8689.92
396.3	8665.46
396.25	8640.69
396.2	8614.03
396.15	8587.43
396.1	8561.37
396.05	8533.96
396	8506.56
395.95	8479.45
395.9	8452.81
395.85	8426.41
395.8	8399.48
395.75	8371.63
395.7	8341.86
395.65	8310.93
395.6	8278.35
395.55	8245.44
395.5	8209.5
395.45	8171.33
395.4	8130.68
395.35	8089.4
395.3	8047.11
395.25	8004.82
395.2	7961.85
395.15	7922.11
395.1	7886.13
395.05	7854.5
395	7827.37
394.95	7806.54
394.9	7791.11
394.85	7780.68
394.8	7772.85
394.75	7767.64
394.7	7762.23
394.65	7755.02
394.6	7744.7
394.55	7731.86
394.5	7715.27
394.45	7697.19
394.4	7677.2
394.35	7654.2
394.3	7627.13
394.25	7600.23
394.2	7573.97
394.15	7548.76
394.1	7524.74
394.05	7502.92
394	7484.26
393.95	7470.75
393.9	7461.48
393.85	7456.16
393.8	7453.24
393.75	7451.17
393.7	7448.68
393.65	7444.4
393.6	7437.78
393.55	7430.46
393.5	7419.91
393.45	7406.33
393.4	7390.24
393.35	7373.1
393.3	7355.21
393.25	7337.39
393.2	7317.86
393.15	7296.97
393.1	7277.64
393.05	7260.54
393	7245.73
392.95	7233.22
392.9	7224.11
392.85	7218.08
392.8	7215.18
392.75	7215.16
392.7	7216.28
392.65	7217.17
392.6	7217.26
392.55	7211.78
392.5	7205.98
392.45	7199.86
392.4	7193.41
392.35	7186.64
392.3	7179.55
392.25	7172.14
392.2	7164.4
392.15	7156.34
392.1	7147.96
392.05	7139.25
392	7130.22
