# Supplementary material for: X-ray-activated polymerization expanding the frontiers of deep-tissue hydrogel formation
Source: Nat Commun. 2024 Apr 15;15:3247. doi: 10.1038/s41467-024-47559-z (PMC11018743; doi:10.1038/s41467-024-47559-z)
Supplement: Supplementary file 4 — Source Data [file 41467_2024_47559_MOESM4_ESM.zip › Figure 2g-baseline.xlsx]

## Sheet: Sheet1
298	10122.1
297.95	10190.5
297.9	10148.4
297.85	10294.1
297.8	10268.2
297.75	10444.6
297.7	9926.78
297.65	10011.5
297.6	10151.3
297.55	9837.41
297.5	9859.52
297.45	9820.19
297.4	9878.36
297.35	9922.1
297.3	9810.49
297.25	10063.8
297.2	9854.8
297.15	9880.18
297.1	9957.88
297.05	9961.66
297	9667.31
296.95	9531.43
296.9	9638.05
296.85	9873.45
296.8	9985.06
296.75	9742.7
296.7	9721.38
296.65	9697.41
296.6	10004.2
296.55	9708.78
296.5	9851.72
296.45	9652.06
296.4	9610.02
296.35	9795.32
296.3	9845.63
296.25	9502.75
296.2	9899.89
296.15	9787.32
296.1	9988.16
296.05	9866.69
296	9669.94
295.95	9737
295.9	9991.72
295.85	9804.06
295.8	9495.03
295.75	9784.03
295.7	9562.25
295.65	9529.07
295.6	9645.78
295.55	9567.7
295.5	9797.36
295.45	9564.03
295.4	9549.8
295.35	9492.08
295.3	9296.99
295.25	9155.36
295.2	9362.57
295.15	9508.13
295.1	9475.46
295.05	9364.26
295	9687.17
294.95	9483.26
294.9	9408.24
294.85	9564.58
294.8	9289.83
294.75	9487.37
294.7	9645.38
294.65	9461.71
294.6	9549.58
294.55	9276.16
294.5	9170.22
294.45	9581.95
294.4	9705.27
294.35	9539.2
294.3	9601.14
294.25	9421.86
294.2	9550.32
294.15	9419.86
294.1	9234.68
294.05	9346.74
294	9531.71
293.95	9380.57
293.9	9122.43
293.85	9189.62
293.8	9344.26
293.75	9387
293.7	9163.3
293.65	9277.08
293.6	9388.58
293.55	9209.64
293.5	9018.96
293.45	9132.97
293.4	9354.6
293.35	9570.62
293.3	9423.92
293.25	9407.82
293.2	9613.19
293.15	9557.24
293.1	9304.88
293.05	9187.93
293	9041.54
292.95	9329.39
292.9	9536.57
292.85	9747.46
292.8	9192.77
292.75	9268.76
292.7	9217.5
292.65	9266.17
292.6	9470.63
292.55	9323.93
292.5	9164.28
292.45	9221.8
292.4	9495.75
292.35	8996.46
292.3	9148.81
292.25	9386.08
292.2	9223.53
292.15	9231.26
292.1	9291.53
292.05	9379.4
292	9359.32
291.95	9346.68
291.9	9345.04
291.85	9343.4
291.8	9341.76
291.75	9141.52
291.7	9138.8
291.65	9136.08
291.6	9133.36
291.55	9130.64
291.5	9127.92
291.45	9125.2
291.4	9122.48
291.35	9119.76
291.3	9117.04
291.25	9114.32
291.2	9111.6
291.15	9108.88
291.1	9106.16
291.05	9103.43
291	9100.72
290.95	9098
290.9	9095.27
290.85	9092.56
290.8	9089.83
290.75	9087.11
290.7	9084.4
290.65	9081.67
290.6	9078.95
290.55	9076.23
290.5	9073.51
290.45	9070.79
290.4	9068.07
290.35	9065.35
290.3	9062.63
290.25	9059.91
290.2	9057.19
290.15	9054.47
290.1	9051.75
290.05	9049.03
290	9046.31
289.95	9043.59
289.9	9040.87
289.85	9038.15
289.8	9035.43
289.75	9032.71
289.7	9029.99
289.65	9027.27
289.6	9024.55
289.55	9021.83
289.5	9019.11
289.45	9016.39
289.4	9013.67
289.35	9010.95
289.3	9008.23
289.25	9005.51
289.2	9002.79
289.15	9000.07
289.1	8997.35
289.05	8994.63
289	8991.91
288.95	8989.19
288.9	8986.47
288.85	8983.75
288.8	8981.03
288.75	8978.31
288.7	8975.59
288.65	8972.87
288.6	8970.15
288.55	8967.43
288.5	8964.71
288.45	8961.99
288.4	8959.27
288.35	8956.55
288.3	8953.83
288.25	8951.11
288.2	8948.39
288.15	8945.67
288.1	8942.95
288.05	8940.23
288	8937.51
287.95	8934.79
287.9	8932.07
287.85	8929.35
287.8	8926.63
287.75	8923.91
287.7	8921.19
287.65	8918.47
287.6	8915.75
287.55	8913.03
287.5	8910.31
287.45	8907.59
287.4	8904.87
287.35	8902.15
287.3	8899.42
287.25	8896.7
287.2	8893.99
287.15	8891.26
287.1	8888.55
287.05	8885.83
287	8883.1
286.95	8880.38
286.9	8877.66
286.85	8874.94
286.8	8872.22
286.75	8869.5
286.7	8866.78
286.65	8864.06
286.6	8861.34
286.55	8858.62
286.5	8855.9
286.45	8853.18
286.4	8850.46
286.35	8847.74
286.3	8845.02
286.25	8842.3
286.2	8839.58
286.15	8836.86
286.1	8834.14
286.05	8831.42
286	8828.7
285.95	8825.98
285.9	8823.26
285.85	8820.54
285.8	8817.82
285.75	8815.1
285.7	8812.38
285.65	8809.66
285.6	8806.94
285.55	8804.22
285.5	8801.5
285.45	8798.78
285.4	8796.06
285.35	8793.34
285.3	8790.62
285.25	8787.9
285.2	8785.18
285.15	8782.46
285.1	8779.74
285.05	8777.02
285	8774.3
284.95	8771.58
284.9	8768.86
284.85	8766.14
284.8	8763.42
284.75	8760.7
284.7	8757.98
284.65	8755.26
284.6	8752.54
284.55	8749.82
284.5	8747.1
284.45	8744.38
284.4	8741.66
284.35	8738.94
284.3	8736.22
284.25	8733.5
284.2	8730.78
284.15	8728.06
284.1	8725.34
284.05	8722.62
284	8719.9
283.95	8717.18
283.9	8714.46
283.85	8711.74
283.8	8709.02
283.75	8706.3
283.7	8703.58
283.65	8700.86
283.6	8698.14
283.55	8695.42
283.5	8692.69
283.45	8689.98
283.4	8687.25
283.35	8684.53
283.3	8681.82
283.25	8679.09
283.2	8676.37
283.15	8673.65
283.1	8670.93
283.05	8668.21
283	8665.49
282.95	8662.77
282.9	8660.05
282.85	8657.33
282.8	8654.61
282.75	8651.89
282.7	8649.17
282.65	8646.45
282.6	8643.73
282.55	8641.01
282.5	8638.29
282.45	8635.57
282.4	8632.85
282.35	8630.13
282.3	8627.41
282.25	8624.69
282.2	8621.97
282.15	8619.25
282.1	8616.53
282.05	8613.81
282	8611.09
281.95	8608.37
281.9	8605.65
281.85	8602.93
281.8	8600.21
281.75	8597.49
281.7	8594.77
281.65	8592.05
281.6	8589.33
281.55	8586.61
281.5	8706
281.45	9175.35
281.4	9112.21
281.35	8839.26
281.3	9058.47
281.25	8991.46
281.2	8963.2
281.15	9002.63
281.1	9013.87
281.05	8898.74
281	8837.44
280.95	8595.22
280.9	8946.06
280.85	8822.03
280.8	8837.69
280.75	8821.71
280.7	8877.53
280.65	8799.13
280.6	8648.04
280.55	8982.84
280.5	9099.79
280.45	8764
280.4	8848.85
280.35	8564.13
280.3	9011.44
280.25	9157.16
280.2	8850.42
280.15	8913.14
280.1	8782.22
280.05	9036.52
280	8816.22
279.95	9163.75
279.9	9311.83
279.85	8801.86
279.8	8741.86
279.75	8954.95
279.7	8889.82
279.65	8889.74
279.6	8976.01
279.55	9069.37
279.5	8792.71
279.45	8980.72
279.4	8767.03
279.35	8628.82
279.3	8906.94
279.25	8716.31
279.2	8596.99
279.15	8619.24
279.1	8745.69
279.05	9068.7
279	9082.16
