# Supplementary material for: X-ray-activated polymerization expanding the frontiers of deep-tissue hydrogel formation
Source: Nat Commun. 2024 Apr 15;15:3247. doi: 10.1038/s41467-024-47559-z (PMC11018743; doi:10.1038/s41467-024-47559-z)
Supplement: Supplementary file 4 — Source Data [file 41467_2024_47559_MOESM4_ESM.zip › Figure 2g-fiitted peak-289.5.xlsx]

## Sheet: Sheet1
298	10122.1
297.95	10190.5
297.9	10148.4
297.85	10294.1
297.8	10268.2
297.75	10444.6
297.7	9926.78
297.65	10011.5
297.6	10151.3
297.55	9837.41
297.5	9859.52
297.45	9820.19
297.4	9878.36
297.35	9922.1
297.3	9810.49
297.25	10063.8
297.2	9854.8
297.15	9880.18
297.1	9957.88
297.05	9961.66
297	9667.31
296.95	9531.43
296.9	9638.05
296.85	9873.45
296.8	9985.06
296.75	9742.7
296.7	9721.38
296.65	9697.41
296.6	10004.2
296.55	9708.78
296.5	9851.72
296.45	9652.06
296.4	9610.02
296.35	9795.32
296.3	9845.63
296.25	9502.75
296.2	9899.89
296.15	9787.32
296.1	9988.16
296.05	9866.69
296	9669.94
295.95	9737
295.9	9991.72
295.85	9804.06
295.8	9495.03
295.75	9784.03
295.7	9562.25
295.65	9529.07
295.6	9645.78
295.55	9567.7
295.5	9797.36
295.45	9564.03
295.4	9549.8
295.35	9492.08
295.3	9296.99
295.25	9155.36
295.2	9362.57
295.15	9508.13
295.1	9475.47
295.05	9364.27
295	9687.18
294.95	9483.27
294.9	9408.25
294.85	9564.59
294.8	9289.84
294.75	9487.39
294.7	9645.4
294.65	9461.74
294.6	9549.61
294.55	9276.2
294.5	9170.26
294.45	9582
294.4	9705.33
294.35	9539.27
294.3	9601.23
294.25	9421.97
294.2	9550.44
294.15	9420.01
294.1	9234.85
294.05	9346.95
294	9531.95
293.95	9380.86
293.9	9122.77
293.85	9190.02
293.8	9344.73
293.75	9387.54
293.7	9163.93
293.65	9277.82
293.6	9389.44
293.55	9210.65
293.5	9020.13
293.45	9134.33
293.4	9356.17
293.35	9572.43
293.3	9426.02
293.25	9410.24
293.2	9615.98
293.15	9560.44
293.1	9308.55
293.05	9192.15
293	9046.37
292.95	9334.91
292.9	9542.86
292.85	9754.61
292.8	9200.92
292.75	9278.03
292.7	9228.02
292.65	9278.08
292.6	9484.08
292.55	9339.11
292.5	9181.42
292.45	9241.1
292.4	9517.44
292.35	9020.79
292.3	9176.04
292.25	9416.58
292.2	9257.63
292.15	9269.3
292.1	9333.88
292.05	9426.45
292	9411.55
291.95	9404.62
291.9	9409.19
291.85	9414.28
291.8	9419.92
291.75	9227.53
291.7	9233.45
291.65	9240.04
291.6	9247.32
291.55	9255.31
291.5	9264.04
291.45	9273.65
291.4	9284.18
291.35	9295.55
291.3	9307.75
291.25	9320.83
291.2	9334.77
291.15	9349.84
291.1	9365.81
291.05	9382.67
291	9400.39
290.95	9418.97
290.9	9438.49
290.85	9458.92
290.8	9480.08
290.75	9501.94
290.7	9524.43
290.65	9547.5
290.6	9571.16
290.55	9595.18
290.5	9619.45
290.45	9643.88
290.4	9668.35
290.35	9692.71
290.3	9716.77
290.25	9740.39
290.2	9763.45
290.15	9785.81
290.1	9807.32
290.05	9827.51
290	9846.44
289.95	9863.99
289.9	9880.04
289.85	9894.45
289.8	9906.86
289.75	9917.04
289.7	9925.19
289.65	9931.23
289.6	9935.1
289.55	9936.73
289.5	9935.48
289.45	9931.91
289.4	9926.06
289.35	9917.96
289.3	9907.64
289.25	9894.9
289.2	9879.78
289.15	9862.72
289.1	9843.83
289.05	9823.21
289	9800.99
288.95	9776.95
288.9	9751.66
288.85	9725.27
288.8	9697.93
288.75	9669.77
288.7	9640.9
288.65	9611.49
288.6	9581.8
288.55	9551.94
288.5	9522.03
288.45	9492.2
288.4	9462.65
288.35	9433.45
288.3	9404.69
288.25	9376.45
288.2	9348.8
288.15	9321.88
288.1	9295.82
288.05	9270.54
288	9246.07
287.95	9222.44
287.9	9199.68
287.85	9178.02
287.8	9157.27
287.75	9137.41
287.7	9118.43
287.65	9100.32
287.6	9083.16
287.55	9066.98
287.5	9051.61
287.45	9037.02
287.4	9023.19
287.35	9010.09
287.3	8997.88
287.25	8986.34
287.2	8975.43
287.15	8965.13
287.1	8955.39
287.05	8946.25
287	8937.7
286.95	8929.61
286.9	8921.96
286.85	8914.72
286.8	8907.87
286.75	8901.46
286.7	8895.39
286.65	8889.61
286.6	8884.11
286.55	8878.87
286.5	8873.9
286.45	8869.17
286.4	8864.64
286.35	8860.28
286.3	8856.09
286.25	8852.06
286.2	8848.18
286.15	8844.44
286.1	8840.79
286.05	8837.25
286	8833.8
285.95	8830.44
285.9	8827.16
285.85	8823.94
285.8	8820.78
285.75	8817.67
285.7	8814.6
285.65	8811.59
285.6	8808.61
285.55	8805.67
285.5	8802.75
285.45	8799.85
285.4	8796.98
285.35	8794.13
285.3	8791.3
285.25	8788.48
285.2	8785.68
285.15	8782.88
285.1	8780.1
285.05	8777.33
285	8774.56
284.95	8771.8
284.9	8769.05
284.85	8766.3
284.8	8763.55
284.75	8760.81
284.7	8758.07
284.65	8755.34
284.6	8752.6
284.55	8749.87
284.5	8747.15
284.45	8744.42
284.4	8741.69
284.35	8738.97
284.3	8736.24
284.25	8733.52
284.2	8730.79
284.15	8728.07
284.1	8725.35
284.05	8722.63
284	8719.9
283.95	8717.18
283.9	8714.46
283.85	8711.74
283.8	8709.02
283.75	8706.3
283.7	8703.58
283.65	8700.86
283.6	8698.14
283.55	8695.42
283.5	8692.7
283.45	8689.98
283.4	8687.26
283.35	8684.53
283.3	8681.82
283.25	8679.09
283.2	8676.38
283.15	8673.66
283.1	8670.93
283.05	8668.21
283	8665.49
282.95	8662.77
282.9	8660.05
282.85	8657.33
282.8	8654.61
282.75	8651.89
282.7	8649.17
282.65	8646.45
282.6	8643.73
282.55	8641.01
282.5	8638.29
282.45	8635.57
282.4	8632.85
282.35	8630.13
282.3	8627.41
282.25	8624.69
282.2	8621.97
282.15	8619.25
282.1	8616.53
282.05	8613.81
282	8611.09
281.95	8608.37
281.9	8605.65
281.85	8602.93
281.8	8600.21
281.75	8597.49
281.7	8594.77
281.65	8592.05
281.6	8589.33
281.55	8586.61
281.5	8706
281.45	9175.35
281.4	9112.21
281.35	8839.26
281.3	9058.47
281.25	8991.46
281.2	8963.2
281.15	9002.63
281.1	9013.87
281.05	8898.74
281	8837.44
280.95	8595.22
280.9	8946.06
280.85	8822.03
280.8	8837.69
280.75	8821.71
280.7	8877.53
280.65	8799.13
280.6	8648.04
280.55	8982.84
280.5	9099.79
280.45	8764
280.4	8848.85
280.35	8564.13
280.3	9011.44
280.25	9157.16
280.2	8850.42
280.15	8913.14
280.1	8782.22
280.05	9036.52
280	8816.22
279.95	9163.75
279.9	9311.83
279.85	8801.86
279.8	8741.86
279.75	8954.95
279.7	8889.82
279.65	8889.74
279.6	8976.01
279.55	9069.37
279.5	8792.71
279.45	8980.72
279.4	8767.03
279.35	8628.82
279.3	8906.94
279.25	8716.31
279.2	8596.99
279.15	8619.24
279.1	8745.69
279.05	9068.7
279	9082.16
