# Supplementary material for: X-ray-activated polymerization expanding the frontiers of deep-tissue hydrogel formation
Source: Nat Commun. 2024 Apr 15;15:3247. doi: 10.1038/s41467-024-47559-z (PMC11018743; doi:10.1038/s41467-024-47559-z)
Supplement: Supplementary file 4 — Source Data [file 41467_2024_47559_MOESM4_ESM.zip › Figure 2g-fitted line.xlsx]

## Sheet: Sheet1
298	10122.1
297.95	10190.5
297.9	10148.4
297.85	10294.1
297.8	10268.2
297.75	10444.6
297.7	9926.78
297.65	10011.5
297.6	10151.3
297.55	9837.41
297.5	9859.52
297.45	9820.19
297.4	9878.36
297.35	9922.1
297.3	9810.49
297.25	10063.8
297.2	9854.8
297.15	9880.18
297.1	9957.88
297.05	9961.66
297	9667.31
296.95	9531.43
296.9	9638.05
296.85	9873.45
296.8	9985.06
296.75	9742.7
296.7	9721.38
296.65	9697.41
296.6	10004.2
296.55	9708.78
296.5	9851.72
296.45	9652.06
296.4	9610.02
296.35	9795.32
296.3	9845.63
296.25	9502.75
296.2	9899.89
296.15	9787.32
296.1	9988.16
296.05	9866.69
296	9669.94
295.95	9737
295.9	9991.72
295.85	9804.06
295.8	9495.03
295.75	9784.03
295.7	9562.25
295.65	9529.07
295.6	9645.78
295.55	9567.7
295.5	9797.36
295.45	9564.03
295.4	9549.8
295.35	9492.08
295.3	9296.99
295.25	9155.36
295.2	9362.57
295.15	9508.13
295.1	9475.47
295.05	9364.27
295	9687.18
294.95	9483.27
294.9	9408.25
294.85	9564.59
294.8	9289.84
294.75	9487.39
294.7	9645.4
294.65	9461.74
294.6	9549.61
294.55	9276.2
294.5	9170.26
294.45	9582
294.4	9705.33
294.35	9539.27
294.3	9601.23
294.25	9421.97
294.2	9550.44
294.15	9420.01
294.1	9234.85
294.05	9346.95
294	9531.95
293.95	9380.86
293.9	9122.77
293.85	9190.02
293.8	9344.73
293.75	9387.54
293.7	9163.93
293.65	9277.82
293.6	9389.44
293.55	9210.65
293.5	9020.13
293.45	9134.33
293.4	9356.17
293.35	9572.43
293.3	9426.02
293.25	9410.24
293.2	9615.98
293.15	9560.44
293.1	9308.55
293.05	9192.15
293	9046.37
292.95	9334.91
292.9	9542.86
292.85	9754.61
292.8	9200.92
292.75	9278.03
292.7	9228.02
292.65	9278.08
292.6	9484.08
292.55	9339.11
292.5	9181.42
292.45	9241.1
292.4	9517.44
292.35	9020.79
292.3	9176.04
292.25	9416.58
292.2	9257.63
292.15	9269.3
292.1	9333.88
292.05	9426.45
292	9411.55
291.95	9404.62
291.9	9409.19
291.85	9414.28
291.8	9419.92
291.75	9227.53
291.7	9233.45
291.65	9240.04
291.6	9247.32
291.55	9255.31
291.5	9264.05
291.45	9273.66
291.4	9284.19
291.35	9295.56
291.3	9307.77
291.25	9320.84
291.2	9334.79
291.15	9349.87
291.1	9365.84
291.05	9382.7
291	9400.43
290.95	9419.02
290.9	9438.55
290.85	9458.99
290.8	9480.18
290.75	9502.06
290.7	9524.57
290.65	9547.66
290.6	9571.36
290.55	9595.42
290.5	9619.74
290.45	9644.22
290.4	9668.76
290.35	9693.2
290.3	9717.35
290.25	9741.08
290.2	9764.27
290.15	9786.78
290.1	9808.46
290.05	9828.85
290	9848.02
289.95	9865.86
289.9	9882.24
289.85	9897.02
289.8	9909.87
289.75	9920.56
289.7	9929.31
289.65	9936.03
289.6	9940.69
289.55	9943.22
289.5	9943
289.45	9940.64
289.4	9936.17
289.35	9929.64
289.3	9921.11
289.25	9910.38
289.2	9897.6
289.15	9883.22
289.1	9867.34
289.05	9850.13
289	9831.73
288.95	9812
288.9	9791.67
288.85	9770.85
288.8	9749.73
288.75	9728.52
288.7	9707.38
288.65	9686.73
288.6	9666.87
288.55	9647.93
288.5	9630.12
288.45	9613.64
288.4	9598.85
288.35	9586.32
288.3	9575.91
288.25	9567.81
288.2	9562.23
288.15	9559.46
288.1	9560.16
288.05	9564.36
288	9571.98
287.95	9583.23
287.9	9598.27
287.85	9617.62
287.8	9642.07
287.75	9670.96
287.7	9704.46
287.65	9742.72
287.6	9785.99
287.55	9835.22
287.5	9890.21
287.45	9950.59
287.4	10016.5
287.35	10087.9
287.3	10165.3
287.25	10249.8
287.2	10339.9
287.15	10435.8
287.1	10537.3
287.05	10644.5
287	10758.2
286.95	10877.6
286.9	11002
286.85	11131.3
286.8	11265
286.75	11403.1
286.7	11545.7
286.65	11691.3
286.6	11839.5
286.55	11989.6
286.5	12141.1
286.45	12293.4
286.4	12445.2
286.35	12595.9
286.3	12744.6
286.25	12890.6
286.2	13032.9
286.15	13169.1
286.1	13299.6
286.05	13423.3
286	13539.5
285.95	13647.5
285.9	13744.7
285.85	13830.5
285.8	13905.4
285.75	13968.9
285.7	14020.5
285.65	14059.3
285.6	14082
285.55	14091.6
285.5	14088.1
285.45	14071.4
285.4	14041.7
285.35	13997
285.3	13938.4
285.25	13867.9
285.2	13786
285.15	13693.2
285.1	13589.9
285.05	13475
285	13351.8
284.95	13221.1
284.9	13083.7
284.85	12940.5
284.8	12791.5
284.75	12638.5
284.7	12482.6
284.65	12324.7
284.6	12165.5
284.55	12005.8
284.5	11846.6
284.45	11688.6
284.4	11532.4
284.35	11378.6
284.3	11227.5
284.25	11080.3
284.2	10937.3
284.15	10798.5
284.1	10664.1
284.05	10534.3
284	10409.4
283.95	10290.8
283.9	10177.3
283.85	10068.8
283.8	9965.52
283.75	9867.3
283.7	9774.94
283.65	9688.14
283.6	9606.16
283.55	9528.9
283.5	9456.23
283.45	9388.1
283.4	9325.34
283.35	9266.62
283.3	9211.77
283.25	9160.63
283.2	9113.02
283.15	9069.29
283.1	9029.06
283.05	8991.73
283	8957.16
282.95	8925.19
282.9	8895.7
282.85	8869.05
282.8	8844.44
282.75	8821.75
282.7	8800.84
282.65	8781.59
282.6	8764.1
282.55	8748.16
282.5	8733.46
282.45	8719.93
282.4	8707.45
282.35	8695.98
282.3	8685.61
282.25	8676.02
282.2	8667.14
282.15	8658.91
282.1	8651.27
282.05	8644.24
282	8637.74
281.95	8631.66
281.9	8625.95
281.85	8620.58
281.8	8615.53
281.75	8610.82
281.7	8606.33
281.65	8602.06
281.6	8597.97
281.55	8594.05
281.5	8712.41
281.45	9180.88
281.4	9116.96
281.35	8843.33
281.3	9061.95
281.25	8994.43
281.2	8965.74
281.15	9004.8
281.1	9015.72
281.05	8900.31
281	8838.77
280.95	8596.35
280.9	8947.02
280.85	8822.84
280.8	8838.37
280.75	8822.28
280.7	8878.01
280.65	8799.53
280.6	8648.38
280.55	8983.12
280.5	9100.03
280.45	8764.2
280.4	8849.01
280.35	8564.27
280.3	9011.56
280.25	9157.25
280.2	8850.5
280.15	8913.2
280.1	8782.27
280.05	9036.56
280	8816.26
279.95	9163.78
279.9	9311.85
279.85	8801.88
279.8	8741.88
279.75	8954.96
279.7	8889.83
279.65	8889.75
279.6	8976.02
279.55	9069.38
279.5	8792.72
279.45	8980.72
279.4	8767.03
279.35	8628.82
279.3	8906.94
279.25	8716.31
279.2	8596.99
279.15	8619.24
279.1	8745.69
279.05	9068.7
279	9082.16
