# Supplementary material for: X-ray-activated polymerization expanding the frontiers of deep-tissue hydrogel formation
Source: Nat Commun. 2024 Apr 15;15:3247. doi: 10.1038/s41467-024-47559-z (PMC11018743; doi:10.1038/s41467-024-47559-z)
Supplement: Supplementary file 4 — Source Data [file 41467_2024_47559_MOESM4_ESM.zip › Figure 2g-fitted peak-285.5.xlsx]

## Sheet: Sheet1
298	10122.1
297.95	10190.5
297.9	10148.4
297.85	10294.1
297.8	10268.2
297.75	10444.6
297.7	9926.78
297.65	10011.5
297.6	10151.3
297.55	9837.41
297.5	9859.52
297.45	9820.19
297.4	9878.36
297.35	9922.1
297.3	9810.49
297.25	10063.8
297.2	9854.8
297.15	9880.18
297.1	9957.88
297.05	9961.66
297	9667.31
296.95	9531.43
296.9	9638.05
296.85	9873.45
296.8	9985.06
296.75	9742.7
296.7	9721.38
296.65	9697.41
296.6	10004.2
296.55	9708.78
296.5	9851.72
296.45	9652.06
296.4	9610.02
296.35	9795.32
296.3	9845.63
296.25	9502.75
296.2	9899.89
296.15	9787.32
296.1	9988.16
296.05	9866.69
296	9669.94
295.95	9737
295.9	9991.72
295.85	9804.06
295.8	9495.03
295.75	9784.03
295.7	9562.25
295.65	9529.07
295.6	9645.78
295.55	9567.7
295.5	9797.36
295.45	9564.03
295.4	9549.8
295.35	9492.08
295.3	9296.99
295.25	9155.36
295.2	9362.57
295.15	9508.13
295.1	9475.46
295.05	9364.26
295	9687.17
294.95	9483.26
294.9	9408.24
294.85	9564.58
294.8	9289.83
294.75	9487.37
294.7	9645.38
294.65	9461.71
294.6	9549.58
294.55	9276.16
294.5	9170.22
294.45	9581.95
294.4	9705.27
294.35	9539.2
294.3	9601.14
294.25	9421.86
294.2	9550.32
294.15	9419.86
294.1	9234.68
294.05	9346.74
294	9531.71
293.95	9380.57
293.9	9122.43
293.85	9189.62
293.8	9344.26
293.75	9387
293.7	9163.3
293.65	9277.08
293.6	9388.58
293.55	9209.64
293.5	9018.96
293.45	9132.97
293.4	9354.6
293.35	9570.62
293.3	9423.92
293.25	9407.82
293.2	9613.19
293.15	9557.24
293.1	9304.88
293.05	9187.93
293	9041.54
292.95	9329.39
292.9	9536.57
292.85	9747.46
292.8	9192.77
292.75	9268.76
292.7	9217.5
292.65	9266.17
292.6	9470.63
292.55	9323.93
292.5	9164.28
292.45	9221.8
292.4	9495.75
292.35	8996.46
292.3	9148.81
292.25	9386.08
292.2	9223.53
292.15	9231.26
292.1	9291.53
292.05	9379.4
292	9359.32
291.95	9346.68
291.9	9345.04
291.85	9343.4
291.8	9341.76
291.75	9141.52
291.7	9138.8
291.65	9136.08
291.6	9133.36
291.55	9130.64
291.5	9127.92
291.45	9125.2
291.4	9122.49
291.35	9119.77
291.3	9117.05
291.25	9114.33
291.2	9111.62
291.15	9108.9
291.1	9106.19
291.05	9103.47
291	9100.76
290.95	9098.05
290.9	9095.34
290.85	9092.64
290.8	9089.93
290.75	9087.23
290.7	9084.53
290.65	9081.84
290.6	9079.16
290.55	9076.48
290.5	9073.8
290.45	9071.14
290.4	9068.48
290.35	9065.84
290.3	9063.21
290.25	9060.6
290.2	9058.01
290.15	9055.44
290.1	9052.9
290.05	9050.38
290	9047.9
289.95	9045.46
289.9	9043.07
289.85	9040.73
289.8	9038.44
289.75	9036.23
289.7	9034.11
289.65	9032.08
289.6	9030.14
289.55	9028.32
289.5	9026.63
289.45	9025.12
289.4	9023.78
289.35	9022.64
289.3	9021.7
289.25	9021
289.2	9020.61
289.15	9020.57
289.1	9020.87
289.05	9021.55
289	9022.65
288.95	9024.24
288.9	9026.48
288.85	9029.33
288.8	9032.83
288.75	9037.06
288.7	9042.07
288.65	9048.1
288.6	9055.22
288.55	9063.42
288.5	9072.79
288.45	9083.42
288.4	9095.47
288.35	9109.42
288.3	9125.04
288.25	9142.47
288.2	9161.82
288.15	9183.24
288.1	9207.29
288.05	9234.05
288	9263.42
287.95	9295.57
287.9	9330.66
287.85	9368.95
287.8	9411.42
287.75	9457.45
287.7	9507.21
287.65	9560.87
287.6	9618.57
287.55	9681.26
287.5	9748.91
287.45	9821.16
287.4	9898.14
287.35	9979.96
287.3	10066.9
287.25	10160.1
287.2	10258.5
287.15	10361.9
287.1	10470.5
287.05	10584.1
287	10703.6
286.95	10828.4
286.9	10957.7
286.85	11091.5
286.8	11229.4
286.75	11371.1
286.7	11517.1
286.65	11665.8
286.6	11816.7
286.55	11969.3
286.5	12123.1
286.45	12277.4
286.4	12431.1
286.35	12583.4
286.3	12733.5
286.25	12880.8
286.2	13024.2
286.15	13161.6
286.1	13292.9
286.05	13417.5
286	13534.4
285.95	13643
285.9	13740.8
285.85	13827.1
285.8	13902.5
285.75	13966.4
285.7	14018.2
285.65	14057.4
285.6	14080.4
285.55	14090.2
285.5	14086.9
285.45	14070.4
285.4	14040.8
285.35	13996.2
285.3	13937.7
285.25	13867.3
285.2	13785.5
285.15	13692.8
285.1	13589.6
285.05	13474.7
285	13351.5
284.95	13220.8
284.9	13083.5
284.85	12940.3
284.8	12791.4
284.75	12638.4
284.7	12482.5
284.65	12324.6
284.6	12165.5
284.55	12005.8
284.5	11846.5
284.45	11688.6
284.4	11532.4
284.35	11378.5
284.3	11227.5
284.25	11080.2
284.2	10937.3
284.15	10798.5
284.1	10664.1
284.05	10534.3
284	10409.4
283.95	10290.8
283.9	10177.3
283.85	10068.8
283.8	9965.51
283.75	9867.29
283.7	9774.94
283.65	9688.14
283.6	9606.16
283.55	9528.9
283.5	9456.23
283.45	9388.1
283.4	9325.34
283.35	9266.62
283.3	9211.77
283.25	9160.63
283.2	9113.02
283.15	9069.29
283.1	9029.06
283.05	8991.73
283	8957.16
282.95	8925.19
282.9	8895.7
282.85	8869.05
282.8	8844.44
282.75	8821.75
282.7	8800.84
282.65	8781.59
282.6	8764.1
282.55	8748.16
282.5	8733.46
282.45	8719.93
282.4	8707.45
282.35	8695.98
282.3	8685.61
282.25	8676.02
282.2	8667.14
282.15	8658.91
282.1	8651.27
282.05	8644.24
282	8637.74
281.95	8631.66
281.9	8625.95
281.85	8620.58
281.8	8615.53
281.75	8610.82
281.7	8606.33
281.65	8602.06
281.6	8597.97
281.55	8594.05
281.5	8712.41
281.45	9180.88
281.4	9116.96
281.35	8843.33
281.3	9061.95
281.25	8994.43
281.2	8965.74
281.15	9004.8
281.1	9015.72
281.05	8900.31
281	8838.77
280.95	8596.35
280.9	8947.02
280.85	8822.84
280.8	8838.37
280.75	8822.28
280.7	8878.01
280.65	8799.53
280.6	8648.38
280.55	8983.12
280.5	9100.03
280.45	8764.2
280.4	8849.01
280.35	8564.27
280.3	9011.56
280.25	9157.25
280.2	8850.5
280.15	8913.2
280.1	8782.27
280.05	9036.56
280	8816.26
279.95	9163.78
279.9	9311.85
279.85	8801.88
279.8	8741.88
279.75	8954.96
279.7	8889.83
279.65	8889.75
279.6	8976.02
279.55	9069.38
279.5	8792.72
279.45	8980.72
279.4	8767.03
279.35	8628.82
279.3	8906.94
279.25	8716.31
279.2	8596.99
279.15	8619.24
279.1	8745.69
279.05	9068.7
279	9082.16
