# Supplementary material for: X-ray-activated polymerization expanding the frontiers of deep-tissue hydrogel formation
Source: Nat Commun. 2024 Apr 15;15:3247. doi: 10.1038/s41467-024-47559-z (PMC11018743; doi:10.1038/s41467-024-47559-z)
Supplement: Supplementary file 4 — Source Data [file 41467_2024_47559_MOESM4_ESM.zip › Figure 2g-original data.xlsx]

## Sheet: Sheet1
298	5412.13
297.95	5487.99
297.9	5516.42
297.85	5471.56
297.8	5674.71
297.75	5389.56
297.7	5413.13
297.65	5427.54
297.6	5369.01
297.55	5347.67
297.5	5522.04
297.45	5120.16
297.4	5387.25
297.35	5343.71
297.3	5424.33
297.25	5322.78
297.2	5376.77
297.15	5615.61
297.1	5438.89
297.05	5190.25
297	5427.2
296.95	5269.09
296.9	5292.23
296.85	5350.56
296.8	5387.55
296.75	5373.84
296.7	5125.64
296.65	5296.81
296.6	5180.43
296.55	5262.19
296.5	5435.99
296.45	5114.83
296.4	5342.91
296.35	5505.69
296.3	5323.51
296.25	5272.9
296.2	5253.85
296.15	5161.58
296.1	5063.92
296.05	5238.23
296	5244.16
295.95	5350.23
295.9	5241.66
295.85	5007.01
295.8	5112.61
295.75	5200.11
295.7	5319.9
295.65	5044.45
295.6	5189.29
295.55	5265
295.5	5164.86
295.45	5176.9
295.4	5344.19
295.35	5049.15
295.3	5101.45
295.25	5293.6
295.2	5159.65
295.15	5331.71
295.1	5386.75
295.05	4950.67
295	5006.81
294.95	5022.65
294.9	5083.65
294.85	5320.8
294.8	5242.09
294.75	5005.32
294.7	5138.6
294.65	5222.43
294.6	4967.75
294.55	5140.97
294.5	5208.4
294.45	5341.06
294.4	5195.42
294.35	5092.59
294.3	5460.1
294.25	5239.62
294.2	5171.2
294.15	5211.86
294.1	5113.93
294.05	5019.07
294	5043.9
293.95	5123.84
293.9	5150.23
293.85	5294.93
293.8	5016.5
293.75	5068
293.7	5130.6
293.65	4938.44
293.6	4973.59
293.55	4962.28
293.5	5175.4
293.45	5230.98
293.4	5055.99
293.35	5283.3
293.3	5163.48
293.25	5064.75
293.2	4908.24
293.15	4960.97
293.1	5141.23
293.05	5193.06
293	4912.65
292.95	5182.04
292.9	5077.93
292.85	4993.37
292.8	5191.49
292.75	5263.66
292.7	5064.03
292.65	4970.84
292.6	4959.39
292.55	5077.98
292.5	4956.67
292.45	5088.81
292.4	5263.24
292.35	5197.01
292.3	5222.58
292.25	5161.68
292.2	5216.33
292.15	5010.61
292.1	5074.66
292.05	5096.7
292	5082.09
291.95	4955.65
291.9	5074.17
291.85	5052.37
291.8	5110.97
291.75	5091.67
291.7	5073.59
291.65	5011.26
291.6	5110.6
291.55	5168.97
291.5	5214.12
291.45	5157.82
291.4	5229.58
291.35	5071.03
291.3	5026.39
291.25	5056.11
291.2	5226.7
291.15	5275.87
291.1	5263.61
291.05	4916.26
291	5058.08
290.95	5189.37
290.9	5228.9
290.85	5148.26
290.8	5299.1
290.75	5295.52
290.7	5333.21
290.65	5261.33
290.6	5316.97
290.55	5260.18
290.5	5503.15
290.45	5542.84
290.4	5497.56
290.35	5533.95
290.3	5431.43
290.25	5364.56
290.2	5353.63
290.15	5590.76
290.1	5385.69
290.05	5629.3
290	5735.91
289.95	5755.67
289.9	5776
289.85	5512.63
289.8	5596.36
289.75	5756.19
289.7	5569.92
289.65	5483.11
289.6	5564.77
289.55	5536.46
289.5	5525.21
289.45	5439.61
289.4	5428.23
289.35	5493.81
289.3	5735.79
289.25	5633.99
289.2	5605.15
289.15	5710.23
289.1	5582.12
289.05	5450.18
289	5667.47
288.95	5776.44
288.9	5532.49
288.85	5854.86
288.8	5721.79
288.75	5766.45
288.7	5782.8
288.65	5532.3
288.6	5701.05
288.55	5972.8
288.5	5732.29
288.45	6020.3
288.4	5939.63
288.35	5926.85
288.3	6088.98
288.25	5763.6
288.2	5969.53
288.15	6201.85
288.1	6094.66
288.05	6226.11
288	6092.76
287.95	6354.22
287.9	6336.32
287.85	6385.34
287.8	6435.99
287.75	6495.35
287.7	6235.95
287.65	6343.87
287.6	6443.17
287.55	6516.33
287.5	6588.41
287.45	6708.67
287.4	6631.35
287.35	6529.32
287.3	6517.03
287.25	6600.27
287.2	6624.24
287.15	6682.32
287.1	6970.62
287.05	6993.34
287	6979.58
286.95	6938.96
286.9	6753.95
286.85	6743.96
286.8	6920.52
286.75	6961.71
286.7	6977.56
286.65	7028.21
286.6	7102.42
286.55	7001.43
286.5	7112.19
286.45	7311.44
286.4	7470.75
286.35	7413.34
286.3	7251.17
286.25	7340.59
286.2	7308.99
286.15	7298.12
286.1	7172.07
286.05	7382.99
286	7661.07
285.95	7579.45
285.9	7435.32
285.85	7526.14
285.8	7315.95
285.75	7633.93
285.7	7698.24
285.65	7562.31
285.6	7769.36
285.55	7766.7
285.5	7754.1
285.45	7968.07
285.4	7632.84
285.35	7483.59
285.3	7337.55
285.25	7530.91
285.2	7511.58
285.15	7488.36
285.1	7408.02
285.05	7346.49
285	7195.67
284.95	7194.79
284.9	7369.97
284.85	7371.59
284.8	7059.57
284.75	7006.95
284.7	6658.35
284.65	6445.36
284.6	6526.64
284.55	6585.58
284.5	6450.04
284.45	6417.1
284.4	6601.07
284.35	6219.78
284.3	6026.23
284.25	5939.84
284.2	5852
284.15	5895.84
284.1	6088.23
284.05	5879.15
284	5570.44
283.95	5722.39
283.9	5399.98
283.85	5389.84
283.8	5145.46
283.75	5370.99
283.7	5364.85
283.65	5305.41
283.6	5288.45
283.55	5198.34
283.5	5008.49
283.45	5153.52
283.4	5133.6
283.35	5048.05
283.3	5133.96
283.25	4825.93
283.2	5004.2
283.15	5371.17
283.1	5102.52
283.05	5232.05
283	5083.92
282.95	4931.82
282.9	5214.06
282.85	5214.43
282.8	5017.8
282.75	4924.59
282.7	5052.61
282.65	4943.85
282.6	5081.63
282.55	4985.6
282.5	4861.88
282.45	5075
282.4	4939.82
282.35	5026.87
282.3	5081.97
282.25	5110.17
282.2	5047.25
282.15	5199.92
282.1	5163.73
282.05	4967.67
282	4953.77
281.95	5013.65
281.9	4811.01
281.85	4875.64
281.8	5204.95
281.75	5152.54
281.7	5147
281.65	5069.72
281.6	5119.15
281.55	5194.45
281.5	4939.92
281.45	4929.64
281.4	4861.71
281.35	4951.12
281.3	4777.13
281.25	4990.76
281.2	4930.64
281.15	5049.54
281.1	4872.57
281.05	4853.79
281	5028
280.95	4910.39
280.9	5015.62
280.85	4958.68
280.8	4959.07
280.75	5023.79
280.7	4981.88
280.65	5055.18
280.6	4881.65
280.55	4758.71
280.5	4893.8
280.45	4911.9
280.4	4880.81
280.35	4805.5
280.3	5071.27
280.25	4958.89
280.2	4770.56
280.15	4955.14
280.1	4989.03
280.05	4836.64
280	4831.71
279.95	4841.64
279.9	4981.2
279.85	4768.54
279.8	4939.25
279.75	4894.06
279.7	4943.88
279.65	4757.86
279.6	4883.44
279.55	4963.98
279.5	4660.25
279.45	5076.95
279.4	4935.5
279.35	4962.2
279.3	5042.13
279.25	5014.12
279.2	4842.76
279.15	4735.99
279.1	4941.78
279.05	4895.35
279	4814.13
