# Supplementary material for: X-ray-activated polymerization expanding the frontiers of deep-tissue hydrogel formation
Source: Nat Commun. 2024 Apr 15;15:3247. doi: 10.1038/s41467-024-47559-z (PMC11018743; doi:10.1038/s41467-024-47559-z)
Supplement: Supplementary file 4 — Source Data [file 41467_2024_47559_MOESM4_ESM.zip › Figure 2h.xlsx]

## Sheet: Sheet1
1290	29026
1289.95	29024
1289.9	29022.1
1289.85	29020.1
1289.8	29018.1
1289.75	29016.1
1289.7	29014.1
1289.65	29012.1
1289.6	29010.1
1289.55	29008.1
1289.5	29006.1
1289.45	29004.1
1289.4	29002.1
1289.35	29000.1
1289.3	28998.1
1289.25	28996
1289.2	28994
1289.15	28992
1289.1	28989.9
1289.05	28987.9
1289	28985.9
1288.95	28983.8
1288.9	28981.8
1288.85	28979.7
1288.8	28977.6
1288.75	28975.6
1288.7	28973.5
1288.65	28971.4
1288.6	28969.3
1288.55	28967.3
1288.5	28965.2
1288.45	28963.1
1288.4	28961
1288.35	28958.9
1288.3	28956.8
1288.25	28954.7
1288.2	28952.6
1288.15	28950.4
1288.1	28948.3
1288.05	28946.2
1288	28944.1
1287.95	28941.9
1287.9	28939.8
1287.85	28937.7
1287.8	28935.5
1287.75	28933.4
1287.7	28931.2
1287.65	28929
1287.6	28926.9
1287.55	28924.7
1287.5	28922.6
1287.45	28923.1
1287.4	28928.3
1287.35	28931.4
1287.3	28928.7
1287.25	28927.9
1287.2	28926.3
1287.15	28920
1287.1	28915.7
1287.05	28913.3
1287	28918.6
1286.95	28911.6
1286.9	28916.4
1286.85	28912.7
1286.8	28906.3
1286.75	28900.5
1286.7	28892.2
1286.65	28892.5
1286.6	28896.2
1286.55	28896.4
1286.5	28893.7
1286.45	28886.3
1286.4	28885.3
1286.35	28875.7
1286.3	28861.1
1286.25	28866.9
1286.2	28872.8
1286.15	28857
1286.1	28846
1286.05	28841.3
1286	28839.1
1285.95	28839.1
1285.9	28834.4
1285.85	28831.4
1285.8	28824.2
1285.75	28813
1285.7	28808.3
1285.65	28796.1
1285.6	28796.7
1285.55	28790.6
1285.5	28788.6
1285.45	28795.5
1285.4	28795.2
1285.35	28794.9
1285.3	28798.8
1285.25	28791.5
1285.2	28796.9
1285.15	28795.6
1285.1	28797.3
1285.05	28795.4
1285	28787.2
1284.95	28781.8
1284.9	28779.1
1284.85	28776.3
1284.8	28777.7
1284.75	28776.9
1284.7	28782.2
1284.65	28800
1284.6	28800.9
1284.55	28803.1
1284.5	28814.1
1284.45	28822.3
1284.4	28828.3
1284.35	28835.3
1284.3	28838
1284.25	28837.7
1284.2	28842.9
1284.15	28852.2
1284.1	28839.5
1284.05	28842.2
1284	28846.1
1283.95	28853.7
1283.9	28857.6
1283.85	28860.7
1283.8	28857.1
1283.75	28865.7
1283.7	28873.9
1283.65	28885.4
1283.6	28901.7
1283.55	28908
1283.5	28918.2
1283.45	28932.1
1283.4	28939.5
1283.35	28944.6
1283.3	28948.9
1283.25	28948.7
1283.2	28945.4
1283.15	28951.6
1283.1	28959.4
1283.05	28951.4
1283	28943.1
1282.95	28942.7
1282.9	28954
1282.85	28961.7
1282.8	28966.6
1282.75	28975.2
1282.7	28982.4
1282.65	28990.5
1282.6	29005.9
1282.55	29024.2
1282.5	29046.9
1282.45	29070
1282.4	29076.7
1282.35	29076.2
1282.3	29075.7
1282.25	29081.2
1282.2	29091.2
1282.15	29095.5
1282.1	29109.4
1282.05	29126.4
1282	29142.3
1281.95	29160
1281.9	29177.6
1281.85	29199.2
1281.8	29213.8
1281.75	29231.5
1281.7	29251.1
1281.65	29272.5
1281.6	29287.1
1281.55	29297.3
1281.5	29313
1281.45	29337.3
1281.4	29364.8
1281.35	29383.2
1281.3	29397.8
1281.25	29423
1281.2	29438.6
1281.15	29444.3
1281.1	29474.1
1281.05	29501
1281	29522.9
1280.95	29541.6
1280.9	29560.9
1280.85	29588.3
1280.8	29611.6
1280.75	29637.7
1280.7	29661.4
1280.65	29681.2
1280.6	29696.7
1280.55	29722.4
1280.5	29751.7
1280.45	29771.8
1280.4	29788
1280.35	29808.8
1280.3	29828.5
1280.25	29843.8
1280.2	29866.4
1280.15	29881.9
1280.1	29905.2
1280.05	29917.7
1280	29931.4
1279.95	29952.8
1279.9	29974.1
1279.85	29995.6
1279.8	30018.6
1279.75	30051.2
1279.7	30080.2
1279.65	30101.8
1279.6	30113.7
1279.55	30129.8
1279.5	30155.2
1279.45	30177.8
1279.4	30195.3
1279.35	30210.4
1279.3	30225.5
1279.25	30233.2
1279.2	30239.9
1279.15	30240.2
1279.1	30250.4
1279.05	30276.8
1279	30287.4
1278.95	30296.5
1278.9	30307.3
1278.85	30319.8
1278.8	30329.1
1278.75	30338
1278.7	30343.4
1278.65	30341.7
1278.6	30346.7
1278.55	30349.9
1278.5	30352.1
1278.45	30340.9
1278.4	30333.3
1278.35	30325.6
1278.3	30325.3
1278.25	30316.5
1278.2	30308
1278.15	30300
1278.1	30286.1
1278.05	30280.5
1278	30287.9
1277.95	30284.4
1277.9	30283
1277.85	30275.8
1277.8	30273.1
1277.75	30262
1277.7	30256.5
1277.65	30243.7
1277.6	30229.3
1277.55	30211
1277.5	30196.1
1277.45	30177
1277.4	30149.7
1277.35	30127.4
1277.3	30114.1
1277.25	30092.4
1277.2	30070.9
1277.15	30048.2
1277.1	30033.2
1277.05	30014.3
1277	29991.2
1276.95	29957.1
1276.9	29925.3
1276.85	29901.2
1276.8	29861.9
1276.75	29836.1
1276.7	29804.7
1276.65	29782.4
1276.6	29750.4
1276.55	29718.1
1276.5	29686
1276.45	29654.1
1276.4	29613.6
1276.35	29566.1
1276.3	29523.5
1276.25	29490.8
1276.2	29458.9
1276.15	29417.6
1276.1	29388.4
1276.05	29347
1276	29313.4
1275.95	29267.2
1275.9	29223.3
1275.85	29185.2
1275.8	29136.4
1275.75	29089
1275.7	29044.7
1275.65	28999
1275.6	28943.1
1275.55	28909.1
1275.5	28872.8
1275.45	28831.8
1275.4	28788.4
1275.35	28743.7
1275.3	28704.4
1275.25	28666.2
1275.2	28635
1275.15	28593.7
1275.1	28561.8
1275.05	28527.8
1275	28499.2
1274.95	28472.4
1274.9	28441.7
1274.85	28416.8
1274.8	28390.8
1274.75	28361.3
1274.7	28326.6
1274.65	28294.8
1274.6	28265.7
1274.55	28251
1274.5	28224.3
1274.45	28191.7
1274.4	28161.7
1274.35	28136.1
1274.3	28118.5
1274.25	28095.3
1274.2	28081.3
1274.15	28063.9
1274.1	28056
1274.05	28031.3
1274	28010
1273.95	27996.8
1273.9	27985
1273.85	27968.2
1273.8	27945.3
1273.75	27924.5
1273.7	27912.9
1273.65	27898.5
1273.6	27884.8
1273.55	27873.9
1273.5	27859.3
1273.45	27853.9
1273.4	27852.4
1273.35	27838.4
1273.3	27828.7
1273.25	27806.8
1273.2	27796
1273.15	27798.8
1273.1	27797.2
1273.05	27796.9
1273	27795.4
1272.95	27779.1
1272.9	27776.7
1272.85	27771.2
1272.8	27767.4
1272.75	27769.1
1272.7	27766.5
1272.65	27761.3
1272.6	27757.1
1272.55	27752.7
1272.5	27742.1
1272.45	27737.3
1272.4	27728.4
1272.35	27718.3
1272.3	27713
1272.25	27715.6
1272.2	27729.2
1272.15	27736.4
1272.1	27732.8
1272.05	27733.8
1272	27738.6
1271.95	27737.5
1271.9	27740.8
1271.85	27753.9
1271.8	27754.7
1271.75	27756.6
1271.7	27755.4
1271.65	27762.6
1271.6	27759.3
1271.55	27761.3
1271.5	27761.2
1271.45	27758
1271.4	27758
1271.35	27765
1271.3	27769.8
1271.25	27780.6
1271.2	27782.2
1271.15	27787.1
1271.1	27792.7
1271.05	27792.8
1271	27784.5
1270.95	27770.5
1270.9	27769.8
1270.85	27765.1
1270.8	27755.6
1270.75	27757.6
1270.7	27753.3
1270.65	27754.8
1270.6	27753.7
1270.55	27761.3
1270.5	27756
1270.45	27756.2
1270.4	27759
1270.35	27774
1270.3	27776.4
1270.25	27784.2
1270.2	27781.4
1270.15	27776.7
1270.1	27780.5
1270.05	27791.9
1270	27787.8
1269.95	27787.4
1269.9	27789.9
1269.85	27796.1
1269.8	27798.5
1269.75	27797.1
1269.7	27803.2
1269.65	27802.5
1269.6	27801.4
1269.55	27802.6
1269.5	27790.5
1269.45	27792.1
1269.4	27794.7
1269.35	27803
1269.3	27808.5
1269.25	27802.5
1269.2	27792.6
1269.15	27786.8
1269.1	27782.8
1269.05	27786.3
1269	27786.5
1268.95	27784
1268.9	27779.6
1268.85	27778.5
1268.8	27776.6
1268.75	27777.9
1268.7	27781.3
1268.65	27765.9
1268.6	27753.3
1268.55	27759
1268.5	27759.5
1268.45	27757
1268.4	27744
1268.35	27737.4
1268.3	27732
1268.25	27730.4
1268.2	27728.4
1268.15	27732
1268.1	27717.7
1268.05	27712.1
1268	27712
1267.95	27694.4
1267.9	27687.8
1267.85	27677.7
1267.8	27666.9
1267.75	27662.6
1267.7	27652.3
1267.65	27656.6
1267.6	27655.4
1267.55	27647
1267.5	27646.7
1267.45	27653.6
1267.4	27656.9
1267.35	27664.3
1267.3	27667.3
1267.25	27674.8
1267.2	27676
1267.15	27669.6
1267.1	27669.2
1267.05	27670.5
1267	27658
1266.95	27645.4
1266.9	27641.4
1266.85	27643.3
1266.8	27632.3
1266.75	27627.5
1266.7	27624.4
1266.65	27620.1
1266.6	27612.5
1266.55	27610.7
1266.5	27603.4
1266.45	27603.8
1266.4	27611.9
1266.35	27611.1
1266.3	27608.5
1266.25	27600.2
1266.2	27588.1
1266.15	27581
1266.1	27571.2
1266.05	27558.6
1266	27537.4
1265.95	27530.8
1265.9	27526.7
1265.85	27527.5
1265.8	27533
1265.75	27536.7
1265.7	27532.8
1265.65	27527.4
1265.6	27512.9
1265.55	27515.2
1265.5	27513.6
1265.45	27521.8
1265.4	27521.1
1265.35	27518.5
1265.3	27504.4
1265.25	27508.3
1265.2	27507.3
1265.15	27514.4
1265.1	27522.2
1265.05	27531.2
1265	27522.3
1264.95	27520.4
1264.9	27515.6
1264.85	27508.3
1264.8	27501.9
1264.75	27493.3
1264.7	27496
1264.65	27494.8
1264.6	27490.4
1264.55	27493.4
1264.5	27492.4
1264.45	27488.5
1264.4	27491
1264.35	27496.5
1264.3	27485.2
1264.25	27484.8
1264.2	27487.9
1264.15	27491.6
1264.1	27486.4
1264.05	27492.2
1264	27500.8
1263.95	27511
1263.9	27524.7
1263.85	27525.7
1263.8	27523.3
1263.75	27521.5
1263.7	27530
1263.65	27542.1
1263.6	27552.2
1263.55	27558.3
1263.5	27556.4
1263.45	27553.4
1263.4	27549.1
1263.35	27548.9
1263.3	27549.9
1263.25	27554.7
1263.2	27555.2
1263.15	27551.5
1263.1	27543.5
1263.05	27548.9
1263	27549
1262.95	27548.7
1262.9	27551.1
1262.85	27549
1262.8	27546.4
1262.75	27552.6
1262.7	27559.3
1262.65	27562.7
1262.6	27559
1262.55	27550.9
1262.5	27555.1
1262.45	27552.3
1262.4	27546.3
1262.35	27546.1
1262.3	27541.2
1262.25	27538.3
1262.2	27527.8
1262.15	27517.5
1262.1	27503
1262.05	27489.5
1262	27489
1261.95	27495.9
1261.9	27502.2
1261.85	27497.5
1261.8	27498.7
1261.75	27496.6
1261.7	27494.3
1261.65	27486.1
1261.6	27485.8
1261.55	27483.1
1261.5	27481.2
1261.45	27483.9
1261.4	27478.1
1261.35	27462.4
1261.3	27449.2
1261.25	27441.1
1261.2	27445.1
1261.15	27443.9
1261.1	27437.4
1261.05	27421.4
1261	27411.4
1260.95	27419.4
1260.9	27431.9
1260.85	27435.7
1260.8	27430.9
1260.75	27416.9
1260.7	27410.4
1260.65	27404.6
1260.6	27400.6
1260.55	27401.8
1260.5	27401.8
1260.45	27410.7
1260.4	27404.1
1260.35	27399
1260.3	27399.5
1260.25	27403.6
1260.2	27405.7
1260.15	27406.6
1260.1	27408.7
1260.05	27399.3
1260	27381.7
1259.95	27380.5
1259.9	27383.8
1259.85	27387.1
1259.8	27382.9
1259.75	27378.8
1259.7	27380.4
1259.65	27372.6
1259.6	27364.2
1259.55	27362.2
1259.5	27364.6
1259.45	27364.7
1259.4	27373.3
1259.35	27371.4
1259.3	27372.3
1259.25	27380.6
1259.2	27378.8
1259.15	27377.1
1259.1	27388
1259.05	27404.5
1259	27414.4
1258.95	27414.9
1258.9	27413.6
1258.85	27419.3
1258.8	27426.9
1258.75	27426.5
1258.7	27425.1
1258.65	27416.4
1258.6	27396.9
1258.55	27392.5
1258.5	27387.8
1258.45	27382.7
1258.4	27379.9
1258.35	27378.6
1258.3	27377.7
1258.25	27374.6
1258.2	27368.5
1258.15	27358.1
1258.1	27359.6
1258.05	27366.7
1258	27364.5
1257.95	27360.9
1257.9	27356.2
1257.85	27353.1
1257.8	27357.9
1257.75	27361.8
1257.7	27358.2
1257.65	27351.1
1257.6	27345.2
1257.55	27336.5
1257.5	27336.4
1257.45	27335.8
1257.4	27339.6
1257.35	27340.2
1257.3	27343.1
1257.25	27341.1
1257.2	27341.3
1257.15	27348.7
1257.1	27352.4
1257.05	27362.7
1257	27368.4
1256.95	27367.8
1256.9	27368.3
1256.85	27363.2
1256.8	27363.3
1256.75	27356.6
1256.7	27355.4
1256.65	27350
1256.6	27355.8
1256.55	27356.4
1256.5	27353.7
1256.45	27350.9
1256.4	27354.8
1256.35	27356.8
1256.3	27359.3
1256.25	27366
1256.2	27369.6
1256.15	27372.1
1256.1	27373.8
1256.05	27371.5
1256	27374
1255.95	27376.1
1255.9	27375.3
1255.85	27367.6
1255.8	27364.4
1255.75	27360.1
1255.7	27363.7
1255.65	27361.8
1255.6	27368.2
1255.55	27377.9
1255.5	27381.1
1255.45	27377.1
1255.4	27373.2
1255.35	27379.3
1255.3	27383.5
1255.25	27381.5
1255.2	27387.6
1255.15	27386.8
1255.1	27384.9
1255.05	27371.2
1255	27364.7
1254.95	27367.2
1254.9	27366.6
1254.85	27360.8
1254.8	27358.2
1254.75	27351.4
1254.7	27342.4
1254.65	27342.1
1254.6	27347.7
1254.55	27347
1254.5	27351
1254.45	27347.1
1254.4	27353.9
1254.35	27350.8
1254.3	27355.7
1254.25	27353.9
1254.2	27349.8
1254.15	27357.6
1254.1	27358.3
1254.05	27360.9
1254	27356.1
1253.95	27352.5
1253.9	27345.9
1253.85	27353.1
1253.8	27335.5
1253.75	27323.2
1253.7	27320
1253.65	27319.3
1253.6	27313.4
1253.55	27315.2
1253.5	27314.2
1253.45	27316.3
1253.4	27319.8
1253.35	27326.8
1253.3	27335.6
1253.25	27335.7
1253.2	27329.2
1253.15	27333.2
1253.1	27339.1
1253.05	27333.4
1253	27321.3
1252.95	27326.6
1252.9	27326.8
1252.85	27319.9
1252.8	27319.4
1252.75	27314.1
1252.7	27318.3
1252.65	27321.2
1252.6	27327.9
1252.55	27329.4
1252.5	27333.4
1252.45	27336.9
1252.4	27342.2
1252.35	27340.4
1252.3	27348.1
1252.25	27336.6
1252.2	27337
1252.15	27341.2
1252.1	27335.6
1252.05	27334
1252	27331.4
1251.95	27335.6
1251.9	27331
1251.85	27319.3
1251.8	27319.9
1251.75	27318.7
1251.7	27318.4
1251.65	27310.9
1251.6	27312.4
1251.55	27303.3
1251.5	27302.7
1251.45	27300.3
1251.4	27297.1
1251.35	27285.4
1251.3	27279.2
1251.25	27283.8
1251.2	27285.5
1251.15	27274.1
1251.1	27260.6
1251.05	27252.6
1251	27253.6
1250.95	27251.3
1250.9	27251.5
1250.85	27248.8
1250.8	27232.1
1250.75	27226.4
1250.7	27222.3
1250.65	27220.4
1250.6	27231.1
1250.55	27227.3
1250.5	27216.7
1250.45	27211.6
1250.4	27211.4
1250.35	27212.9
1250.3	27210.3
1250.25	27206.9
1250.2	27203.9
1250.15	27196.4
1250.1	27191.3
1250.05	27179.6
1250	27181.7
1249.95	27183.4
1249.9	27182.5
1249.85	27170.1
1249.8	27174.6
1249.75	27170.4
1249.7	27174.4
1249.65	27187.7
1249.6	27184.6
1249.55	27178.2
1249.5	27184.3
1249.45	27185.8
1249.4	27182.9
1249.35	27174.2
1249.3	27182
1249.25	27191.3
1249.2	27197.5
1249.15	27202.9
1249.1	27201.8
1249.05	27210.2
1249	27210.4
1248.95	27214.3
1248.9	27224.7
1248.85	27235.6
1248.8	27231.5
1248.75	27241.4
1248.7	27254.3
1248.65	27265
1248.6	27283.1
1248.55	27309.9
1248.5	27323.2
1248.45	27340.7
1248.4	27355.3
1248.35	27366.2
1248.3	27376.6
1248.25	27391.5
1248.2	27407.4
1248.15	27430.7
1248.1	27444.8
1248.05	27457.3
1248	27483.3
1247.95	27509.7
1247.9	27522.9
1247.85	27550.1
1247.8	27573
1247.75	27597
1247.7	27630.4
1247.65	27650.7
1247.6	27673.2
1247.55	27696.7
1247.5	27729.5
1247.45	27758
1247.4	27780.4
1247.35	27806.9
1247.3	27832.6
1247.25	27859.2
1247.2	27890.9
1247.15	27919.5
1247.1	27944.8
1247.05	27971.9
1247	28004.5
1246.95	28036.7
1246.9	28050.6
1246.85	28084.7
1246.8	28118.9
1246.75	28147.3
1246.7	28185.9
1246.65	28216.3
1246.6	28246.6
1246.55	28274.5
1246.5	28313.8
1246.45	28346.3
1246.4	28384.6
1246.35	28419.1
1246.3	28453.6
1246.25	28485.6
1246.2	28508.6
1246.15	28525.6
1246.1	28567.3
1246.05	28612
1246	28646.3
1245.95	28682.2
1245.9	28706.5
1245.85	28736.5
1245.8	28763.8
1245.75	28807.5
1245.7	28841.7
1245.65	28877.1
1245.6	28913.9
1245.55	28936.1
1245.5	28960.5
1245.45	28994.6
1245.4	29029.7
1245.35	29056.1
1245.3	29075.5
1245.25	29087.9
1245.2	29105.6
1245.15	29132
1245.1	29148.9
1245.05	29169.4
1245	29200.6
1244.95	29221.4
1244.9	29238.2
1244.85	29253.6
1244.8	29271.8
1244.75	29280
1244.7	29286.6
1244.65	29300.6
1244.6	29306.3
1244.55	29321.6
1244.5	29337.8
1244.45	29348.7
1244.4	29351
1244.35	29357
1244.3	29367.2
1244.25	29372.9
1244.2	29377.2
1244.15	29378.2
1244.1	29383.3
1244.05	29382.6
1244	29384.8
1243.95	29385.3
1243.9	29394.4
1243.85	29385
1243.8	29376.2
1243.75	29373.8
1243.7	29375.8
1243.65	29369.1
1243.6	29369.7
1243.55	29355.6
1243.5	29335.1
1243.45	29324.9
1243.4	29304.5
1243.35	29294.9
1243.3	29277.4
1243.25	29262.7
1243.2	29246.6
1243.15	29236.2
1243.1	29217.5
1243.05	29205.8
1243	29195.8
1242.95	29186.2
1242.9	29172.1
1242.85	29157.6
1242.8	29136.2
1242.75	29118.1
1242.7	29111
1242.65	29092.9
1242.6	29082.8
1242.55	29070.7
1242.5	29044.6
1242.45	29013.5
1242.4	28991
1242.35	28969.6
1242.3	28951
1242.25	28932.4
1242.2	28912.7
1242.15	28900.3
1242.1	28872.5
1242.05	28851.7
1242	28837.6
1241.95	28807.1
1241.9	28778.7
1241.85	28763.1
1241.8	28732
1241.75	28707.2
1241.7	28679.1
1241.65	28636.7
1241.6	28610.8
1241.55	28587.8
1241.5	28571.4
1241.45	28542.2
1241.4	28503.6
1241.35	28470.2
1241.3	28435.3
1241.25	28402.1
1241.2	28374.8
1241.15	28342.9
1241.1	28320.1
1241.05	28283.5
1241	28239
1240.95	28205.9
1240.9	28168.4
1240.85	28143.5
1240.8	28103
1240.75	28068.6
1240.7	28035.6
1240.65	27997.6
1240.6	27965.8
1240.55	27924.5
1240.5	27877.5
1240.45	27841.2
1240.4	27790
1240.35	27743.9
1240.3	27711.4
1240.25	27666.8
1240.2	27629.3
1240.15	27585.6
1240.1	27547.1
1240.05	27511.1
1240	27473.7
1239.95	27431.3
1239.9	27393.4
1239.85	27357.4
1239.8	27335.4
1239.75	27303.6
1239.7	27265.7
1239.65	27231
1239.6	27196.2
1239.55	27165.7
1239.5	27130.9
1239.45	27095.4
1239.4	27051.1
1239.35	27021.7
1239.3	26994.3
1239.25	26962.4
1239.2	26925.8
1239.15	26882.6
1239.1	26851.3
1239.05	26819.9
1239	26790.7
1238.95	26757.4
1238.9	26733.6
1238.85	26699.1
1238.8	26671.6
1238.75	26648.3
1238.7	26624.3
1238.65	26598.6
1238.6	26578
1238.55	26546.7
1238.5	26522.8
1238.45	26505.7
1238.4	26488.7
1238.35	26474
1238.3	26458.9
1238.25	26456.8
1238.2	26455.6
1238.15	26447
1238.1	26434.3
1238.05	26433.5
1238	26428.7
1237.95	26427.2
1237.9	26419.6
1237.85	26420
1237.8	26417.2
1237.75	26411.7
1237.7	26405.2
1237.65	26391
1237.6	26379
1237.55	26367.9
1237.5	26361.4
1237.45	26363.6
1237.4	26364.2
1237.35	26360.3
1237.3	26368.6
1237.25	26363.3
1237.2	26359.7
1237.15	26351
1237.1	26345.2
1237.05	26356.3
1237	26353.5
1236.95	26345.2
1236.9	26356.6
1236.85	26355.1
1236.8	26351.9
1236.75	26351.8
1236.7	26345
1236.65	26351.7
1236.6	26366.6
1236.55	26373.6
1236.5	26378.3
1236.45	26366.8
1236.4	26367.9
1236.35	26375.8
1236.3	26384.4
1236.25	26388.9
1236.2	26391.3
1236.15	26387.7
1236.1	26395.6
1236.05	26399.6
1236	26397.6
1235.95	26395.2
1235.9	26389.5
1235.85	26386
1235.8	26377.4
1235.75	26381.7
1235.7	26382.9
1235.65	26381.1
1235.6	26378.1
1235.55	26365.7
1235.5	26363.4
1235.45	26368.3
1235.4	26368.7
1235.35	26378.1
1235.3	26374.8
1235.25	26362.2
1235.2	26372.5
1235.15	26378.3
1235.1	26380.6
1235.05	26368.7
1235	26371.9
1234.95	26373.3
1234.9	26376.1
1234.85	26374.7
1234.8	26367.2
1234.75	26355
1234.7	26352.1
1234.65	26356.2
1234.6	26353.7
1234.55	26351.7
1234.5	26341.2
1234.45	26327.9
1234.4	26323.4
1234.35	26330.4
1234.3	26326.9
1234.25	26319.1
1234.2	26318.4
1234.15	26317.9
1234.1	26325.2
1234.05	26327.1
1234	26323.4
1233.95	26327
1233.9	26323.9
1233.85	26315.2
1233.8	26318.3
1233.75	26325.7
1233.7	26324.3
1233.65	26320
1233.6	26321.6
1233.55	26317.2
1233.5	26320.8
1233.45	26331.9
1233.4	26330.5
1233.35	26334.7
1233.3	26346.8
1233.25	26357.8
1233.2	26364.9
1233.15	26360.1
1233.1	26359.1
1233.05	26363.7
1233	26363
1232.95	26361.5
1232.9	26360.9
1232.85	26359.7
1232.8	26363.7
1232.75	26362
1232.7	26364.4
1232.65	26369.4
1232.6	26374.8
1232.55	26382.4
1232.5	26388.4
1232.45	26388.4
1232.4	26388.4
1232.35	26388.4
1232.3	26388.4
1232.25	26388.3
1232.2	26388.2
1232.15	26388
1232.1	26387.8
1232.05	26387.6
1232	26387.3
1231.95	26387
1231.9	26386.7
1231.85	26386.3
1231.8	26385.9
1231.75	26385.5
1231.7	26385
1231.65	26384.5
1231.6	26383.9
1231.55	26383.3
1231.5	26382.7
1231.45	26382.1
1231.4	26381.4
1231.35	26380.6
1231.3	26379.9
1231.25	26379.1
1231.2	26378.2
1231.15	26377.4
1231.1	26376.4
1231.05	26375.5
1231	26374.5
1230.95	26373.5
1230.9	26372.4
1230.85	26371.4
1230.8	26370.2
1230.75	26369.1
1230.7	26367.9
1230.65	26366.6
1230.6	26365.4
1230.55	26364.1
1230.5	26362.7
1230.45	26361.3
1230.4	26359.9
1230.35	26358.5
1230.3	26357
1230.25	26355.5
1230.2	26353.9
1230.15	26352.3
1230.1	26350.7
1230.05	26349
1230	26347.3
