# Supplementary material for: X-ray-activated polymerization expanding the frontiers of deep-tissue hydrogel formation
Source: Nat Commun. 2024 Apr 15;15:3247. doi: 10.1038/s41467-024-47559-z (PMC11018743; doi:10.1038/s41467-024-47559-z)
Supplement: Supplementary file 4 — Source Data [file 41467_2024_47559_MOESM4_ESM.zip › Figure 3e-HNTs.xlsx]

## Sheet: Sheet1
200	0
201	0
202	1
203	0
204	1
205	0
206	1
207	0
208	0
209	1
210	1
211	0
212	0
213	0
214	0
215	0
216	0
217	0
218	0
219	0
220	1
221	0
222	0
223	0
224	0
225	0
226	1
227	0
228	1
229	0
230	0
231	0
232	1
233	1
234	0
235	0
236	0
237	0
238	0
239	0
240	1
241	1
242	0
243	0
244	0
245	0
246	0
247	1
248	0
249	1
250	0
251	1
252	0
253	1
254	0
255	1
256	0
257	1
258	0
259	0
260	0
261	0
262	0
263	0
264	0
265	0
266	0
267	1
268	0
269	1
270	0
271	0
272	0
273	0
274	0
275	0
276	0
277	0
278	1
279	0
280	0
281	0
282	0
283	0
284	1
285	0
286	0
287	0
288	0
289	0
290	0
291	0
292	0
293	0
294	0
295	1
296	0
297	0
298	1
299	0
300	1
301	0
302	0
303	0
304	1
305	0
306	0
307	0
308	0
309	0
310	0
311	0
312	0
313	0
314	0
315	0
316	0
317	0
318	0
319	0
320	0
321	0
322	0
323	0
324	0
325	0
326	0
327	0
328	0
329	0
330	0
331	0
332	0
333	0
334	0
335	0
336	0
337	0
338	1
339	0
340	0
341	0
342	0
343	0
344	0
345	0
346	0
347	0
348	0
349	0
350	0
351	0
352	0
353	0
354	0
355	1
356	0
357	1
358	0
359	0
360	0
361	0
362	0
363	0
364	0
365	0
366	0
367	0
368	0
369	0
370	0
371	0
372	1
373	0
374	0
375	0
376	0
377	0
378	0
379	0
380	1
381	0
382	0
383	0
384	0
385	0
386	0
387	0
388	0
389	0
390	0
391	0
392	0
393	0
394	0
395	0
396	0
397	1
398	0
399	0
400	1
401	0
402	1
403	0
404	0
405	0
406	0
407	0
408	1
409	0
410	0
411	0
412	0
413	0
414	0
415	0
416	0
417	0
418	0
419	0
420	0
421	0
422	1
423	1
424	0
425	1
426	0
427	0
428	0
429	0
430	0
431	1
432	0
433	0
434	0
435	0
436	0
437	0
438	0
439	1
440	0
441	0
442	0
443	0
444	1
445	0
446	0
447	0
448	1
449	0
450	1
451	0
452	1
453	0
454	0
455	1
456	0
457	0
458	0
459	0
460	1
461	1
462	1
463	0
464	0
465	1
466	0
467	0
468	0
469	0
470	1
471	0
472	0
473	0
474	0
475	0
476	0
477	1
478	1
479	1
480	1
481	0
482	0
483	1
484	1
485	1
486	1
487	0
488	1
489	1
490	1
491	1
492	1
493	1
494	1
495	1
496	1
497	1
498	1
499	1
500	1
501	0
502	1
503	1
504	1
505	1
506	1
507	1
508	1
509	1
510	1
511	1
512	1
513	1
514	1
515	1
516	1
517	1
518	1
519	1
520	1
521	1
522	1
523	1
524	1
525	1
526	1
527	0
528	0
529	1
530	1
531	1
532	1
533	1
534	0
535	1
536	1
537	1
538	1
539	1
540	1
541	2
542	3
543	3
544	3
545	3
546	4
547	2
548	3
549	2
550	2
551	2
552	1
553	1
554	1
555	1
556	1
557	1
558	1
559	1
560	1
561	0
562	1
563	1
564	0
565	0
566	1
567	1
568	0
569	1
570	0
571	1
572	1
573	1
574	1
575	0
576	1
577	0
578	0
579	1
580	1
581	1
582	1
583	1
584	1
585	1
586	1
587	1
588	1
589	1
590	1
591	1
592	1
593	0
594	1
595	1
596	1
597	1
598	1
599	1
600	1
601	0
602	0
603	0
604	1
605	0
606	0
607	0
608	1
609	0
610	0
611	0
612	0
613	1
614	1
615	1
616	0
617	1
618	1
619	1
620	1
621	1
622	1
623	1
624	1
625	1
626	0
627	1
628	1
629	1
630	1
631	1
632	1
633	1
634	1
635	1
636	0
637	1
638	0
639	1
640	1
641	1
642	1
643	1
644	1
645	1
646	1
647	1
648	1
649	1
650	1
651	1
652	1
653	1
654	1
655	1
656	1
657	1
658	1
659	1
660	1
661	1
662	1
663	1
664	1
665	1
666	1
667	1
668	1
669	1
670	1
671	1
672	1
673	1
674	1
675	1
676	1
677	1
678	0
679	1
680	0
681	1
682	1
683	1
684	0
685	0
686	0
687	0
688	0
689	1
690	1
691	0
692	0
693	1
694	0
695	1
696	0
697	0
698	0
699	0
700	1
701	0
702	0
703	1
704	0
705	1
706	1
707	0
708	1
709	0
710	0
711	1
712	1
713	0
714	0
715	1
716	0
717	1
718	0
719	1
720	0
721	1
722	1
723	0
724	0
725	1
726	1
727	1
728	1
729	0
730	1
731	0
732	1
733	0
734	0
735	1
736	0
737	0
738	0
739	0
740	1
741	1
742	0
743	1
744	1
745	0
746	1
747	0
748	1
749	1
750	1
751	0
752	0
753	1
754	0
755	1
756	1
757	1
758	1
759	1
760	0
761	0
762	0
763	0
764	0
765	0
766	0
767	1
768	1
769	0
770	1
771	0
772	1
773	0
774	0
775	1
776	0
777	0
778	1
779	0
780	0
781	1
782	0
783	1
784	0
785	0
786	1
787	0
788	0
789	1
790	1
791	0
792	1
793	1
794	0
795	0
796	0
797	0
798	1
799	1
800	0
