# Supplementary material for: X-ray-activated polymerization expanding the frontiers of deep-tissue hydrogel formation
Source: Nat Commun. 2024 Apr 15;15:3247. doi: 10.1038/s41467-024-47559-z (PMC11018743; doi:10.1038/s41467-024-47559-z)
Supplement: Supplementary file 4 — Source Data [file 41467_2024_47559_MOESM4_ESM.zip › Figure 3e-HNTs@YF3Tb3+.xlsx]

## Sheet: Sheet1
200	0
201	0
202	1
203	1
204	1
205	0
206	1
207	1
208	1
209	1
210	1
211	1
212	1
213	0
214	0
215	1
216	1
217	1
218	1
219	1
220	1
221	1
222	1
223	1
224	1
225	1
226	1
227	1
228	1
229	1
230	1
231	1
232	1
233	1
234	1
235	1
236	1
237	1
238	1
239	1
240	1
241	1
242	1
243	1
244	1
245	1
246	1
247	1
248	1
249	1
250	1
251	1
252	1
253	1
254	1
255	1
256	0
257	1
258	1
259	1
260	1
261	1
262	1
263	1
264	1
265	1
266	1
267	1
268	1
269	1
270	1
271	1
272	1
273	1
274	1
275	1
276	1
277	1
278	1
279	1
280	1
281	1
282	1
283	1
284	1
285	1
286	1
287	1
288	1
289	1
290	1
291	1
292	1
293	1
294	1
295	1
296	1
297	1
298	1
299	1
300	1
301	1
302	1
303	1
304	1
305	1
306	1
307	1
308	1
309	1
310	1
311	2
312	2
313	3
314	2
315	2
316	3
317	2
318	1
319	1
320	1
321	2
322	1
323	1
324	1
325	1
326	1
327	1
328	1
329	1
330	1
331	1
332	1
333	1
334	1
335	1
336	1
337	1
338	2
339	1
340	1
341	1
342	1
343	1
344	1
345	1
346	1
347	1
348	1
349	1
350	1
351	1
352	1
353	1
354	1
355	1
356	1
357	1
358	1
359	1
360	1
361	1
362	1
363	1
364	1
365	1
366	1
367	1
368	1
369	1
370	2
371	2
372	2
373	2
374	2
375	3
376	4
377	10
378	14
379	22
380	29
381	34
382	34
383	31
384	28
385	25
386	23
387	15
388	9
389	5
390	2
391	3
392	2
393	2
394	1
395	1
396	1
397	1
398	1
399	1
400	1
401	1
402	1
403	1
404	1
405	2
406	2
407	2
408	2
409	4
410	7
411	9
412	14
413	25
414	27
415	35
416	34
417	29
418	26
419	20
420	13
421	9
422	7
423	5
424	3
425	3
426	4
427	3
428	2
429	2
430	2
431	3
432	4
433	5
434	8
435	12
436	13
437	16
438	16
439	19
440	13
441	11
442	7
443	4
444	2
445	2
446	1
447	2
448	2
449	2
450	2
451	2
452	2
453	2
454	3
455	2
456	2
457	3
458	3
459	3
460	2
461	3
462	2
463	2
464	2
465	3
466	3
467	5
468	8
469	10
470	13
471	14
472	19
473	25
474	29
475	39
476	57
477	88
478	132
479	215
480	376
481	803
482	1550
483	2527
484	3495
485	4222
486	4543
487	4855
488	5422
489	6176
490	6548
491	6519
492	6234
493	5936
494	5659
495	5466
496	5190
497	4597
498	3893
499	3110
500	2312
501	1573
502	1161
503	916
504	701
505	533
506	404
507	277
508	218
509	164
510	124
511	93
512	72
513	51
514	37
515	30
516	26
517	20
518	16
519	12
520	15
521	14
522	14
523	18
524	23
525	31
526	39
527	50
528	63
529	78
530	96
531	136
532	173
533	228
534	277
535	414
536	653
537	1159
538	2119
539	3862
540	6931
541	11308
542	16021
543	20008
544	22212
545	22543
546	21153
547	18592
548	15327
549	12047
550	10094
551	8848
552	7812
553	6649
554	5559
555	4483
556	3308
557	2203
558	1528
559	1102
560	811
561	615
562	485
563	343
564	264
565	214
566	176
567	141
568	114
569	104
570	94
571	88
572	91
573	97
574	109
575	134
576	180
577	269
578	600
579	1166
580	1826
581	2648
582	3608
583	4332
584	4775
585	4841
586	5021
587	5646
588	6125
589	5872
590	5111
591	4209
592	3170
593	1951
594	1225
595	855
596	644
597	523
598	426
599	337
600	290
601	249
602	220
603	197
604	166
605	148
606	128
607	118
608	110
609	110
610	108
611	105
612	114
613	132
614	199
615	307
616	569
617	942
618	1531
619	2349
620	2889
621	3171
622	3304
623	3338
624	2863
625	2148
626	1606
627	1125
628	636
629	307
630	224
631	202
632	188
633	177
634	165
635	154
636	146
637	132
638	120
639	107
640	99
641	94
642	89
643	96
644	118
645	145
646	166
647	198
648	211
649	227
650	206
651	195
652	175
653	150
654	124
655	98
656	86
657	68
658	57
659	58
660	58
661	63
662	65
663	77
664	97
665	113
666	139
667	157
668	185
669	195
670	190
671	173
672	162
673	151
674	129
675	120
676	118
677	118
678	127
679	152
680	183
681	197
682	203
683	182
684	153
685	109
686	68
687	43
688	20
689	14
690	10
691	8
692	6
693	7
694	6
695	5
696	4
697	4
698	5
699	4
700	3
701	3
702	2
703	3
704	2
705	2
706	2
707	2
708	2
709	2
710	2
711	2
712	2
713	2
714	2
715	2
716	2
717	2
718	2
719	2
720	2
721	1
722	2
723	2
724	1
725	2
726	2
727	1
728	2
729	2
730	1
731	2
732	1
733	2
734	2
735	2
736	1
737	1
738	2
739	2
740	2
741	2
742	2
743	2
744	2
745	2
746	2
747	2
748	2
749	2
750	2
751	2
752	2
753	2
754	3
755	3
756	2
757	4
758	4
759	3
760	3
761	4
762	4
763	3
764	4
765	3
766	3
767	3
768	3
769	2
770	2
771	3
772	3
773	2
774	2
775	2
776	2
777	2
778	2
779	2
780	2
781	2
782	2
783	2
784	2
785	2
786	2
787	2
788	1
789	2
790	2
791	2
792	2
793	2
794	2
795	2
796	2
797	2
798	1
799	2
800	2
