# Supplementary material for: X-ray-activated polymerization expanding the frontiers of deep-tissue hydrogel formation
Source: Nat Commun. 2024 Apr 15;15:3247. doi: 10.1038/s41467-024-47559-z (PMC11018743; doi:10.1038/s41467-024-47559-z)
Supplement: Supplementary file 4 — Source Data [file 41467_2024_47559_MOESM4_ESM.zip › Figure 3e-HNTs-EDTA.xlsx]

## Sheet: Sheet1
200	0
201	0
202	0
203	0
204	1
205	0
206	0
207	1
208	1
209	1
210	0
211	0
212	0
213	1
214	0
215	1
216	0
217	0
218	1
219	1
220	1
221	0
222	1
223	1
224	0
225	0
226	1
227	1
228	0
229	0
230	1
231	0
232	1
233	0
234	1
235	1
236	0
237	1
238	0
239	0
240	1
241	0
242	1
243	1
244	1
245	1
246	1
247	1
248	0
249	0
250	1
251	1
252	1
253	1
254	0
255	0
256	1
257	1
258	1
259	1
260	1
261	1
262	1
263	1
264	1
265	1
266	0
267	0
268	0
269	0
270	1
271	1
272	0
273	0
274	0
275	0
276	0
277	1
278	1
279	2
280	2
281	2
282	2
283	2
284	2
285	2
286	2
287	2
288	2
289	2
290	2
291	2
292	2
293	2
294	1
295	1
296	0
297	1
298	1
299	2
300	1
301	1
302	1
303	0
304	0
305	0
306	0
307	0
308	0
309	0
310	0
311	0
312	0
313	1
314	1
315	0
316	0
317	0
318	0
319	0
320	0
321	0
322	0
323	0
324	0
325	1
326	2
327	1
328	1
329	1
330	1
331	0
332	0
333	0
334	0
335	0
336	0
337	0
338	0
339	0
340	0
341	0
342	0
343	0
344	0
345	0
346	0
347	0
348	0
349	0
350	0
351	0
352	0
353	0
354	0
355	0
356	1
357	1
358	1
359	1
360	1
361	0
362	0
363	0
364	0
365	0
366	0
367	0
368	0
369	0
370	0
371	0
372	1
373	1
374	1
375	1
376	1
377	1
378	1
379	1
380	1
381	1
382	1
383	0
384	0
385	0
386	0
387	0
388	0
389	0
390	0
391	0
392	0
393	0
394	0
395	0
396	0
397	0
398	0
399	0
400	0
401	0
402	0
403	0
404	0
405	1
406	0
407	0
408	1
409	0
410	1
411	0
412	0
413	0
414	0
415	0
416	0
417	0
418	0
419	0
420	1
421	1
422	0
423	1
424	0
425	0
426	0
427	0
428	0
429	0
430	0
431	1
432	1
433	0
434	1
435	0
436	0
437	0
438	0
439	0
440	0
441	0
442	1
443	1
444	0
445	1
446	0
447	0
448	0
449	0
450	0
451	0
452	0
453	0
454	0
455	0
456	0
457	0
458	0
459	0
460	0
461	0
462	0
463	0
464	0
465	0
466	0
467	0
468	0
469	0
470	0
471	0
472	0
473	0
474	1
475	1
476	1
477	0
478	0
479	1
480	0
481	0
482	0
483	0
484	1
485	1
486	1
487	1
488	1
489	1
490	1
491	1
492	1
493	1
494	1
495	0
496	0
497	0
498	1
499	1
500	1
501	1
502	0
503	0
504	1
505	1
506	1
507	1
508	1
509	1
510	1
511	1
512	1
513	1
514	1
515	1
516	0
517	1
518	1
519	1
520	1
521	0
522	0
523	0
524	0
525	1
526	0
527	0
528	0
529	0
530	0
531	0
532	1
533	1
534	1
535	1
536	0
537	0
538	1
539	1
540	1
541	1
542	2
543	2
544	2
545	2
546	2
547	2
548	0
549	0
550	0
551	0
552	0
553	0
554	0
555	0
556	0
557	1
558	1
559	1
560	1
561	1
562	1
563	1
564	1
565	1
566	1
567	0
568	0
569	0
570	0
571	0
572	0
573	0
574	0
575	0
576	0
577	0
578	0
579	1
580	1
581	1
582	0
583	0
584	0
585	1
586	0
587	0
588	1
589	1
590	1
591	0
592	1
593	1
594	1
595	1
596	2
597	2
598	2
599	2
600	2
601	2
602	2
603	2
604	2
605	2
606	2
607	2
608	2
609	2
610	2
611	1
612	1
613	1
614	1
615	1
616	0
617	0
618	0
619	0
620	1
621	0
622	0
623	0
624	0
625	1
626	1
627	1
628	1
629	1
630	1
631	1
632	1
633	0
634	0
635	0
636	0
637	0
638	0
639	0
640	0
641	0
642	0
643	0
644	0
645	1
646	1
647	1
648	1
649	1
650	1
651	1
652	1
653	1
654	1
655	1
656	1
657	1
658	1
659	1
660	1
661	1
662	1
663	1
664	1
665	1
666	0
667	0
668	0
669	0
670	0
671	0
672	0
673	0
674	0
675	0
676	0
677	0
678	0
679	0
680	0
681	0
682	0
683	0
684	0
685	0
686	0
687	0
688	0
689	0
690	0
691	0
692	0
693	1
694	1
695	1
696	1
697	1
698	1
699	1
700	1
701	1
702	0
703	0
704	0
705	0
706	0
707	0
708	0
709	0
710	0
711	0
712	0
713	0
714	1
715	1
716	1
717	1
718	1
719	1
720	1
721	1
722	2
723	2
724	2
725	2
726	2
727	2
728	2
729	2
730	2
731	1
732	1
733	1
734	1
735	1
736	1
737	1
738	1
739	0
740	0
741	0
742	0
743	0
744	0
745	0
746	0
747	0
748	0
749	0
750	1
751	1
752	1
753	1
754	1
755	1
756	1
757	1
758	1
759	1
760	1
761	1
762	1
763	1
764	0
765	0
766	0
767	0
768	0
769	0
770	0
771	0
772	0
773	0
774	0
775	0
776	0
777	0
778	0
779	1
780	1
781	0
782	1
783	1
784	0
785	1
786	0
787	0
788	0
789	0
790	0
791	0
792	0
793	0
794	0
795	0
796	0
797	0
798	1
799	1
800	1
