# Supplementary material for: X-ray-activated polymerization expanding the frontiers of deep-tissue hydrogel formation
Source: Nat Commun. 2024 Apr 15;15:3247. doi: 10.1038/s41467-024-47559-z (PMC11018743; doi:10.1038/s41467-024-47559-z)
Supplement: Supplementary file 4 — Source Data [file 41467_2024_47559_MOESM4_ESM.zip › Figure 3f-10s.xlsx]

## Sheet: Sheet1
200	0
201	0
202	0
203	0
204	0
205	0
206	0
207	0
208	0
209	0
210	0
211	0
212	0
213	0
214	1
215	1
216	0
217	0
218	0
219	0
220	0
221	0
222	0
223	0
224	0
225	0
226	0
227	0
228	0
229	0
230	0
231	0
232	0
233	0
234	0
235	0
236	0
237	0
238	0
239	0
240	0
241	0
242	0
243	0
244	0
245	0
246	0
247	0
248	0
249	0
250	0
251	0
252	0
253	1
254	0
255	0
256	0
257	1
258	1
259	0
260	0
261	0
262	1
263	1
264	0
265	1
266	0
267	0
268	1
269	0
270	0
271	0
272	0
273	0
274	0
275	0
276	0
277	0
278	0
279	0
280	1
281	0
282	0
283	0
284	1
285	0
286	1
287	0
288	0
289	1
290	0
291	0
292	1
293	1
294	1
295	1
296	1
297	1
298	1
299	1
300	1
301	1
302	0
303	0
304	1
305	1
306	0
307	1
308	1
309	1
310	1
311	1
312	1
313	1
314	1
315	1
316	1
317	1
318	1
319	1
320	1
321	1
322	1
323	1
324	0
325	1
326	0
327	1
328	1
329	0
330	1
331	1
332	1
333	1
334	1
335	1
336	1
337	1
338	1
339	0
340	0
341	1
342	0
343	0
344	1
345	1
346	0
347	0
348	1
349	1
350	1
351	1
352	1
353	1
354	1
355	1
356	1
357	2
358	1
359	1
360	1
361	1
362	1
363	1
364	1
365	0
366	0
367	1
368	1
369	1
370	1
371	1
372	1
373	1
374	2
375	2
376	2
377	3
378	4
379	3
380	3
381	2
382	3
383	2
384	1
385	1
386	1
387	1
388	1
389	1
390	1
391	1
392	1
393	1
394	0
395	1
396	1
397	0
398	0
399	1
400	1
401	1
402	1
403	1
404	1
405	1
406	1
407	1
408	2
409	2
410	2
411	2
412	3
413	4
414	3
415	3
416	3
417	3
418	2
419	1
420	1
421	1
422	1
423	1
424	1
425	1
426	1
427	1
428	1
429	2
430	2
431	2
432	2
433	2
434	2
435	4
436	3
437	3
438	2
439	2
440	1
441	2
442	1
443	1
444	1
445	1
446	1
447	1
448	1
449	1
450	1
451	1
452	1
453	1
454	1
455	1
456	1
457	1
458	1
459	1
460	1
461	1
462	1
463	1
464	1
465	1
466	1
467	1
468	1
469	2
470	4
471	6
472	9
473	16
474	30
475	52
476	92
477	169
478	260
479	483
480	789
481	1206
482	1692
483	2253
484	2765
485	3196
486	3476
487	3678
488	3596
489	3084
490	2870
491	2744
492	2537
493	2304
494	2129
495	1906
496	1586
497	1280
498	1016
499	802
500	616
501	462
502	328
503	250
504	196
505	156
506	110
507	81
508	64
509	48
510	35
511	31
512	23
513	16
514	13
515	10
516	10
517	9
518	9
519	7
520	7
521	7
522	8
523	9
524	14
525	22
526	31
527	49
528	78
529	109
530	150
531	211
532	296
533	541
534	974
535	1779
536	3273
537	5611
538	8555
539	11402
540	13724
541	15287
542	15766
543	14820
544	13115
545	10861
546	8540
547	7884
548	6900
549	5927
550	4883
551	3984
552	3307
553	2682
554	2076
555	1543
556	1112
557	789
558	576
559	415
560	317
561	258
562	211
563	164
564	129
565	115
566	94
567	78
568	70
569	56
570	58
571	70
572	88
573	121
574	233
575	411
576	702
577	1075
578	1421
579	1585
580	1922
581	2242
582	2444
583	2166
584	1704
585	1549
586	1432
587	1304
588	1440
589	1347
590	1189
591	1015
592	941
593	896
594	784
595	639
596	526
597	413
598	319
599	269
600	236
601	211
602	177
603	137
604	109
605	85
606	72
607	87
608	93
609	107
610	135
611	184
612	270
613	476
614	726
615	1004
616	1055
617	1149
618	1267
619	1351
620	1783
621	1865
622	1761
623	1501
624	1204
625	885
626	620
627	443
628	274
629	217
630	152
631	142
632	136
633	123
634	101
635	79
636	70
637	64
638	76
639	95
640	112
641	117
642	118
643	125
644	119
645	120
646	117
647	117
648	113
649	114
650	109
651	108
652	107
653	93
654	84
655	77
656	68
657	61
658	44
659	42
660	36
661	50
662	59
663	66
664	77
665	85
666	95
667	100
668	104
669	109
670	98
671	93
672	86
673	80
674	67
675	70
676	91
677	109
678	131
679	138
680	124
681	83
682	59
683	43
684	31
685	26
686	16
687	7
688	7
689	4
690	5
691	5
692	3
693	3
694	2
695	2
696	2
697	2
698	2
699	2
700	2
701	2
702	2
703	2
704	2
705	2
706	2
707	2
708	2
709	1
710	2
711	1
712	1
713	1
714	1
715	1
716	1
717	1
718	1
719	1
720	1
721	1
722	1
723	1
724	1
725	1
726	1
727	1
728	1
729	1
730	1
731	1
732	1
733	1
734	1
735	1
736	1
737	1
738	1
739	1
740	1
741	1
742	1
743	1
744	1
745	1
746	1
747	1
748	1
749	1
750	1
751	1
752	1
753	1
754	1
755	1
756	1
757	1
758	2
759	2
760	2
761	2
762	1
763	1
764	1
765	1
766	1
767	1
768	1
769	1
770	1
771	1
772	1
773	1
774	1
775	1
776	1
777	1
778	1
779	1
780	1
781	1
782	1
783	1
784	1
785	1
786	1
787	1
788	1
789	1
790	1
791	1
792	1
793	1
794	1
795	1
796	1
797	1
798	1
799	1
800	1
