# Supplementary material for: X-ray-activated polymerization expanding the frontiers of deep-tissue hydrogel formation
Source: Nat Commun. 2024 Apr 15;15:3247. doi: 10.1038/s41467-024-47559-z (PMC11018743; doi:10.1038/s41467-024-47559-z)
Supplement: Supplementary file 4 — Source Data [file 41467_2024_47559_MOESM4_ESM.zip › Figure 3f-20s.xlsx]

## Sheet: Sheet1
200	1
201	1
202	1
203	1
204	1
205	1
206	0
207	1
208	1
209	1
210	1
211	0
212	1
213	1
214	1
215	0
216	1
217	1
218	1
219	1
220	1
221	1
222	1
223	1
224	1
225	1
226	1
227	1
228	1
229	1
230	1
231	1
232	0
233	1
234	1
235	1
236	1
237	1
238	1
239	1
240	1
241	1
242	1
243	1
244	1
245	1
246	1
247	1
248	1
249	1
250	1
251	1
252	1
253	1
254	1
255	1
256	1
257	1
258	1
259	1
260	1
261	0
262	1
263	1
264	1
265	1
266	0
267	1
268	1
269	0
270	1
271	1
272	1
273	1
274	1
275	1
276	1
277	1
278	1
279	1
280	1
281	1
282	1
283	1
284	1
285	1
286	1
287	1
288	1
289	1
290	1
291	1
292	1
293	1
294	1
295	1
296	1
297	1
298	1
299	1
300	1
301	1
302	1
303	1
304	1
305	1
306	1
307	1
308	1
309	1
310	1
311	1
312	1
313	1
314	1
315	1
316	1
317	1
318	1
319	1
320	1
321	1
322	1
323	1
324	1
325	1
326	1
327	1
328	1
329	1
330	1
331	1
332	1
333	1
334	1
335	1
336	1
337	1
338	1
339	1
340	1
341	1
342	1
343	1
344	1
345	1
346	1
347	1
348	1
349	1
350	1
351	1
352	1
353	1
354	1
355	1
356	1
357	1
358	1
359	1
360	1
361	1
362	0
363	1
364	1
365	1
366	1
367	1
368	1
369	1
370	1
371	1
372	1
373	1
374	1
375	1
376	1
377	1
378	2
379	1
380	1
381	1
382	1
383	1
384	1
385	1
386	1
387	1
388	1
389	1
390	1
391	1
392	1
393	1
394	1
395	1
396	1
397	1
398	1
399	1
400	1
401	1
402	1
403	1
404	1
405	1
406	1
407	1
408	1
409	1
410	1
411	1
412	2
413	1
414	1
415	1
416	1
417	1
418	1
419	1
420	1
421	1
422	1
423	1
424	1
425	1
426	1
427	1
428	1
429	1
430	1
431	1
432	1
433	2
434	1
435	1
436	1
437	1
438	1
439	1
440	1
441	1
442	1
443	1
444	1
445	1
446	1
447	1
448	1
449	1
450	1
451	1
452	1
453	1
454	1
455	1
456	1
457	1
458	1
459	1
460	1
461	1
462	1
463	1
464	1
465	1
466	1
467	1
468	2
469	1
470	2
471	2
472	4
473	4
474	8
475	19
476	44
477	72
478	131
479	215
480	313
481	523
482	724
483	905
484	1064
485	1164
486	1214
487	1193
488	1177
489	1102
490	1043
491	949
492	846
493	712
494	601
495	491
496	357
497	258
498	227
499	162
500	117
501	84
502	57
503	41
504	34
505	26
506	17
507	13
508	6
509	3
510	2
511	2
512	2
513	2
514	2
515	2
516	2
517	2
518	2
519	2
520	2
521	2
522	2
523	3
524	3
525	5
526	9
527	14
528	20
529	21
530	32
531	50
532	93
533	167
534	315
535	656
536	1236
537	2102
538	3005
539	3792
540	4348
541	4850
542	4163
543	3799
544	3460
545	2976
546	2918
547	2581
548	2265
549	1968
550	1663
551	1227
552	702
553	385
554	234
555	180
556	142
557	105
558	81
559	70
560	51
561	43
562	36
563	26
564	21
565	21
566	18
567	17
568	23
569	20
570	16
571	24
572	29
573	50
574	88
575	156
576	248
577	353
578	588
579	800
580	952
581	941
582	1041
583	1054
584	1037
585	998
586	948
587	856
588	754
589	616
590	522
591	384
592	255
593	183
594	143
595	110
596	92
597	67
598	56
599	43
600	36
601	34
602	36
603	38
604	32
605	33
606	24
607	22
608	26
609	36
610	51
611	89
612	140
613	226
614	300
615	449
616	571
617	690
618	755
619	802
620	808
621	707
622	572
623	432
624	274
625	188
626	115
627	70
628	50
629	32
630	27
631	26
632	25
633	17
634	14
635	13
636	14
637	19
638	20
639	25
640	30
641	32
642	35
643	40
644	39
645	38
646	37
647	35
648	33
649	30
650	29
651	25
652	25
653	26
654	25
655	27
656	26
657	27
658	30
659	27
660	32
661	29
662	30
663	26
664	28
665	34
666	39
667	46
668	42
669	36
670	30
671	28
672	25
673	24
674	25
675	31
676	37
677	43
678	47
679	45
680	37
681	28
682	18
683	11
684	5
685	3
686	3
687	3
688	2
689	3
690	2
691	2
692	2
693	2
694	2
695	2
696	2
697	2
698	2
699	2
700	2
701	2
702	1
703	2
704	2
705	2
706	1
707	2
708	2
709	2
710	2
711	2
712	2
713	2
714	2
715	2
716	2
717	2
718	2
719	1
720	2
721	2
722	2
723	1
724	1
725	2
726	2
727	2
728	2
729	2
730	2
731	1
732	2
733	1
734	2
735	1
736	1
737	2
738	2
739	1
740	2
741	2
742	2
743	2
744	2
745	1
746	2
747	2
748	2
749	2
750	2
751	2
752	1
753	2
754	2
755	2
756	2
757	2
758	2
759	2
760	2
761	1
762	2
763	1
764	1
765	2
766	2
767	2
768	2
769	2
770	2
771	2
772	1
773	1
774	2
775	1
776	1
777	2
778	2
779	1
780	2
781	1
782	1
783	2
784	2
785	2
786	1
787	2
788	1
789	2
790	2
791	2
792	1
793	2
794	1
795	2
796	1
797	2
798	1
799	2
800	2
