# Supplementary material for: X-ray-activated polymerization expanding the frontiers of deep-tissue hydrogel formation
Source: Nat Commun. 2024 Apr 15;15:3247. doi: 10.1038/s41467-024-47559-z (PMC11018743; doi:10.1038/s41467-024-47559-z)
Supplement: Supplementary file 4 — Source Data [file 41467_2024_47559_MOESM4_ESM.zip › Figure 3f-30s.xlsx]

## Sheet: Sheet1
200	0
201	0
202	0
203	0
204	0
205	0
206	0
207	0
208	0
209	0
210	0
211	0
212	0
213	0
214	0
215	0
216	0
217	0
218	0
219	0
220	0
221	0
222	0
223	0
224	0
225	0
226	0
227	0
228	0
229	0
230	0
231	0
232	0
233	0
234	0
235	0
236	0
237	0
238	0
239	0
240	0
241	0
242	0
243	0
244	0
245	0
246	0
247	0
248	0
249	0
250	0
251	0
252	0
253	0
254	0
255	0
256	0
257	0
258	0
259	0
260	0
261	0
262	0
263	0
264	0
265	0
266	0
267	0
268	0
269	0
270	0
271	0
272	0
273	0
274	0
275	0
276	0
277	0
278	0
279	0
280	0
281	0
282	0
283	0
284	0
285	0
286	0
287	0
288	0
289	0
290	0
291	0
292	0
293	0
294	0
295	0
296	0
297	0
298	0
299	0
300	0
301	0
302	0
303	0
304	0
305	0
306	0
307	0
308	0
309	0
310	0
311	0
312	0
313	0
314	0
315	0
316	0
317	0
318	0
319	0
320	0
321	0
322	0
323	0
324	0
325	0
326	0
327	0
328	0
329	0
330	0
331	0
332	0
333	0
334	0
335	0
336	0
337	0
338	0
339	0
340	0
341	0
342	0
343	0
344	0
345	0
346	0
347	0
348	0
349	0
350	0
351	0
352	0
353	0
354	0
355	0
356	0
357	0
358	0
359	0
360	0
361	0
362	0
363	0
364	0
365	0
366	0
367	0
368	0
369	0
370	0
371	0
372	0
373	0
374	0
375	0
376	0
377	0
378	0
379	0
380	0
381	0
382	0
383	0
384	0
385	0
386	0
387	0
388	0
389	0
390	0
391	0
392	0
393	0
394	0
395	0
396	0
397	0
398	0
399	0
400	0
401	0
402	0
403	0
404	0
405	0
406	0
407	0
408	0
409	0
410	0
411	0
412	0
413	0
414	0
415	0
416	0
417	0
418	0
419	0
420	0
421	0
422	0
423	0
424	0
425	0
426	0
427	0
428	0
429	0
430	0
431	0
432	0
433	0
434	0
435	0
436	0
437	0
438	0
439	0
440	0
441	0
442	0
443	0
444	0
445	0
446	0
447	0
448	0
449	0
450	0
451	0
452	0
453	0
454	0
455	0
456	0
457	0
458	2
459	0
460	0
461	0
462	0
463	0
464	0
465	0
466	0
467	0
468	0
469	0
470	0
471	0
472	2
473	0
474	2
475	3
476	5
477	11
478	27
479	53
480	87
481	141
482	188
483	236
484	287
485	299
486	303
487	309
488	290
489	276
490	261
491	234
492	212
493	176
494	143
495	105
496	78
497	60
498	44
499	30
500	23
501	12
502	6
503	5
504	3
505	2
506	2
507	2
508	2
509	2
510	0
511	2
512	0
513	2
514	0
515	2
516	0
517	0
518	0
519	0
520	2
521	0
522	0
523	2
524	2
525	2
526	2
527	2
528	3
529	3
530	6
531	12
532	29
533	69
534	141
535	273
536	471
537	845
538	1121
539	1361
540	1503
541	1539
542	1457
543	1332
544	1206
545	1029
546	872
547	725
548	602
549	473
550	387
551	335
552	246
553	173
554	117
555	78
556	48
557	33
558	23
559	12
560	8
561	5
562	6
563	3
564	3
565	2
566	3
567	2
568	2
569	2
570	3
571	3
572	5
573	8
574	23
575	48
576	92
577	135
578	182
579	218
580	249
581	263
582	270
583	270
584	267
585	240
586	230
587	212
588	188
589	150
590	123
591	92
592	65
593	47
594	38
595	30
596	20
597	15
598	11
599	9
600	6
601	5
602	3
603	5
604	3
605	3
606	3
607	3
608	3
609	6
610	9
611	17
612	35
613	56
614	77
615	113
616	149
617	179
618	188
619	197
620	191
621	167
622	125
623	87
624	66
625	41
626	24
627	12
628	9
629	6
630	5
631	5
632	5
633	3
634	3
635	3
636	3
637	3
638	5
639	3
640	3
641	5
642	5
643	3
644	3
645	3
646	5
647	3
648	5
649	5
650	3
651	3
652	3
653	5
654	3
655	3
656	3
657	3
658	3
659	3
660	3
661	3
662	5
663	5
664	6
665	5
666	6
667	6
668	5
669	6
670	6
671	3
672	3
673	3
674	3
675	3
676	2
677	5
678	5
679	5
680	5
681	3
682	3
683	3
684	2
685	2
686	2
687	2
688	2
689	2
690	2
691	2
692	2
693	2
694	2
695	2
696	2
697	2
698	2
699	2
700	2
701	2
702	2
703	2
704	0
705	0
706	2
707	2
708	2
709	2
710	2
711	2
712	2
713	2
714	2
715	2
716	0
717	2
718	2
719	2
720	2
721	2
722	0
723	2
724	2
725	2
726	2
727	2
728	2
729	2
730	2
731	2
732	2
733	2
734	0
735	2
736	2
737	2
738	2
739	2
740	2
741	2
742	2
743	2
744	0
745	2
746	2
747	2
748	2
749	2
750	2
751	2
752	2
753	2
754	2
755	2
756	2
757	2
758	2
759	2
760	2
761	2
762	2
763	2
764	2
765	2
766	2
767	2
768	2
769	2
770	2
771	2
772	2
773	2
774	2
775	2
776	2
777	2
778	2
779	2
780	2
781	2
782	2
783	2
784	2
785	2
786	2
787	2
788	2
789	2
790	2
791	2
792	2
793	2
794	2
795	2
796	2
797	2
798	2
799	2
800	2
