# Supplementary material for: X-ray-activated polymerization expanding the frontiers of deep-tissue hydrogel formation
Source: Nat Commun. 2024 Apr 15;15:3247. doi: 10.1038/s41467-024-47559-z (PMC11018743; doi:10.1038/s41467-024-47559-z)
Supplement: Supplementary file 4 — Source Data [file 41467_2024_47559_MOESM4_ESM.zip › Figure 3f-40s.xlsx]

## Sheet: Sheet1
200	1
201	0
202	0
203	1
204	0
205	0
206	0
207	0
208	0
209	0
210	0
211	0
212	0
213	0
214	0
215	1
216	0
217	0
218	0
219	0
220	0
221	0
222	0
223	0
224	0
225	0
226	0
227	0
228	0
229	0
230	0
231	0
232	1
233	0
234	0
235	0
236	0
237	0
238	0
239	0
240	0
241	0
242	0
243	1
244	0
245	0
246	0
247	0
248	0
249	0
250	0
251	0
252	1
253	0
254	0
255	0
256	0
257	0
258	0
259	1
260	0
261	0
262	0
263	0
264	0
265	0
266	0
267	0
268	0
269	0
270	0
271	0
272	0
273	1
274	0
275	0
276	0
277	0
278	0
279	0
280	0
281	1
282	0
283	1
284	0
285	0
286	0
287	0
288	1
289	1
290	0
291	0
292	0
293	0
294	0
295	0
296	0
297	0
298	0
299	1
300	0
301	0
302	0
303	0
304	1
305	0
306	0
307	0
308	0
309	1
310	0
311	0
312	1
313	0
314	0
315	0
316	0
317	0
318	0
319	0
320	0
321	0
322	0
323	0
324	0
325	0
326	0
327	0
328	0
329	0
330	0
331	0
332	0
333	0
334	0
335	0
336	0
337	0
338	0
339	0
340	0
341	0
342	0
343	0
344	0
345	1
346	0
347	0
348	0
349	0
350	0
351	0
352	0
353	0
354	0
355	0
356	1
357	0
358	0
359	0
360	0
361	0
362	0
363	0
364	0
365	1
366	0
367	0
368	0
369	0
370	0
371	0
372	0
373	0
374	0
375	0
376	1
377	1
378	0
379	1
380	1
381	1
382	0
383	0
384	1
385	0
386	1
387	1
388	1
389	1
390	1
391	1
392	1
393	1
394	1
395	1
396	1
397	1
398	1
399	1
400	2
401	2
402	3
403	5
404	7
405	7
406	4
407	4
408	3
409	2
410	2
411	2
412	3
413	3
414	3
415	4
416	4
417	7
418	11
419	16
420	17
421	20
422	19
423	21
424	20
425	21
426	22
427	24
428	23
429	26
430	37
431	69
432	100
433	122
434	155
435	181
436	154
437	126
438	102
439	74
440	1
441	1
442	1
443	1
444	0
445	0
446	0
447	1
448	0
449	0
450	1
451	0
452	0
453	0
454	1
455	0
456	1
457	0
458	1
459	0
460	1
461	0
462	1
463	1
464	0
465	0
466	0
467	1
468	0
469	0
470	1
471	1
472	1
473	1
474	1
475	2
476	3
477	8
478	20
479	36
480	65
481	90
482	126
483	150
484	172
485	185
486	184
487	180
488	163
489	152
490	147
491	138
492	117
493	100
494	80
495	63
496	47
497	34
498	25
499	16
500	12
501	7
502	5
503	3
504	2
505	2
506	2
507	1
508	1
509	1
510	1
511	1
512	1
513	1
514	1
515	1
516	1
517	1
518	1
519	1
520	1
521	1
522	1
523	1
524	1
525	1
526	1
527	2
528	2
529	2
530	4
531	8
532	23
533	50
534	100
535	197
536	347
537	542
538	708
539	843
540	940
541	916
542	858
543	757
544	679
545	577
546	499
547	405
548	332
549	277
550	234
551	187
552	140
553	96
554	62
555	32
556	21
557	17
558	11
559	7
560	5
561	3
562	3
563	2
564	2
565	2
566	2
567	2
568	1
569	2
570	2
571	2
572	3
573	6
574	12
575	22
576	42
577	67
578	100
579	135
580	152
581	159
582	156
583	153
584	149
585	142
586	135
587	120
588	100
589	80
590	69
591	52
592	37
593	26
594	17
595	14
596	9
597	7
598	7
599	6
600	4
601	4
602	3
603	3
604	3
605	2
606	3
607	2
608	3
609	3
610	5
611	8
612	13
613	26
614	42
615	61
616	74
617	85
618	91
619	100
620	110
621	90
622	73
623	53
624	31
625	16
626	8
627	7
628	3
629	3
630	3
631	3
632	3
633	2
634	3
635	2
636	2
637	2
638	2
639	2
640	3
641	2
642	3
643	2
644	2
645	3
646	2
647	2
648	2
649	3
650	2
651	2
652	2
653	2
654	2
655	2
656	2
657	2
658	2
659	2
660	2
661	2
662	2
663	3
664	3
665	3
666	3
667	3
668	3
669	3
670	3
671	3
672	3
673	3
674	2
675	3
676	2
677	3
678	2
679	2
680	3
681	2
682	2
683	2
684	2
685	2
686	1
687	1
688	1
689	1
690	1
691	1
692	1
693	1
694	1
695	1
696	1
697	1
698	1
699	1
700	1
701	1
702	1
703	1
704	1
705	1
706	1
707	1
708	1
709	1
710	1
711	1
712	1
713	1
714	1
715	1
716	1
717	1
718	1
719	1
720	1
721	1
722	1
723	1
724	1
725	1
726	1
727	1
728	1
729	1
730	1
731	1
732	1
733	1
734	1
735	1
736	1
737	1
738	1
739	1
740	1
741	1
742	1
743	1
744	1
745	1
746	1
747	1
748	1
749	1
750	1
751	1
752	1
753	1
754	1
755	1
756	1
757	1
758	1
759	1
760	1
761	1
762	1
763	1
764	1
765	1
766	1
767	1
768	1
769	1
770	1
771	1
772	1
773	1
774	1
775	1
776	1
777	1
778	1
779	1
780	1
781	1
782	1
783	1
784	1
785	1
786	1
787	1
788	1
789	1
790	1
791	1
792	1
793	1
794	1
795	1
796	1
797	1
798	1
799	1
800	1
