# Supplementary material for: X-ray-activated polymerization expanding the frontiers of deep-tissue hydrogel formation
Source: Nat Commun. 2024 Apr 15;15:3247. doi: 10.1038/s41467-024-47559-z (PMC11018743; doi:10.1038/s41467-024-47559-z)
Supplement: Supplementary file 4 — Source Data [file 41467_2024_47559_MOESM4_ESM.zip › Figure 3f-50s.xlsx]

## Sheet: Sheet1
200	0
201	0
202	0
203	0
204	0
205	0
206	0
207	0
208	1
209	0
210	0
211	0
212	0
213	0
214	1
215	0
216	0
217	0
218	0
219	0
220	1
221	0
222	0
223	0
224	0
225	0
226	0
227	1
228	0
229	0
230	0
231	0
232	0
233	0
234	0
235	0
236	0
237	0
238	0
239	1
240	0
241	1
242	0
243	0
244	0
245	0
246	0
247	0
248	0
249	0
250	0
251	0
252	0
253	0
254	0
255	0
256	0
257	0
258	0
259	0
260	0
261	0
262	0
263	0
264	0
265	0
266	0
267	1
268	0
269	0
270	0
271	0
272	0
273	0
274	0
275	0
276	0
277	0
278	0
279	0
280	0
281	0
282	0
283	0
284	0
285	0
286	0
287	0
288	0
289	0
290	1
291	0
292	0
293	0
294	0
295	0
296	0
297	0
298	0
299	0
300	1
301	0
302	0
303	0
304	0
305	0
306	0
307	1
308	0
309	0
310	0
311	0
312	0
313	0
314	0
315	0
316	0
317	0
318	0
319	0
320	0
321	0
322	0
323	0
324	0
325	0
326	0
327	0
328	1
329	0
330	1
331	0
332	0
333	0
334	0
335	0
336	0
337	0
338	0
339	0
340	0
341	0
342	0
343	0
344	0
345	0
346	0
347	0
348	0
349	0
350	1
351	0
352	0
353	0
354	0
355	0
356	0
357	0
358	1
359	0
360	0
361	0
362	1
363	0
364	0
365	0
366	0
367	0
368	0
369	0
370	0
371	0
372	0
373	0
374	0
375	0
376	0
377	0
378	1
379	0
380	0
381	0
382	0
383	0
384	0
385	0
386	0
387	0
388	0
389	0
390	0
391	0
392	0
393	0
394	0
395	0
396	0
397	0
398	1
399	0
400	0
401	0
402	0
403	0
404	0
405	0
406	0
407	0
408	0
409	0
410	0
411	1
412	0
413	0
414	0
415	0
416	0
417	0
418	0
419	0
420	0
421	0
422	0
423	0
424	0
425	0
426	0
427	0
428	0
429	0
430	0
431	0
432	0
433	0
434	0
435	0
436	0
437	0
438	0
439	0
440	0
441	0
442	0
443	0
444	0
445	0
446	0
447	0
448	0
449	0
450	0
451	0
452	0
453	0
454	0
455	0
456	0
457	0
458	0
459	0
460	0
461	0
462	0
463	0
464	0
465	0
466	0
467	0
468	0
469	1
470	0
471	0
472	1
473	1
474	1
475	1
476	1
477	3
478	5
479	11
480	19
481	32
482	43
483	56
484	79
485	80
486	95
487	119
488	143
489	146
490	150
491	122
492	93
493	75
494	60
495	50
496	40
497	32
498	21
499	17
500	10
501	5
502	5
503	3
504	2
505	1
506	1
507	1
508	1
509	1
510	0
511	1
512	1
513	1
514	0
515	0
516	1
517	1
518	1
519	0
520	1
521	1
522	0
523	0
524	1
525	1
526	1
527	1
528	1
529	2
530	2
531	4
532	12
533	28
534	61
535	118
536	212
537	310
538	444
539	548
540	623
541	592
542	591
543	588
544	549
545	467
546	367
547	300
548	254
549	223
550	177
551	141
552	113
553	81
554	56
555	35
556	21
557	14
558	6
559	4
560	4
561	2
562	2
563	1
564	1
565	1
566	1
567	1
568	1
569	1
570	1
571	1
572	2
573	5
574	9
575	25
576	40
577	58
578	82
579	102
580	113
581	127
582	126
583	122
584	128
585	128
586	122
587	103
588	95
589	84
590	66
591	56
592	37
593	27
594	19
595	12
596	7
597	3
598	3
599	2
600	2
601	2
602	2
603	2
604	2
605	1
606	1
607	1
608	2
609	2
610	3
611	7
612	16
613	23
614	38
615	53
616	67
617	74
618	93
619	100
620	94
621	75
622	55
623	35
624	20
625	11
626	9
627	6
628	5
629	4
630	3
631	3
632	2
633	2
634	2
635	2
636	2
637	2
638	2
639	2
640	2
641	2
642	2
643	1
644	2
645	1
646	2
647	1
648	2
649	2
650	2
651	2
652	2
653	2
654	2
655	1
656	2
657	2
658	2
659	1
660	1
661	2
662	3
663	2
664	3
665	3
666	3
667	3
668	2
669	3
670	2
671	2
672	2
673	2
674	2
675	2
676	2
677	2
678	3
679	3
680	1
681	1
682	1
683	1
684	1
685	1
686	1
687	1
688	1
689	1
690	1
691	1
692	1
693	1
694	1
695	1
696	1
697	0
698	1
699	1
700	1
701	1
702	1
703	1
704	1
705	1
706	1
707	1
708	1
709	1
710	1
711	1
712	1
713	1
714	1
715	1
716	1
717	1
718	1
719	1
720	1
721	1
722	1
723	1
724	1
725	1
726	0
727	1
728	1
729	1
730	1
731	1
732	1
733	1
734	1
735	1
736	1
737	1
738	1
739	1
740	1
741	1
742	1
743	1
744	1
745	1
746	1
747	1
748	1
749	1
750	1
751	1
752	1
753	1
754	1
755	1
756	1
757	1
758	1
759	1
760	1
761	1
762	1
763	1
764	1
765	1
766	1
767	1
768	1
769	1
770	1
771	1
772	1
773	1
774	1
775	1
776	1
777	1
778	1
779	1
780	1
781	1
782	1
783	1
784	1
785	1
786	1
787	1
788	1
789	1
790	1
791	0
792	1
793	1
794	1
795	1
796	1
797	1
798	1
799	1
800	1
