# Supplementary material for: X-ray-activated polymerization expanding the frontiers of deep-tissue hydrogel formation
Source: Nat Commun. 2024 Apr 15;15:3247. doi: 10.1038/s41467-024-47559-z (PMC11018743; doi:10.1038/s41467-024-47559-z)
Supplement: Supplementary file 4 — Source Data [file 41467_2024_47559_MOESM4_ESM.zip › Figure 3j-20s.xlsx]

## Sheet: Sheet1
10.967	3048
11.295	2972
11.607	2916
11.934	2879
12.246	2822
12.574	2756
12.886	2717
13.213	2660
13.525	2616
13.853	2573
14.165	2543
14.493	2494
14.805	2467
15.132	2428
15.444	2393
15.772	2353
16.099	2311
16.427	2279
16.739	2254
17.067	2218
17.394	2194
17.722	2165
18.049	2123
18.377	2096
18.705	2067
19.032	2048
19.36	2016
19.687	1997
19.999	1970
20.327	1947
20.655	1922
20.982	1900
21.31	1873
21.638	1857
21.965	1847
22.293	1823
22.62	1792
22.948	1771
23.26	1759
23.588	1740
23.915	1722
24.243	1703
24.57	1685
24.898	1679
25.226	1657
25.553	1639
25.881	1615
26.208	1612
26.536	1588
26.864	1573
27.176	1556
27.503	1549
27.831	1531
28.158	1512
28.486	1502
28.814	1492
29.141	1469
29.469	1452
29.796	1441
30.124	1436
30.452	1424
30.779	1414
31.107	1400
31.434	1382
31.746	1374
32.074	1357
32.402	1343
32.729	1338
33.057	1338
33.384	1317
33.712	1301
34.04	1303
34.367	1285
34.695	1274
35.007	1264
35.334	1253
35.662	1252
35.99	1234
36.317	1228
36.645	1219
36.972	1204
37.3	1202
37.628	1189
37.955	1183
38.283	1180
38.61	1178
38.938	1151
39.266	1151
39.593	1137
39.921	1134
40.233	1129
40.56	1121
40.888	1111
41.216	1103
41.543	1094
41.871	1092
42.198	1086
42.526	1078
42.838	1080
43.166	1064
43.493	1051
43.821	1054
44.148	1049
44.476	1034
44.804	1035
45.131	1022
45.459	1012
45.786	1020
46.114	1007
46.442	995
46.769	994
47.097	985
47.424	983
47.752	984
48.08	963
48.407	955
48.719	953
49.047	956
49.374	943
49.702	938
50.03	923
50.357	928
50.685	917
51.012	913
51.34	911
51.668	915
51.995	895
52.323	896
52.635	892
52.963	883
53.29	882
53.618	876
53.945	877
54.273	863
54.601	855
54.928	857
55.256	848
55.583	839
55.911	842
56.239	840
56.551	828
56.878	828
57.206	824
57.533	821
57.861	819
58.189	819
58.516	816
58.844	810
59.171	791
59.499	798
59.811	799
60.139	786
60.466	783
60.794	783
61.121	774
61.449	768
61.777	765
62.104	760
62.432	762
62.759	759
63.071	759
63.399	749
63.727	747
64.054	741
64.382	739
64.709	738
65.037	733
65.365	729
65.692	732
66.02	722
66.332	721
66.659	721
66.987	716
67.315	714
67.642	714
67.97	711
68.297	701
68.625	701
68.953	697
69.28	695
69.592	693
69.92	694
70.247	693
70.575	688
70.903	683
71.23	684
71.558	675
71.885	670
72.213	674
72.541	674
72.868	664
73.196	661
73.508	665
73.835	664
74.163	655
74.491	654
74.818	649
75.146	657
75.473	652
75.801	645
76.129	640
76.456	644
76.768	633
77.096	631
77.423	631
77.751	628
78.079	627
78.406	619
78.734	624
79.061	607
79.389	606
79.717	617
80.044	608
80.372	612
80.684	602
81.011	604
81.339	594
81.667	599
81.994	598
82.322	587
82.649	586
82.977	589
83.305	579
83.632	575
83.96	577
84.288	579
84.615	575
84.943	561
85.27	568
85.598	568
85.926	566
86.253	556
86.565	553
86.893	553
87.22	558
87.548	553
87.876	545
88.203	545
88.515	544
88.843	526
89.17	540
89.498	536
89.826	533
90.153	531
90.481	529
90.808	528
91.136	517
91.464	523
91.776	517
92.103	516
92.431	519
92.758	512
93.086	516
93.414	500
93.741	504
94.069	506
94.396	498
94.724	499
95.052	495
95.379	494
95.691	498
96.019	496
96.346	492
96.674	484
97.002	487
97.329	482
97.657	485
97.984	478
98.312	478
98.64	472
98.967	480
99.295	481
99.622	472
99.95	468
100.278	474
100.605	469
100.917	461
101.245	462
101.572	459
101.9	464
102.228	456
102.555	459
102.883	454
103.21	451
103.538	458
103.866	449
104.193	451
104.521	454
104.833	447
105.16	448
105.488	446
105.816	448
106.143	443
106.471	442
106.798	438
107.126	442
107.454	438
107.781	442
108.093	439
108.421	437
108.748	436
109.076	432
109.404	435
109.731	432
110.059	430
110.386	427
110.714	429
111.042	430
111.369	422
111.697	430
112.024	422
112.352	422
112.68	425
113.007	425
113.335	417
113.662	421
113.99	416
114.318	417
114.63	420
114.957	417
115.285	416
115.613	414
115.94	412
116.268	415
116.58	412
116.907	407
117.235	406
117.563	412
117.89	406
118.218	408
118.545	410
118.873	407
119.201	408
119.528	407
119.856	406
120.183	402
120.511	406
120.839	402
121.151	401
121.478	404
121.806	400
122.133	402
122.461	402
122.789	401
123.116	398
123.444	403
123.771	399
124.099	399
124.427	400
124.754	398
125.066	401
125.394	394
125.721	395
126.049	396
126.377	394
126.704	393
127.032	396
127.359	393
127.687	395
128.015	395
128.327	395
128.654	389
128.982	392
129.309	391
129.637	392
129.965	387
130.292	387
130.62	390
130.947	389
131.275	382
131.603	383
131.93	386
132.242	385
132.57	383
132.897	383
133.225	384
133.553	382
133.88	380
134.208	380
134.535	378
134.863	379
135.191	381
135.518	376
135.846	378
136.173	375
136.501	372
136.813	377
137.141	376
137.468	370
137.796	371
138.123	370
138.451	369
138.779	370
139.106	368
139.434	369
139.761	371
140.089	371
140.417	368
140.744	367
141.072	366
141.399	368
141.727	365
142.055	366
142.382	367
142.694	361
143.022	362
143.349	363
143.677	361
143.989	360
144.317	361
144.644	359
144.972	359
145.299	357
145.627	354
145.955	358
146.282	360
146.61	354
146.938	351
147.265	354
147.593	349
147.92	351
148.248	350
148.56	350
148.888	351
149.215	355
149.543	348
149.87	350
150.198	347
150.526	348
150.853	348
151.181	346
151.508	345
151.836	345
152.164	346
152.476	345
152.803	341
153.131	343
153.458	339
153.786	342
154.114	342
154.441	343
154.769	340
155.096	340
155.424	338
155.736	340
156.064	337
156.391	339
156.719	335
157.046	337
157.374	337
157.702	337
158.029	332
158.357	333
158.684	334
159.012	336
159.34	335
159.667	331
159.995	335
160.322	332
160.65	333
160.978	329
161.305	330
161.633	330
161.96	328
162.288	328
162.616	329
162.928	329
163.255	326
163.583	326
163.91	328
164.238	325
164.566	325
164.893	326
165.221	323
165.548	322
165.876	325
166.204	325
166.531	322
166.859	324
167.186	321
167.498	322
167.826	323
168.154	323
168.481	319
168.809	319
169.136	322
169.464	319
169.792	321
170.119	318
170.447	316
170.774	322
171.102	316
171.43	317
171.757	319
172.085	314
172.412	313
172.74	314
173.068	313
173.395	315
173.723	309
174.05	314
174.378	312
174.706	314
175.033	312
175.345	310
175.673	311
175.985	309
176.312	309
176.64	311
176.968	307
177.295	310
177.623	309
177.951	309
178.278	310
178.606	307
178.933	305
179.261	306
179.589	307
179.916	307
180.244	306
180.571	303
180.899	305
181.227	305
181.554	307
181.866	303
182.194	301
182.521	304
182.849	302
183.177	299
183.504	302
183.832	300
184.159	299
184.487	298
184.815	302
185.127	299
185.454	303
185.782	299
186.109	299
186.437	298
186.765	297
187.092	301
187.42	292
187.747	298
188.075	296
188.403	297
188.73	295
189.058	297
189.385	294
189.697	295
190.025	296
190.353	291
190.68	293
191.008	289
191.335	295
191.663	294
191.991	291
192.318	292
192.646	288
192.973	293
193.301	291
193.629	288
193.956	291
194.268	288
194.596	287
194.923	289
195.251	287
195.579	289
195.906	290
196.234	294
196.561	288
196.889	287
197.217	288
197.544	288
197.872	286
198.199	284
198.527	284
198.839	288
199.167	282
199.494	283
199.822	285
200.149	282
200.477	285
200.805	283
201.132	284
201.46	285
201.787	284
202.115	282
202.443	285
202.77	280
203.098	280
203.425	282
203.753	276
204.081	280
204.408	282
204.736	280
205.063	280
205.391	280
205.719	283
206.046	277
206.374	277
206.686	278
207.013	280
207.341	279
207.669	278
207.996	278
208.324	274
208.652	277
208.979	274
209.291	276
209.619	276
209.946	274
210.274	276
210.602	276
210.929	278
211.257	273
211.584	273
211.912	274
212.24	274
212.552	274
212.879	272
213.207	270
213.534	272
213.862	269
214.19	272
214.517	271
214.845	273
215.172	270
215.5	268
215.828	269
216.155	272
216.483	268
216.81	268
217.138	272
217.466	274
217.778	270
218.105	271
218.433	267
218.76	269
219.088	269
219.416	269
219.743	266
220.071	270
220.398	264
220.726	266
221.054	267
221.381	265
221.709	267
222.036	265
222.364	265
222.692	265
223.019	267
223.347	262
223.674	266
224.002	265
224.33	264
224.657	266
224.985	263
225.312	263
225.64	263
225.968	259
226.295	263
226.623	260
226.95	263
227.278	265
227.59	260
227.918	262
228.245	259
228.573	260
228.9	262
229.228	261
229.556	260
229.883	262
230.195	261
230.523	261
230.85	260
231.178	258
231.506	259
231.833	260
232.161	259
232.488	258
232.816	257
233.144	259
233.471	258
233.799	259
234.126	256
234.454	257
234.782	257
235.109	256
235.437	258
235.764	256
236.076	255
236.404	257
236.732	256
237.059	255
237.387	253
237.714	255
238.042	253
238.37	253
238.697	255
239.025	255
239.353	252
239.68	255
240.008	252
240.335	251
240.663	253
240.991	252
241.318	251
241.646	254
241.973	252
242.301	253
242.629	252
242.956	251
243.284	251
243.611	255
243.939	251
244.267	252
244.594	254
244.922	250
245.249	251
245.577	253
245.905	252
246.232	251
246.544	248
246.872	247
247.199	250
247.527	250
247.855	249
248.182	247
248.51	246
248.837	249
249.149	248
249.477	246
249.805	248
250.132	247
250.46	246
250.787	246
251.115	246
251.443	246
251.77	249
252.098	244
252.41	246
252.737	247
253.065	247
253.393	249
253.72	245
254.048	246
254.375	246
254.703	244
255.031	245
255.358	244
255.686	243
256.013	245
256.341	241
256.669	245
256.981	242
257.308	241
257.636	246
257.963	242
258.291	244
258.619	243
258.946	242
259.274	241
259.601	242
259.929	244
260.257	242
260.584	241
260.912	239
261.239	241
261.567	239
261.895	242
262.222	240
262.55	243
262.862	242
263.189	242
263.517	238
263.845	240
264.172	241
264.5	240
264.827	239
265.155	238
265.483	242
265.81	241
266.138	238
266.465	239
266.793	238
267.121	240
267.448	238
267.776	238
268.088	238
268.415	237
268.743	237
269.071	237
269.398	238
269.726	236
270.053	236
270.381	237
270.709	239
271.036	234
271.364	239
271.692	238
272.019	235
272.347	234
272.659	233
272.986	238
273.314	235
273.642	238
273.969	234
274.297	235
274.624	234
274.952	236
275.28	233
275.607	233
275.935	236
276.262	233
276.59	233
276.918	233
277.245	234
277.573	233
277.9	234
278.228	232
278.556	232
278.883	232
279.211	230
279.538	230
279.866	232
280.194	233
280.521	232
280.849	233
281.176	232
281.504	231
281.816	234
282.144	235
282.471	231
282.799	231
283.126	233
283.454	232
283.782	231
284.109	230
284.437	230
284.764	231
285.076	229
285.404	231
285.732	227
286.059	227
286.387	230
286.714	232
287.042	227
287.37	228
287.697	227
288.025	229
288.352	228
288.68	229
289.008	228
289.335	228
289.663	225
289.99	229
290.318	228
290.646	226
290.958	227
291.285	228
291.613	229
291.94	230
292.268	227
292.596	227
292.923	228
293.251	227
293.578	226
293.906	223
294.234	225
294.561	224
294.889	226
295.216	225
295.528	225
295.856	228
296.184	225
296.511	224
296.839	224
297.166	224
297.494	224
297.822	224
298.149	223
298.477	224
298.804	225
299.132	222
299.46	224
299.787	224
300.115	225
300.442	223
300.754	224
301.082	223
301.41	224
301.737	223
302.065	224
302.393	223
302.72	223
303.048	224
303.375	223
303.703	223
304.031	225
304.358	222
304.686	223
305.013	221
305.341	222
305.669	222
305.996	222
306.324	221
306.636	221
306.963	223
307.291	221
307.619	220
307.946	221
308.274	222
308.601	222
308.929	220
309.257	222
309.584	219
309.912	222
310.239	220
310.567	220
310.895	221
311.222	220
311.55	222
311.862	221
312.189	222
312.517	219
312.845	218
313.172	220
313.5	220
313.827	222
314.155	220
314.483	219
314.81	220
315.138	219
315.465	219
315.793	220
316.121	219
316.448	217
316.776	218
317.103	216
317.431	219
317.759	217
318.086	218
318.414	218
318.741	218
319.069	218
319.397	219
319.724	218
320.052	217
320.379	216
320.707	214
321.019	215
321.347	216
321.674	216
322.002	217
322.329	217
322.657	217
322.969	216
323.297	218
323.624	216
323.952	217
324.279	215
324.607	216
324.935	215
325.262	214
325.59	213
325.917	214
326.245	215
326.573	216
326.9	215
327.228	214
327.555	213
327.883	214
328.211	214
328.538	213
328.85	214
329.178	215
329.505	213
329.833	212
330.161	213
330.488	213
330.816	213
331.143	214
331.471	213
331.799	213
332.126	211
332.454	212
332.781	212
333.109	213
333.437	214
333.764	213
334.092	212
334.42	210
334.732	214
335.059	211
335.387	212
335.714	211
336.042	210
336.37	212
336.697	213
337.025	213
337.352	212
337.696	211
338.023	211
338.351	214
338.663	211
338.99	210
339.318	210
339.646	210
339.973	211
340.301	211
340.628	212
340.956	212
341.284	210
341.611	211
341.939	211
342.266	209
342.594	210
342.922	210
343.249	209
343.577	212
343.889	210
344.216	210
344.544	211
344.872	212
345.199	207
345.527	209
345.854	207
346.182	210
346.51	211
346.837	209
347.165	209
347.492	209
347.82	208
348.148	210
348.475	209
348.803	209
349.115	210
349.442	209
349.77	209
350.098	208
350.425	210
350.753	210
351.08	208
351.408	209
351.736	206
352.063	208
352.391	209
352.718	208
353.046	207
353.374	207
353.701	207
354.029	208
354.356	207
354.684	206
354.996	208
355.324	209
355.651	206
355.979	205
356.306	207
356.634	207
356.962	209
357.289	209
357.617	206
357.944	206
358.272	206
358.6	205
358.927	208
359.255	207
359.582	204
359.91	205
360.238	206
360.565	207
360.893	206
361.22	207
361.548	204
361.876	205
362.203	205
362.531	205
362.858	206
363.186	206
363.498	205
363.826	206
364.153	206
364.481	205
364.809	205
365.136	205
365.464	205
365.791	206
366.119	204
366.447	203
366.759	204
367.086	205
367.414	204
367.741	204
368.069	203
368.397	204
368.724	203
369.052	202
369.379	201
369.707	203
370.035	204
370.362	204
370.69	206
371.017	204
371.345	202
371.673	203
372	203
372.328	204
372.655	206
372.983	204
373.295	202
373.623	204
373.95	203
374.278	202
374.605	205
374.933	202
375.261	203
375.588	202
375.916	202
376.243	203
376.571	204
376.899	203
377.226	203
377.554	202
377.881	202
378.209	202
378.521	202
378.849	202
379.176	201
379.504	201
379.831	202
380.159	203
380.487	202
380.814	201
381.142	199
381.469	202
381.797	201
382.125	201
382.452	201
382.78	202
383.107	203
383.435	199
383.763	201
384.09	202
384.418	201
384.745	201
385.057	198
385.385	202
385.713	201
386.04	201
386.368	200
386.695	201
387.023	201
387.351	201
387.678	200
388.006	199
388.333	199
388.661	200
388.989	199
389.316	199
389.644	200
389.971	198
390.283	198
390.611	201
390.939	200
391.266	198
391.594	198
391.921	202
392.249	198
392.577	199
392.904	200
393.232	199
393.559	200
393.887	200
394.215	196
394.542	201
394.87	198
395.197	199
395.525	199
395.853	198
396.18	199
396.508	199
396.82	199
397.148	197
397.475	198
397.818	199
398.146	199
398.474	198
398.801	199
399.129	197
399.456	198
399.784	198
400.096	197
400.424	198
400.751	196
401.079	197
401.406	196
401.734	198
402.062	197
402.389	196
402.717	197
403.044	197
403.372	198
403.7	196
404.027	195
404.355	196
404.682	197
405.01	198
405.338	196
405.665	197
405.993	197
406.32	196
406.648	197
406.976	197
407.303	196
407.631	197
407.958	199
408.286	196
408.614	196
408.941	197
409.269	194
409.596	194
409.924	196
410.252	195
410.579	196
410.907	194
411.219	192
411.546	195
411.874	196
412.202	195
412.529	196
412.857	197
413.184	194
413.512	196
413.824	196
414.152	195
414.479	196
414.807	196
415.134	196
415.462	196
415.79	196
416.117	195
416.445	195
416.772	194
417.1	193
417.428	194
417.755	196
418.083	196
418.41	195
418.738	193
419.066	196
419.393	196
419.705	194
420.033	194
420.36	194
420.688	194
421.016	195
421.343	193
421.671	196
421.998	195
422.326	194
422.654	194
422.981	195
423.309	194
423.636	193
423.964	193
424.276	194
424.604	192
424.931	194
425.259	193
425.586	193
425.914	194
426.242	193
426.569	192
426.897	193
427.225	192
427.552	194
427.88	192
428.207	193
428.535	193
428.863	193
429.19	192
429.518	191
429.845	193
430.173	192
430.501	191
430.828	194
431.156	194
431.468	192
431.795	193
432.123	193
432.451	192
432.778	193
433.106	193
433.433	192
433.761	192
434.089	192
434.416	193
434.744	192
435.071	193
435.399	192
435.727	193
436.054	192
436.382	193
436.709	193
437.037	191
437.349	192
437.677	191
438.004	192
438.332	193
438.659	192
438.987	191
439.315	192
439.642	190
439.97	192
440.297	192
440.625	189
440.953	189
441.28	192
441.608	191
441.92	191
442.247	193
442.575	190
442.903	190
443.23	189
443.558	190
443.885	192
444.213	192
444.541	192
444.868	190
445.196	190
445.523	190
445.851	189
446.179	190
446.506	189
446.834	190
447.161	190
447.489	190
447.817	189
448.144	189
448.472	190
448.799	188
449.127	191
449.455	189
449.782	190
450.11	191
450.437	191
450.765	190
451.093	190
451.42	190
451.748	190
452.075	189
452.403	189
452.731	190
453.058	189
453.386	190
453.713	189
454.041	188
454.369	190
454.696	189
455.008	191
455.336	189
455.663	188
455.991	188
456.319	190
456.646	189
456.974	189
457.301	189
457.629	189
457.957	190
458.284	187
458.612	189
458.94	189
459.267	188
459.595	188
459.922	189
460.25	189
460.578	189
460.905	188
461.233	186
461.545	187
461.872	189
462.2	187
462.528	188
462.855	189
463.183	188
463.51	186
463.838	188
464.166	187
464.493	187
464.821	188
465.148	186
465.476	187
465.804	187
466.131	188
466.459	186
466.771	188
467.098	187
467.426	187
467.754	187
468.081	187
468.409	187
468.736	187
469.064	188
469.392	188
469.719	186
470.047	187
470.374	186
470.702	187
471.03	188
471.357	186
471.685	186
472.012	188
472.34	187
472.652	187
472.98	187
473.307	185
473.635	187
473.962	187
474.29	187
474.618	186
474.945	187
475.273	185
475.6	186
475.928	185
476.256	186
476.583	187
476.911	185
477.223	186
477.55	186
477.878	187
478.206	186
478.533	186
478.861	185
479.188	185
479.516	185
479.844	185
480.171	186
480.499	186
480.826	186
481.154	185
481.482	187
481.809	185
482.137	185
482.449	185
482.776	185
483.104	186
483.432	186
483.759	184
484.087	186
484.414	185
484.742	186
485.07	184
485.397	185
485.725	185
486.052	184
486.38	187
486.708	186
487.035	185
487.363	183
487.69	185
488.018	187
488.33	185
488.658	186
488.985	185
489.313	185
489.641	183
489.968	185
490.296	187
490.623	184
490.951	185
491.279	185
491.606	182
491.934	186
492.261	185
492.589	184
492.917	184
493.244	184
493.572	185
493.899	184
494.227	184
494.555	186
494.882	184
495.21	185
495.537	183
495.865	184
496.193	184
496.52	185
496.848	185
497.175	183
497.503	184
497.831	184
498.158	183
498.486	183
498.813	185
499.141	184
499.469	184
499.796	184
500.108	182
500.436	183
500.763	183
501.091	182
501.419	183
501.746	184
502.074	184
502.401	182
502.729	183
503.057	184
503.369	184
503.696	183
504.024	184
504.351	182
504.679	183
505.007	182
505.334	183
505.662	182
505.989	184
506.317	182
506.645	182
506.972	184
507.3	182
507.627	183
507.955	182
508.283	183
508.61	184
508.938	183
509.265	182
509.593	183
509.921	182
510.248	182
510.576	184
510.903	181
511.231	182
511.559	181
511.871	183
512.198	183
512.526	183
512.853	183
513.181	182
513.509	181
513.836	182
514.164	182
514.491	179
514.819	180
515.147	182
515.474	182
515.802	182
516.129	182
516.457	183
516.785	182
517.112	182
517.44	180
517.767	181
518.095	181
518.423	181
518.75	181
519.078	182
519.405	181
519.733	180
520.061	180
520.388	181
520.716	181
521.044	181
521.371	181
521.699	180
522.026	180
522.338	181
522.666	183
522.994	181
523.321	181
523.649	181
523.976	180
524.304	182
524.632	181
524.959	181
525.287	181
525.614	181
525.942	179
526.27	180
526.597	181
526.909	182
527.237	181
527.564	181
527.892	179
528.22	179
528.547	181
528.875	182
529.202	180
529.53	181
529.858	180
530.185	180
530.513	181
530.84	180
531.168	181
531.496	181
531.823	180
532.151	181
532.478	182
532.806	178
533.134	179
533.461	181
533.789	179
534.116	179
534.444	179
534.756	180
535.084	180
535.411	181
535.739	180
536.066	181
536.394	182
536.722	180
537.049	179
537.377	178
537.704	180
538.032	178
538.36	178
538.687	180
539.015	178
539.342	178
539.67	179
539.998	180
540.325	179
540.653	180
540.98	179
541.308	179
541.636	179
541.963	179
542.291	179
542.603	180
542.93	179
543.258	180
543.586	180
543.913	179
544.241	179
544.568	179
544.896	180
545.224	178
545.551	179
545.879	179
546.206	178
546.534	180
546.862	178
547.189	178
547.517	178
547.844	177
548.172	178
548.5	177
548.827	179
549.155	178
549.482	179
549.81	179
550.138	178
550.45	179
550.777	180
551.105	179
551.433	178
551.76	179
552.088	179
552.415	179
552.743	178
553.071	178
553.398	178
553.726	177
554.053	177
554.365	178
554.693	179
555.021	179
555.348	178
555.676	179
556.003	178
556.331	177
556.659	178
556.986	178
557.314	179
557.641	177
557.969	177
558.297	177
558.624	177
558.952	176
559.279	178
559.607	179
559.935	177
560.262	178
560.59	177
560.902	177
561.229	178
561.557	178
561.885	178
562.212	177
562.54	177
562.867	177
563.195	176
563.523	176
563.85	177
564.178	177
564.505	179
564.833	178
565.161	177
565.488	178
565.816	178
566.143	177
566.471	176
566.799	176
567.126	177
567.454	177
567.781	177
568.093	176
568.421	178
568.749	177
569.076	176
569.404	176
569.731	176
570.059	178
570.387	177
570.714	176
571.042	176
571.369	176
571.697	178
572.025	176
572.352	176
572.68	177
573.007	178
573.335	177
573.663	176
573.975	177
574.302	176
574.63	177
574.957	179
575.285	177
575.613	176
575.94	176
576.268	176
576.595	176
576.923	175
577.251	176
577.578	176
577.906	176
578.233	177
578.561	176
578.889	176
579.216	177
579.544	175
579.871	176
580.199	175
580.527	176
580.854	176
581.182	176
581.509	175
581.837	174
582.165	175
582.492	177
582.82	176
583.148	176
583.475	177
583.787	174
584.115	175
584.442	176
584.77	176
585.098	175
585.425	175
585.753	175
586.08	177
586.408	175
586.736	175
587.063	175
587.391	176
587.718	175
588.046	175
588.374	176
588.701	175
589.029	176
589.356	176
589.684	176
590.012	175
590.339	176
590.667	175
590.994	175
591.322	174
591.634	175
591.962	176
592.289	175
592.617	176
592.944	176
593.272	174
593.6	177
593.927	175
594.255	177
594.582	175
594.91	175
595.238	176
595.565	173
595.893	175
596.22	174
596.548	177
596.876	175
597.203	175
597.531	175
597.858	176
598.186	175
598.514	175
598.841	176
599.169	176
599.496	174
599.824	174
600.152	174
600.479	174
600.807	174
601.134	175
601.462	173
601.79	176
602.117	176
602.445	175
602.757	175
603.084	173
603.412	174
603.74	173
604.067	173
604.395	174
604.722	174
605.05	174
605.378	174
605.705	174
606.033	174
606.36	174
606.672	173
607	174
607.328	176
607.655	174
607.983	174
608.31	174
608.638	174
608.966	175
609.293	175
609.621	175
609.948	174
610.276	174
--	--
	--
	--
	--
	--
	--
	--
	--
	--
	--
	--
	--
	--
	--
	--
	--
	--
	--
	--
	--
	--
	--
	--
	--
	--
	--
	--
