# Supplementary material for: X-ray-activated polymerization expanding the frontiers of deep-tissue hydrogel formation
Source: Nat Commun. 2024 Apr 15;15:3247. doi: 10.1038/s41467-024-47559-z (PMC11018743; doi:10.1038/s41467-024-47559-z)
Supplement: Supplementary file 4 — Source Data [file 41467_2024_47559_MOESM4_ESM.zip › Figure 3j-30s.xlsx]

## Sheet: Sheet1
10.967	3188
11.295	3123
11.607	3068
11.934	3000
12.246	2943
12.574	2884
12.886	2827
13.213	2781
13.525	2749
13.853	2678
14.165	2643
14.493	2604
14.805	2549
15.132	2509
15.444	2469
15.772	2435
16.099	2411
16.427	2374
16.739	2332
17.067	2297
17.394	2275
17.722	2242
18.049	2211
18.377	2180
18.705	2154
19.032	2125
19.36	2108
19.687	2080
19.999	2062
20.327	2026
20.655	1997
20.982	1967
21.31	1939
21.638	1927
21.965	1905
22.293	1890
22.62	1870
22.948	1845
23.26	1818
23.588	1809
23.915	1790
24.243	1767
24.57	1752
24.898	1741
25.226	1715
25.553	1691
25.881	1678
26.208	1661
26.536	1647
26.864	1634
27.176	1610
27.503	1596
27.831	1584
28.158	1567
28.486	1546
28.814	1533
29.141	1526
29.469	1511
29.796	1487
30.124	1484
30.452	1469
30.779	1442
31.107	1444
31.434	1428
31.746	1419
32.074	1407
32.402	1385
32.729	1380
33.057	1366
33.384	1356
33.712	1349
34.04	1339
34.367	1327
34.695	1321
35.007	1308
35.334	1300
35.662	1291
35.99	1270
36.317	1271
36.645	1257
36.972	1247
37.3	1232
37.628	1232
37.955	1206
38.283	1220
38.61	1196
38.938	1200
39.266	1195
39.593	1183
39.921	1166
40.233	1170
40.56	1162
40.888	1142
41.216	1138
41.543	1129
41.871	1127
42.198	1112
42.526	1113
42.838	1104
43.166	1093
43.493	1089
43.821	1079
44.148	1075
44.476	1073
44.804	1057
45.131	1059
45.459	1046
45.786	1046
46.114	1031
46.442	1031
46.769	1022
47.097	1020
47.424	1007
47.752	1002
48.08	1004
48.407	992
48.719	991
49.047	975
49.374	975
49.702	967
50.03	964
50.357	959
50.685	955
51.012	950
51.34	949
51.668	933
51.995	929
52.323	924
52.635	920
52.963	922
53.29	905
53.618	913
53.945	907
54.273	899
54.601	895
54.928	893
55.256	888
55.583	882
55.911	875
56.239	873
56.551	867
56.878	858
57.206	854
57.533	854
57.861	843
58.189	839
58.516	838
58.844	833
59.171	829
59.499	823
59.811	819
60.139	809
60.466	815
60.794	805
61.121	796
61.449	796
61.777	790
62.104	788
62.432	784
62.759	780
63.071	778
63.399	774
63.727	773
64.054	768
64.382	765
64.709	762
65.037	754
65.365	748
65.692	755
66.02	749
66.332	747
66.659	740
66.987	742
67.315	734
67.642	730
67.97	726
68.297	726
68.625	720
68.953	722
69.28	717
69.592	716
69.92	715
70.247	711
70.575	710
70.903	711
71.23	702
71.558	698
71.885	701
72.213	696
72.541	696
72.868	690
73.196	691
73.508	687
73.835	680
74.163	683
74.491	675
74.818	675
75.146	671
75.473	668
75.801	660
76.129	664
76.456	661
76.768	659
77.096	652
77.423	655
77.751	651
78.079	648
78.406	643
78.734	645
79.061	647
79.389	643
79.717	633
80.044	635
80.372	634
80.684	629
81.011	630
81.339	627
81.667	623
81.994	617
82.322	621
82.649	622
82.977	620
83.305	611
83.632	604
83.96	598
84.288	599
84.615	594
84.943	597
85.27	603
85.598	587
85.926	586
86.253	584
86.565	585
86.893	583
87.22	576
87.548	584
87.876	576
88.203	578
88.515	568
88.843	564
89.17	559
89.498	560
89.826	563
90.153	562
90.481	564
90.808	558
91.136	551
91.464	560
91.776	546
92.103	552
92.431	537
92.758	539
93.086	532
93.414	535
93.741	533
94.069	527
94.396	533
94.724	522
95.052	530
95.379	526
95.691	515
96.019	520
96.346	506
96.674	513
97.002	506
97.329	500
97.657	509
97.984	507
98.312	508
98.64	505
98.967	503
99.295	494
99.622	499
99.95	498
100.278	491
100.605	489
100.917	489
101.245	484
101.572	490
101.9	484
102.228	485
102.555	482
102.883	481
103.21	478
103.538	471
103.866	479
104.193	473
104.521	473
104.833	475
105.16	464
105.488	471
105.816	464
106.143	464
106.471	461
106.798	462
107.126	462
107.454	456
107.781	461
108.093	460
108.421	455
108.748	453
109.076	452
109.404	454
109.731	451
110.059	446
110.386	445
110.714	443
111.042	451
111.369	441
111.697	440
112.024	440
112.352	443
112.68	442
113.007	434
113.335	437
113.662	434
113.99	439
114.318	434
114.63	440
114.957	432
115.285	434
115.613	434
115.94	429
116.268	432
116.58	427
116.907	426
117.235	425
117.563	424
117.89	427
118.218	423
118.545	426
118.873	424
119.201	420
119.528	421
119.856	417
120.183	419
120.511	414
120.839	414
121.151	412
121.478	417
121.806	414
122.133	414
122.461	413
122.789	411
123.116	409
123.444	410
123.771	412
124.099	408
124.427	409
124.754	405
125.066	409
125.394	406
125.721	404
126.049	407
126.377	405
126.704	403
127.032	404
127.359	401
127.687	402
128.015	401
128.327	402
128.654	400
128.982	401
129.309	399
129.637	402
129.965	399
130.292	399
130.62	398
130.947	398
131.275	394
131.603	398
131.93	397
132.242	398
132.57	400
132.897	392
133.225	396
133.553	393
133.88	391
134.208	394
134.535	394
134.863	389
135.191	390
135.518	390
135.846	391
136.173	386
136.501	387
136.813	388
137.141	387
137.468	388
137.796	387
138.123	384
138.451	387
138.779	384
139.106	386
139.434	385
139.761	387
140.089	383
140.417	379
140.744	379
141.072	383
141.399	378
141.727	380
142.055	377
142.382	380
142.694	379
143.022	380
143.349	377
143.677	372
143.989	373
144.317	376
144.644	375
144.972	374
145.299	374
145.627	372
145.955	370
146.282	368
146.61	370
146.938	371
147.265	368
147.593	369
147.92	368
148.248	372
148.56	368
148.888	366
149.215	365
149.543	365
149.87	364
150.198	363
150.526	363
150.853	366
151.181	363
151.508	359
151.836	364
152.164	355
152.476	359
152.803	359
153.131	357
153.458	357
153.786	357
154.114	355
154.441	359
154.769	355
155.096	357
155.424	353
155.736	355
156.064	353
156.391	352
156.719	356
157.046	355
157.374	350
157.702	351
158.029	352
158.357	346
158.684	346
159.012	347
159.34	344
159.667	346
159.995	348
160.322	350
160.65	346
160.978	346
161.305	348
161.633	344
161.96	343
162.288	345
162.616	345
162.928	340
163.255	339
163.583	340
163.91	344
164.238	339
164.566	337
164.893	338
165.221	337
165.548	341
165.876	338
166.204	337
166.531	338
166.859	338
167.186	338
167.498	333
167.826	335
168.154	334
168.481	335
168.809	333
169.136	334
169.464	332
169.792	335
170.119	334
170.447	331
170.774	333
171.102	331
171.43	332
171.757	331
172.085	331
172.412	325
172.74	325
173.068	331
173.395	327
173.723	328
174.05	329
174.378	327
174.706	324
175.033	325
175.345	325
175.673	326
175.985	322
176.312	323
176.64	323
176.968	324
177.295	327
177.623	321
177.951	321
178.278	322
178.606	321
178.933	323
179.261	320
179.589	318
179.916	317
180.244	322
180.571	321
180.899	323
181.227	317
181.554	320
181.866	320
182.194	321
182.521	315
182.849	316
183.177	314
183.504	317
183.832	317
184.159	316
184.487	316
184.815	316
185.127	313
185.454	310
185.782	314
186.109	312
186.437	312
186.765	312
187.092	309
187.42	311
187.747	310
188.075	310
188.403	310
188.73	310
189.058	310
189.385	309
189.697	308
190.025	307
190.353	309
190.68	311
191.008	307
191.335	308
191.663	307
191.991	303
192.318	304
192.646	303
192.973	304
193.301	305
193.629	304
193.956	307
194.268	306
194.596	303
194.923	302
195.251	304
195.579	303
195.906	301
196.234	299
196.561	303
196.889	296
197.217	301
197.544	301
197.872	301
198.199	300
198.527	297
198.839	300
199.167	299
199.494	299
199.822	301
200.149	301
200.477	298
200.805	297
201.132	297
201.46	297
201.787	294
202.115	294
202.443	297
202.77	294
203.098	294
203.425	297
203.753	293
204.081	296
204.408	292
204.736	293
205.063	293
205.391	295
205.719	290
206.046	292
206.374	292
206.686	290
207.013	293
207.341	289
207.669	290
207.996	289
208.324	292
208.652	289
208.979	289
209.291	290
209.619	289
209.946	289
210.274	288
210.602	285
210.929	289
211.257	290
211.584	286
211.912	289
212.24	289
212.552	285
212.879	289
213.207	285
213.534	288
213.862	283
214.19	282
214.517	286
214.845	284
215.172	282
215.5	281
215.828	284
216.155	285
216.483	283
216.81	285
217.138	279
217.466	282
217.778	280
218.105	282
218.433	281
218.76	283
219.088	281
219.416	285
219.743	280
220.071	280
220.398	282
220.726	280
221.054	278
221.381	278
221.709	278
222.036	278
222.364	278
222.692	279
223.019	277
223.347	278
223.674	278
224.002	276
224.33	279
224.657	272
224.985	276
225.312	275
225.64	276
225.968	275
226.295	274
226.623	279
226.95	277
227.278	277
227.59	274
227.918	274
228.245	272
228.573	273
228.9	276
229.228	273
229.556	274
229.883	272
230.195	271
230.523	271
230.85	272
231.178	271
231.506	274
231.833	273
232.161	271
232.488	267
232.816	271
233.144	272
233.471	270
233.799	268
234.126	272
234.454	268
234.782	269
235.109	270
235.437	268
235.764	267
236.076	267
236.404	267
236.732	267
237.059	267
237.387	269
237.714	268
238.042	267
238.37	269
238.697	271
239.025	267
239.353	266
239.68	270
240.008	265
240.335	265
240.663	264
240.991	266
241.318	268
241.646	264
241.973	266
242.301	265
242.629	264
242.956	266
243.284	264
243.611	267
243.939	266
244.267	261
244.594	264
244.922	261
245.249	261
245.577	267
245.905	262
246.232	262
246.544	264
246.872	262
247.199	260
247.527	262
247.855	262
248.182	260
248.51	260
248.837	263
249.149	261
249.477	261
249.805	260
250.132	260
250.46	259
250.787	258
251.115	256
251.443	258
251.77	258
252.098	257
252.41	260
252.737	260
253.065	257
253.393	259
253.72	257
254.048	258
254.375	254
254.703	256
255.031	259
255.358	258
255.686	262
256.013	256
256.341	257
256.669	255
256.981	253
257.308	256
257.636	254
257.963	257
258.291	255
258.619	257
258.946	256
259.274	256
259.601	255
259.929	251
260.257	254
260.584	254
260.912	255
261.239	254
261.567	253
261.895	252
262.222	251
262.55	252
262.862	255
263.189	254
263.517	251
263.845	254
264.172	249
264.5	253
264.827	252
265.155	250
265.483	250
265.81	253
266.138	252
266.465	251
266.793	251
267.121	248
267.448	248
267.776	249
268.088	249
268.415	249
268.743	250
269.071	248
269.398	247
269.726	248
270.053	249
270.381	248
270.709	248
271.036	249
271.364	249
271.692	248
272.019	246
272.347	247
272.659	247
272.986	249
273.314	246
273.642	245
273.969	248
274.297	248
274.624	248
274.952	247
275.28	246
275.607	247
275.935	246
276.262	245
276.59	247
276.918	243
277.245	243
277.573	244
277.9	244
278.228	244
278.556	242
278.883	244
279.211	245
279.538	246
279.866	245
280.194	245
280.521	243
280.849	244
281.176	243
281.504	243
281.816	242
282.144	245
282.471	242
282.799	242
283.126	244
283.454	243
283.782	242
284.109	245
284.437	242
284.764	242
285.076	240
285.404	238
285.732	241
286.059	241
286.387	240
286.714	238
287.042	242
287.37	241
287.697	240
288.025	240
288.352	237
288.68	239
289.008	238
289.335	238
289.663	240
289.99	240
290.318	240
290.646	239
290.958	239
291.285	240
291.613	242
291.94	236
292.268	239
292.596	237
292.923	238
293.251	238
293.578	238
293.906	238
294.234	237
294.561	237
294.889	236
295.216	238
295.528	237
295.856	236
296.184	237
296.511	237
296.839	237
297.166	235
297.494	234
297.822	234
298.149	237
298.477	236
298.804	235
299.132	234
299.46	235
299.787	235
300.115	235
300.442	238
300.754	235
301.082	235
301.41	237
301.737	235
302.065	235
302.393	231
302.72	235
303.048	236
303.375	234
303.703	233
304.031	236
304.358	231
304.686	233
305.013	232
305.341	232
305.669	232
305.996	233
306.324	233
306.636	233
306.963	234
307.291	232
307.619	232
307.946	235
308.274	233
308.601	231
308.929	232
309.257	233
309.584	231
309.912	230
310.239	231
310.567	230
310.895	232
311.222	230
311.55	229
311.862	232
312.189	229
312.517	230
312.845	230
313.172	230
313.5	229
313.827	233
314.155	232
314.483	230
314.81	230
315.138	227
315.465	232
315.793	229
316.121	231
316.448	227
316.776	228
317.103	229
317.431	230
317.759	231
318.086	231
318.414	228
318.741	226
319.069	229
319.397	227
319.724	229
320.052	229
320.379	226
320.707	227
321.019	224
321.347	225
321.674	228
322.002	228
322.329	227
322.657	227
322.969	229
323.297	227
323.624	226
323.952	226
324.279	225
324.607	226
324.935	228
325.262	227
325.59	224
325.917	226
326.245	224
326.573	226
326.9	225
327.228	225
327.555	226
327.883	225
328.211	226
328.538	226
328.85	226
329.178	226
329.505	225
329.833	224
330.161	225
330.488	225
330.816	227
331.143	223
331.471	227
331.799	225
332.126	224
332.454	226
332.781	224
333.109	223
333.437	224
333.764	224
334.092	225
334.42	226
334.732	220
335.059	224
335.387	224
335.714	220
336.042	222
336.37	222
336.697	224
337.025	223
337.352	223
337.696	222
338.023	222
338.351	222
338.663	220
338.99	220
339.318	222
339.646	220
339.973	220
340.301	221
340.628	224
340.956	223
341.284	222
341.611	218
341.939	222
342.266	221
342.594	223
342.922	219
343.249	220
343.577	220
343.889	221
344.216	220
344.544	219
344.872	218
345.199	222
345.527	220
345.854	218
346.182	221
346.51	220
346.837	220
347.165	221
347.492	220
347.82	219
348.148	219
348.475	219
348.803	217
349.115	220
349.442	218
349.77	219
350.098	221
350.425	218
350.753	218
351.08	218
351.408	216
351.736	219
352.063	218
352.391	218
352.718	219
353.046	219
353.374	218
353.701	217
354.029	218
354.356	216
354.684	216
354.996	217
355.324	217
355.651	217
355.979	217
356.306	217
356.634	219
356.962	215
357.289	217
357.617	217
357.944	216
358.272	215
358.6	214
358.927	214
359.255	216
359.582	215
359.91	214
360.238	216
360.565	217
360.893	216
361.22	215
361.548	215
361.876	215
362.203	213
362.531	214
362.858	215
363.186	214
363.498	215
363.826	213
364.153	214
364.481	215
364.809	215
365.136	215
365.464	214
365.791	214
366.119	215
366.447	214
366.759	213
367.086	214
367.414	211
367.741	213
368.069	215
368.397	216
368.724	214
369.052	215
369.379	212
369.707	214
370.035	214
370.362	212
370.69	214
371.017	214
371.345	215
371.673	212
372	213
372.328	209
372.655	211
372.983	212
373.295	214
373.623	212
373.95	211
374.278	212
374.605	213
374.933	212
375.261	211
375.588	211
375.916	212
376.243	210
376.571	210
376.899	212
377.226	211
377.554	212
377.881	211
378.209	213
378.521	210
378.849	211
379.176	213
379.504	209
379.831	211
380.159	210
380.487	212
380.814	211
381.142	210
381.469	210
381.797	211
382.125	210
382.452	211
382.78	212
383.107	210
383.435	211
383.763	210
384.09	209
384.418	209
384.745	209
385.057	208
385.385	209
385.713	210
386.04	208
386.368	208
386.695	209
387.023	208
387.351	210
387.678	208
388.006	210
388.333	209
388.661	210
388.989	208
389.316	211
389.644	209
389.971	210
390.283	208
390.611	208
390.939	208
391.266	210
391.594	210
391.921	206
392.249	207
392.577	209
392.904	207
393.232	208
393.559	208
393.887	207
394.215	207
394.542	209
394.87	209
395.197	209
395.525	208
395.853	207
396.18	210
396.508	206
396.82	207
397.148	207
397.475	210
397.818	208
398.146	208
398.474	208
398.801	207
399.129	206
399.456	205
399.784	207
400.096	206
400.424	206
400.751	207
401.079	205
401.406	205
401.734	206
402.062	207
402.389	205
402.717	207
403.044	206
403.372	205
403.7	207
404.027	206
404.355	207
404.682	206
405.01	204
405.338	208
405.665	207
405.993	206
406.32	204
406.648	206
406.976	205
407.303	208
407.631	207
407.958	204
408.286	204
408.614	204
408.941	205
409.269	205
409.596	206
409.924	205
410.252	206
410.579	204
410.907	204
411.219	207
411.546	205
411.874	204
412.202	204
412.529	205
412.857	203
413.184	204
413.512	204
413.824	205
414.152	204
414.479	205
414.807	204
415.134	205
415.462	204
415.79	203
416.117	203
416.445	203
416.772	206
417.1	203
417.428	202
417.755	203
418.083	204
418.41	203
418.738	203
419.066	203
419.393	204
419.705	202
420.033	203
420.36	204
420.688	204
421.016	202
421.343	204
421.671	204
421.998	204
422.326	202
422.654	203
422.981	202
423.309	204
423.636	202
423.964	201
424.276	202
424.604	203
424.931	204
425.259	202
425.586	203
425.914	200
426.242	203
426.569	203
426.897	201
427.225	203
427.552	201
427.88	204
428.207	202
428.535	203
428.863	202
429.19	199
429.518	201
429.845	201
430.173	201
430.501	200
430.828	202
431.156	200
431.468	200
431.795	202
432.123	198
432.451	198
432.778	202
433.106	201
433.433	200
433.761	201
434.089	201
434.416	200
434.744	200
435.071	200
435.399	200
435.727	199
436.054	199
436.382	200
436.709	199
437.037	200
437.349	202
437.677	201
438.004	199
438.332	200
438.659	200
438.987	200
439.315	200
439.642	199
439.97	200
440.297	199
440.625	199
440.953	198
441.28	200
441.608	200
441.92	200
442.247	199
442.575	199
442.903	199
443.23	199
443.558	200
443.885	199
444.213	199
444.541	200
444.868	197
445.196	200
445.523	199
445.851	200
446.179	200
446.506	199
446.834	198
447.161	200
447.489	199
447.817	197
448.144	199
448.472	199
448.799	198
449.127	195
449.455	197
449.782	198
450.11	199
450.437	198
450.765	197
451.093	197
451.42	198
451.748	198
452.075	196
452.403	197
452.731	198
453.058	197
453.386	198
453.713	198
454.041	197
454.369	199
454.696	195
455.008	196
455.336	198
455.663	197
455.991	197
456.319	196
456.646	198
456.974	196
457.301	197
457.629	196
457.957	199
458.284	199
458.612	199
458.94	197
459.267	195
459.595	199
459.922	197
460.25	197
460.578	196
460.905	197
461.233	196
461.545	197
461.872	197
462.2	196
462.528	196
462.855	194
463.183	196
463.51	196
463.838	196
464.166	197
464.493	196
464.821	194
465.148	195
465.476	197
465.804	196
466.131	196
466.459	195
466.771	194
467.098	195
467.426	196
467.754	194
468.081	195
468.409	197
468.736	196
469.064	194
469.392	196
469.719	193
470.047	196
470.374	196
470.702	195
471.03	195
471.357	195
471.685	195
472.012	196
472.34	194
472.652	195
472.98	195
473.307	194
473.635	193
473.962	195
474.29	196
474.618	193
474.945	195
475.273	194
475.6	194
475.928	195
476.256	195
476.583	195
476.911	196
477.223	194
477.55	195
477.878	194
478.206	193
478.533	194
478.861	195
479.188	195
479.516	194
479.844	194
480.171	193
480.499	193
480.826	192
481.154	195
481.482	195
481.809	194
482.137	194
482.449	193
482.776	195
483.104	193
483.432	194
483.759	195
484.087	192
484.414	192
484.742	194
485.07	193
485.397	192
485.725	195
486.052	194
486.38	194
486.708	192
487.035	193
487.363	191
487.69	194
488.018	193
488.33	192
488.658	193
488.985	195
489.313	194
489.641	192
489.968	192
490.296	192
490.623	193
490.951	194
491.279	194
491.606	193
491.934	191
492.261	193
492.589	193
492.917	192
493.244	192
493.572	192
493.899	194
494.227	191
494.555	193
494.882	192
495.21	191
495.537	192
495.865	192
496.193	191
496.52	192
496.848	192
497.175	193
497.503	192
497.831	194
498.158	191
498.486	190
498.813	191
499.141	192
499.469	192
499.796	192
500.108	192
500.436	192
500.763	191
501.091	191
501.419	192
501.746	193
502.074	192
502.401	193
502.729	192
503.057	191
503.369	192
503.696	190
504.024	192
504.351	191
504.679	191
505.007	191
505.334	189
505.662	190
505.989	190
506.317	190
506.645	191
506.972	190
507.3	190
507.627	191
507.955	191
508.283	190
508.61	189
508.938	192
509.265	191
509.593	190
509.921	190
510.248	191
510.576	191
510.903	189
511.231	190
511.559	191
511.871	190
512.198	192
512.526	191
512.853	190
513.181	191
513.509	190
513.836	189
514.164	191
514.491	189
514.819	190
515.147	189
515.474	189
515.802	190
516.129	191
516.457	189
516.785	191
517.112	188
517.44	189
517.767	190
518.095	190
518.423	189
518.75	190
519.078	189
519.405	190
519.733	189
520.061	188
520.388	190
520.716	187
521.044	189
521.371	189
521.699	190
522.026	190
522.338	188
522.666	189
522.994	189
523.321	189
523.649	189
523.976	188
524.304	189
524.632	188
524.959	189
525.287	190
525.614	189
525.942	189
526.27	189
526.597	189
526.909	189
527.237	189
527.564	189
527.892	188
528.22	188
528.547	190
528.875	188
529.202	188
529.53	187
529.858	187
530.185	186
530.513	188
530.84	187
531.168	187
531.496	187
531.823	187
532.151	188
532.478	187
532.806	189
533.134	189
533.461	186
533.789	187
534.116	189
534.444	188
534.756	187
535.084	188
535.411	188
535.739	188
536.066	186
536.394	187
536.722	188
537.049	186
537.377	186
537.704	188
538.032	188
538.36	188
538.687	187
539.015	188
539.342	188
539.67	186
539.998	186
540.325	189
540.653	185
540.98	186
541.308	185
541.636	185
541.963	186
542.291	187
542.603	185
542.93	187
543.258	185
543.586	187
543.913	186
544.241	185
544.568	185
544.896	187
545.224	187
545.551	187
545.879	188
546.206	187
546.534	188
546.862	187
547.189	186
547.517	186
547.844	186
548.172	185
548.5	185
548.827	184
549.155	187
549.482	186
549.81	186
550.138	187
550.45	187
550.777	186
551.105	186
551.433	186
551.76	186
552.088	186
552.415	187
552.743	184
553.071	187
553.398	185
553.726	186
554.053	186
554.365	186
554.693	185
555.021	187
555.348	183
555.676	185
556.003	187
556.331	185
556.659	186
556.986	185
557.314	186
557.641	186
557.969	185
558.297	187
558.624	186
558.952	186
559.279	186
559.607	184
559.935	185
560.262	184
560.59	186
560.902	185
561.229	186
561.557	185
561.885	187
562.212	184
562.54	185
562.867	184
563.195	185
563.523	185
563.85	184
564.178	185
564.505	186
564.833	185
565.161	184
565.488	184
565.816	185
566.143	185
566.471	185
566.799	185
567.126	184
567.454	185
567.781	184
568.093	186
568.421	184
568.749	184
569.076	185
569.404	184
569.731	184
570.059	185
570.387	183
570.714	183
571.042	185
571.369	185
571.697	186
572.025	184
572.352	184
572.68	185
573.007	184
573.335	184
573.663	183
573.975	184
574.302	183
574.63	186
574.957	184
575.285	184
575.613	184
575.94	183
576.268	185
576.595	183
576.923	183
577.251	184
577.578	183
577.906	182
578.233	183
578.561	183
578.889	182
579.216	185
579.544	184
579.871	184
580.199	184
580.527	182
580.854	182
581.182	184
581.509	183
581.837	185
582.165	184
582.492	184
582.82	182
583.148	182
583.475	184
583.787	181
584.115	183
584.442	182
584.77	185
585.098	183
585.425	184
585.753	183
586.08	183
586.408	183
586.736	181
587.063	183
587.391	182
587.718	183
588.046	184
588.374	182
588.701	181
589.029	182
589.356	182
589.684	185
590.012	184
590.339	184
590.667	183
590.994	183
591.322	183
591.634	183
591.962	182
592.289	182
592.617	181
592.944	182
593.272	183
593.6	183
593.927	181
594.255	182
594.582	181
594.91	183
595.238	181
595.565	182
595.893	183
596.22	181
596.548	182
596.876	182
597.203	181
597.531	183
597.858	181
598.186	183
598.514	182
598.841	181
599.169	181
599.496	181
599.824	182
600.152	181
600.479	181
600.807	180
601.134	182
601.462	182
601.79	183
602.117	182
602.445	182
602.757	182
603.084	182
603.412	181
603.74	182
604.067	182
604.395	180
604.722	181
605.05	180
605.378	180
605.705	181
606.033	181
606.36	180
606.672	182
607	179
607.328	182
607.655	183
607.983	182
608.31	183
608.638	181
608.966	181
609.293	181
609.621	181
609.948	181
610.276	181
--	--
	--
	--
	--
	--
	--
	--
	--
	--
	--
	--
	--
	--
	--
	--
	--
	--
	--
	--
	--
	--
	--
	--
	--
	--
	--
	--
