# Supplementary material for: X-ray-activated polymerization expanding the frontiers of deep-tissue hydrogel formation
Source: Nat Commun. 2024 Apr 15;15:3247. doi: 10.1038/s41467-024-47559-z (PMC11018743; doi:10.1038/s41467-024-47559-z)
Supplement: Supplementary file 4 — Source Data [file 41467_2024_47559_MOESM4_ESM.zip › Figure 3j-40s.xlsx]

## Sheet: Sheet1
10.967	4185
11.295	4105
11.607	4033
11.934	3966
12.246	3913
12.574	3845
12.886	3794
13.213	3726
13.525	3651
13.853	3614
14.165	3562
14.493	3501
14.805	3466
15.132	3427
15.444	3365
15.772	3307
16.099	3287
16.427	3235
16.739	3211
17.067	3157
17.394	3121
17.722	3082
18.049	3032
18.377	3014
18.705	2961
19.032	2928
19.36	2895
19.687	2866
19.999	2815
20.327	2804
20.655	2772
20.982	2748
21.31	2708
21.638	2692
21.965	2650
22.293	2616
22.62	2614
22.948	2582
23.26	2549
23.588	2518
23.915	2494
24.243	2466
24.57	2443
24.898	2424
25.226	2411
25.553	2388
25.881	2358
26.208	2324
26.536	2319
26.864	2300
27.176	2280
27.503	2255
27.831	2235
28.158	2213
28.486	2206
28.814	2186
29.141	2170
29.469	2140
29.796	2126
30.124	2112
30.452	2099
30.779	2070
31.107	2056
31.434	2062
31.746	2029
32.074	2019
32.402	1999
32.729	1986
33.057	1970
33.384	1956
33.712	1938
34.04	1925
34.367	1911
34.695	1910
35.007	1881
35.334	1872
35.662	1849
35.99	1843
36.317	1821
36.645	1819
36.972	1803
37.3	1785
37.628	1768
37.955	1765
38.283	1750
38.61	1740
38.938	1732
39.266	1718
39.593	1708
39.921	1703
40.233	1684
40.56	1675
40.888	1659
41.216	1646
41.543	1645
41.871	1635
42.198	1614
42.526	1603
42.838	1595
43.166	1583
43.493	1581
43.821	1563
44.148	1548
44.476	1550
44.804	1536
45.131	1534
45.459	1521
45.786	1524
46.114	1506
46.442	1487
46.769	1493
47.097	1488
47.424	1474
47.752	1460
48.08	1445
48.407	1449
48.719	1432
49.047	1433
49.374	1417
49.702	1413
50.03	1407
50.357	1396
50.685	1379
51.012	1383
51.34	1366
51.668	1366
51.995	1362
52.323	1353
52.635	1350
52.963	1342
53.29	1330
53.618	1337
53.945	1303
54.273	1313
54.601	1295
54.928	1299
55.256	1289
55.583	1277
55.911	1275
56.239	1264
56.551	1267
56.878	1262
57.206	1250
57.533	1246
57.861	1235
58.189	1222
58.516	1223
58.844	1219
59.171	1211
59.499	1207
59.811	1199
60.139	1197
60.466	1195
60.794	1178
61.121	1181
61.449	1169
61.777	1168
62.104	1159
62.432	1152
62.759	1150
63.071	1147
63.399	1145
63.727	1137
64.054	1141
64.382	1132
64.709	1114
65.037	1109
65.365	1115
65.692	1107
66.02	1106
66.332	1097
66.659	1093
66.987	1087
67.315	1083
67.642	1081
67.97	1075
68.297	1070
68.625	1074
68.953	1066
69.28	1057
69.592	1054
69.92	1049
70.247	1040
70.575	1041
70.903	1033
71.23	1033
71.558	1029
71.885	1017
72.213	1022
72.541	1012
72.868	1010
73.196	1008
73.508	1001
73.835	1002
74.163	996
74.491	991
74.818	984
75.146	985
75.473	984
75.801	968
76.129	973
76.456	977
76.768	962
77.096	964
77.423	952
77.751	957
78.079	952
78.406	955
78.734	950
79.061	945
79.389	932
79.717	938
80.044	930
80.372	930
80.684	923
81.011	922
81.339	917
81.667	905
81.994	899
82.322	910
82.649	902
82.977	897
83.305	894
83.632	884
83.96	890
84.288	889
84.615	885
84.943	878
85.27	875
85.598	868
85.926	875
86.253	871
86.565	863
86.893	851
87.22	856
87.548	851
87.876	852
88.203	847
88.515	843
88.843	838
89.17	834
89.498	836
89.826	831
90.153	826
90.481	825
90.808	823
91.136	819
91.464	822
91.776	813
92.103	812
92.431	812
92.758	802
93.086	805
93.414	798
93.741	794
94.069	792
94.396	784
94.724	788
95.052	792
95.379	779
95.691	778
96.019	776
96.346	777
96.674	774
97.002	768
97.329	770
97.657	769
97.984	764
98.312	762
98.64	765
98.967	753
99.295	752
99.622	760
99.95	748
100.278	754
100.605	742
100.917	745
101.245	742
101.572	741
101.9	743
102.228	732
102.555	733
102.883	733
103.21	724
103.538	729
103.866	728
104.193	726
104.521	722
104.833	722
105.16	714
105.488	719
105.816	716
106.143	712
106.471	713
106.798	706
107.126	713
107.454	712
107.781	707
108.093	707
108.421	699
108.748	697
109.076	696
109.404	696
109.731	698
110.059	690
110.386	687
110.714	687
111.042	689
111.369	681
111.697	686
112.024	684
112.352	684
112.68	683
113.007	676
113.335	679
113.662	680
113.99	673
114.318	665
114.63	657
114.957	659
115.285	666
115.613	670
115.94	660
116.268	661
116.58	661
116.907	655
117.235	653
117.563	658
117.89	658
118.218	650
118.545	651
118.873	645
119.201	650
119.528	642
119.856	641
120.183	644
120.511	637
120.839	641
121.151	635
121.478	633
121.806	630
122.133	631
122.461	633
122.789	622
123.116	627
123.444	626
123.771	621
124.099	614
124.427	612
124.754	612
125.066	611
125.394	611
125.721	605
126.049	610
126.377	606
126.704	611
127.032	599
127.359	612
127.687	599
128.015	597
128.327	599
128.654	595
128.982	600
129.309	592
129.637	586
129.965	593
130.292	590
130.62	589
130.947	581
131.275	579
131.603	574
131.93	578
132.242	576
132.57	581
132.897	575
133.225	572
133.553	569
133.88	570
134.208	569
134.535	563
134.863	554
135.191	560
135.518	556
135.846	558
136.173	564
136.501	559
136.813	552
137.141	552
137.468	552
137.796	556
138.123	551
138.451	543
138.779	545
139.106	542
139.434	533
139.761	540
140.089	534
140.417	538
140.744	537
141.072	535
141.399	529
141.727	529
142.055	532
142.382	523
142.694	517
143.022	524
143.349	525
143.677	530
143.989	520
144.317	514
144.644	510
144.972	523
145.299	517
145.627	514
145.955	510
146.282	511
146.61	510
146.938	501
147.265	508
147.593	503
147.92	499
148.248	502
148.56	504
148.888	504
149.215	504
149.543	496
149.87	497
150.198	492
150.526	498
150.853	494
151.181	490
151.508	491
151.836	493
152.164	485
152.476	488
152.803	482
153.131	488
153.458	479
153.786	484
154.114	479
154.441	477
154.769	473
155.096	479
155.424	472
155.736	479
156.064	468
156.391	471
156.719	467
157.046	474
157.374	470
157.702	472
158.029	467
158.357	466
158.684	464
159.012	465
159.34	465
159.667	465
159.995	464
160.322	462
160.65	463
160.978	461
161.305	457
161.633	454
161.96	454
162.288	457
162.616	454
162.928	458
163.255	453
163.583	449
163.91	450
164.238	451
164.566	446
164.893	446
165.221	448
165.548	444
165.876	444
166.204	446
166.531	448
166.859	443
167.186	441
167.498	441
167.826	437
168.154	436
168.481	441
168.809	440
169.136	436
169.464	440
169.792	437
170.119	435
170.447	437
170.774	435
171.102	440
171.43	435
171.757	430
172.085	429
172.412	425
172.74	431
173.068	429
173.395	429
173.723	432
174.05	432
174.378	424
174.706	427
175.033	421
175.345	428
175.673	427
175.985	424
176.312	423
176.64	424
176.968	420
177.295	422
177.623	427
177.951	416
178.278	419
178.606	421
178.933	419
179.261	417
179.589	417
179.916	416
180.244	418
180.571	418
180.899	414
181.227	417
181.554	415
181.866	406
182.194	414
182.521	410
182.849	416
183.177	410
183.504	412
183.832	409
184.159	410
184.487	414
184.815	409
185.127	410
185.454	409
185.782	408
186.109	409
186.437	410
186.765	407
187.092	403
187.42	407
187.747	403
188.075	405
188.403	405
188.73	402
189.058	404
189.385	404
189.697	404
190.025	401
190.353	403
190.68	400
191.008	403
191.335	403
191.663	400
191.991	399
192.318	401
192.646	401
192.973	398
193.301	404
193.629	398
193.956	399
194.268	398
194.596	400
194.923	400
195.251	397
195.579	395
195.906	397
196.234	399
196.561	397
196.889	399
197.217	397
197.544	396
197.872	396
198.199	393
198.527	394
198.839	393
199.167	392
199.494	392
199.822	389
200.149	396
200.477	392
200.805	389
201.132	387
201.46	390
201.787	390
202.115	393
202.443	390
202.77	392
203.098	393
203.425	388
203.753	388
204.081	386
204.408	385
204.736	387
205.063	384
205.391	387
205.719	387
206.046	386
206.374	382
206.686	386
207.013	388
207.341	382
207.669	385
207.996	381
208.324	384
208.652	384
208.979	384
209.291	378
209.619	379
209.946	377
210.274	382
210.602	379
210.929	380
211.257	379
211.584	377
211.912	380
212.24	379
212.552	374
212.879	376
213.207	378
213.534	373
213.862	371
214.19	377
214.517	376
214.845	374
215.172	375
215.5	370
215.828	373
216.155	372
216.483	372
216.81	371
217.138	374
217.466	374
217.778	376
218.105	371
218.433	370
218.76	370
219.088	367
219.416	369
219.743	369
220.071	366
220.398	368
220.726	369
221.054	367
221.381	369
221.709	368
222.036	366
222.364	367
222.692	364
223.019	367
223.347	365
223.674	361
224.002	363
224.33	362
224.657	365
224.985	364
225.312	361
225.64	363
225.968	365
226.295	360
226.623	360
226.95	360
227.278	361
227.59	358
227.918	361
228.245	357
228.573	358
228.9	359
229.228	357
229.556	355
229.883	354
230.195	355
230.523	355
230.85	356
231.178	352
231.506	350
231.833	359
232.161	350
232.488	355
232.816	351
233.144	353
233.471	352
233.799	350
234.126	352
234.454	349
234.782	351
235.109	346
235.437	348
235.764	350
236.076	349
236.404	348
236.732	347
237.059	345
237.387	351
237.714	349
238.042	349
238.37	348
238.697	348
239.025	344
239.353	345
239.68	344
240.008	342
240.335	343
240.663	343
240.991	344
241.318	344
241.646	344
241.973	341
242.301	339
242.629	340
242.956	343
243.284	341
243.611	341
243.939	344
244.267	340
244.594	342
244.922	338
245.249	336
245.577	339
245.905	338
246.232	336
246.544	340
246.872	334
247.199	339
247.527	332
247.855	333
248.182	340
248.51	340
248.837	334
249.149	333
249.477	331
249.805	333
250.132	333
250.46	332
250.787	329
251.115	335
251.443	333
251.77	335
252.098	334
252.41	333
252.737	329
253.065	330
253.393	330
253.72	332
254.048	330
254.375	335
254.703	327
255.031	328
255.358	328
255.686	332
256.013	327
256.341	326
256.669	328
256.981	327
257.308	328
257.636	327
257.963	325
258.291	327
258.619	326
258.946	324
259.274	328
259.601	328
259.929	323
260.257	326
260.584	325
260.912	319
261.239	324
261.567	326
261.895	320
262.222	324
262.55	325
262.862	321
263.189	323
263.517	323
263.845	321
264.172	322
264.5	322
264.827	320
265.155	320
265.483	315
265.81	318
266.138	321
266.465	320
266.793	323
267.121	320
267.448	318
267.776	318
268.088	318
268.415	321
268.743	316
269.071	318
269.398	315
269.726	315
270.053	319
270.381	314
270.709	318
271.036	314
271.364	316
271.692	317
272.019	318
272.347	315
272.659	317
272.986	315
273.314	312
273.642	315
273.969	310
274.297	317
274.624	309
274.952	316
275.28	311
275.607	311
275.935	310
276.262	312
276.59	309
276.918	312
277.245	311
277.573	311
277.9	310
278.228	310
278.556	310
278.883	311
279.211	310
279.538	308
279.866	307
280.194	310
280.521	308
280.849	307
281.176	307
281.504	307
281.816	309
282.144	304
282.471	307
282.799	309
283.126	305
283.454	306
283.782	307
284.109	307
284.437	307
284.764	308
285.076	306
285.404	305
285.732	304
286.059	306
286.387	300
286.714	305
287.042	302
287.37	302
287.697	302
288.025	304
288.352	302
288.68	307
289.008	301
289.335	301
289.663	302
289.99	298
290.318	301
290.646	300
290.958	304
291.285	302
291.613	300
291.94	300
292.268	301
292.596	301
292.923	301
293.251	298
293.578	299
293.906	300
294.234	301
294.561	300
294.889	298
295.216	299
295.528	296
295.856	299
296.184	297
296.511	297
296.839	296
297.166	301
297.494	295
297.822	297
298.149	294
298.477	295
298.804	293
299.132	296
299.46	296
299.787	291
300.115	294
300.442	291
300.754	293
301.082	296
301.41	297
301.737	292
302.065	290
302.393	290
302.72	294
303.048	293
303.375	289
303.703	293
304.031	296
304.358	292
304.686	289
305.013	292
305.341	293
305.669	292
305.996	292
306.324	294
306.636	290
306.963	288
307.291	287
307.619	290
307.946	291
308.274	291
308.601	285
308.929	288
309.257	283
309.584	290
309.912	288
310.239	286
310.567	287
310.895	288
311.222	283
311.55	285
311.862	287
312.189	288
312.517	287
312.845	286
313.172	288
313.5	291
313.827	288
314.155	283
314.483	285
314.81	285
315.138	284
315.465	285
315.793	285
316.121	284
316.448	287
316.776	285
317.103	282
317.431	282
317.759	285
318.086	283
318.414	285
318.741	283
319.069	283
319.397	284
319.724	282
320.052	282
320.379	279
320.707	286
321.019	279
321.347	282
321.674	281
322.002	284
322.329	282
322.657	280
322.969	283
323.297	282
323.624	281
323.952	278
324.279	281
324.607	279
324.935	280
325.262	279
325.59	279
325.917	282
326.245	278
326.573	276
326.9	280
327.228	281
327.555	280
327.883	276
328.211	276
328.538	277
328.85	276
329.178	277
329.505	277
329.833	273
330.161	277
330.488	278
330.816	276
331.143	275
331.471	275
331.799	275
332.126	274
332.454	274
332.781	275
333.109	274
333.437	276
333.764	276
334.092	275
334.42	275
334.732	274
335.059	274
335.387	275
335.714	275
336.042	273
336.37	274
336.697	273
337.025	273
337.352	272
337.696	275
338.023	274
338.351	272
338.663	274
338.99	273
339.318	275
339.646	274
339.973	270
340.301	273
340.628	272
340.956	268
341.284	270
341.611	270
341.939	271
342.266	273
342.594	268
342.922	272
343.249	269
343.577	271
343.889	272
344.216	272
344.544	273
344.872	267
345.199	267
345.527	270
345.854	267
346.182	267
346.51	268
346.837	267
347.165	266
347.492	272
347.82	268
348.148	270
348.475	267
348.803	266
349.115	267
349.442	263
349.77	267
350.098	268
350.425	266
350.753	264
351.08	265
351.408	268
351.736	262
352.063	265
352.391	264
352.718	262
353.046	264
353.374	268
353.701	265
354.029	262
354.356	267
354.684	265
354.996	264
355.324	264
355.651	266
355.979	265
356.306	263
356.634	268
356.962	266
357.289	262
357.617	261
357.944	263
358.272	263
358.6	260
358.927	262
359.255	264
359.582	261
359.91	261
360.238	264
360.565	263
360.893	263
361.22	262
361.548	262
361.876	263
362.203	262
362.531	261
362.858	264
363.186	263
363.498	261
363.826	257
364.153	260
364.481	258
364.809	264
365.136	260
365.464	258
365.791	261
366.119	261
366.447	261
366.759	258
367.086	261
367.414	259
367.741	260
368.069	259
368.397	258
368.724	258
369.052	260
369.379	258
369.707	259
370.035	258
370.362	258
370.69	257
371.017	255
371.345	259
371.673	256
372	257
372.328	255
372.655	258
372.983	259
373.295	258
373.623	257
373.95	255
374.278	256
374.605	256
374.933	259
375.261	253
375.588	255
375.916	258
376.243	256
376.571	254
376.899	256
377.226	256
377.554	255
377.881	254
378.209	253
378.521	252
378.849	254
379.176	254
379.504	254
379.831	252
380.159	255
380.487	254
380.814	254
381.142	255
381.469	255
381.797	251
382.125	253
382.452	251
382.78	252
383.107	252
383.435	252
383.763	252
384.09	253
384.418	253
384.745	255
385.057	252
385.385	253
385.713	252
386.04	253
386.368	253
386.695	250
387.023	252
387.351	252
387.678	251
388.006	248
388.333	251
388.661	251
388.989	252
389.316	249
389.644	253
389.971	250
390.283	250
390.611	251
390.939	247
391.266	247
391.594	250
391.921	250
392.249	250
392.577	250
392.904	248
393.232	249
393.559	250
393.887	251
394.215	246
394.542	247
394.87	248
395.197	248
395.525	249
395.853	248
396.18	249
396.508	250
396.82	248
397.148	248
397.475	248
397.818	247
398.146	249
398.474	246
398.801	249
399.129	247
399.456	248
399.784	246
400.096	247
400.424	248
400.751	247
401.079	247
401.406	245
401.734	247
402.062	245
402.389	246
402.717	245
403.044	246
403.372	246
403.7	245
404.027	245
404.355	244
404.682	243
405.01	246
405.338	246
405.665	244
405.993	245
406.32	246
406.648	246
406.976	246
407.303	246
407.631	245
407.958	242
408.286	245
408.614	245
408.941	244
409.269	243
409.596	245
409.924	244
410.252	245
410.579	244
410.907	245
411.219	242
411.546	242
411.874	241
412.202	240
412.529	240
412.857	243
413.184	241
413.512	242
413.824	243
414.152	243
414.479	241
414.807	242
415.134	243
415.462	241
415.79	241
416.117	241
416.445	239
416.772	242
417.1	239
417.428	241
417.755	240
418.083	240
418.41	242
418.738	242
419.066	239
419.393	242
419.705	241
420.033	241
420.36	238
420.688	240
421.016	242
421.343	241
421.671	239
421.998	239
422.326	241
422.654	239
422.981	238
423.309	240
423.636	240
423.964	239
424.276	237
424.604	240
424.931	239
425.259	240
425.586	239
425.914	242
426.242	238
426.569	239
426.897	240
427.225	238
427.552	236
427.88	237
428.207	237
428.535	237
428.863	238
429.19	237
429.518	236
429.845	236
430.173	239
430.501	238
430.828	237
431.156	236
431.468	236
431.795	238
432.123	237
432.451	238
432.778	238
433.106	239
433.433	234
433.761	238
434.089	237
434.416	236
434.744	237
435.071	236
435.399	235
435.727	236
436.054	235
436.382	237
436.709	236
437.037	236
437.349	237
437.677	236
438.004	235
438.332	233
438.659	236
438.987	234
439.315	233
439.642	235
439.97	234
440.297	236
440.625	233
440.953	236
441.28	232
441.608	231
441.92	233
442.247	233
442.575	236
442.903	233
443.23	234
443.558	233
443.885	236
444.213	235
444.541	233
444.868	234
445.196	233
445.523	234
445.851	232
446.179	231
446.506	234
446.834	233
447.161	234
447.489	231
447.817	233
448.144	232
448.472	235
448.799	234
449.127	232
449.455	231
449.782	233
450.11	232
450.437	231
450.765	232
451.093	233
451.42	229
451.748	232
452.075	233
452.403	230
452.731	231
453.058	231
453.386	233
453.713	232
454.041	232
454.369	231
454.696	232
455.008	229
455.336	234
455.663	230
455.991	231
456.319	230
456.646	228
456.974	231
457.301	227
457.629	228
457.957	230
458.284	228
458.612	229
458.94	229
459.267	230
459.595	229
459.922	230
460.25	231
460.578	230
460.905	230
461.233	230
461.545	227
461.872	231
462.2	229
462.528	226
462.855	228
463.183	231
463.51	229
463.838	230
464.166	230
464.493	226
464.821	229
465.148	228
465.476	228
465.804	228
466.131	229
466.459	230
466.771	228
467.098	227
467.426	227
467.754	229
468.081	226
468.409	228
468.736	225
469.064	228
469.392	228
469.719	227
470.047	228
470.374	224
470.702	227
471.03	227
471.357	225
471.685	224
472.012	229
472.34	228
472.652	227
472.98	224
473.307	227
473.635	227
473.962	224
474.29	226
474.618	225
474.945	226
475.273	225
475.6	225
475.928	224
476.256	225
476.583	226
476.911	223
477.223	224
477.55	226
477.878	225
478.206	225
478.533	224
478.861	225
479.188	226
479.516	225
479.844	223
480.171	223
480.499	225
480.826	226
481.154	224
481.482	227
481.809	223
482.137	223
482.449	225
482.776	222
483.104	226
483.432	223
483.759	224
484.087	225
484.414	226
484.742	226
485.07	222
485.397	223
485.725	222
486.052	223
486.38	224
486.708	220
487.035	223
487.363	224
487.69	222
488.018	221
488.33	222
488.658	222
488.985	222
489.313	222
489.641	223
489.968	224
490.296	222
490.623	222
490.951	223
491.279	223
491.606	224
491.934	223
492.261	222
492.589	223
492.917	221
493.244	221
493.572	223
493.899	223
494.227	221
494.555	224
494.882	222
495.21	221
495.537	219
495.865	221
496.193	221
496.52	223
496.848	222
497.175	221
497.503	221
497.831	222
498.158	220
498.486	220
498.813	220
499.141	221
499.469	218
499.796	221
500.108	221
500.436	221
500.763	222
501.091	220
501.419	221
501.746	220
502.074	217
502.401	220
502.729	219
503.057	220
503.369	220
503.696	218
504.024	219
504.351	218
504.679	218
505.007	220
505.334	219
505.662	219
505.989	217
506.317	218
506.645	220
506.972	216
507.3	220
507.627	218
507.955	218
508.283	218
508.61	219
508.938	216
509.265	218
509.593	219
509.921	218
510.248	218
510.576	217
510.903	220
511.231	215
511.559	216
511.871	218
512.198	218
512.526	217
512.853	217
513.181	217
513.509	215
513.836	218
514.164	219
514.491	219
514.819	217
515.147	218
515.474	220
515.802	218
516.129	217
516.457	218
516.785	217
517.112	216
517.44	218
517.767	215
518.095	218
518.423	217
518.75	217
519.078	215
519.405	214
519.733	217
520.061	216
520.388	216
520.716	215
521.044	215
521.371	214
521.699	216
522.026	216
522.338	217
522.666	216
522.994	218
523.321	217
523.649	216
523.976	215
524.304	213
524.632	215
524.959	217
525.287	214
525.614	215
525.942	217
526.27	217
526.597	214
526.909	217
527.237	216
527.564	215
527.892	217
528.22	215
528.547	214
528.875	214
529.202	213
529.53	216
529.858	214
530.185	214
530.513	214
530.84	215
531.168	215
531.496	215
531.823	213
532.151	213
532.478	211
532.806	215
533.134	213
533.461	214
533.789	214
534.116	212
534.444	215
534.756	214
535.084	213
535.411	214
535.739	213
536.066	213
536.394	215
536.722	211
537.049	212
537.377	215
537.704	213
538.032	211
538.36	213
538.687	215
539.015	214
539.342	213
539.67	214
539.998	213
540.325	213
540.653	212
540.98	211
541.308	211
541.636	215
541.963	210
542.291	213
542.603	213
542.93	210
543.258	210
543.586	213
543.913	212
544.241	213
544.568	208
544.896	211
545.224	213
545.551	212
545.879	213
546.206	212
546.534	212
546.862	212
547.189	211
547.517	211
547.844	211
548.172	211
548.5	213
548.827	211
549.155	210
549.482	212
549.81	211
550.138	212
550.45	209
550.777	210
551.105	212
551.433	211
551.76	209
552.088	210
552.415	210
552.743	211
553.071	210
553.398	210
553.726	210
554.053	211
554.365	211
554.693	210
555.021	211
555.348	210
555.676	210
556.003	209
556.331	210
556.659	211
556.986	210
557.314	209
557.641	211
557.969	210
558.297	210
558.624	211
558.952	210
559.279	208
559.607	209
559.935	212
560.262	209
560.59	209
560.902	210
561.229	210
561.557	209
561.885	210
562.212	210
562.54	209
562.867	211
563.195	210
563.523	209
563.85	209
564.178	209
564.505	209
564.833	211
565.161	210
565.488	209
565.816	207
566.143	208
566.471	207
566.799	209
567.126	208
567.454	208
567.781	208
568.093	210
568.421	208
568.749	208
569.076	208
569.404	209
569.731	209
570.059	207
570.387	209
570.714	208
571.042	209
571.369	206
571.697	210
572.025	209
572.352	209
572.68	210
573.007	208
573.335	207
573.663	209
573.975	208
574.302	208
574.63	207
574.957	207
575.285	206
575.613	209
575.94	209
576.268	207
576.595	208
576.923	207
577.251	207
577.578	207
577.906	206
578.233	208
578.561	208
578.889	208
579.216	206
579.544	206
579.871	206
580.199	205
580.527	207
580.854	207
581.182	207
581.509	207
581.837	207
582.165	206
582.492	205
582.82	205
583.148	208
583.475	207
583.787	207
584.115	206
584.442	206
584.77	206
585.098	206
585.425	204
585.753	207
586.08	206
586.408	206
586.736	205
587.063	205
587.391	205
587.718	205
588.046	205
588.374	206
588.701	205
589.029	206
589.356	205
589.684	206
590.012	205
590.339	208
590.667	204
590.994	205
591.322	205
591.634	204
591.962	206
592.289	205
592.617	204
592.944	206
593.272	206
593.6	205
593.927	205
594.255	204
594.582	204
594.91	205
595.238	204
595.565	205
595.893	204
596.22	204
596.548	204
596.876	206
597.203	204
597.531	205
597.858	206
598.186	204
598.514	204
598.841	204
599.169	204
599.496	204
599.824	203
600.152	204
600.479	203
600.807	204
601.134	205
601.462	203
601.79	203
602.117	202
602.445	203
602.757	204
603.084	204
603.412	204
603.74	203
604.067	203
604.395	202
604.722	203
605.05	204
605.378	204
605.705	203
606.033	204
606.36	203
606.672	205
607	202
607.328	203
607.655	203
607.983	204
608.31	202
608.638	202
608.966	203
609.293	202
609.621	204
609.948	203
610.276	203
--	--
	--
	--
	--
	--
	--
	--
	--
	--
	--
	--
	--
	--
	--
	--
	--
	--
	--
	--
	--
	--
	--
	--
	--
	--
	--
	--
