# Supplementary material for: X-ray-activated polymerization expanding the frontiers of deep-tissue hydrogel formation
Source: Nat Commun. 2024 Apr 15;15:3247. doi: 10.1038/s41467-024-47559-z (PMC11018743; doi:10.1038/s41467-024-47559-z)
Supplement: Supplementary file 4 — Source Data [file 41467_2024_47559_MOESM4_ESM.zip › Figure 3j-50s.xlsx]

## Sheet: Sheet1
10.967	5165
11.295	5047
11.607	4950
11.934	4878
12.246	4806
12.574	4713
12.886	4644
13.213	4569
13.525	4498
13.853	4446
14.165	4346
14.493	4299
14.805	4221
15.132	4170
15.444	4116
15.772	4060
16.099	3997
16.427	3950
16.739	3909
17.067	3859
17.394	3806
17.722	3773
18.049	3737
18.377	3672
18.705	3615
19.032	3586
19.36	3544
19.687	3497
19.999	3467
20.327	3436
20.655	3399
20.982	3364
21.31	3304
21.638	3293
21.965	3237
22.293	3218
22.62	3177
22.948	3147
23.26	3110
23.588	3065
23.915	3063
24.243	3017
24.57	2987
24.898	2963
25.226	2925
25.553	2888
25.881	2867
26.208	2848
26.536	2812
26.864	2793
27.176	2762
27.503	2749
27.831	2716
28.158	2697
28.486	2669
28.814	2653
29.141	2617
29.469	2592
29.796	2568
30.124	2551
30.452	2536
30.779	2510
31.107	2501
31.434	2476
31.746	2460
32.074	2435
32.402	2418
32.729	2396
33.057	2374
33.384	2368
33.712	2353
34.04	2333
34.367	2312
34.695	2304
35.007	2265
35.334	2260
35.662	2257
35.99	2238
36.317	2228
36.645	2200
36.972	2185
37.3	2167
37.628	2158
37.955	2137
38.283	2124
38.61	2118
38.938	2093
39.266	2083
39.593	2072
39.921	2057
40.233	2044
40.56	2035
40.888	2016
41.216	1993
41.543	1986
41.871	1980
42.198	1967
42.526	1943
42.838	1940
43.166	1931
43.493	1921
43.821	1896
44.148	1893
44.476	1883
44.804	1861
45.131	1852
45.459	1844
45.786	1837
46.114	1824
46.442	1796
46.769	1793
47.097	1787
47.424	1775
47.752	1764
48.08	1761
48.407	1744
48.719	1739
49.047	1731
49.374	1719
49.702	1709
50.03	1694
50.357	1693
50.685	1672
51.012	1672
51.34	1673
51.668	1653
51.995	1641
52.323	1634
52.635	1634
52.963	1614
53.29	1612
53.618	1604
53.945	1596
54.273	1583
54.601	1580
54.928	1567
55.256	1565
55.583	1564
55.911	1541
56.239	1526
56.551	1541
56.878	1517
57.206	1509
57.533	1504
57.861	1508
58.189	1498
58.516	1484
58.844	1473
59.171	1471
59.499	1462
59.811	1457
60.139	1438
60.466	1434
60.794	1428
61.121	1428
61.449	1405
61.777	1403
62.104	1407
62.432	1393
62.759	1397
63.071	1384
63.399	1384
63.727	1373
64.054	1363
64.382	1356
64.709	1347
65.037	1353
65.365	1342
65.692	1326
66.02	1326
66.332	1322
66.659	1307
66.987	1309
67.315	1307
67.642	1305
67.97	1300
68.297	1289
68.625	1286
68.953	1281
69.28	1265
69.592	1263
69.92	1265
70.247	1262
70.575	1251
70.903	1244
71.23	1247
71.558	1230
71.885	1231
72.213	1215
72.541	1226
72.868	1211
73.196	1203
73.508	1211
73.835	1191
74.163	1194
74.491	1189
74.818	1180
75.146	1182
75.473	1172
75.801	1168
76.129	1168
76.456	1157
76.768	1154
77.096	1153
77.423	1152
77.751	1145
78.079	1140
78.406	1141
78.734	1131
79.061	1129
79.389	1124
79.717	1119
80.044	1119
80.372	1114
80.684	1108
81.011	1110
81.339	1098
81.667	1095
81.994	1095
82.322	1097
82.649	1079
82.977	1076
83.305	1071
83.632	1075
83.96	1069
84.288	1070
84.615	1074
84.943	1055
85.27	1052
85.598	1049
85.926	1048
86.253	1050
86.565	1040
86.893	1038
87.22	1036
87.548	1036
87.876	1023
88.203	1017
88.515	1015
88.843	1015
89.17	1013
89.498	1007
89.826	998
90.153	996
90.481	999
90.808	989
91.136	989
91.464	994
91.776	992
92.103	983
92.431	983
92.758	973
93.086	968
93.414	968
93.741	968
94.069	960
94.396	965
94.724	953
95.052	949
95.379	945
95.691	948
96.019	938
96.346	936
96.674	938
97.002	938
97.329	934
97.657	924
97.984	930
98.312	925
98.64	921
98.967	911
99.295	916
99.622	910
99.95	908
100.278	909
100.605	908
100.917	900
101.245	897
101.572	891
101.9	894
102.228	890
102.555	878
102.883	882
103.21	884
103.538	872
103.866	873
104.193	868
104.521	869
104.833	863
105.16	861
105.488	860
105.816	863
106.143	847
106.471	855
106.798	849
107.126	836
107.454	845
107.781	846
108.093	837
108.421	837
108.748	841
109.076	832
109.404	830
109.731	831
110.059	820
110.386	821
110.714	819
111.042	816
111.369	813
111.697	817
112.024	815
112.352	804
112.68	804
113.007	804
113.335	801
113.662	804
113.99	794
114.318	792
114.63	788
114.957	794
115.285	788
115.613	791
115.94	784
116.268	782
116.58	772
116.907	779
117.235	774
117.563	772
117.89	770
118.218	769
118.545	768
118.873	762
119.201	754
119.528	762
119.856	756
120.183	754
120.511	754
120.839	756
121.151	754
121.478	748
121.806	747
122.133	744
122.461	747
122.789	743
123.116	736
123.444	742
123.771	739
124.099	739
124.427	734
124.754	735
125.066	723
125.394	729
125.721	723
126.049	728
126.377	724
126.704	723
127.032	723
127.359	719
127.687	721
128.015	716
128.327	718
128.654	709
128.982	714
129.309	708
129.637	705
129.965	708
130.292	712
130.62	707
130.947	704
131.275	699
131.603	698
131.93	699
132.242	697
132.57	697
132.897	695
133.225	689
133.553	690
133.88	690
134.208	689
134.535	688
134.863	683
135.191	687
135.518	682
135.846	685
136.173	678
136.501	679
136.813	675
137.141	672
137.468	672
137.796	672
138.123	671
138.451	668
138.779	672
139.106	666
139.434	664
139.761	663
140.089	662
140.417	661
140.744	653
141.072	659
141.399	659
141.727	655
142.055	657
142.382	651
142.694	648
143.022	644
143.349	647
143.677	642
143.989	648
144.317	648
144.644	645
144.972	642
145.299	629
145.627	637
145.955	641
146.282	632
146.61	628
146.938	627
147.265	634
147.593	634
147.92	628
148.248	623
148.56	632
148.888	624
149.215	625
149.543	623
149.87	615
150.198	613
150.526	610
150.853	615
151.181	612
151.508	604
151.836	609
152.164	605
152.476	606
152.803	603
153.131	606
153.458	603
153.786	600
154.114	596
154.441	607
154.769	601
155.096	594
155.424	589
155.736	591
156.064	587
156.391	592
156.719	592
157.046	587
157.374	594
157.702	581
158.029	577
158.357	583
158.684	577
159.012	583
159.34	583
159.667	576
159.995	581
160.322	566
160.65	579
160.978	575
161.305	569
161.633	567
161.96	570
162.288	563
162.616	562
162.928	562
163.255	562
163.583	555
163.91	562
164.238	553
164.566	551
164.893	562
165.221	552
165.548	554
165.876	550
166.204	551
166.531	553
166.859	549
167.186	542
167.498	542
167.826	547
168.154	544
168.481	541
168.809	541
169.136	544
169.464	531
169.792	541
170.119	528
170.447	538
170.774	523
171.102	533
171.43	526
171.757	529
172.085	525
172.412	530
172.74	524
173.068	525
173.395	520
173.723	526
174.05	515
174.378	512
174.706	519
175.033	518
175.345	519
175.673	510
175.985	509
176.312	511
176.64	508
176.968	505
177.295	512
177.623	505
177.951	502
178.278	503
178.606	510
178.933	497
179.261	497
179.589	497
179.916	503
180.244	501
180.571	490
180.899	498
181.227	497
181.554	493
181.866	497
182.194	490
182.521	495
182.849	491
183.177	485
183.504	490
183.832	482
184.159	484
184.487	484
184.815	478
185.127	482
185.454	480
185.782	475
186.109	481
186.437	483
186.765	474
187.092	473
187.42	473
187.747	475
188.075	477
188.403	474
188.73	469
189.058	475
189.385	471
189.697	468
190.025	468
190.353	466
190.68	466
191.008	462
191.335	469
191.663	467
191.991	465
192.318	462
192.646	467
192.973	463
193.301	458
193.629	461
193.956	459
194.268	456
194.596	457
194.923	464
195.251	456
195.579	456
195.906	457
196.234	452
196.561	451
196.889	456
197.217	452
197.544	447
197.872	452
198.199	456
198.527	449
198.839	444
199.167	443
199.494	448
199.822	447
200.149	447
200.477	445
200.805	437
201.132	439
201.46	441
201.787	442
202.115	442
202.443	441
202.77	439
203.098	442
203.425	438
203.753	440
204.081	440
204.408	435
204.736	437
205.063	438
205.391	435
205.719	434
206.046	437
206.374	435
206.686	436
207.013	437
207.341	432
207.669	434
207.996	427
208.324	434
208.652	431
208.979	433
209.291	435
209.619	430
209.946	427
210.274	428
210.602	429
210.929	427
211.257	424
211.584	421
211.912	423
212.24	422
212.552	423
212.879	421
213.207	423
213.534	425
213.862	425
214.19	418
214.517	423
214.845	421
215.172	420
215.5	421
215.828	416
216.155	419
216.483	413
216.81	416
217.138	418
217.466	416
217.778	415
218.105	415
218.433	415
218.76	416
219.088	410
219.416	415
219.743	410
220.071	415
220.398	409
220.726	411
221.054	413
221.381	412
221.709	410
222.036	413
222.364	410
222.692	409
223.019	409
223.347	406
223.674	407
224.002	407
224.33	406
224.657	411
224.985	408
225.312	406
225.64	406
225.968	404
226.295	404
226.623	404
226.95	401
227.278	405
227.59	406
227.918	404
228.245	403
228.573	402
228.9	402
229.228	400
229.556	400
229.883	404
230.195	399
230.523	400
230.85	399
231.178	400
231.506	399
231.833	399
232.161	402
232.488	398
232.816	398
233.144	400
233.471	396
233.799	398
234.126	400
234.454	396
234.782	400
235.109	397
235.437	397
235.764	395
236.076	396
236.404	396
236.732	398
237.059	395
237.387	397
237.714	395
238.042	395
238.37	396
238.697	394
239.025	395
239.353	394
239.68	392
240.008	395
240.335	389
240.663	392
240.991	389
241.318	391
241.646	392
241.973	392
242.301	387
242.629	392
242.956	394
243.284	389
243.611	388
243.939	389
244.267	387
244.594	389
244.922	388
245.249	390
245.577	390
245.905	386
246.232	385
246.544	389
246.872	383
247.199	385
247.527	387
247.855	384
248.182	388
248.51	386
248.837	384
249.149	385
249.477	383
249.805	381
250.132	388
250.46	383
250.787	381
251.115	383
251.443	383
251.77	381
252.098	378
252.41	380
252.737	383
253.065	379
253.393	376
253.72	379
254.048	382
254.375	377
254.703	377
255.031	382
255.358	378
255.686	376
256.013	375
256.341	377
256.669	373
256.981	377
257.308	375
257.636	374
257.963	375
258.291	374
258.619	376
258.946	376
259.274	372
259.601	374
259.929	371
260.257	372
260.584	373
260.912	371
261.239	371
261.567	368
261.895	372
262.222	367
262.55	372
262.862	370
263.189	370
263.517	369
263.845	366
264.172	372
264.5	365
264.827	369
265.155	367
265.483	368
265.81	367
266.138	363
266.465	367
266.793	366
267.121	364
267.448	361
267.776	364
268.088	364
268.415	364
268.743	362
269.071	361
269.398	363
269.726	363
270.053	361
270.381	359
270.709	363
271.036	364
271.364	359
271.692	363
272.019	356
272.347	358
272.659	355
272.986	354
273.314	354
273.642	356
273.969	360
274.297	360
274.624	359
274.952	358
275.28	359
275.607	357
275.935	352
276.262	357
276.59	353
276.918	350
277.245	351
277.573	351
277.9	354
278.228	356
278.556	352
278.883	355
279.211	355
279.538	351
279.866	350
280.194	352
280.521	350
280.849	354
281.176	355
281.504	349
281.816	351
282.144	348
282.471	348
282.799	351
283.126	350
283.454	353
283.782	347
284.109	346
284.437	347
284.764	348
285.076	345
285.404	350
285.732	346
286.059	345
286.387	345
286.714	347
287.042	347
287.37	347
287.697	347
288.025	344
288.352	344
288.68	344
289.008	342
289.335	343
289.663	345
289.99	345
290.318	342
290.646	343
290.958	343
291.285	343
291.613	342
291.94	339
292.268	341
292.596	341
292.923	340
293.251	341
293.578	343
293.906	339
294.234	337
294.561	340
294.889	336
295.216	337
295.528	337
295.856	337
296.184	340
296.511	333
296.839	338
297.166	335
297.494	338
297.822	333
298.149	336
298.477	335
298.804	334
299.132	337
299.46	335
299.787	333
300.115	334
300.442	332
300.754	333
301.082	334
301.41	335
301.737	333
302.065	332
302.393	331
302.72	334
303.048	332
303.375	332
303.703	332
304.031	331
304.358	330
304.686	330
305.013	328
305.341	331
305.669	327
305.996	329
306.324	328
306.636	326
306.963	331
307.291	332
307.619	327
307.946	328
308.274	327
308.601	324
308.929	326
309.257	326
309.584	327
309.912	329
310.239	326
310.567	329
310.895	323
311.222	329
311.55	324
311.862	323
312.189	325
312.517	325
312.845	324
313.172	323
313.5	321
313.827	322
314.155	324
314.483	325
314.81	323
315.138	322
315.465	324
315.793	321
316.121	320
316.448	324
316.776	318
317.103	324
317.431	324
317.759	321
318.086	320
318.414	321
318.741	321
319.069	319
319.397	320
319.724	317
320.052	319
320.379	317
320.707	317
321.019	320
321.347	318
321.674	316
322.002	317
322.329	315
322.657	320
322.969	315
323.297	315
323.624	318
323.952	320
324.279	316
324.607	315
324.935	317
325.262	317
325.59	319
325.917	318
326.245	318
326.573	312
326.9	317
327.228	314
327.555	313
327.883	316
328.211	313
328.538	311
328.85	315
329.178	311
329.505	312
329.833	310
330.161	314
330.488	311
330.816	311
331.143	308
331.471	306
331.799	309
332.126	307
332.454	312
332.781	309
333.109	309
333.437	308
333.764	309
334.092	311
334.42	312
334.732	308
335.059	308
335.387	310
335.714	308
336.042	309
336.37	310
336.697	310
337.025	308
337.352	308
337.696	311
338.023	306
338.351	307
338.663	306
338.99	304
339.318	306
339.646	302
339.973	303
340.301	306
340.628	306
340.956	308
341.284	302
341.611	305
341.939	304
342.266	305
342.594	307
342.922	307
343.249	304
343.577	306
343.889	305
344.216	304
344.544	303
344.872	304
345.199	305
345.527	304
345.854	302
346.182	305
346.51	304
346.837	300
347.165	300
347.492	302
347.82	299
348.148	305
348.475	304
348.803	304
349.115	300
349.442	303
349.77	298
350.098	301
350.425	298
350.753	302
351.08	301
351.408	300
351.736	300
352.063	298
352.391	298
352.718	298
353.046	297
353.374	302
353.701	301
354.029	296
354.356	297
354.684	297
354.996	298
355.324	296
355.651	296
355.979	297
356.306	295
356.634	297
356.962	295
357.289	294
357.617	295
357.944	292
358.272	298
358.6	298
358.927	295
359.255	295
359.582	294
359.91	294
360.238	292
360.565	293
360.893	292
361.22	297
361.548	292
361.876	295
362.203	292
362.531	292
362.858	291
363.186	295
363.498	291
363.826	294
364.153	290
364.481	290
364.809	291
365.136	290
365.464	289
365.791	289
366.119	292
366.447	291
366.759	293
367.086	291
367.414	289
367.741	293
368.069	293
368.397	289
368.724	290
369.052	290
369.379	289
369.707	291
370.035	287
370.362	287
370.69	284
371.017	289
371.345	288
371.673	289
372	287
372.328	288
372.655	289
372.983	289
373.295	287
373.623	288
373.95	285
374.278	284
374.605	287
374.933	286
375.261	284
375.588	287
375.916	285
376.243	285
376.571	288
376.899	284
377.226	284
377.554	283
377.881	284
378.209	283
378.521	286
378.849	286
379.176	286
379.504	285
379.831	284
380.159	283
380.487	280
380.814	287
381.142	284
381.469	282
381.797	282
382.125	283
382.452	282
382.78	284
383.107	282
383.435	284
383.763	283
384.09	282
384.418	282
384.745	282
385.057	281
385.385	280
385.713	279
386.04	281
386.368	278
386.695	283
387.023	281
387.351	280
387.678	283
388.006	280
388.333	281
388.661	281
388.989	280
389.316	279
389.644	278
389.971	280
390.283	278
390.611	280
390.939	280
391.266	279
391.594	277
391.921	277
392.249	277
392.577	277
392.904	280
393.232	277
393.559	277
393.887	279
394.215	277
394.542	276
394.87	276
395.197	277
395.525	276
395.853	279
396.18	275
396.508	278
396.82	276
397.148	276
397.475	276
397.818	279
398.146	277
398.474	278
398.801	275
399.129	275
399.456	275
399.784	275
400.096	274
400.424	276
400.751	276
401.079	274
401.406	273
401.734	277
402.062	274
402.389	275
402.717	275
403.044	276
403.372	274
403.7	273
404.027	273
404.355	273
404.682	273
405.01	275
405.338	272
405.665	274
405.993	273
406.32	271
406.648	269
406.976	272
407.303	274
407.631	271
407.958	274
408.286	272
408.614	273
408.941	269
409.269	268
409.596	268
409.924	273
410.252	268
410.579	268
410.907	270
411.219	269
411.546	273
411.874	269
412.202	270
412.529	266
412.857	270
413.184	268
413.512	268
413.824	270
414.152	269
414.479	272
414.807	267
415.134	270
415.462	266
415.79	268
416.117	271
416.445	271
416.772	268
417.1	265
417.428	265
417.755	268
418.083	268
418.41	268
418.738	266
419.066	267
419.393	267
419.705	265
420.033	267
420.36	266
420.688	265
421.016	267
421.343	266
421.671	264
421.998	267
422.326	265
422.654	266
422.981	265
423.309	269
423.636	264
423.964	265
424.276	264
424.604	263
424.931	267
425.259	264
425.586	264
425.914	264
426.242	265
426.569	264
426.897	266
427.225	267
427.552	264
427.88	264
428.207	262
428.535	264
428.863	266
429.19	263
429.518	265
429.845	262
430.173	264
430.501	259
430.828	263
431.156	261
431.468	263
431.795	262
432.123	263
432.451	262
432.778	261
433.106	260
433.433	261
433.761	260
434.089	261
434.416	260
434.744	261
435.071	262
435.399	261
435.727	259
436.054	260
436.382	259
436.709	259
437.037	260
437.349	263
437.677	260
438.004	262
438.332	262
438.659	261
438.987	257
439.315	260
439.642	258
439.97	259
440.297	258
440.625	259
440.953	259
441.28	261
441.608	259
441.92	260
442.247	261
442.575	258
442.903	255
443.23	258
443.558	258
443.885	256
444.213	259
444.541	255
444.868	255
445.196	259
445.523	257
445.851	259
446.179	258
446.506	257
446.834	255
447.161	254
447.489	256
447.817	255
448.144	258
448.472	256
448.799	256
449.127	256
449.455	257
449.782	256
450.11	255
450.437	255
450.765	256
451.093	257
451.42	254
451.748	256
452.075	256
452.403	257
452.731	255
453.058	256
453.386	253
453.713	258
454.041	255
454.369	253
454.696	255
455.008	253
455.336	253
455.663	254
455.991	254
456.319	257
456.646	254
456.974	253
457.301	253
457.629	251
457.957	254
458.284	255
458.612	253
458.94	253
459.267	255
459.595	252
459.922	254
460.25	250
460.578	254
460.905	252
461.233	250
461.545	254
461.872	252
462.2	251
462.528	249
462.855	252
463.183	251
463.51	250
463.838	254
464.166	249
464.493	251
464.821	251
465.148	246
465.476	251
465.804	252
466.131	251
466.459	251
466.771	250
467.098	249
467.426	248
467.754	248
468.081	250
468.409	249
468.736	251
469.064	248
469.392	249
469.719	251
470.047	251
470.374	248
470.702	249
471.03	249
471.357	251
471.685	248
472.012	249
472.34	251
472.652	250
472.98	249
473.307	247
473.635	246
473.962	248
474.29	250
474.618	250
474.945	249
475.273	247
475.6	248
475.928	248
476.256	249
476.583	249
476.911	247
477.223	251
477.55	249
477.878	248
478.206	246
478.533	247
478.861	249
479.188	246
479.516	248
479.844	246
480.171	245
480.499	246
480.826	246
481.154	247
481.482	246
481.809	244
482.137	245
482.449	248
482.776	247
483.104	245
483.432	244
483.759	246
484.087	245
484.414	245
484.742	243
485.07	244
485.397	245
485.725	245
486.052	243
486.38	245
486.708	244
487.035	246
487.363	245
487.69	244
488.018	244
488.33	245
488.658	244
488.985	242
489.313	244
489.641	243
489.968	244
490.296	242
490.623	244
490.951	243
491.279	244
491.606	245
491.934	244
492.261	242
492.589	241
492.917	245
493.244	242
493.572	243
493.899	241
494.227	240
494.555	242
494.882	241
495.21	241
495.537	241
495.865	242
496.193	242
496.52	241
496.848	241
497.175	243
497.503	241
497.831	243
498.158	241
498.486	244
498.813	242
499.141	243
499.469	244
499.796	241
500.108	240
500.436	240
500.763	242
501.091	240
501.419	238
501.746	239
502.074	241
502.401	240
502.729	241
503.057	239
503.369	239
503.696	239
504.024	241
504.351	239
504.679	240
505.007	240
505.334	240
505.662	240
505.989	241
506.317	242
506.645	238
506.972	239
507.3	236
507.627	240
507.955	239
508.283	239
508.61	238
508.938	237
509.265	238
509.593	238
509.921	239
510.248	240
510.576	237
510.903	236
511.231	238
511.559	240
511.871	237
512.198	237
512.526	238
512.853	239
513.181	238
513.509	236
513.836	239
514.164	239
514.491	236
514.819	235
515.147	236
515.474	236
515.802	237
516.129	236
516.457	235
516.785	236
517.112	237
517.44	236
517.767	239
518.095	236
518.423	233
518.75	238
519.078	235
519.405	236
519.733	234
520.061	237
520.388	235
520.716	235
521.044	236
521.371	235
521.699	235
522.026	236
522.338	233
522.666	238
522.994	235
523.321	235
523.649	234
523.976	234
524.304	236
524.632	235
524.959	234
525.287	233
525.614	236
525.942	237
526.27	235
526.597	235
526.909	236
527.237	235
527.564	236
527.892	233
528.22	235
528.547	233
528.875	232
529.202	235
529.53	233
529.858	237
530.185	233
530.513	234
530.84	232
531.168	233
531.496	233
531.823	233
532.151	233
532.478	232
532.806	231
533.134	231
533.461	234
533.789	231
534.116	233
534.444	233
534.756	233
535.084	234
535.411	234
535.739	235
536.066	230
536.394	233
536.722	232
537.049	233
537.377	232
537.704	233
538.032	233
538.36	229
538.687	233
539.015	232
539.342	235
539.67	234
539.998	231
540.325	235
540.653	232
540.98	229
541.308	231
541.636	234
541.963	233
542.291	230
542.603	232
542.93	232
543.258	229
543.586	230
543.913	233
544.241	231
544.568	231
544.896	229
545.224	232
545.551	231
545.879	228
546.206	230
546.534	230
546.862	231
547.189	230
547.517	232
547.844	230
548.172	230
548.5	231
548.827	227
549.155	230
549.482	231
549.81	231
550.138	229
550.45	229
550.777	232
551.105	228
551.433	230
551.76	228
552.088	228
552.415	231
552.743	230
553.071	229
553.398	229
553.726	228
554.053	230
554.365	227
554.693	228
555.021	229
555.348	230
555.676	227
556.003	228
556.331	228
556.659	230
556.986	231
557.314	229
557.641	227
557.969	226
558.297	229
558.624	227
558.952	226
559.279	229
559.607	230
559.935	230
560.262	227
560.59	229
560.902	227
561.229	227
561.557	227
561.885	228
562.212	228
562.54	227
562.867	227
563.195	227
563.523	228
563.85	225
564.178	228
564.505	226
564.833	226
565.161	224
565.488	225
565.816	228
566.143	225
566.471	228
566.799	226
567.126	227
567.454	227
567.781	228
568.093	226
568.421	227
568.749	225
569.076	228
569.404	226
569.731	225
570.059	225
570.387	225
570.714	223
571.042	226
571.369	225
571.697	226
572.025	227
572.352	225
572.68	225
573.007	227
573.335	225
573.663	226
573.975	227
574.302	225
574.63	225
574.957	223
575.285	226
575.613	226
575.94	225
576.268	227
576.595	226
576.923	224
577.251	223
577.578	222
577.906	224
578.233	227
578.561	224
578.889	225
579.216	223
579.544	226
579.871	224
580.199	223
580.527	222
580.854	223
581.182	222
581.509	225
581.837	224
582.165	223
582.492	223
582.82	223
583.148	223
583.475	222
583.787	222
584.115	223
584.442	223
584.77	222
585.098	224
585.425	224
585.753	222
586.08	222
586.408	222
586.736	224
587.063	222
587.391	223
587.718	225
588.046	223
588.374	221
588.701	221
589.029	221
589.356	223
589.684	222
590.012	221
590.339	222
590.667	222
590.994	221
591.322	222
591.634	222
591.962	221
592.289	220
592.617	222
592.944	222
593.272	221
593.6	223
593.927	222
594.255	219
594.582	220
594.91	220
595.238	221
595.565	222
595.893	220
596.22	220
596.548	218
596.876	222
597.203	222
597.531	220
597.858	222
598.186	220
598.514	219
598.841	221
599.169	219
599.496	220
599.824	220
600.152	221
600.479	223
600.807	220
601.134	219
601.462	221
601.79	221
602.117	218
602.445	217
602.757	220
603.084	220
603.412	221
603.74	219
604.067	219
604.395	223
604.722	218
605.05	218
605.378	224
605.705	218
606.033	221
606.36	220
606.672	220
607	222
607.328	219
607.655	219
607.983	219
608.31	219
608.638	218
608.966	221
609.293	220
609.621	219
609.948	220
610.276	219
--	--
	--
	--
	--
	--
	--
	--
	--
	--
	--
	--
	--
	--
	--
	--
	--
	--
	--
	--
	--
	--
	--
	--
	--
	--
	--
	--
