# Supplementary material for: X-ray-activated polymerization expanding the frontiers of deep-tissue hydrogel formation
Source: Nat Commun. 2024 Apr 15;15:3247. doi: 10.1038/s41467-024-47559-z (PMC11018743; doi:10.1038/s41467-024-47559-z)
Supplement: Supplementary file 4 — Source Data [file 41467_2024_47559_MOESM4_ESM.zip › Figure 3j-60s.xlsx]

## Sheet: Sheet1
10.967	7970
11.295	7803
11.607	7678
11.934	7553
12.246	7436
12.574	7337
12.886	7218
13.213	7122
13.525	7004
13.853	6923
14.165	6811
14.493	6722
14.805	6631
15.132	6566
15.444	6445
15.772	6373
16.099	6296
16.427	6225
16.739	6144
17.067	6067
17.394	5974
17.722	5918
18.049	5868
18.377	5763
18.705	5707
19.032	5646
19.36	5569
19.687	5496
19.999	5456
20.327	5384
20.655	5329
20.982	5277
21.31	5233
21.638	5166
21.965	5099
22.293	5071
22.62	5010
22.948	4961
23.26	4904
23.588	4868
23.915	4813
24.243	4769
24.57	4709
24.898	4686
25.226	4621
25.553	4556
25.881	4538
26.208	4499
26.536	4464
26.864	4422
27.176	4362
27.503	4340
27.831	4293
28.158	4269
28.486	4226
28.814	4198
29.141	4161
29.469	4113
29.796	4077
30.124	4048
30.452	4020
30.779	4002
31.107	3957
31.434	3935
31.746	3894
32.074	3858
32.402	3824
32.729	3795
33.057	3778
33.384	3753
33.712	3719
34.04	3695
34.367	3670
34.695	3618
35.007	3605
35.334	3570
35.662	3560
35.99	3530
36.317	3500
36.645	3474
36.972	3468
37.3	3424
37.628	3406
37.955	3382
38.283	3349
38.61	3331
38.938	3309
39.266	3287
39.593	3260
39.921	3272
40.233	3222
40.56	3216
40.888	3176
41.216	3158
41.543	3151
41.871	3105
42.198	3082
42.526	3066
42.838	3068
43.166	3044
43.493	3016
43.821	3012
44.148	2991
44.476	2953
44.804	2951
45.131	2927
45.459	2917
45.786	2885
46.114	2883
46.442	2872
46.769	2831
47.097	2819
47.424	2798
47.752	2789
48.08	2767
48.407	2760
48.719	2751
49.047	2723
49.374	2718
49.702	2697
50.03	2674
50.357	2659
50.685	2652
51.012	2629
51.34	2635
51.668	2608
51.995	2586
52.323	2580
52.635	2564
52.963	2550
53.29	2546
53.618	2524
53.945	2508
54.273	2487
54.601	2493
54.928	2463
55.256	2467
55.583	2451
55.911	2446
56.239	2422
56.551	2423
56.878	2399
57.206	2382
57.533	2377
57.861	2371
58.189	2359
58.516	2344
58.844	2327
59.171	2310
59.499	2303
59.811	2294
60.139	2294
60.466	2278
60.794	2271
61.121	2257
61.449	2240
61.777	2237
62.104	2218
62.432	2216
62.759	2199
63.071	2188
63.399	2185
63.727	2167
64.054	2163
64.382	2158
64.709	2150
65.037	2135
65.365	2128
65.692	2112
66.02	2110
66.332	2090
66.659	2088
66.987	2083
67.315	2064
67.642	2066
67.97	2044
68.297	2049
68.625	2036
68.953	2024
69.28	2011
69.592	2006
69.92	2008
70.247	1982
70.575	1980
70.903	1970
71.23	1957
71.558	1959
71.885	1953
72.213	1941
72.541	1921
72.868	1929
73.196	1913
73.508	1897
73.835	1895
74.163	1898
74.491	1886
74.818	1880
75.146	1854
75.473	1841
75.801	1852
76.129	1842
76.456	1837
76.768	1820
77.096	1818
77.423	1808
77.751	1807
78.079	1806
78.406	1807
78.734	1792
79.061	1777
79.389	1775
79.717	1760
80.044	1769
80.372	1757
80.684	1751
81.011	1733
81.339	1738
81.667	1736
81.994	1720
82.322	1715
82.649	1714
82.977	1707
83.305	1697
83.632	1693
83.96	1676
84.288	1677
84.615	1672
84.943	1669
85.27	1668
85.598	1658
85.926	1652
86.253	1641
86.565	1640
86.893	1629
87.22	1624
87.548	1617
87.876	1618
88.203	1613
88.515	1597
88.843	1600
89.17	1593
89.498	1582
89.826	1581
90.153	1574
90.481	1572
90.808	1554
91.136	1559
91.464	1563
91.776	1547
92.103	1537
92.431	1533
92.758	1537
93.086	1531
93.414	1520
93.741	1517
94.069	1511
94.396	1510
94.724	1518
95.052	1498
95.379	1491
95.691	1496
96.019	1492
96.346	1468
96.674	1468
97.002	1469
97.329	1460
97.657	1455
97.984	1464
98.312	1448
98.64	1442
98.967	1440
99.295	1444
99.622	1421
99.95	1424
100.278	1417
100.605	1417
100.917	1411
101.245	1413
101.572	1397
101.9	1403
102.228	1399
102.555	1387
102.883	1393
103.21	1375
103.538	1379
103.866	1372
104.193	1363
104.521	1366
104.833	1371
105.16	1352
105.488	1349
105.816	1361
106.143	1351
106.471	1333
106.798	1339
107.126	1335
107.454	1329
107.781	1332
108.093	1323
108.421	1317
108.748	1316
109.076	1310
109.404	1303
109.731	1297
110.059	1302
110.386	1296
110.714	1290
111.042	1292
111.369	1276
111.697	1284
112.024	1272
112.352	1267
112.68	1271
113.007	1265
113.335	1262
113.662	1254
113.99	1247
114.318	1253
114.63	1244
114.957	1246
115.285	1241
115.613	1243
115.94	1235
116.268	1234
116.58	1225
116.907	1218
117.235	1217
117.563	1220
117.89	1217
118.218	1216
118.545	1207
118.873	1209
119.201	1196
119.528	1197
119.856	1191
120.183	1193
120.511	1192
120.839	1196
121.151	1181
121.478	1182
121.806	1177
122.133	1178
122.461	1176
122.789	1176
123.116	1164
123.444	1158
123.771	1163
124.099	1163
124.427	1154
124.754	1146
125.066	1145
125.394	1152
125.721	1143
126.049	1134
126.377	1141
126.704	1145
127.032	1132
127.359	1128
127.687	1127
128.015	1124
128.327	1119
128.654	1118
128.982	1119
129.309	1113
129.637	1108
129.965	1105
130.292	1110
130.62	1104
130.947	1107
131.275	1098
131.603	1094
131.93	1094
132.242	1091
132.57	1087
132.897	1085
133.225	1079
133.553	1080
133.88	1077
134.208	1073
134.535	1074
134.863	1071
135.191	1059
135.518	1054
135.846	1066
136.173	1066
136.501	1057
136.813	1057
137.141	1053
137.468	1050
137.796	1043
138.123	1042
138.451	1052
138.779	1041
139.106	1035
139.434	1032
139.761	1027
140.089	1033
140.417	1029
140.744	1031
141.072	1026
141.399	1024
141.727	1027
142.055	1009
142.382	1011
142.694	1004
143.022	1021
143.349	1001
143.677	1008
143.989	1002
144.317	1003
144.644	998
144.972	995
145.299	997
145.627	1001
145.955	992
146.282	990
146.61	984
146.938	994
147.265	976
147.593	976
147.92	969
148.248	974
148.56	974
148.888	976
149.215	960
149.543	975
149.87	966
150.198	953
150.526	956
150.853	954
151.181	959
151.508	950
151.836	960
152.164	944
152.476	942
152.803	943
153.131	944
153.458	941
153.786	940
154.114	930
154.441	933
154.769	926
155.096	935
155.424	924
155.736	920
156.064	924
156.391	924
156.719	921
157.046	914
157.374	921
157.702	910
158.029	916
158.357	915
158.684	903
159.012	905
159.34	910
159.667	906
159.995	904
160.322	897
160.65	893
160.978	895
161.305	897
161.633	891
161.96	888
162.288	892
162.616	886
162.928	880
163.255	880
163.583	880
163.91	880
164.238	871
164.566	874
164.893	877
165.221	870
165.548	870
165.876	877
166.204	868
166.531	863
166.859	859
167.186	860
167.498	857
167.826	861
168.154	860
168.481	855
168.809	853
169.136	852
169.464	854
169.792	856
170.119	845
170.447	842
170.774	844
171.102	842
171.43	830
171.757	836
172.085	830
172.412	832
172.74	831
173.068	833
173.395	827
173.723	823
174.05	819
174.378	818
174.706	823
175.033	823
175.345	816
175.673	820
175.985	817
176.312	814
176.64	816
176.968	802
177.295	810
177.623	799
177.951	800
178.278	805
178.606	805
178.933	801
179.261	793
179.589	792
179.916	803
180.244	802
180.571	790
180.899	790
181.227	789
181.554	787
181.866	787
182.194	783
182.521	787
182.849	779
183.177	776
183.504	782
183.832	778
184.159	778
184.487	776
184.815	773
185.127	769
185.454	776
185.782	768
186.109	765
186.437	764
186.765	769
187.092	768
187.42	763
187.747	758
188.075	757
188.403	766
188.73	762
189.058	750
189.385	753
189.697	758
190.025	757
190.353	752
190.68	754
191.008	745
191.335	744
191.663	747
191.991	740
192.318	746
192.646	734
192.973	742
193.301	747
193.629	740
193.956	744
194.268	735
194.596	734
194.923	740
195.251	739
195.579	724
195.906	733
196.234	726
196.561	728
196.889	728
197.217	726
197.544	725
197.872	723
198.199	725
198.527	726
198.839	718
199.167	719
199.494	721
199.822	717
200.149	714
200.477	723
200.805	710
201.132	707
201.46	713
201.787	713
202.115	708
202.443	709
202.77	710
203.098	705
203.425	710
203.753	708
204.081	706
204.408	704
204.736	706
205.063	702
205.391	703
205.719	706
206.046	704
206.374	698
206.686	697
207.013	694
207.341	697
207.669	702
207.996	684
208.324	692
208.652	687
208.979	690
209.291	691
209.619	688
209.946	694
210.274	691
210.602	694
210.929	691
211.257	685
211.584	685
211.912	682
212.24	681
212.552	679
212.879	682
213.207	677
213.534	677
213.862	673
214.19	677
214.517	676
214.845	671
215.172	667
215.5	673
215.828	672
216.155	670
216.483	662
216.81	668
217.138	667
217.466	660
217.778	668
218.105	665
218.433	660
218.76	661
219.088	661
219.416	663
219.743	655
220.071	663
220.398	659
220.726	650
221.054	659
221.381	651
221.709	649
222.036	655
222.364	651
222.692	651
223.019	647
223.347	647
223.674	648
224.002	647
224.33	641
224.657	647
224.985	643
225.312	646
225.64	637
225.968	633
226.295	640
226.623	640
226.95	638
227.278	634
227.59	636
227.918	637
228.245	627
228.573	631
228.9	633
229.228	633
229.556	628
229.883	632
230.195	621
230.523	626
230.85	626
231.178	627
231.506	620
231.833	621
232.161	630
232.488	623
232.816	619
233.144	618
233.471	613
233.799	614
234.126	620
234.454	617
234.782	610
235.109	618
235.437	612
235.764	610
236.076	608
236.404	602
236.732	611
237.059	611
237.387	601
237.714	608
238.042	609
238.37	602
238.697	608
239.025	598
239.353	600
239.68	602
240.008	595
240.335	596
240.663	597
240.991	595
241.318	596
241.646	597
241.973	597
242.301	589
242.629	594
242.956	586
243.284	586
243.611	587
243.939	589
244.267	594
244.594	583
244.922	581
245.249	583
245.577	580
245.905	576
246.232	581
246.544	572
246.872	577
247.199	588
247.527	584
247.855	565
248.182	578
248.51	573
248.837	570
249.149	580
249.477	568
249.805	574
250.132	577
250.46	564
250.787	570
251.115	567
251.443	563
251.77	568
252.098	561
252.41	564
252.737	565
253.065	559
253.393	559
253.72	562
254.048	552
254.375	559
254.703	557
255.031	546
255.358	559
255.686	554
256.013	559
256.341	553
256.669	549
256.981	545
257.308	545
257.636	555
257.963	544
258.291	548
258.619	546
258.946	543
259.274	547
259.601	545
259.929	535
260.257	540
260.584	542
260.912	538
261.239	538
261.567	542
261.895	539
262.222	532
262.55	531
262.862	534
263.189	537
263.517	534
263.845	527
264.172	533
264.5	531
264.827	532
265.155	524
265.483	530
265.81	529
266.138	520
266.465	520
266.793	522
267.121	520
267.448	524
267.776	529
268.088	523
268.415	521
268.743	521
269.071	515
269.398	526
269.726	519
270.053	516
270.381	505
270.709	517
271.036	513
271.364	512
271.692	510
272.019	516
272.347	508
272.659	507
272.986	503
273.314	507
273.642	511
273.969	504
274.297	503
274.624	504
274.952	509
275.28	501
275.607	504
275.935	498
276.262	507
276.59	500
276.918	501
277.245	498
277.573	496
277.9	497
278.228	490
278.556	493
278.883	495
279.211	488
279.538	495
279.866	488
280.194	491
280.521	493
280.849	489
281.176	486
281.504	484
281.816	490
282.144	488
282.471	486
282.799	484
283.126	493
283.454	488
283.782	488
284.109	485
284.437	489
284.764	485
285.076	477
285.404	479
285.732	489
286.059	482
286.387	479
286.714	482
287.042	480
287.37	475
287.697	480
288.025	480
288.352	485
288.68	472
289.008	475
289.335	478
289.663	481
289.99	472
290.318	476
290.646	478
290.958	473
291.285	471
291.613	468
291.94	470
292.268	473
292.596	466
292.923	469
293.251	470
293.578	465
293.906	468
294.234	463
294.561	465
294.889	471
295.216	463
295.528	464
295.856	460
296.184	464
296.511	463
296.839	460
297.166	467
297.494	461
297.822	466
298.149	459
298.477	461
298.804	455
299.132	455
299.46	459
299.787	455
300.115	461
300.442	456
300.754	452
301.082	452
301.41	450
301.737	454
302.065	454
302.393	449
302.72	454
303.048	449
303.375	454
303.703	451
304.031	452
304.358	449
304.686	450
305.013	450
305.341	441
305.669	443
305.996	449
306.324	458
306.636	449
306.963	448
307.291	448
307.619	444
307.946	444
308.274	443
308.601	445
308.929	442
309.257	447
309.584	444
309.912	445
310.239	434
310.567	444
310.895	439
311.222	440
311.55	441
311.862	443
312.189	437
312.517	442
312.845	442
313.172	441
313.5	437
313.827	437
314.155	437
314.483	436
314.81	436
315.138	433
315.465	436
315.793	438
316.121	437
316.448	433
316.776	436
317.103	431
317.431	434
317.759	435
318.086	434
318.414	432
318.741	430
319.069	433
319.397	435
319.724	428
320.052	430
320.379	428
320.707	430
321.019	427
321.347	428
321.674	428
322.002	430
322.329	427
322.657	421
322.969	428
323.297	427
323.624	423
323.952	425
324.279	424
324.607	424
324.935	424
325.262	425
325.59	422
325.917	420
326.245	421
326.573	420
326.9	421
327.228	425
327.555	424
327.883	423
328.211	423
328.538	419
328.85	424
329.178	418
329.505	422
329.833	418
330.161	420
330.488	422
330.816	420
331.143	414
331.471	419
331.799	417
332.126	420
332.454	417
332.781	415
333.109	422
333.437	413
333.764	413
334.092	415
334.42	419
334.732	411
335.059	416
335.387	419
335.714	412
336.042	412
336.37	409
336.697	416
337.025	411
337.352	411
337.696	410
338.023	409
338.351	411
338.663	409
338.99	411
339.318	409
339.646	410
339.973	409
340.301	409
340.628	409
340.956	411
341.284	407
341.611	410
341.939	409
342.266	412
342.594	409
342.922	407
343.249	411
343.577	408
343.889	407
344.216	409
344.544	406
344.872	406
345.199	409
345.527	408
345.854	408
346.182	402
346.51	406
346.837	406
347.165	406
347.492	404
347.82	405
348.148	403
348.475	406
348.803	405
349.115	402
349.442	403
349.77	405
350.098	403
350.425	404
350.753	402
351.08	402
351.408	400
351.736	404
352.063	403
352.391	403
352.718	401
353.046	402
353.374	401
353.701	402
354.029	400
354.356	401
354.684	400
354.996	399
355.324	403
355.651	400
355.979	399
356.306	400
356.634	395
356.962	401
357.289	400
357.617	399
357.944	396
358.272	399
358.6	401
358.927	400
359.255	397
359.582	395
359.91	398
360.238	397
360.565	397
360.893	397
361.22	399
361.548	399
361.876	399
362.203	396
362.531	398
362.858	398
363.186	399
363.498	398
363.826	396
364.153	395
364.481	395
364.809	395
365.136	393
365.464	395
365.791	393
366.119	394
366.447	391
366.759	394
367.086	394
367.414	396
367.741	394
368.069	393
368.397	394
368.724	391
369.052	395
369.379	392
369.707	390
370.035	391
370.362	392
370.69	393
371.017	390
371.345	390
371.673	394
372	393
372.328	393
372.655	390
372.983	390
373.295	391
373.623	391
373.95	389
374.278	389
374.605	391
374.933	387
375.261	390
375.588	393
375.916	391
376.243	388
376.571	392
376.899	386
377.226	388
377.554	390
377.881	385
378.209	387
378.521	390
378.849	385
379.176	389
379.504	388
379.831	389
380.159	386
380.487	384
380.814	384
381.142	382
381.469	383
381.797	384
382.125	383
382.452	380
382.78	384
383.107	382
383.435	382
383.763	381
384.09	384
384.418	385
384.745	386
385.057	387
385.385	385
385.713	382
386.04	387
386.368	378
386.695	382
387.023	380
387.351	383
387.678	380
388.006	381
388.333	378
388.661	381
388.989	381
389.316	376
389.644	380
389.971	378
390.283	378
390.611	379
390.939	378
391.266	376
391.594	378
391.921	376
392.249	383
392.577	378
392.904	375
393.232	380
393.559	371
393.887	377
394.215	374
394.542	377
394.87	373
395.197	372
395.525	373
395.853	369
396.18	376
396.508	377
396.82	373
397.148	374
397.475	370
397.818	375
398.146	372
398.474	376
398.801	376
399.129	371
399.456	370
399.784	371
400.096	367
400.424	372
400.751	367
401.079	372
401.406	373
401.734	367
402.062	369
402.389	365
402.717	367
403.044	368
403.372	369
403.7	370
404.027	363
404.355	365
404.682	370
405.01	368
405.338	367
405.665	365
405.993	370
406.32	367
406.648	368
406.976	368
407.303	364
407.631	366
407.958	368
408.286	366
408.614	365
408.941	367
409.269	362
409.596	366
409.924	368
410.252	366
410.579	364
410.907	362
411.219	361
411.546	362
411.874	362
412.202	364
412.529	363
412.857	363
413.184	362
413.512	363
413.824	360
414.152	360
414.479	361
414.807	362
415.134	360
415.462	358
415.79	366
416.117	362
416.445	359
416.772	359
417.1	359
417.428	360
417.755	359
418.083	358
418.41	361
418.738	353
419.066	357
419.393	358
419.705	352
420.033	355
420.36	357
420.688	359
421.016	354
421.343	360
421.671	357
421.998	356
422.326	356
422.654	355
422.981	354
423.309	354
423.636	354
423.964	355
424.276	354
424.604	354
424.931	352
425.259	354
425.586	355
425.914	355
426.242	351
426.569	356
426.897	349
427.225	351
427.552	354
427.88	353
428.207	350
428.535	357
428.863	349
429.19	348
429.518	350
429.845	353
430.173	351
430.501	349
430.828	348
431.156	348
431.468	352
431.795	353
432.123	349
432.451	351
432.778	352
433.106	353
433.433	348
433.761	345
434.089	348
434.416	344
434.744	347
435.071	349
435.399	348
435.727	352
436.054	347
436.382	345
436.709	348
437.037	346
437.349	348
437.677	349
438.004	345
438.332	343
438.659	342
438.987	348
439.315	343
439.642	349
439.97	344
440.297	343
440.625	344
440.953	340
441.28	348
441.608	343
441.92	345
442.247	345
442.575	345
442.903	341
443.23	345
443.558	342
443.885	346
444.213	340
444.541	343
444.868	341
445.196	339
445.523	339
445.851	341
446.179	340
446.506	340
446.834	339
447.161	340
447.489	343
447.817	339
448.144	338
448.472	340
448.799	340
449.127	339
449.455	341
449.782	340
450.11	335
450.437	341
450.765	338
451.093	338
451.42	342
451.748	336
452.075	338
452.403	335
452.731	339
453.058	340
453.386	337
453.713	338
454.041	337
454.369	333
454.696	337
455.008	334
455.336	337
455.663	334
455.991	336
456.319	334
456.646	339
456.974	336
457.301	334
457.629	332
457.957	334
458.284	331
458.612	334
458.94	335
459.267	333
459.595	338
459.922	335
460.25	334
460.578	330
460.905	333
461.233	333
461.545	334
461.872	335
462.2	332
462.528	331
462.855	333
463.183	337
463.51	332
463.838	330
464.166	329
464.493	331
464.821	334
465.148	328
465.476	329
465.804	333
466.131	333
466.459	330
466.771	331
467.098	329
467.426	332
467.754	329
468.081	328
468.409	328
468.736	330
469.064	326
469.392	328
469.719	327
470.047	328
470.374	327
470.702	326
471.03	327
471.357	327
471.685	325
472.012	328
472.34	327
472.652	328
472.98	324
473.307	329
473.635	327
473.962	325
474.29	324
474.618	325
474.945	325
475.273	327
475.6	327
475.928	325
476.256	326
476.583	326
476.911	326
477.223	327
477.55	323
477.878	324
478.206	324
478.533	323
478.861	322
479.188	323
479.516	322
479.844	323
480.171	321
480.499	322
480.826	321
481.154	323
481.482	327
481.809	318
482.137	323
482.449	320
482.776	321
483.104	320
483.432	321
483.759	324
484.087	320
484.414	324
484.742	324
485.07	317
485.397	319
485.725	322
486.052	314
486.38	317
486.708	321
487.035	319
487.363	317
487.69	320
488.018	321
488.33	319
488.658	322
488.985	318
489.313	319
489.641	321
489.968	321
490.296	320
490.623	321
490.951	319
491.279	317
491.606	320
491.934	319
492.261	317
492.589	315
492.917	315
493.244	316
493.572	317
493.899	318
494.227	313
494.555	318
494.882	315
495.21	318
495.537	315
495.865	317
496.193	315
496.52	319
496.848	316
497.175	316
497.503	316
497.831	316
498.158	316
498.486	314
498.813	317
499.141	312
499.469	314
499.796	313
500.108	315
500.436	315
500.763	315
501.091	311
501.419	312
501.746	315
502.074	314
502.401	313
502.729	314
503.057	311
503.369	313
503.696	312
504.024	316
504.351	311
504.679	315
505.007	312
505.334	314
505.662	312
505.989	313
506.317	310
506.645	311
506.972	311
507.3	310
507.627	310
507.955	310
508.283	313
508.61	309
508.938	308
509.265	310
509.593	309
509.921	308
510.248	306
510.576	311
510.903	310
511.231	311
511.559	308
511.871	308
512.198	310
512.526	311
512.853	305
513.181	310
513.509	308
513.836	309
514.164	307
514.491	309
514.819	307
515.147	309
515.474	307
515.802	306
516.129	307
516.457	307
516.785	308
517.112	307
517.44	309
517.767	307
518.095	302
518.423	307
518.75	305
519.078	308
519.405	308
519.733	308
520.061	306
520.388	307
520.716	305
521.044	307
521.371	306
521.699	308
522.026	303
522.338	304
522.666	306
522.994	307
523.321	305
523.649	301
523.976	304
524.304	305
524.632	300
524.959	302
525.287	302
525.614	301
525.942	303
526.27	302
526.597	306
526.909	303
527.237	302
527.564	304
527.892	301
528.22	304
528.547	302
528.875	306
529.202	302
529.53	303
529.858	302
530.185	303
530.513	305
530.84	299
531.168	301
531.496	302
531.823	301
532.151	301
532.478	302
532.806	302
533.134	301
533.461	297
533.789	300
534.116	299
534.444	301
534.756	298
535.084	299
535.411	294
535.739	299
536.066	298
536.394	301
536.722	298
537.049	297
537.377	301
537.704	299
538.032	301
538.36	302
538.687	301
539.015	298
539.342	299
539.67	297
539.998	298
540.325	297
540.653	299
540.98	297
541.308	298
541.636	297
541.963	299
542.291	298
542.603	300
542.93	297
543.258	297
543.586	301
543.913	297
544.241	298
544.568	300
544.896	297
545.224	298
545.551	297
545.879	298
546.206	297
546.534	297
546.862	294
547.189	296
547.517	295
547.844	294
548.172	295
548.5	292
548.827	294
549.155	298
549.482	293
549.81	294
550.138	297
550.45	295
550.777	298
551.105	292
551.433	295
551.76	295
552.088	295
552.415	294
552.743	293
553.071	294
553.398	293
553.726	294
554.053	293
554.365	293
554.693	293
555.021	293
555.348	293
555.676	290
556.003	291
556.331	294
556.659	293
556.986	294
557.314	292
557.641	292
557.969	293
558.297	293
558.624	287
558.952	291
559.279	294
559.607	290
559.935	291
560.262	291
560.59	288
560.902	291
561.229	291
561.557	287
561.885	290
562.212	286
562.54	291
562.867	290
563.195	291
563.523	290
563.85	290
564.178	289
564.505	292
564.833	293
565.161	293
565.488	289
565.816	290
566.143	286
566.471	288
566.799	287
567.126	287
567.454	291
567.781	288
568.093	287
568.421	287
568.749	287
569.076	285
569.404	288
569.731	286
570.059	286
570.387	286
570.714	288
571.042	288
571.369	289
571.697	287
572.025	285
572.352	288
572.68	287
573.007	287
573.335	286
573.663	287
573.975	289
574.302	285
574.63	286
574.957	286
575.285	285
575.613	286
575.94	285
576.268	289
576.595	283
576.923	283
577.251	285
577.578	287
577.906	285
578.233	285
578.561	282
578.889	281
579.216	283
579.544	282
579.871	285
580.199	282
580.527	285
580.854	283
581.182	282
581.509	283
581.837	280
582.165	283
582.492	283
582.82	284
583.148	283
583.475	283
583.787	281
584.115	284
584.442	285
584.77	280
585.098	283
585.425	283
585.753	283
586.08	281
586.408	281
586.736	282
587.063	280
587.391	283
587.718	280
588.046	281
588.374	282
588.701	280
589.029	284
589.356	285
589.684	280
590.012	281
590.339	278
590.667	281
590.994	281
591.322	281
591.634	280
591.962	280
592.289	281
592.617	278
592.944	282
593.272	276
593.6	283
593.927	277
594.255	279
594.582	281
594.91	280
595.238	278
595.565	277
595.893	277
596.22	279
596.548	280
596.876	279
597.203	277
597.531	280
597.858	277
598.186	280
598.514	280
598.841	280
599.169	278
599.496	276
599.824	278
600.152	277
600.479	279
600.807	280
601.134	277
601.462	279
601.79	281
602.117	278
602.445	276
602.757	277
603.084	279
603.412	275
603.74	280
604.067	276
604.395	277
604.722	277
605.05	275
605.378	276
605.705	277
606.033	279
606.36	273
606.672	277
607	275
607.328	280
607.655	275
607.983	275
608.31	276
608.638	276
608.966	275
609.293	278
609.621	274
609.948	276
610.276	278
--	--
	--
	--
	--
