# Supplementary material for: X-ray-activated polymerization expanding the frontiers of deep-tissue hydrogel formation
Source: Nat Commun. 2024 Apr 15;15:3247. doi: 10.1038/s41467-024-47559-z (PMC11018743; doi:10.1038/s41467-024-47559-z)
Supplement: Supplementary file 4 — Source Data [file 41467_2024_47559_MOESM4_ESM.zip › Figure 3j-180s.xlsx]

## Sheet: Sheet1
10.967	4875
11.295	4836
11.607	4764
11.934	4738
12.246	4665
12.574	4629
12.886	4574
13.213	4551
13.525	4509
13.853	4463
14.165	4436
14.493	4411
14.805	4351
15.132	4307
15.444	4304
15.772	4246
16.099	4212
16.427	4170
16.739	4158
17.067	4097
17.394	4087
17.722	4031
18.049	4014
18.377	3997
18.705	3952
19.032	3924
19.36	3891
19.687	3866
19.999	3846
20.327	3820
20.655	3784
20.982	3753
21.31	3721
21.638	3719
21.965	3684
22.293	3649
22.62	3648
22.948	3615
23.26	3564
23.588	3552
23.915	3535
24.243	3502
24.57	3490
24.898	3455
25.226	3432
25.553	3418
25.881	3388
26.208	3383
26.536	3365
26.864	3336
27.176	3318
27.503	3300
27.831	3276
28.158	3244
28.486	3226
28.814	3235
29.141	3204
29.469	3177
29.796	3166
30.124	3137
30.452	3126
30.779	3131
31.107	3083
31.434	3078
31.746	3053
32.074	3024
32.402	3012
32.729	3001
33.057	2978
33.384	2956
33.712	2948
34.04	2950
34.367	2914
34.695	2900
35.007	2896
35.334	2875
35.662	2853
35.99	2828
36.317	2836
36.645	2811
36.972	2797
37.3	2783
37.628	2768
37.955	2761
38.283	2737
38.61	2721
38.938	2705
39.266	2694
39.593	2690
39.921	2665
40.233	2674
40.56	2653
40.888	2645
41.216	2624
41.543	2613
41.871	2593
42.198	2586
42.526	2580
42.838	2567
43.166	2541
43.493	2522
43.821	2534
44.148	2529
44.476	2513
44.804	2505
45.131	2476
45.459	2476
45.786	2464
46.114	2449
46.442	2435
46.769	2425
47.097	2415
47.424	2393
47.752	2406
48.08	2388
48.407	2386
48.719	2371
49.047	2353
49.374	2347
49.702	2334
50.03	2333
50.357	2326
50.685	2298
51.012	2304
51.34	2293
51.668	2280
51.995	2272
52.323	2266
52.635	2255
52.963	2253
53.29	2235
53.618	2242
53.945	2225
54.273	2209
54.601	2200
54.928	2191
55.256	2190
55.583	2167
55.911	2170
56.239	2160
56.551	2159
56.878	2152
57.206	2133
57.533	2124
57.861	2113
58.189	2106
58.516	2104
58.844	2089
59.171	2094
59.499	2075
59.811	2069
60.139	2054
60.466	2054
60.794	2066
61.121	2029
61.449	2027
61.777	2027
62.104	2012
62.432	2005
62.759	2008
63.071	1981
63.399	1984
63.727	1980
64.054	1962
64.382	1961
64.709	1958
65.037	1948
65.365	1941
65.692	1931
66.02	1938
66.332	1923
66.659	1910
66.987	1911
67.315	1909
67.642	1891
67.97	1884
68.297	1888
68.625	1865
68.953	1870
69.28	1864
69.592	1855
69.92	1866
70.247	1858
70.575	1832
70.903	1848
71.23	1833
71.558	1815
71.885	1809
72.213	1815
72.541	1796
72.868	1791
73.196	1794
73.508	1789
73.835	1786
74.163	1781
74.491	1774
74.818	1760
75.146	1761
75.473	1749
75.801	1758
76.129	1739
76.456	1728
76.768	1740
77.096	1720
77.423	1714
77.751	1710
78.079	1705
78.406	1701
78.734	1700
79.061	1689
79.389	1691
79.717	1679
80.044	1679
80.372	1672
80.684	1651
81.011	1651
81.339	1654
81.667	1631
81.994	1636
82.322	1640
82.649	1634
82.977	1634
83.305	1625
83.632	1626
83.96	1616
84.288	1609
84.615	1606
84.943	1596
85.27	1588
85.598	1595
85.926	1586
86.253	1585
86.565	1578
86.893	1569
87.22	1562
87.548	1561
87.876	1557
88.203	1556
88.515	1540
88.843	1556
89.17	1541
89.498	1532
89.826	1533
90.153	1529
90.481	1516
90.808	1515
91.136	1512
91.464	1516
91.776	1498
92.103	1506
92.431	1501
92.758	1505
93.086	1491
93.414	1481
93.741	1483
94.069	1482
94.396	1476
94.724	1462
95.052	1465
95.379	1460
95.691	1459
96.019	1454
96.346	1450
96.674	1445
97.002	1442
97.329	1437
97.657	1424
97.984	1433
98.312	1417
98.64	1418
98.967	1415
99.295	1419
99.622	1412
99.95	1406
100.278	1397
100.605	1403
100.917	1394
101.245	1397
101.572	1393
101.9	1388
102.228	1383
102.555	1377
102.883	1364
103.21	1373
103.538	1369
103.866	1360
104.193	1356
104.521	1359
104.833	1355
105.16	1351
105.488	1349
105.816	1329
106.143	1336
106.471	1335
106.798	1329
107.126	1327
107.454	1318
107.781	1320
108.093	1331
108.421	1312
108.748	1322
109.076	1302
109.404	1306
109.731	1305
110.059	1295
110.386	1287
110.714	1285
111.042	1298
111.369	1283
111.697	1275
112.024	1278
112.352	1277
112.68	1274
113.007	1275
113.335	1274
113.662	1272
113.99	1269
114.318	1257
114.63	1256
114.957	1247
115.285	1253
115.613	1245
115.94	1253
116.268	1243
116.58	1232
116.907	1240
117.235	1228
117.563	1230
117.89	1224
118.218	1228
118.545	1222
118.873	1214
119.201	1216
119.528	1224
119.856	1210
120.183	1205
120.511	1205
120.839	1196
121.151	1202
121.478	1195
121.806	1193
122.133	1183
122.461	1194
122.789	1194
123.116	1179
123.444	1181
123.771	1175
124.099	1174
124.427	1175
124.754	1176
125.066	1170
125.394	1161
125.721	1160
126.049	1156
126.377	1161
126.704	1153
127.032	1152
127.359	1156
127.687	1142
128.015	1146
128.327	1140
128.654	1149
128.982	1146
129.309	1138
129.637	1144
129.965	1133
130.292	1130
130.62	1130
130.947	1123
131.275	1121
131.603	1114
131.93	1122
132.242	1119
132.57	1111
132.897	1112
133.225	1112
133.553	1102
133.88	1103
134.208	1104
134.535	1096
134.863	1096
135.191	1093
135.518	1092
135.846	1090
136.173	1097
136.501	1092
136.813	1082
137.141	1081
137.468	1082
137.796	1081
138.123	1076
138.451	1079
138.779	1071
139.106	1069
139.434	1070
139.761	1067
140.089	1063
140.417	1061
140.744	1064
141.072	1065
141.399	1058
141.727	1055
142.055	1049
142.382	1046
142.694	1047
143.022	1037
143.349	1035
143.677	1037
143.989	1035
144.317	1035
144.644	1042
144.972	1035
145.299	1029
145.627	1027
145.955	1030
146.282	1021
146.61	1029
146.938	1021
147.265	1019
147.593	1018
147.92	1018
148.248	1015
148.56	1013
148.888	1004
149.215	1007
149.543	1001
149.87	1002
150.198	1006
150.526	999
150.853	995
151.181	992
151.508	991
151.836	995
152.164	988
152.476	990
152.803	981
153.131	983
153.458	985
153.786	977
154.114	976
154.441	975
154.769	977
155.096	962
155.424	969
155.736	967
156.064	970
156.391	965
156.719	962
157.046	956
157.374	961
157.702	957
158.029	955
158.357	946
158.684	958
159.012	947
159.34	954
159.667	943
159.995	942
160.322	953
160.65	947
160.978	942
161.305	932
161.633	937
161.96	926
162.288	936
162.616	930
162.928	924
163.255	923
163.583	928
163.91	926
164.238	922
164.566	923
164.893	921
165.221	916
165.548	913
165.876	914
166.204	919
166.531	897
166.859	907
167.186	909
167.498	900
167.826	898
168.154	904
168.481	900
168.809	898
169.136	901
169.464	896
169.792	900
170.119	893
170.447	893
170.774	895
171.102	882
171.43	896
171.757	883
172.085	882
172.412	884
172.74	873
173.068	876
173.395	882
173.723	879
174.05	869
174.378	866
174.706	870
175.033	866
175.345	871
175.673	864
175.985	867
176.312	855
176.64	864
176.968	867
177.295	856
177.623	858
177.951	848
178.278	848
178.606	845
178.933	853
179.261	850
179.589	843
179.916	842
180.244	844
180.571	841
180.899	837
181.227	839
181.554	842
181.866	836
182.194	839
182.521	832
182.849	831
183.177	835
183.504	823
183.832	828
184.159	827
184.487	824
184.815	822
185.127	817
185.454	822
185.782	824
186.109	817
186.437	816
186.765	816
187.092	818
187.42	810
187.747	810
188.075	809
188.403	809
188.73	813
189.058	805
189.385	804
189.697	803
190.025	807
190.353	797
190.68	803
191.008	791
191.335	796
191.663	804
191.991	795
192.318	790
192.646	796
192.973	791
193.301	789
193.629	789
193.956	791
194.268	785
194.596	792
194.923	783
195.251	776
195.579	779
195.906	789
196.234	781
196.561	777
196.889	771
197.217	773
197.544	775
197.872	768
198.199	774
198.527	767
198.839	770
199.167	765
199.494	756
199.822	762
200.149	760
200.477	762
200.805	763
201.132	767
201.46	756
201.787	756
202.115	756
202.443	753
202.77	751
203.098	751
203.425	749
203.753	745
204.081	750
204.408	745
204.736	752
205.063	741
205.391	749
205.719	744
206.046	742
206.374	742
206.686	740
207.013	738
207.341	739
207.669	737
207.996	731
208.324	732
208.652	739
208.979	733
209.291	726
209.619	732
209.946	735
210.274	734
210.602	726
210.929	728
211.257	725
211.584	724
211.912	721
212.24	723
212.552	725
212.879	722
213.207	722
213.534	719
213.862	726
214.19	718
214.517	712
214.845	719
215.172	714
215.5	716
215.828	715
216.155	714
216.483	714
216.81	708
217.138	712
217.466	713
217.778	713
218.105	708
218.433	706
218.76	713
219.088	704
219.416	705
219.743	703
220.071	707
220.398	704
220.726	701
221.054	695
221.381	701
221.709	700
222.036	696
222.364	698
222.692	698
223.019	693
223.347	704
223.674	694
224.002	696
224.33	689
224.657	684
224.985	693
225.312	692
225.64	683
225.968	692
226.295	690
226.623	684
226.95	690
227.278	682
227.59	681
227.918	679
228.245	683
228.573	683
228.9	680
229.228	685
229.556	676
229.883	676
230.195	682
230.523	672
230.85	674
231.178	677
231.506	673
231.833	675
232.161	676
232.488	674
232.816	666
233.144	666
233.471	666
233.799	666
234.126	667
234.454	662
234.782	664
235.109	668
235.437	665
235.764	665
236.076	664
236.404	659
236.732	656
237.059	656
237.387	654
237.714	653
238.042	655
238.37	648
238.697	658
239.025	655
239.353	649
239.68	654
240.008	652
240.335	650
240.663	656
240.991	649
241.318	650
241.646	650
241.973	648
242.301	649
242.629	647
242.956	640
243.284	644
243.611	645
243.939	643
244.267	643
244.594	639
244.922	635
245.249	636
245.577	642
245.905	637
246.232	634
246.544	637
246.872	636
247.199	635
247.527	637
247.855	630
248.182	631
248.51	625
248.837	625
249.149	623
249.477	627
249.805	625
250.132	627
250.46	617
250.787	627
251.115	621
251.443	618
251.77	626
252.098	618
252.41	618
252.737	617
253.065	615
253.393	617
253.72	609
254.048	615
254.375	608
254.703	609
255.031	613
255.358	605
255.686	616
256.013	608
256.341	605
256.669	605
256.981	603
257.308	604
257.636	600
257.963	596
258.291	599
258.619	601
258.946	595
259.274	600
259.601	606
259.929	600
260.257	599
260.584	598
260.912	589
261.239	596
261.567	597
261.895	590
262.222	593
262.55	593
262.862	591
263.189	592
263.517	593
263.845	590
264.172	589
264.5	587
264.827	583
265.155	589
265.483	581
265.81	587
266.138	585
266.465	588
266.793	580
267.121	578
267.448	574
267.776	584
268.088	574
268.415	574
268.743	579
269.071	575
269.398	571
269.726	579
270.053	577
270.381	571
270.709	574
271.036	572
271.364	568
271.692	568
272.019	565
272.347	569
272.659	570
272.986	559
273.314	564
273.642	562
273.969	568
274.297	560
274.624	561
274.952	572
275.28	563
275.607	560
275.935	555
276.262	567
276.59	554
276.918	554
277.245	553
277.573	556
277.9	550
278.228	552
278.556	557
278.883	555
279.211	549
279.538	554
279.866	552
280.194	545
280.521	548
280.849	553
281.176	548
281.504	541
281.816	539
282.144	537
282.471	545
282.799	541
283.126	548
283.454	543
283.782	541
284.109	541
284.437	536
284.764	537
285.076	535
285.404	540
285.732	537
286.059	534
286.387	529
286.714	532
287.042	531
287.37	540
287.697	533
288.025	531
288.352	529
288.68	530
289.008	520
289.335	528
289.663	524
289.99	526
290.318	524
290.646	522
290.958	525
291.285	527
291.613	525
291.94	513
292.268	512
292.596	514
292.923	517
293.251	514
293.578	516
293.906	517
294.234	523
294.561	527
294.889	516
295.216	514
295.528	512
295.856	519
296.184	514
296.511	507
296.839	503
297.166	509
297.494	507
297.822	508
298.149	505
298.477	518
298.804	510
299.132	499
299.46	504
299.787	499
300.115	506
300.442	498
300.754	499
301.082	502
301.41	494
301.737	503
302.065	499
302.393	498
302.72	494
303.048	505
303.375	501
303.703	500
304.031	490
304.358	491
304.686	494
305.013	497
305.341	497
305.669	492
305.996	486
306.324	491
306.636	486
306.963	486
307.291	482
307.619	486
307.946	487
308.274	492
308.601	487
308.929	482
309.257	488
309.584	479
309.912	478
310.239	481
310.567	481
310.895	482
311.222	478
311.55	477
311.862	476
312.189	478
312.517	475
312.845	476
313.172	469
313.5	478
313.827	479
314.155	481
314.483	471
314.81	473
315.138	472
315.465	470
315.793	477
316.121	467
316.448	472
316.776	477
317.103	471
317.431	468
317.759	471
318.086	472
318.414	470
318.741	470
319.069	468
319.397	469
319.724	467
320.052	466
320.379	470
320.707	456
321.019	462
321.347	461
321.674	458
322.002	457
322.329	463
322.657	464
322.969	467
323.297	463
323.624	461
323.952	459
324.279	461
324.607	458
324.935	461
325.262	456
325.59	451
325.917	453
326.245	466
326.573	457
326.9	457
327.228	461
327.555	459
327.883	457
328.211	454
328.538	454
328.85	457
329.178	452
329.505	451
329.833	458
330.161	453
330.488	452
330.816	448
331.143	451
331.471	452
331.799	445
332.126	446
332.454	447
332.781	450
333.109	452
333.437	450
333.764	450
334.092	446
334.42	445
334.732	447
335.059	446
335.387	443
335.714	450
336.042	448
336.37	445
336.697	442
337.025	443
337.352	444
337.696	447
338.023	446
338.351	443
338.663	442
338.99	445
339.318	438
339.646	437
339.973	443
340.301	436
340.628	443
340.956	437
341.284	435
341.611	437
341.939	437
342.266	438
342.594	435
342.922	438
343.249	433
343.577	436
343.889	436
344.216	437
344.544	446
344.872	430
345.199	436
345.527	433
345.854	440
346.182	428
346.51	434
346.837	435
347.165	431
347.492	429
347.82	428
348.148	430
348.475	428
348.803	432
349.115	430
349.442	429
349.77	432
350.098	428
350.425	428
350.753	428
351.08	427
351.408	424
351.736	426
352.063	429
352.391	432
352.718	423
353.046	421
353.374	425
353.701	428
354.029	425
354.356	424
354.684	425
354.996	427
355.324	423
355.651	425
355.979	424
356.306	424
356.634	427
356.962	421
357.289	422
357.617	422
357.944	419
358.272	418
358.6	421
358.927	417
359.255	421
359.582	422
359.91	418
360.238	419
360.565	417
360.893	416
361.22	422
361.548	417
361.876	420
362.203	417
362.531	420
362.858	416
363.186	422
363.498	416
363.826	417
364.153	416
364.481	417
364.809	417
365.136	420
365.464	414
365.791	415
366.119	416
366.447	411
366.759	413
367.086	416
367.414	414
367.741	411
368.069	413
368.397	417
368.724	410
369.052	408
369.379	410
369.707	411
370.035	409
370.362	408
370.69	407
371.017	412
371.345	411
371.673	409
372	409
372.328	412
372.655	406
372.983	411
373.295	410
373.623	407
373.95	405
374.278	406
374.605	408
374.933	405
375.261	408
375.588	405
375.916	410
376.243	408
376.571	406
376.899	405
377.226	402
377.554	405
377.881	407
378.209	405
378.521	405
378.849	403
379.176	402
379.504	405
379.831	403
380.159	406
380.487	403
380.814	403
381.142	404
381.469	402
381.797	404
382.125	402
382.452	401
382.78	399
383.107	401
383.435	401
383.763	400
384.09	403
384.418	402
384.745	401
385.057	404
385.385	400
385.713	401
386.04	401
386.368	399
386.695	397
387.023	398
387.351	401
387.678	400
388.006	396
388.333	400
388.661	397
388.989	400
389.316	397
389.644	402
389.971	399
390.283	396
390.611	397
390.939	401
391.266	397
391.594	398
391.921	399
392.249	397
392.577	397
392.904	399
393.232	395
393.559	396
393.887	396
394.215	395
394.542	395
394.87	396
395.197	396
395.525	399
395.853	395
396.18	396
396.508	399
396.82	394
397.148	395
397.475	394
397.818	394
398.146	395
398.474	392
398.801	393
399.129	394
399.456	395
399.784	396
400.096	394
400.424	393
400.751	393
401.079	393
401.406	389
401.734	395
402.062	393
402.389	394
402.717	390
403.044	390
403.372	391
403.7	388
404.027	391
404.355	393
404.682	390
405.01	392
405.338	388
405.665	391
405.993	388
406.32	390
406.648	388
406.976	390
407.303	389
407.631	386
407.958	389
408.286	388
408.614	387
408.941	391
409.269	387
409.596	390
409.924	389
410.252	387
410.579	383
410.907	387
411.219	386
411.546	384
411.874	384
412.202	386
412.529	389
412.857	384
413.184	383
413.512	388
413.824	381
414.152	384
414.479	384
414.807	386
415.134	383
415.462	384
415.79	384
416.117	385
416.445	385
416.772	384
417.1	381
417.428	384
417.755	383
418.083	382
418.41	381
418.738	382
419.066	382
419.393	379
419.705	379
420.033	380
420.36	381
420.688	382
421.016	382
421.343	383
421.671	377
421.998	377
422.326	381
422.654	380
422.981	379
423.309	376
423.636	376
423.964	379
424.276	377
424.604	376
424.931	379
425.259	374
425.586	380
425.914	377
426.242	378
426.569	378
426.897	377
427.225	374
427.552	376
427.88	376
428.207	376
428.535	375
428.863	371
429.19	374
429.518	373
429.845	376
430.173	372
430.501	372
430.828	371
431.156	374
431.468	373
431.795	372
432.123	371
432.451	372
432.778	375
433.106	375
433.433	373
433.761	375
434.089	367
434.416	371
434.744	372
435.071	373
435.399	374
435.727	369
436.054	367
436.382	369
436.709	373
437.037	367
437.349	372
437.677	371
438.004	370
438.332	370
438.659	366
438.987	368
439.315	371
439.642	366
439.97	366
440.297	366
440.625	368
440.953	366
441.28	364
441.608	370
441.92	366
442.247	370
442.575	368
442.903	364
443.23	362
443.558	367
443.885	363
444.213	367
444.541	361
444.868	365
445.196	368
445.523	366
445.851	365
446.179	367
446.506	366
446.834	364
447.161	363
447.489	362
447.817	364
448.144	361
448.472	358
448.799	362
449.127	364
449.455	360
449.782	363
450.11	358
450.437	363
450.765	359
451.093	362
451.42	358
451.748	360
452.075	359
452.403	361
452.731	358
453.058	359
453.386	358
453.713	355
454.041	361
454.369	357
454.696	358
455.008	359
455.336	358
455.663	358
455.991	361
456.319	360
456.646	359
456.974	358
457.301	356
457.629	356
457.957	356
458.284	356
458.612	352
458.94	357
459.267	357
459.595	356
459.922	355
460.25	354
460.578	357
460.905	353
461.233	352
461.545	353
461.872	352
462.2	352
462.528	353
462.855	355
463.183	352
463.51	352
463.838	352
464.166	356
464.493	352
464.821	357
465.148	353
465.476	351
465.804	351
466.131	350
466.459	350
466.771	348
467.098	354
467.426	348
467.754	350
468.081	351
468.409	348
468.736	351
469.064	348
469.392	352
469.719	350
470.047	347
470.374	348
470.702	351
471.03	347
471.357	345
471.685	345
472.012	347
472.34	347
472.652	342
472.98	353
473.307	350
473.635	341
473.962	349
474.29	344
474.618	344
474.945	350
475.273	345
475.6	344
475.928	345
476.256	346
476.583	348
476.911	346
477.223	342
477.55	341
477.878	344
478.206	342
478.533	343
478.861	340
479.188	343
479.516	343
479.844	345
480.171	344
480.499	344
480.826	341
481.154	340
481.482	343
481.809	341
482.137	341
482.449	341
482.776	341
483.104	340
483.432	343
483.759	340
484.087	341
484.414	338
484.742	341
485.07	338
485.397	338
485.725	337
486.052	340
486.38	337
486.708	339
487.035	340
487.363	339
487.69	341
488.018	337
488.33	340
488.658	336
488.985	337
489.313	340
489.641	335
489.968	339
490.296	339
490.623	335
490.951	337
491.279	337
491.606	336
491.934	336
492.261	338
492.589	338
492.917	336
493.244	337
493.572	339
493.899	334
494.227	338
494.555	339
494.882	334
495.21	339
495.537	334
495.865	334
496.193	334
496.52	332
496.848	333
497.175	335
497.503	337
497.831	331
498.158	334
498.486	332
498.813	334
499.141	332
499.469	334
499.796	330
500.108	332
500.436	334
500.763	331
501.091	330
501.419	334
501.746	332
502.074	332
502.401	331
502.729	331
503.057	332
503.369	331
503.696	333
504.024	331
504.351	332
504.679	331
505.007	330
505.334	332
505.662	328
505.989	328
506.317	328
506.645	329
506.972	328
507.3	327
507.627	332
507.955	330
508.283	328
508.61	331
508.938	328
509.265	328
509.593	326
509.921	327
510.248	330
510.576	329
510.903	325
511.231	329
511.559	328
511.871	329
512.198	328
512.526	327
512.853	328
513.181	325
513.509	327
513.836	326
514.164	327
514.491	328
514.819	325
515.147	323
515.474	330
515.802	326
516.129	329
516.457	324
516.785	327
517.112	323
517.44	325
517.767	328
518.095	329
518.423	325
518.75	324
519.078	324
519.405	323
519.733	325
520.061	326
520.388	325
520.716	322
521.044	323
521.371	323
521.699	323
522.026	324
522.338	320
522.666	323
522.994	323
523.321	322
523.649	323
523.976	321
524.304	320
524.632	321
524.959	321
525.287	323
525.614	321
525.942	322
526.27	318
526.597	323
526.909	321
527.237	317
527.564	321
527.892	323
528.22	320
528.547	320
528.875	320
529.202	318
529.53	318
529.858	318
530.185	318
530.513	318
530.84	321
531.168	319
531.496	315
531.823	318
532.151	318
532.478	318
532.806	318
533.134	316
533.461	316
533.789	316
534.116	317
534.444	317
534.756	318
535.084	314
535.411	312
535.739	313
536.066	315
536.394	318
536.722	313
537.049	314
537.377	319
537.704	315
538.032	315
538.36	314
538.687	315
539.015	314
539.342	319
539.67	313
539.998	315
540.325	315
540.653	310
540.98	315
541.308	312
541.636	311
541.963	311
542.291	314
542.603	313
542.93	312
543.258	312
543.586	313
543.913	313
544.241	312
544.568	316
544.896	314
545.224	312
545.551	312
545.879	312
546.206	314
546.534	311
546.862	311
547.189	310
547.517	312
547.844	310
548.172	308
548.5	310
548.827	311
549.155	312
549.482	309
549.81	312
550.138	310
550.45	311
550.777	307
551.105	311
551.433	308
551.76	309
552.088	306
552.415	310
552.743	309
553.071	307
553.398	310
553.726	310
554.053	307
554.365	308
554.693	307
555.021	306
555.348	309
555.676	310
556.003	308
556.331	307
556.659	302
556.986	306
557.314	306
557.641	309
557.969	306
558.297	309
558.624	302
558.952	304
559.279	302
559.607	305
559.935	307
560.262	307
560.59	306
560.902	303
561.229	306
561.557	304
561.885	304
562.212	305
562.54	306
562.867	302
563.195	307
563.523	302
563.85	304
564.178	302
564.505	305
564.833	304
565.161	306
565.488	305
565.816	307
566.143	307
566.471	304
566.799	305
567.126	304
567.454	303
567.781	301
568.093	302
568.421	301
568.749	304
569.076	302
569.404	300
569.731	301
570.059	301
570.387	303
570.714	302
571.042	306
571.369	302
571.697	302
572.025	300
572.352	301
572.68	299
573.007	301
573.335	300
573.663	299
573.975	300
574.302	303
574.63	300
574.957	301
575.285	300
575.613	298
575.94	296
576.268	301
576.595	305
576.923	300
577.251	301
577.578	299
577.906	298
578.233	299
578.561	297
578.889	296
579.216	296
579.544	298
579.871	298
580.199	298
580.527	298
580.854	296
581.182	295
581.509	298
581.837	296
582.165	297
582.492	299
582.82	298
583.148	297
583.475	297
583.787	300
584.115	296
584.442	297
584.77	296
585.098	298
585.425	296
585.753	297
586.08	297
586.408	296
586.736	296
587.063	294
587.391	293
587.718	293
588.046	295
588.374	297
588.701	293
589.029	296
589.356	292
589.684	297
590.012	296
590.339	296
590.667	297
590.994	289
591.322	294
591.634	296
591.962	292
592.289	295
592.617	291
592.944	292
593.272	295
593.6	292
593.927	292
594.255	294
594.582	289
594.91	293
595.238	293
595.565	289
595.893	292
596.22	290
596.548	289
596.876	295
597.203	291
597.531	295
597.858	290
598.186	290
598.514	291
598.841	292
599.169	293
599.496	291
599.824	291
600.152	292
600.479	292
600.807	287
601.134	289
601.462	292
601.79	291
602.117	289
602.445	289
602.757	290
603.084	288
603.412	292
603.74	287
604.067	288
604.395	288
604.722	290
605.05	288
605.378	288
605.705	290
606.033	285
606.36	287
606.672	290
607	290
607.328	289
607.655	289
607.983	289
608.31	289
608.638	290
608.966	288
609.293	289
609.621	288
609.948	285
610.276	286
--	--
	--
	--
	--
