# Supplementary material for: X-ray-activated polymerization expanding the frontiers of deep-tissue hydrogel formation
Source: Nat Commun. 2024 Apr 15;15:3247. doi: 10.1038/s41467-024-47559-z (PMC11018743; doi:10.1038/s41467-024-47559-z)
Supplement: Supplementary file 4 — Source Data [file 41467_2024_47559_MOESM4_ESM.zip › Figure 3j-300s.xlsx]

## Sheet: Sheet1
10.967	6223
11.295	6152
11.607	6030
11.934	5974
12.246	5876
12.574	5789
12.886	5698
13.213	5660
13.525	5578
13.853	5506
14.165	5449
14.493	5388
14.805	5292
15.132	5234
15.444	5156
15.772	5124
16.099	5076
16.427	5014
16.739	4955
17.067	4917
17.394	4862
17.722	4805
18.049	4728
18.377	4698
18.705	4643
19.032	4625
19.36	4568
19.687	4515
19.999	4462
20.327	4424
20.655	4383
20.982	4350
21.31	4314
21.638	4271
21.965	4246
22.293	4193
22.62	4162
22.948	4113
23.26	4100
23.588	4057
23.915	4020
24.243	3982
24.57	3962
24.898	3919
25.226	3911
25.553	3854
25.881	3820
26.208	3813
26.536	3774
26.864	3769
27.176	3727
27.503	3700
27.831	3661
28.158	3636
28.486	3608
28.814	3580
29.141	3554
29.469	3520
29.796	3494
30.124	3489
30.452	3465
30.779	3425
31.107	3415
31.434	3380
31.746	3367
32.074	3342
32.402	3323
32.729	3316
33.057	3288
33.384	3249
33.712	3244
34.04	3205
34.367	3202
34.695	3190
35.007	3157
35.334	3145
35.662	3134
35.99	3106
36.317	3074
36.645	3058
36.972	3036
37.3	3019
37.628	3006
37.955	2994
38.283	2986
38.61	2965
38.938	2934
39.266	2905
39.593	2912
39.921	2897
40.233	2869
40.56	2844
40.888	2838
41.216	2810
41.543	2808
41.871	2785
42.198	2770
42.526	2754
42.838	2750
43.166	2718
43.493	2715
43.821	2698
44.148	2682
44.476	2678
44.804	2653
45.131	2639
45.459	2629
45.786	2624
46.114	2602
46.442	2600
46.769	2587
47.097	2559
47.424	2556
47.752	2531
48.08	2526
48.407	2512
48.719	2499
49.047	2496
49.374	2472
49.702	2473
50.03	2456
50.357	2444
50.685	2443
51.012	2422
51.34	2415
51.668	2396
51.995	2383
52.323	2386
52.635	2373
52.963	2356
53.29	2350
53.618	2338
53.945	2318
54.273	2311
54.601	2310
54.928	2290
55.256	2283
55.583	2287
55.911	2272
56.239	2257
56.551	2241
56.878	2261
57.206	2232
57.533	2236
57.861	2216
58.189	2204
58.516	2201
58.844	2184
59.171	2182
59.499	2171
59.811	2155
60.139	2150
60.466	2141
60.794	2134
61.121	2123
61.449	2114
61.777	2103
62.104	2091
62.432	2089
62.759	2073
63.071	2075
63.399	2065
63.727	2061
64.054	2050
64.382	2027
64.709	2025
65.037	2023
65.365	2008
65.692	2008
66.02	1998
66.332	1995
66.659	1983
66.987	1972
67.315	1971
67.642	1947
67.97	1956
68.297	1950
68.625	1929
68.953	1930
69.28	1919
69.592	1903
69.92	1918
70.247	1913
70.575	1894
70.903	1885
71.23	1884
71.558	1876
71.885	1863
72.213	1853
72.541	1856
72.868	1856
73.196	1839
73.508	1831
73.835	1825
74.163	1820
74.491	1819
74.818	1808
75.146	1793
75.473	1794
75.801	1796
76.129	1788
76.456	1776
76.768	1775
77.096	1762
77.423	1763
77.751	1761
78.079	1741
78.406	1743
78.734	1732
79.061	1736
79.389	1724
79.717	1716
80.044	1721
80.372	1707
80.684	1707
81.011	1693
81.339	1690
81.667	1682
81.994	1683
82.322	1674
82.649	1671
82.977	1655
83.305	1661
83.632	1661
83.96	1649
84.288	1644
84.615	1640
84.943	1636
85.27	1634
85.598	1620
85.926	1604
86.253	1611
86.565	1598
86.893	1600
87.22	1597
87.548	1606
87.876	1589
88.203	1585
88.515	1575
88.843	1562
89.17	1565
89.498	1557
89.826	1555
90.153	1547
90.481	1538
90.808	1541
91.136	1543
91.464	1535
91.776	1538
92.103	1534
92.431	1527
92.758	1522
93.086	1519
93.414	1506
93.741	1496
94.069	1487
94.396	1500
94.724	1485
95.052	1495
95.379	1479
95.691	1481
96.019	1476
96.346	1467
96.674	1446
97.002	1468
97.329	1451
97.657	1454
97.984	1433
98.312	1450
98.64	1431
98.967	1433
99.295	1426
99.622	1423
99.95	1416
100.278	1420
100.605	1415
100.917	1414
101.245	1399
101.572	1406
101.9	1396
102.228	1393
102.555	1407
102.883	1390
103.21	1381
103.538	1384
103.866	1378
104.193	1383
104.521	1372
104.833	1368
105.16	1364
105.488	1343
105.816	1346
106.143	1348
106.471	1352
106.798	1349
107.126	1339
107.454	1341
107.781	1328
108.093	1323
108.421	1321
108.748	1316
109.076	1321
109.404	1309
109.731	1299
110.059	1304
110.386	1305
110.714	1305
111.042	1293
111.369	1299
111.697	1279
112.024	1290
112.352	1277
112.68	1283
113.007	1271
113.335	1278
113.662	1272
113.99	1263
114.318	1265
114.63	1265
114.957	1262
115.285	1253
115.613	1250
115.94	1249
116.268	1248
116.58	1247
116.907	1245
117.235	1227
117.563	1237
117.89	1226
118.218	1224
118.545	1221
118.873	1229
119.201	1217
119.528	1222
119.856	1208
120.183	1211
120.511	1209
120.839	1202
121.151	1191
121.478	1202
121.806	1199
122.133	1189
122.461	1187
122.789	1189
123.116	1184
123.444	1185
123.771	1182
124.099	1175
124.427	1174
124.754	1163
125.066	1177
125.394	1170
125.721	1162
126.049	1163
126.377	1163
126.704	1165
127.032	1156
127.359	1149
127.687	1153
128.015	1139
128.327	1142
128.654	1129
128.982	1141
129.309	1144
129.637	1140
129.965	1126
130.292	1122
130.62	1125
130.947	1124
131.275	1118
131.603	1115
131.93	1123
132.242	1115
132.57	1105
132.897	1109
133.225	1107
133.553	1102
133.88	1098
134.208	1099
134.535	1106
134.863	1089
135.191	1092
135.518	1092
135.846	1090
136.173	1085
136.501	1083
136.813	1075
137.141	1079
137.468	1074
137.796	1077
138.123	1079
138.451	1070
138.779	1068
139.106	1064
139.434	1061
139.761	1066
140.089	1056
140.417	1054
140.744	1057
141.072	1049
141.399	1048
141.727	1048
142.055	1052
142.382	1047
142.694	1040
143.022	1036
143.349	1034
143.677	1031
143.989	1032
144.317	1027
144.644	1033
144.972	1029
145.299	1023
145.627	1020
145.955	1024
146.282	1025
146.61	1017
146.938	1015
147.265	1006
147.593	1013
147.92	1016
148.248	1003
148.56	997
148.888	994
149.215	992
149.543	997
149.87	999
150.198	993
150.526	991
150.853	986
151.181	981
151.508	989
151.836	990
152.164	988
152.476	981
152.803	982
153.131	976
153.458	976
153.786	976
154.114	966
154.441	972
154.769	966
155.096	968
155.424	964
155.736	953
156.064	951
156.391	952
156.719	955
157.046	941
157.374	957
157.702	956
158.029	951
158.357	951
158.684	946
159.012	940
159.34	941
159.667	935
159.995	939
160.322	928
160.65	933
160.978	939
161.305	939
161.633	914
161.96	920
162.288	922
162.616	921
162.928	925
163.255	920
163.583	917
163.91	915
164.238	912
164.566	901
164.893	908
165.221	912
165.548	907
165.876	905
166.204	904
166.531	908
166.859	898
167.186	896
167.498	900
167.826	897
168.154	900
168.481	885
168.809	885
169.136	889
169.464	887
169.792	881
170.119	889
170.447	883
170.774	882
171.102	878
171.43	878
171.757	872
172.085	865
172.412	869
172.74	876
173.068	872
173.395	866
173.723	860
174.05	866
174.378	863
174.706	855
175.033	851
175.345	855
175.673	852
175.985	854
176.312	850
176.64	849
176.968	848
177.295	849
177.623	848
177.951	842
178.278	843
178.606	834
178.933	840
179.261	841
179.589	836
179.916	838
180.244	831
180.571	833
180.899	831
181.227	827
181.554	837
181.866	833
182.194	831
182.521	818
182.849	821
183.177	813
183.504	822
183.832	820
184.159	813
184.487	819
184.815	808
185.127	815
185.454	813
185.782	811
186.109	811
186.437	803
186.765	795
187.092	802
187.42	803
187.747	797
188.075	794
188.403	799
188.73	792
189.058	795
189.385	795
189.697	790
190.025	794
190.353	792
190.68	787
191.008	794
191.335	788
191.663	785
191.991	783
192.318	793
192.646	782
192.973	779
193.301	779
193.629	776
193.956	772
194.268	769
194.596	773
194.923	763
195.251	769
195.579	768
195.906	768
196.234	764
196.561	770
196.889	759
197.217	769
197.544	764
197.872	762
198.199	747
198.527	761
198.839	764
199.167	751
199.494	754
199.822	755
200.149	752
200.477	753
200.805	749
201.132	753
201.46	751
201.787	746
202.115	748
202.443	738
202.77	746
203.098	744
203.425	745
203.753	741
204.081	738
204.408	738
204.736	731
205.063	741
205.391	734
205.719	730
206.046	734
206.374	721
206.686	730
207.013	729
207.341	732
207.669	726
207.996	730
208.324	728
208.652	731
208.979	725
209.291	723
209.619	727
209.946	723
210.274	713
210.602	718
210.929	713
211.257	718
211.584	716
211.912	711
212.24	718
212.552	714
212.879	709
213.207	712
213.534	707
213.862	710
214.19	712
214.517	708
214.845	705
215.172	703
215.5	706
215.828	699
216.155	705
216.483	701
216.81	705
217.138	699
217.466	698
217.778	694
218.105	699
218.433	695
218.76	694
219.088	694
219.416	693
219.743	696
220.071	699
220.398	687
220.726	691
221.054	699
221.381	693
221.709	689
222.036	684
222.364	685
222.692	685
223.019	683
223.347	679
223.674	681
224.002	684
224.33	682
224.657	681
224.985	680
225.312	678
225.64	675
225.968	673
226.295	670
226.623	677
226.95	674
227.278	676
227.59	664
227.918	676
228.245	672
228.573	671
228.9	673
229.228	670
229.556	673
229.883	669
230.195	668
230.523	666
230.85	662
231.178	665
231.506	660
231.833	659
232.161	659
232.488	662
232.816	653
233.144	659
233.471	660
233.799	653
234.126	656
234.454	651
234.782	654
235.109	649
235.437	648
235.764	655
236.076	651
236.404	645
236.732	643
237.059	651
237.387	649
237.714	640
238.042	645
238.37	641
238.697	633
239.025	646
239.353	637
239.68	635
240.008	638
240.335	638
240.663	638
240.991	635
241.318	639
241.646	629
241.973	632
242.301	626
242.629	633
242.956	623
243.284	634
243.611	637
243.939	618
244.267	627
244.594	628
244.922	628
245.249	620
245.577	627
245.905	625
246.232	625
246.544	618
246.872	623
247.199	619
247.527	614
247.855	615
248.182	616
248.51	616
248.837	618
249.149	620
249.477	614
249.805	616
250.132	607
250.46	618
250.787	609
251.115	610
251.443	607
251.77	606
252.098	614
252.41	604
252.737	605
253.065	603
253.393	605
253.72	607
254.048	596
254.375	597
254.703	600
255.031	603
255.358	600
255.686	598
256.013	592
256.341	601
256.669	593
256.981	593
257.308	592
257.636	590
257.963	597
258.291	592
258.619	588
258.946	592
259.274	590
259.601	586
259.929	589
260.257	585
260.584	585
260.912	584
261.239	585
261.567	589
261.895	576
262.222	585
262.55	573
262.862	583
263.189	579
263.517	573
263.845	581
264.172	575
264.5	571
264.827	577
265.155	573
265.483	568
265.81	577
266.138	569
266.465	563
266.793	572
267.121	568
267.448	564
267.776	564
268.088	564
268.415	573
268.743	571
269.071	566
269.398	569
269.726	557
270.053	561
270.381	560
270.709	559
271.036	558
271.364	547
271.692	550
272.019	554
272.347	554
272.659	551
272.986	556
273.314	548
273.642	550
273.969	548
274.297	560
274.624	551
274.952	551
275.28	539
275.607	547
275.935	544
276.262	548
276.59	552
276.918	547
277.245	544
277.573	540
277.9	537
278.228	535
278.556	542
278.883	535
279.211	531
279.538	541
279.866	531
280.194	536
280.521	533
280.849	530
281.176	543
281.504	529
281.816	535
282.144	536
282.471	530
282.799	528
283.126	523
283.454	530
283.782	527
284.109	525
284.437	526
284.764	527
285.076	521
285.404	527
285.732	523
286.059	518
286.387	521
286.714	520
287.042	520
287.37	518
287.697	519
288.025	513
288.352	517
288.68	523
289.008	511
289.335	517
289.663	515
289.99	511
290.318	511
290.646	514
290.958	508
291.285	515
291.613	514
291.94	508
292.268	501
292.596	504
292.923	507
293.251	497
293.578	509
293.906	498
294.234	500
294.561	508
294.889	496
295.216	500
295.528	503
295.856	499
296.184	503
296.511	499
296.839	499
297.166	499
297.494	499
297.822	497
298.149	499
298.477	496
298.804	493
299.132	490
299.46	496
299.787	494
300.115	487
300.442	495
300.754	488
301.082	490
301.41	488
301.737	493
302.065	489
302.393	487
302.72	485
303.048	483
303.375	483
303.703	488
304.031	483
304.358	489
304.686	487
305.013	480
305.341	478
305.669	479
305.996	487
306.324	481
306.636	482
306.963	484
307.291	477
307.619	479
307.946	482
308.274	480
308.601	473
308.929	480
309.257	471
309.584	481
309.912	473
310.239	476
310.567	476
310.895	466
311.222	474
311.55	470
311.862	472
312.189	470
312.517	467
312.845	466
313.172	472
313.5	467
313.827	469
314.155	473
314.483	467
314.81	468
315.138	462
315.465	464
315.793	469
316.121	466
316.448	468
316.776	462
317.103	461
317.431	460
317.759	459
318.086	459
318.414	458
318.741	460
319.069	463
319.397	455
319.724	459
320.052	461
320.379	459
320.707	457
321.019	456
321.347	454
321.674	449
322.002	457
322.329	455
322.657	459
322.969	455
323.297	455
323.624	456
323.952	453
324.279	448
324.607	456
324.935	451
325.262	455
325.59	451
325.917	451
326.245	449
326.573	445
326.9	449
327.228	446
327.555	450
327.883	447
328.211	446
328.538	446
328.85	444
329.178	445
329.505	445
329.833	445
330.161	444
330.488	442
330.816	442
331.143	449
331.471	445
331.799	445
332.126	443
332.454	441
332.781	442
333.109	446
333.437	438
333.764	440
334.092	440
334.42	439
334.732	437
335.059	439
335.387	440
335.714	435
336.042	438
336.37	437
336.697	439
337.025	439
337.352	436
337.696	436
338.023	433
338.351	438
338.663	436
338.99	431
339.318	435
339.646	436
339.973	430
340.301	434
340.628	432
340.956	431
341.284	435
341.611	432
341.939	431
342.266	434
342.594	430
342.922	430
343.249	431
343.577	428
343.889	430
344.216	430
344.544	429
344.872	428
345.199	425
345.527	424
345.854	427
346.182	424
346.51	429
346.837	426
347.165	424
347.492	425
347.82	424
348.148	425
348.475	423
348.803	425
349.115	429
349.442	421
349.77	420
350.098	421
350.425	419
350.753	421
351.08	421
351.408	422
351.736	421
352.063	425
352.391	419
352.718	420
353.046	415
353.374	419
353.701	417
354.029	417
354.356	422
354.684	419
354.996	415
355.324	418
355.651	417
355.979	417
356.306	415
356.634	414
356.962	415
357.289	413
357.617	416
357.944	412
358.272	414
358.6	417
358.927	414
359.255	415
359.582	414
359.91	416
360.238	417
360.565	416
360.893	414
361.22	414
361.548	414
361.876	413
362.203	414
362.531	410
362.858	410
363.186	410
363.498	409
363.826	412
364.153	409
364.481	410
364.809	410
365.136	408
365.464	409
365.791	409
366.119	410
366.447	409
366.759	411
367.086	408
367.414	407
367.741	406
368.069	409
368.397	408
368.724	405
369.052	408
369.379	406
369.707	405
370.035	405
370.362	406
370.69	402
371.017	406
371.345	404
371.673	403
372	407
372.328	406
372.655	404
372.983	406
373.295	403
373.623	404
373.95	405
374.278	404
374.605	402
374.933	403
375.261	402
375.588	403
375.916	401
376.243	405
376.571	400
376.899	401
377.226	400
377.554	402
377.881	400
378.209	400
378.521	400
378.849	401
379.176	402
379.504	399
379.831	401
380.159	400
380.487	399
380.814	398
381.142	402
381.469	399
381.797	399
382.125	397
382.452	397
382.78	397
383.107	397
383.435	400
383.763	399
384.09	400
384.418	399
384.745	401
385.057	397
385.385	396
385.713	397
386.04	397
386.368	396
386.695	396
387.023	396
387.351	396
387.678	393
388.006	396
388.333	397
388.661	394
388.989	397
389.316	398
389.644	396
389.971	392
390.283	395
390.611	395
390.939	393
391.266	394
391.594	397
391.921	390
392.249	394
392.577	393
392.904	390
393.232	394
393.559	391
393.887	393
394.215	389
394.542	393
394.87	392
395.197	392
395.525	393
395.853	393
396.18	389
396.508	388
396.82	389
397.148	392
397.475	393
397.818	391
398.146	387
398.474	389
398.801	388
399.129	386
399.456	391
399.784	392
400.096	388
400.424	388
400.751	387
401.079	389
401.406	385
401.734	386
402.062	385
402.389	387
402.717	386
403.044	383
403.372	382
403.7	386
404.027	382
404.355	385
404.682	381
405.01	383
405.338	380
405.665	383
405.993	385
406.32	387
406.648	382
406.976	381
407.303	384
407.631	382
407.958	383
408.286	384
408.614	383
408.941	383
409.269	381
409.596	382
409.924	380
410.252	383
410.579	383
410.907	378
411.219	382
411.546	380
411.874	377
412.202	381
412.529	377
412.857	381
413.184	378
413.512	378
413.824	384
414.152	383
414.479	383
414.807	377
415.134	377
415.462	379
415.79	377
416.117	377
416.445	377
416.772	377
417.1	377
417.428	377
417.755	376
418.083	374
418.41	376
418.738	376
419.066	376
419.393	375
419.705	376
420.033	375
420.36	379
420.688	375
421.016	377
421.343	375
421.671	371
421.998	376
422.326	375
422.654	374
422.981	368
423.309	373
423.636	370
423.964	375
424.276	371
424.604	372
424.931	373
425.259	372
425.586	372
425.914	370
426.242	372
426.569	376
426.897	371
427.225	372
427.552	368
427.88	373
428.207	370
428.535	371
428.863	370
429.19	365
429.518	370
429.845	371
430.173	369
430.501	369
430.828	369
431.156	363
431.468	370
431.795	371
432.123	368
432.451	370
432.778	364
433.106	366
433.433	360
433.761	364
434.089	366
434.416	368
434.744	365
435.071	363
435.399	363
435.727	364
436.054	367
436.382	365
436.709	361
437.037	360
437.349	364
437.677	363
438.004	362
438.332	364
438.659	361
438.987	363
439.315	365
439.642	365
439.97	365
440.297	363
440.625	359
440.953	361
441.28	364
441.608	359
441.92	360
442.247	360
442.575	358
442.903	361
443.23	360
443.558	355
443.885	356
444.213	361
444.541	356
444.868	360
445.196	359
445.523	358
445.851	359
446.179	355
446.506	360
446.834	358
447.161	356
447.489	356
447.817	359
448.144	354
448.472	355
448.799	358
449.127	353
449.455	352
449.782	360
450.11	356
450.437	357
450.765	356
451.093	356
451.42	352
451.748	352
452.075	353
452.403	353
452.731	351
453.058	356
453.386	350
453.713	357
454.041	353
454.369	356
454.696	353
455.008	350
455.336	353
455.663	354
455.991	354
456.319	348
456.646	350
456.974	356
457.301	353
457.629	352
457.957	353
458.284	348
458.612	349
458.94	345
459.267	348
459.595	346
459.922	349
460.25	349
460.578	351
460.905	347
461.233	351
461.545	344
461.872	350
462.2	350
462.528	352
462.855	349
463.183	345
463.51	352
463.838	346
464.166	348
464.493	346
464.821	345
465.148	347
465.476	345
465.804	346
466.131	345
466.459	342
466.771	348
467.098	345
467.426	346
467.754	341
468.081	344
468.409	346
468.736	347
469.064	340
469.392	340
469.719	343
470.047	340
470.374	343
470.702	343
471.03	342
471.357	345
471.685	339
472.012	343
472.34	342
472.652	342
472.98	344
473.307	344
473.635	338
473.962	340
474.29	341
474.618	338
474.945	342
475.273	338
475.6	339
475.928	340
476.256	343
476.583	339
476.911	336
477.223	339
477.55	343
477.878	341
478.206	340
478.533	337
478.861	341
479.188	341
479.516	336
479.844	337
480.171	340
480.499	336
480.826	334
481.154	334
481.482	339
481.809	340
482.137	336
482.449	333
482.776	333
483.104	339
483.432	335
483.759	338
484.087	334
484.414	335
484.742	331
485.07	338
485.397	335
485.725	332
486.052	335
486.38	332
486.708	331
487.035	334
487.363	334
487.69	332
488.018	334
488.33	336
488.658	332
488.985	332
489.313	333
489.641	334
489.968	331
490.296	333
490.623	329
490.951	329
491.279	333
491.606	335
491.934	331
492.261	333
492.589	331
492.917	330
493.244	330
493.572	330
493.899	331
494.227	332
494.555	332
494.882	332
495.21	332
495.537	331
495.865	329
496.193	324
496.52	327
496.848	333
497.175	333
497.503	327
497.831	328
498.158	331
498.486	327
498.813	326
499.141	326
499.469	326
499.796	327
500.108	330
500.436	328
500.763	325
501.091	328
501.419	328
501.746	327
502.074	329
502.401	328
502.729	327
503.057	326
503.369	330
503.696	324
504.024	327
504.351	326
504.679	325
505.007	327
505.334	325
505.662	327
505.989	322
506.317	323
506.645	323
506.972	325
507.3	323
507.627	323
507.955	322
508.283	324
508.61	323
508.938	322
509.265	325
509.593	322
509.921	323
510.248	318
510.576	318
510.903	321
511.231	322
511.559	319
511.871	323
512.198	322
512.526	321
512.853	322
513.181	323
513.509	320
513.836	321
514.164	320
514.491	320
514.819	322
515.147	320
515.474	319
515.802	319
516.129	323
516.457	320
516.785	320
517.112	316
517.44	318
517.767	321
518.095	321
518.423	322
518.75	317
519.078	318
519.405	320
519.733	317
520.061	317
520.388	319
520.716	320
521.044	315
521.371	320
521.699	317
522.026	315
522.338	315
522.666	317
522.994	316
523.321	315
523.649	317
523.976	317
524.304	316
524.632	316
524.959	316
525.287	319
525.614	315
525.942	318
526.27	313
526.597	315
526.909	314
527.237	312
527.564	313
527.892	317
528.22	308
528.547	315
528.875	317
529.202	313
529.53	311
529.858	314
530.185	310
530.513	314
530.84	318
531.168	314
531.496	312
531.823	315
532.151	314
532.478	312
532.806	315
533.134	311
533.461	310
533.789	313
534.116	314
534.444	310
534.756	310
535.084	315
535.411	312
535.739	312
536.066	313
536.394	306
536.722	315
537.049	310
537.377	307
537.704	309
538.032	309
538.36	311
538.687	308
539.015	311
539.342	311
539.67	306
539.998	311
540.325	310
540.653	308
540.98	310
541.308	304
541.636	311
541.963	305
542.291	308
542.603	306
542.93	308
543.258	310
543.586	306
543.913	310
544.241	308
544.568	309
544.896	308
545.224	309
545.551	306
545.879	306
546.206	307
546.534	308
546.862	307
547.189	307
547.517	306
547.844	306
548.172	303
548.5	303
548.827	307
549.155	302
549.482	308
549.81	304
550.138	302
550.45	305
550.777	304
551.105	305
551.433	306
551.76	303
552.088	303
552.415	306
552.743	302
553.071	301
553.398	305
553.726	304
554.053	304
554.365	306
554.693	303
555.021	300
555.348	307
555.676	303
556.003	305
556.331	302
556.659	302
556.986	303
557.314	303
557.641	303
557.969	301
558.297	304
558.624	303
558.952	302
559.279	302
559.607	302
559.935	303
560.262	303
560.59	303
560.902	303
561.229	304
561.557	300
561.885	301
562.212	305
562.54	300
562.867	296
563.195	302
563.523	302
563.85	300
564.178	300
564.505	302
564.833	299
565.161	302
565.488	301
565.816	300
566.143	299
566.471	299
566.799	300
567.126	298
567.454	301
567.781	299
568.093	300
568.421	298
568.749	301
569.076	297
569.404	300
569.731	298
570.059	297
570.387	299
570.714	295
571.042	296
571.369	298
571.697	297
572.025	295
572.352	295
572.68	297
573.007	296
573.335	298
573.663	296
573.975	298
574.302	296
574.63	295
574.957	295
575.285	296
575.613	297
575.94	294
576.268	297
576.595	295
576.923	295
577.251	296
577.578	295
577.906	295
578.233	292
578.561	296
578.889	295
579.216	295
579.544	296
579.871	293
580.199	294
580.527	297
580.854	295
581.182	296
581.509	292
581.837	291
582.165	295
582.492	292
582.82	293
583.148	292
583.475	292
583.787	291
584.115	293
584.442	296
584.77	295
585.098	293
585.425	290
585.753	293
586.08	294
586.408	295
586.736	294
587.063	290
587.391	291
587.718	290
588.046	290
588.374	292
588.701	294
589.029	293
589.356	290
589.684	293
590.012	293
590.339	291
590.667	291
590.994	293
591.322	290
591.634	289
591.962	290
592.289	290
592.617	290
592.944	291
593.272	289
593.6	290
593.927	290
594.255	287
594.582	290
594.91	288
595.238	289
595.565	289
595.893	291
596.22	290
596.548	289
596.876	287
597.203	291
597.531	287
597.858	287
598.186	286
598.514	288
598.841	286
599.169	287
599.496	286
599.824	287
600.152	287
600.479	286
600.807	288
601.134	288
601.462	285
601.79	285
602.117	289
602.445	287
602.757	287
603.084	289
603.412	283
603.74	286
604.067	288
604.395	284
604.722	285
605.05	288
605.378	285
605.705	285
606.033	284
606.36	285
606.672	285
607	283
607.328	283
607.655	284
607.983	283
608.31	284
608.638	282
608.966	283
609.293	285
609.621	287
609.948	284
610.276	284
--	--
	--
	--
	--
