# Supplementary material for: X-ray-activated polymerization expanding the frontiers of deep-tissue hydrogel formation
Source: Nat Commun. 2024 Apr 15;15:3247. doi: 10.1038/s41467-024-47559-z (PMC11018743; doi:10.1038/s41467-024-47559-z)
Supplement: Supplementary file 4 — Source Data [file 41467_2024_47559_MOESM4_ESM.zip › Figure 3j-420s.xlsx]

## Sheet: Sheet1
10.967	8065
11.295	7975
11.607	7828
11.934	7721
12.246	7617
12.574	7548
12.886	7443
13.213	7340
13.525	7261
13.853	7157
14.165	7082
14.493	6998
14.805	6927
15.132	6821
15.444	6756
15.772	6679
16.099	6631
16.427	6522
16.739	6478
17.067	6387
17.394	6347
17.722	6270
18.049	6216
18.377	6164
18.705	6083
19.032	6052
19.36	5999
19.687	5922
19.999	5863
20.327	5817
20.655	5759
20.982	5720
21.31	5670
21.638	5633
21.965	5551
22.293	5500
22.62	5464
22.948	5446
23.26	5385
23.588	5340
23.915	5303
24.243	5251
24.57	5216
24.898	5171
25.226	5147
25.553	5090
25.881	5073
26.208	5014
26.536	4971
26.864	4943
27.176	4900
27.503	4857
27.831	4823
28.158	4766
28.486	4736
28.814	4709
29.141	4698
29.469	4646
29.796	4630
30.124	4591
30.452	4542
30.779	4538
31.107	4495
31.434	4470
31.746	4418
32.074	4404
32.402	4374
32.729	4363
33.057	4316
33.384	4280
33.712	4279
34.04	4244
34.367	4222
34.695	4189
35.007	4162
35.334	4118
35.662	4118
35.99	4096
36.317	4055
36.645	4040
36.972	4031
37.3	3994
37.628	3972
37.955	3941
38.283	3914
38.61	3901
38.938	3878
39.266	3862
39.593	3854
39.921	3817
40.233	3793
40.56	3758
40.888	3752
41.216	3724
41.543	3708
41.871	3698
42.198	3662
42.526	3650
42.838	3626
43.166	3599
43.493	3576
43.821	3568
44.148	3551
44.476	3533
44.804	3502
45.131	3498
45.459	3473
45.786	3460
46.114	3444
46.442	3418
46.769	3418
47.097	3397
47.424	3370
47.752	3365
48.08	3337
48.407	3336
48.719	3319
49.047	3287
49.374	3283
49.702	3261
50.03	3258
50.357	3236
50.685	3210
51.012	3187
51.34	3204
51.668	3163
51.995	3147
52.323	3137
52.635	3132
52.963	3107
53.29	3084
53.618	3083
53.945	3073
54.273	3054
54.601	3039
54.928	3017
55.256	3023
55.583	3010
55.911	2977
56.239	2975
56.551	2959
56.878	2919
57.206	2926
57.533	2921
57.861	2910
58.189	2893
58.516	2886
58.844	2871
59.171	2850
59.499	2845
59.811	2830
60.139	2808
60.466	2792
60.794	2802
61.121	2790
61.449	2782
61.777	2762
62.104	2750
62.432	2735
62.759	2728
63.071	2723
63.399	2703
63.727	2703
64.054	2681
64.382	2694
64.709	2674
65.037	2660
65.365	2652
65.692	2627
66.02	2623
66.332	2609
66.659	2611
66.987	2588
67.315	2585
67.642	2580
67.97	2565
68.297	2550
68.625	2547
68.953	2546
69.28	2519
69.592	2522
69.92	2506
70.247	2494
70.575	2487
70.903	2488
71.23	2469
71.558	2462
71.885	2451
72.213	2443
72.541	2433
72.868	2431
73.196	2427
73.508	2417
73.835	2399
74.163	2385
74.491	2388
74.818	2374
75.146	2376
75.473	2372
75.801	2355
76.129	2349
76.456	2342
76.768	2334
77.096	2317
77.423	2325
77.751	2320
78.079	2284
78.406	2286
78.734	2290
79.061	2285
79.389	2276
79.717	2263
80.044	2257
80.372	2257
80.684	2241
81.011	2242
81.339	2223
81.667	2217
81.994	2204
82.322	2194
82.649	2202
82.977	2192
83.305	2183
83.632	2173
83.96	2165
84.288	2162
84.615	2153
84.943	2139
85.27	2140
85.598	2123
85.926	2124
86.253	2113
86.565	2119
86.893	2111
87.22	2096
87.548	2096
87.876	2086
88.203	2076
88.515	2071
88.843	2069
89.17	2066
89.498	2044
89.826	2050
90.153	2040
90.481	2039
90.808	2031
91.136	2028
91.464	2021
91.776	2007
92.103	2010
92.431	1996
92.758	1992
93.086	1988
93.414	1985
93.741	1975
94.069	1974
94.396	1965
94.724	1955
95.052	1958
95.379	1950
95.691	1927
96.019	1943
96.346	1930
96.674	1932
97.002	1917
97.329	1908
97.657	1907
97.984	1899
98.312	1896
98.64	1899
98.967	1886
99.295	1889
99.622	1868
99.95	1879
100.278	1869
100.605	1861
100.917	1860
101.245	1848
101.572	1845
101.9	1840
102.228	1838
102.555	1834
102.883	1826
103.21	1820
103.538	1819
103.866	1810
104.193	1811
104.521	1793
104.833	1790
105.16	1781
105.488	1787
105.816	1778
106.143	1778
106.471	1779
106.798	1769
107.126	1766
107.454	1758
107.781	1750
108.093	1749
108.421	1741
108.748	1744
109.076	1741
109.404	1731
109.731	1723
110.059	1723
110.386	1720
110.714	1714
111.042	1712
111.369	1695
111.697	1696
112.024	1694
112.352	1699
112.68	1678
113.007	1667
113.335	1664
113.662	1667
113.99	1675
114.318	1663
114.63	1658
114.957	1666
115.285	1646
115.613	1648
115.94	1657
116.268	1643
116.58	1634
116.907	1632
117.235	1631
117.563	1627
117.89	1620
118.218	1612
118.545	1619
118.873	1615
119.201	1597
119.528	1616
119.856	1597
120.183	1588
120.511	1578
120.839	1587
121.151	1582
121.478	1562
121.806	1570
122.133	1574
122.461	1565
122.789	1551
123.116	1557
123.444	1561
123.771	1546
124.099	1551
124.427	1530
124.754	1541
125.066	1532
125.394	1539
125.721	1520
126.049	1520
126.377	1512
126.704	1510
127.032	1514
127.359	1515
127.687	1513
128.015	1507
128.327	1494
128.654	1500
128.982	1489
129.309	1493
129.637	1479
129.965	1487
130.292	1471
130.62	1480
130.947	1471
131.275	1463
131.603	1465
131.93	1460
132.242	1458
132.57	1464
132.897	1454
133.225	1460
133.553	1444
133.88	1452
134.208	1439
134.535	1441
134.863	1429
135.191	1428
135.518	1432
135.846	1423
136.173	1417
136.501	1423
136.813	1421
137.141	1407
137.468	1413
137.796	1407
138.123	1397
138.451	1396
138.779	1400
139.106	1392
139.434	1390
139.761	1389
140.089	1384
140.417	1388
140.744	1370
141.072	1370
141.399	1370
141.727	1365
142.055	1368
142.382	1362
142.694	1350
143.022	1355
143.349	1365
143.677	1363
143.989	1343
144.317	1334
144.644	1337
144.972	1334
145.299	1344
145.627	1333
145.955	1328
146.282	1326
146.61	1330
146.938	1332
147.265	1325
147.593	1324
147.92	1321
148.248	1302
148.56	1316
148.888	1311
149.215	1303
149.543	1309
149.87	1309
150.198	1298
150.526	1287
150.853	1295
151.181	1283
151.508	1279
151.836	1292
152.164	1278
152.476	1280
152.803	1281
153.131	1279
153.458	1278
153.786	1260
154.114	1266
154.441	1259
154.769	1251
155.096	1258
155.424	1248
155.736	1258
156.064	1244
156.391	1251
156.719	1226
157.046	1242
157.374	1243
157.702	1239
158.029	1233
158.357	1236
158.684	1230
159.012	1227
159.34	1228
159.667	1217
159.995	1222
160.322	1215
160.65	1212
160.978	1213
161.305	1214
161.633	1219
161.96	1214
162.288	1212
162.616	1203
162.928	1202
163.255	1192
163.583	1191
163.91	1182
164.238	1195
164.566	1188
164.893	1187
165.221	1182
165.548	1183
165.876	1185
166.204	1179
166.531	1176
166.859	1174
167.186	1168
167.498	1179
167.826	1172
168.154	1164
168.481	1166
168.809	1165
169.136	1163
169.464	1153
169.792	1163
170.119	1163
170.447	1156
170.774	1151
171.102	1139
171.43	1144
171.757	1138
172.085	1143
172.412	1137
172.74	1138
173.068	1136
173.395	1138
173.723	1134
174.05	1125
174.378	1133
174.706	1122
175.033	1130
175.345	1125
175.673	1123
175.985	1114
176.312	1113
176.64	1114
176.968	1112
177.295	1114
177.623	1107
177.951	1110
178.278	1104
178.606	1109
178.933	1100
179.261	1094
179.589	1097
179.916	1094
180.244	1097
180.571	1097
180.899	1085
181.227	1088
181.554	1088
181.866	1083
182.194	1087
182.521	1072
182.849	1082
183.177	1075
183.504	1078
183.832	1078
184.159	1077
184.487	1073
184.815	1071
185.127	1065
185.454	1063
185.782	1070
186.109	1053
186.437	1061
186.765	1063
187.092	1059
187.42	1050
187.747	1052
188.075	1053
188.403	1042
188.73	1041
189.058	1048
189.385	1044
189.697	1044
190.025	1031
190.353	1035
190.68	1035
191.008	1037
191.335	1035
191.663	1032
191.991	1035
192.318	1041
192.646	1019
192.973	1028
193.301	1027
193.629	1015
193.956	1018
194.268	1018
194.596	1008
194.923	1013
195.251	1018
195.579	1004
195.906	1006
196.234	1004
196.561	1008
196.889	1003
197.217	1002
197.544	1002
197.872	1004
198.199	1001
198.527	994
198.839	1000
199.167	984
199.494	994
199.822	997
200.149	982
200.477	988
200.805	986
201.132	986
201.46	981
201.787	984
202.115	980
202.443	977
202.77	971
203.098	968
203.425	976
203.753	972
204.081	975
204.408	963
204.736	969
205.063	963
205.391	967
205.719	963
206.046	965
206.374	956
206.686	959
207.013	954
207.341	955
207.669	963
207.996	949
208.324	942
208.652	944
208.979	957
209.291	944
209.619	944
209.946	942
210.274	949
210.602	940
210.929	947
211.257	941
211.584	933
211.912	933
212.24	928
212.552	935
212.879	928
213.207	927
213.534	926
213.862	928
214.19	921
214.517	918
214.845	928
215.172	919
215.5	927
215.828	918
216.155	916
216.483	917
216.81	908
217.138	911
217.466	908
217.778	912
218.105	908
218.433	908
218.76	909
219.088	908
219.416	908
219.743	895
220.071	907
220.398	892
220.726	895
221.054	894
221.381	894
221.709	891
222.036	889
222.364	893
222.692	892
223.019	884
223.347	892
223.674	884
224.002	890
224.33	883
224.657	881
224.985	882
225.312	878
225.64	880
225.968	877
226.295	878
226.623	877
226.95	873
227.278	869
227.59	862
227.918	872
228.245	867
228.573	869
228.9	867
229.228	849
229.556	868
229.883	862
230.195	863
230.523	862
230.85	862
231.178	855
231.506	861
231.833	854
232.161	847
232.488	853
232.816	847
233.144	849
233.471	847
233.799	849
234.126	842
234.454	849
234.782	848
235.109	838
235.437	848
235.764	833
236.076	836
236.404	837
236.732	836
237.059	831
237.387	833
237.714	823
238.042	831
238.37	830
238.697	828
239.025	834
239.353	831
239.68	820
240.008	819
240.335	824
240.663	824
240.991	821
241.318	823
241.646	820
241.973	813
242.301	810
242.629	813
242.956	817
243.284	816
243.611	811
243.939	808
244.267	802
244.594	809
244.922	804
245.249	801
245.577	805
245.905	800
246.232	802
246.544	794
246.872	803
247.199	795
247.527	798
247.855	802
248.182	793
248.51	788
248.837	791
249.149	787
249.477	791
249.805	791
250.132	780
250.46	784
250.787	784
251.115	784
251.443	785
251.77	781
252.098	782
252.41	777
252.737	776
253.065	769
253.393	776
253.72	779
254.048	771
254.375	779
254.703	775
255.031	770
255.358	773
255.686	768
256.013	765
256.341	764
256.669	765
256.981	768
257.308	762
257.636	760
257.963	770
258.291	758
258.619	762
258.946	761
259.274	758
259.601	758
259.929	751
260.257	760
260.584	750
260.912	754
261.239	748
261.567	751
261.895	748
262.222	747
262.55	748
262.862	749
263.189	742
263.517	747
263.845	744
264.172	744
264.5	742
264.827	741
265.155	741
265.483	740
265.81	741
266.138	738
266.465	748
266.793	729
267.121	738
267.448	746
267.776	730
268.088	735
268.415	730
268.743	736
269.071	730
269.398	730
269.726	737
270.053	730
270.381	724
270.709	726
271.036	725
271.364	727
271.692	730
272.019	725
272.347	724
272.659	726
272.986	721
273.314	721
273.642	719
273.969	722
274.297	714
274.624	720
274.952	714
275.28	715
275.607	713
275.935	718
276.262	714
276.59	710
276.918	711
277.245	716
277.573	715
277.9	712
278.228	706
278.556	712
278.883	710
279.211	709
279.538	701
279.866	709
280.194	705
280.521	704
280.849	706
281.176	703
281.504	702
281.816	705
282.144	699
282.471	704
282.799	704
283.126	694
283.454	691
283.782	694
284.109	695
284.437	696
284.764	695
285.076	693
285.404	693
285.732	691
286.059	695
286.387	692
286.714	694
287.042	691
287.37	691
287.697	690
288.025	690
288.352	689
288.68	687
289.008	688
289.335	686
289.663	685
289.99	689
290.318	676
290.646	677
290.958	684
291.285	682
291.613	678
291.94	676
292.268	686
292.596	679
292.923	678
293.251	678
293.578	676
293.906	678
294.234	676
294.561	671
294.889	672
295.216	679
295.528	677
295.856	671
296.184	668
296.511	671
296.839	671
297.166	668
297.494	672
297.822	668
298.149	667
298.477	668
298.804	663
299.132	666
299.46	660
299.787	663
300.115	666
300.442	665
300.754	668
301.082	656
301.41	661
301.737	662
302.065	661
302.393	656
302.72	664
303.048	654
303.375	657
303.703	661
304.031	657
304.358	661
304.686	656
305.013	653
305.341	661
305.669	653
305.996	650
306.324	652
306.636	645
306.963	646
307.291	642
307.619	646
307.946	646
308.274	643
308.601	646
308.929	650
309.257	643
309.584	646
309.912	641
310.239	644
310.567	640
310.895	636
311.222	643
311.55	639
311.862	636
312.189	638
312.517	634
312.845	638
313.172	636
313.5	633
313.827	634
314.155	638
314.483	630
314.81	635
315.138	625
315.465	627
315.793	634
316.121	625
316.448	623
316.776	629
317.103	632
317.431	625
317.759	627
318.086	623
318.414	622
318.741	620
319.069	621
319.397	623
319.724	623
320.052	612
320.379	615
320.707	619
321.019	618
321.347	615
321.674	620
322.002	616
322.329	621
322.657	613
322.969	614
323.297	612
323.624	608
323.952	609
324.279	613
324.607	611
324.935	614
325.262	614
325.59	610
325.917	600
326.245	616
326.573	611
326.9	604
327.228	609
327.555	605
327.883	604
328.211	598
328.538	597
328.85	606
329.178	602
329.505	598
329.833	596
330.161	597
330.488	599
330.816	592
331.143	598
331.471	591
331.799	594
332.126	592
332.454	592
332.781	595
333.109	594
333.437	588
333.764	596
334.092	589
334.42	590
334.732	582
335.059	589
335.387	583
335.714	595
336.042	580
336.37	584
336.697	590
337.025	591
337.352	583
337.696	586
338.023	582
338.351	584
338.663	583
338.99	584
339.318	574
339.646	579
339.973	580
340.301	574
340.628	573
340.956	577
341.284	576
341.611	575
341.939	573
342.266	580
342.594	572
342.922	572
343.249	573
343.577	569
343.889	576
344.216	564
344.544	568
344.872	561
345.199	567
345.527	568
345.854	561
346.182	558
346.51	563
346.837	571
347.165	557
347.492	561
347.82	565
348.148	564
348.475	563
348.803	557
349.115	558
349.442	568
349.77	556
350.098	560
350.425	555
350.753	555
351.08	561
351.408	558
351.736	557
352.063	553
352.391	560
352.718	553
353.046	551
353.374	544
353.701	556
354.029	551
354.356	548
354.684	544
354.996	542
355.324	550
355.651	551
355.979	547
356.306	550
356.634	540
356.962	549
357.289	546
357.617	543
357.944	547
358.272	538
358.6	535
358.927	534
359.255	544
359.582	539
359.91	534
360.238	535
360.565	531
360.893	535
361.22	543
361.548	533
361.876	530
362.203	534
362.531	532
362.858	533
363.186	531
363.498	526
363.826	534
364.153	528
364.481	529
364.809	527
365.136	523
365.464	532
365.791	529
366.119	526
366.447	524
366.759	521
367.086	523
367.414	521
367.741	519
368.069	523
368.397	520
368.724	514
369.052	514
369.379	518
369.707	521
370.035	513
370.362	514
370.69	515
371.017	517
371.345	510
371.673	518
372	514
372.328	513
372.655	512
372.983	513
373.295	509
373.623	511
373.95	511
374.278	511
374.605	507
374.933	506
375.261	507
375.588	503
375.916	510
376.243	509
376.571	509
376.899	502
377.226	501
377.554	504
377.881	507
378.209	504
378.521	505
378.849	506
379.176	504
379.504	494
379.831	497
380.159	508
380.487	497
380.814	498
381.142	497
381.469	492
381.797	498
382.125	496
382.452	495
382.78	493
383.107	495
383.435	492
383.763	493
384.09	490
384.418	492
384.745	490
385.057	495
385.385	487
385.713	489
386.04	488
386.368	497
386.695	483
387.023	493
387.351	484
387.678	482
388.006	492
388.333	486
388.661	481
388.989	488
389.316	484
389.644	485
389.971	483
390.283	483
390.611	488
390.939	483
391.266	482
391.594	479
391.921	488
392.249	479
392.577	479
392.904	472
393.232	478
393.559	472
393.887	479
394.215	475
394.542	475
394.87	480
395.197	478
395.525	478
395.853	474
396.18	479
396.508	474
396.82	471
397.148	476
397.475	475
397.818	468
398.146	472
398.474	471
398.801	474
399.129	472
399.456	468
399.784	467
400.096	470
400.424	472
400.751	467
401.079	469
401.406	469
401.734	471
402.062	466
402.389	463
402.717	469
403.044	468
403.372	471
403.7	459
404.027	465
404.355	466
404.682	465
405.01	461
405.338	462
405.665	462
405.993	458
406.32	460
406.648	462
406.976	459
407.303	461
407.631	461
407.958	459
408.286	462
408.614	464
408.941	456
409.269	454
409.596	462
409.924	459
410.252	458
410.579	463
410.907	454
411.219	456
411.546	458
411.874	454
412.202	457
412.529	452
412.857	451
413.184	451
413.512	449
413.824	456
414.152	456
414.479	454
414.807	449
415.134	454
415.462	456
415.79	456
416.117	454
416.445	449
416.772	451
417.1	454
417.428	447
417.755	447
418.083	451
418.41	450
418.738	449
419.066	448
419.393	457
419.705	445
420.033	445
420.36	445
420.688	447
421.016	446
421.343	446
421.671	442
421.998	442
422.326	446
422.654	441
422.981	444
423.309	440
423.636	441
423.964	445
424.276	444
424.604	445
424.931	448
425.259	442
425.586	442
425.914	439
426.242	437
426.569	443
426.897	444
427.225	441
427.552	440
427.88	439
428.207	442
428.535	436
428.863	436
429.19	437
429.518	437
429.845	435
430.173	440
430.501	440
430.828	434
431.156	437
431.468	437
431.795	434
432.123	440
432.451	437
432.778	436
433.106	435
433.433	434
433.761	431
434.089	432
434.416	438
434.744	429
435.071	432
435.399	428
435.727	433
436.054	431
436.382	433
436.709	434
437.037	431
437.349	433
437.677	431
438.004	431
438.332	428
438.659	426
438.987	426
439.315	428
439.642	431
439.97	426
440.297	428
440.625	424
440.953	429
441.28	427
441.608	428
441.92	428
442.247	424
442.575	426
442.903	427
443.23	424
443.558	426
443.885	424
444.213	423
444.541	425
444.868	425
445.196	422
445.523	425
445.851	423
446.179	423
446.506	421
446.834	421
447.161	421
447.489	426
447.817	424
448.144	420
448.472	422
448.799	422
449.127	417
449.455	421
449.782	418
450.11	420
450.437	423
450.765	419
451.093	420
451.42	419
451.748	419
452.075	418
452.403	419
452.731	418
453.058	419
453.386	418
453.713	420
454.041	416
454.369	417
454.696	416
455.008	414
455.336	416
455.663	414
455.991	418
456.319	414
456.646	416
456.974	414
457.301	411
457.629	417
457.957	412
458.284	418
458.612	412
458.94	412
459.267	413
459.595	412
459.922	413
460.25	412
460.578	414
460.905	414
461.233	408
461.545	410
461.872	412
462.2	411
462.528	410
462.855	412
463.183	411
463.51	409
463.838	411
464.166	410
464.493	410
464.821	405
465.148	410
465.476	408
465.804	412
466.131	410
466.459	410
466.771	407
467.098	407
467.426	410
467.754	407
468.081	408
468.409	408
468.736	404
469.064	409
469.392	405
469.719	407
470.047	406
470.374	404
470.702	405
471.03	405
471.357	403
471.685	407
472.012	407
472.34	402
472.652	404
472.98	405
473.307	406
473.635	402
473.962	405
474.29	404
474.618	406
474.945	409
475.273	402
475.6	406
475.928	404
476.256	402
476.583	403
476.911	403
477.223	405
477.55	402
477.878	402
478.206	403
478.533	405
478.861	402
479.188	400
479.516	401
479.844	402
480.171	402
480.499	402
480.826	401
481.154	401
481.482	401
481.809	402
482.137	400
482.449	401
482.776	401
483.104	399
483.432	402
483.759	399
484.087	397
484.414	401
484.742	401
485.07	398
485.397	401
485.725	400
486.052	400
486.38	399
486.708	398
487.035	398
487.363	397
487.69	400
488.018	395
488.33	396
488.658	396
488.985	394
489.313	398
489.641	399
489.968	397
490.296	396
490.623	398
490.951	393
491.279	396
491.606	399
491.934	396
492.261	394
492.589	397
492.917	396
493.244	398
493.572	396
493.899	398
494.227	395
494.555	396
494.882	395
495.21	392
495.537	394
495.865	396
496.193	392
496.52	395
496.848	393
497.175	394
497.503	392
497.831	395
498.158	393
498.486	393
498.813	389
499.141	396
499.469	392
499.796	394
500.108	392
500.436	394
500.763	393
501.091	392
501.419	391
501.746	390
502.074	393
502.401	392
502.729	393
503.057	390
503.369	388
503.696	390
504.024	388
504.351	392
504.679	392
505.007	389
505.334	390
505.662	390
505.989	384
506.317	389
506.645	391
506.972	387
507.3	391
507.627	390
507.955	388
508.283	390
508.61	387
508.938	389
509.265	386
509.593	384
509.921	387
510.248	384
510.576	389
510.903	385
511.231	387
511.559	383
511.871	387
512.198	387
512.526	386
512.853	387
513.181	388
513.509	384
513.836	388
514.164	385
514.491	385
514.819	386
515.147	386
515.474	386
515.802	386
516.129	386
516.457	387
516.785	381
517.112	382
517.44	383
517.767	380
518.095	386
518.423	384
518.75	385
519.078	385
519.405	384
519.733	382
520.061	382
520.388	383
520.716	380
521.044	382
521.371	381
521.699	383
522.026	380
522.338	379
522.666	380
522.994	381
523.321	382
523.649	379
523.976	382
524.304	380
524.632	377
524.959	376
525.287	380
525.614	381
525.942	378
526.27	380
526.597	381
526.909	378
527.237	378
527.564	377
527.892	378
528.22	378
528.547	376
528.875	378
529.202	375
529.53	377
529.858	377
530.185	375
530.513	375
530.84	379
531.168	377
531.496	375
531.823	378
532.151	379
532.478	375
532.806	376
533.134	372
533.461	369
533.789	375
534.116	372
534.444	372
534.756	375
535.084	379
535.411	373
535.739	373
536.066	375
536.394	371
536.722	373
537.049	373
537.377	375
537.704	374
538.032	373
538.36	371
538.687	369
539.015	376
539.342	368
539.67	370
539.998	370
540.325	370
540.653	371
540.98	373
541.308	373
541.636	366
541.963	371
542.291	368
542.603	368
542.93	372
543.258	368
543.586	369
543.913	365
544.241	366
544.568	371
544.896	371
545.224	369
545.551	367
545.879	369
546.206	366
546.534	365
546.862	364
547.189	362
547.517	366
547.844	369
548.172	366
548.5	369
548.827	367
549.155	362
549.482	367
549.81	366
550.138	366
550.45	367
550.777	362
551.105	361
551.433	365
551.76	364
552.088	364
552.415	363
552.743	362
553.071	364
553.398	369
553.726	365
554.053	369
554.365	364
554.693	367
555.021	362
555.348	366
555.676	360
556.003	364
556.331	359
556.659	360
556.986	357
557.314	360
557.641	360
557.969	357
558.297	361
558.624	359
558.952	360
559.279	363
559.607	361
559.935	360
560.262	361
560.59	361
560.902	361
561.229	364
561.557	362
561.885	359
562.212	359
562.54	360
562.867	357
563.195	358
563.523	361
563.85	359
564.178	360
564.505	356
564.833	357
565.161	356
565.488	357
565.816	357
566.143	353
566.471	357
566.799	358
567.126	354
567.454	358
567.781	352
568.093	356
568.421	359
568.749	358
569.076	357
569.404	355
569.731	355
570.059	356
570.387	355
570.714	356
571.042	355
571.369	357
571.697	354
572.025	357
572.352	351
572.68	355
573.007	354
573.335	353
573.663	355
573.975	353
574.302	353
574.63	351
574.957	351
575.285	357
575.613	350
575.94	351
576.268	355
576.595	353
576.923	352
577.251	352
577.578	350
577.906	353
578.233	350
578.561	349
578.889	349
579.216	348
579.544	348
579.871	355
580.199	353
580.527	348
580.854	350
581.182	349
581.509	350
581.837	353
582.165	348
582.492	348
582.82	350
583.148	348
583.475	349
583.787	349
584.115	347
584.442	348
584.77	348
585.098	348
585.425	343
585.753	347
586.08	346
586.408	347
586.736	347
587.063	348
587.391	349
587.718	348
588.046	349
588.374	344
588.701	343
589.029	345
589.356	347
589.684	343
590.012	345
590.339	345
590.667	343
590.994	344
591.322	344
591.634	343
591.962	343
592.289	344
592.617	343
592.944	346
593.272	343
593.6	344
593.927	341
594.255	343
594.582	347
594.91	346
595.238	346
595.565	344
595.893	343
596.22	342
596.548	342
596.876	341
597.203	343
597.531	344
597.858	340
598.186	343
598.514	339
598.841	340
599.169	343
599.496	341
599.824	344
600.152	340
600.479	342
600.807	342
601.134	343
601.462	341
601.79	339
602.117	340
602.445	341
602.757	336
603.084	338
603.412	339
603.74	343
604.067	337
604.395	340
604.722	335
605.05	333
605.378	340
605.705	337
606.033	339
606.36	333
606.672	339
607	336
607.328	337
607.655	338
607.983	338
608.31	337
608.638	337
608.966	335
609.293	338
609.621	337
609.948	333
610.276	337
--	--
	--
	--
	--
