# Supplementary material for: X-ray-activated polymerization expanding the frontiers of deep-tissue hydrogel formation
Source: Nat Commun. 2024 Apr 15;15:3247. doi: 10.1038/s41467-024-47559-z (PMC11018743; doi:10.1038/s41467-024-47559-z)
Supplement: Supplementary file 4 — Source Data [file 41467_2024_47559_MOESM4_ESM.zip › Figure 3j-600s.xlsx]

## Sheet: Sheet1
10.967	9844
11.295	9691
11.607	9562
11.934	9454
12.246	9330
12.574	9203
12.886	9076
13.213	8991
13.525	8871
13.853	8775
14.165	8665
14.493	8574
14.805	8465
15.132	8408
15.444	8307
15.772	8215
16.099	8116
16.427	8014
16.739	7965
17.067	7898
17.394	7795
17.722	7724
18.049	7664
18.377	7584
18.705	7506
19.032	7430
19.36	7372
19.687	7294
19.999	7211
20.327	7167
20.655	7076
20.982	7044
21.31	6969
21.638	6894
21.965	6859
22.293	6804
22.62	6728
22.948	6688
23.26	6648
23.588	6567
23.915	6535
24.243	6481
24.57	6438
24.898	6404
25.226	6336
25.553	6285
25.881	6220
26.208	6193
26.536	6158
26.864	6105
27.176	6054
27.503	6014
27.831	5953
28.158	5926
28.486	5884
28.814	5838
29.141	5807
29.469	5762
29.796	5722
30.124	5662
30.452	5643
30.779	5606
31.107	5571
31.434	5536
31.746	5481
32.074	5459
32.402	5407
32.729	5397
33.057	5362
33.384	5292
33.712	5285
34.04	5258
34.367	5217
34.695	5206
35.007	5162
35.334	5125
35.662	5074
35.99	5044
36.317	5043
36.645	4996
36.972	4981
37.3	4935
37.628	4919
37.955	4865
38.283	4846
38.61	4821
38.938	4787
39.266	4743
39.593	4741
39.921	4714
40.233	4674
40.56	4655
40.888	4627
41.216	4603
41.543	4578
41.871	4563
42.198	4531
42.526	4491
42.838	4491
43.166	4462
43.493	4423
43.821	4401
44.148	4384
44.476	4364
44.804	4317
45.131	4321
45.459	4296
45.786	4271
46.114	4247
46.442	4236
46.769	4195
47.097	4184
47.424	4157
47.752	4163
48.08	4114
48.407	4108
48.719	4081
49.047	4070
49.374	4033
49.702	4017
50.03	4006
50.357	3984
50.685	3978
51.012	3952
51.34	3932
51.668	3916
51.995	3904
52.323	3870
52.635	3866
52.963	3854
53.29	3844
53.618	3808
53.945	3785
54.273	3779
54.601	3748
54.928	3730
55.256	3713
55.583	3712
55.911	3677
56.239	3651
56.551	3655
56.878	3629
57.206	3609
57.533	3605
57.861	3589
58.189	3579
58.516	3566
58.844	3557
59.171	3517
59.499	3530
59.811	3502
60.139	3476
60.466	3472
60.794	3465
61.121	3439
61.449	3420
61.777	3412
62.104	3397
62.432	3375
62.759	3363
63.071	3360
63.399	3336
63.727	3318
64.054	3303
64.382	3302
64.709	3288
65.037	3271
65.365	3262
65.692	3259
66.02	3240
66.332	3215
66.659	3201
66.987	3208
67.315	3172
67.642	3180
67.97	3164
68.297	3142
68.625	3131
68.953	3100
69.28	3093
69.592	3098
69.92	3080
70.247	3068
70.575	3064
70.903	3052
71.23	3041
71.558	3024
71.885	3000
72.213	3011
72.541	2996
72.868	2995
73.196	2976
73.508	2952
73.835	2964
74.163	2933
74.491	2921
74.818	2905
75.146	2898
75.473	2888
75.801	2906
76.129	2870
76.456	2849
76.768	2852
77.096	2846
77.423	2838
77.751	2827
78.079	2808
78.406	2801
78.734	2798
79.061	2790
79.389	2773
79.717	2760
80.044	2761
80.372	2747
80.684	2736
81.011	2723
81.339	2723
81.667	2713
81.994	2690
82.322	2688
82.649	2693
82.977	2684
83.305	2668
83.632	2649
83.96	2647
84.288	2648
84.615	2637
84.943	2624
85.27	2625
85.598	2624
85.926	2602
86.253	2594
86.565	2584
86.893	2568
87.22	2557
87.548	2538
87.876	2540
88.203	2564
88.515	2535
88.843	2527
89.17	2509
89.498	2508
89.826	2514
90.153	2485
90.481	2486
90.808	2467
91.136	2466
91.464	2470
91.776	2468
92.103	2457
92.431	2442
92.758	2435
93.086	2420
93.414	2418
93.741	2403
94.069	2414
94.396	2397
94.724	2386
95.052	2393
95.379	2381
95.691	2364
96.019	2362
96.346	2349
96.674	2365
97.002	2345
97.329	2343
97.657	2319
97.984	2339
98.312	2323
98.64	2314
98.967	2299
99.295	2297
99.622	2293
99.95	2291
100.278	2280
100.605	2269
100.917	2276
101.245	2264
101.572	2262
101.9	2252
102.228	2243
102.555	2244
102.883	2232
103.21	2222
103.538	2214
103.866	2203
104.193	2201
104.521	2195
104.833	2199
105.16	2175
105.488	2185
105.816	2179
106.143	2167
106.471	2151
106.798	2157
107.126	2150
107.454	2154
107.781	2132
108.093	2132
108.421	2144
108.748	2119
109.076	2127
109.404	2105
109.731	2099
110.059	2110
110.386	2094
110.714	2081
111.042	2092
111.369	2079
111.697	2075
112.024	2061
112.352	2052
112.68	2052
113.007	2047
113.335	2043
113.662	2044
113.99	2038
114.318	2018
114.63	2025
114.957	2015
115.285	2011
115.613	2007
115.94	1994
116.268	1990
116.58	2004
116.907	1981
117.235	1978
117.563	1967
117.89	1977
118.218	1966
118.545	1968
118.873	1951
119.201	1955
119.528	1945
119.856	1935
120.183	1948
120.511	1939
120.839	1939
121.151	1921
121.478	1902
121.806	1909
122.133	1914
122.461	1897
122.789	1896
123.116	1897
123.444	1886
123.771	1898
124.099	1883
124.427	1873
124.754	1872
125.066	1868
125.394	1862
125.721	1865
126.049	1838
126.377	1851
126.704	1849
127.032	1837
127.359	1830
127.687	1818
128.015	1819
128.327	1825
128.654	1824
128.982	1816
129.309	1811
129.637	1800
129.965	1798
130.292	1794
130.62	1790
130.947	1779
131.275	1779
131.603	1789
131.93	1775
132.242	1779
132.57	1770
132.897	1765
133.225	1758
133.553	1759
133.88	1751
134.208	1744
134.535	1735
134.863	1739
135.191	1729
135.518	1738
135.846	1731
136.173	1727
136.501	1719
136.813	1720
137.141	1709
137.468	1712
137.796	1712
138.123	1710
138.451	1694
138.779	1691
139.106	1696
139.434	1693
139.761	1685
140.089	1674
140.417	1680
140.744	1683
141.072	1670
141.399	1665
141.727	1659
142.055	1658
142.382	1654
142.694	1649
143.022	1642
143.349	1645
143.677	1641
143.989	1644
144.317	1631
144.644	1631
144.972	1628
145.299	1630
145.627	1608
145.955	1615
146.282	1606
146.61	1612
146.938	1601
147.265	1604
147.593	1593
147.92	1600
148.248	1587
148.56	1590
148.888	1582
149.215	1577
149.543	1582
149.87	1572
150.198	1564
150.526	1572
150.853	1577
151.181	1560
151.508	1557
151.836	1549
152.164	1562
152.476	1554
152.803	1542
153.131	1543
153.458	1548
153.786	1540
154.114	1536
154.441	1531
154.769	1522
155.096	1524
155.424	1506
155.736	1517
156.064	1517
156.391	1510
156.719	1497
157.046	1495
157.374	1494
157.702	1499
158.029	1492
158.357	1497
158.684	1484
159.012	1495
159.34	1482
159.667	1484
159.995	1470
160.322	1466
160.65	1457
160.978	1471
161.305	1458
161.633	1462
161.96	1458
162.288	1461
162.616	1452
162.928	1450
163.255	1456
163.583	1444
163.91	1440
164.238	1437
164.566	1440
164.893	1427
165.221	1434
165.548	1432
165.876	1424
166.204	1423
166.531	1416
166.859	1413
167.186	1408
167.498	1415
167.826	1418
168.154	1407
168.481	1399
168.809	1395
169.136	1397
169.464	1390
169.792	1393
170.119	1380
170.447	1385
170.774	1384
171.102	1380
171.43	1374
171.757	1374
172.085	1362
172.412	1378
172.74	1370
173.068	1362
173.395	1366
173.723	1359
174.05	1355
174.378	1361
174.706	1353
175.033	1343
175.345	1347
175.673	1351
175.985	1340
176.312	1341
176.64	1344
176.968	1341
177.295	1333
177.623	1330
177.951	1335
178.278	1322
178.606	1325
178.933	1322
179.261	1320
179.589	1319
179.916	1316
180.244	1310
180.571	1301
180.899	1314
181.227	1298
181.554	1302
181.866	1302
182.194	1303
182.521	1301
182.849	1299
183.177	1280
183.504	1290
183.832	1283
184.159	1285
184.487	1280
184.815	1277
185.127	1288
185.454	1278
185.782	1273
186.109	1270
186.437	1273
186.765	1267
187.092	1267
187.42	1264
187.747	1255
188.075	1263
188.403	1247
188.73	1255
189.058	1248
189.385	1245
189.697	1251
190.025	1242
190.353	1248
190.68	1243
191.008	1246
191.335	1234
191.663	1239
191.991	1236
192.318	1227
192.646	1226
192.973	1218
193.301	1234
193.629	1224
193.956	1224
194.268	1222
194.596	1213
194.923	1212
195.251	1212
195.579	1198
195.906	1205
196.234	1206
196.561	1212
196.889	1203
197.217	1199
197.544	1197
197.872	1208
198.199	1196
198.527	1199
198.839	1191
199.167	1182
199.494	1178
199.822	1187
200.149	1180
200.477	1183
200.805	1181
201.132	1186
201.46	1171
201.787	1176
202.115	1173
202.443	1175
202.77	1169
203.098	1164
203.425	1169
203.753	1165
204.081	1159
204.408	1166
204.736	1158
205.063	1162
205.391	1150
205.719	1154
206.046	1153
206.374	1157
206.686	1139
207.013	1136
207.341	1149
207.669	1142
207.996	1141
208.324	1132
208.652	1128
208.979	1139
209.291	1130
209.619	1127
209.946	1129
210.274	1129
210.602	1133
210.929	1124
211.257	1118
211.584	1122
211.912	1121
212.24	1116
212.552	1117
212.879	1113
213.207	1113
213.534	1104
213.862	1113
214.19	1107
214.517	1109
214.845	1100
215.172	1096
215.5	1103
215.828	1099
216.155	1096
216.483	1096
216.81	1101
217.138	1090
217.466	1093
217.778	1100
218.105	1088
218.433	1089
218.76	1083
219.088	1075
219.416	1084
219.743	1072
220.071	1073
220.398	1079
220.726	1078
221.054	1070
221.381	1071
221.709	1073
222.036	1068
222.364	1068
222.692	1061
223.019	1065
223.347	1052
223.674	1054
224.002	1057
224.33	1057
224.657	1054
224.985	1056
225.312	1057
225.64	1052
225.968	1045
226.295	1045
226.623	1052
226.95	1043
227.278	1042
227.59	1039
227.918	1039
228.245	1036
228.573	1032
228.9	1028
229.228	1028
229.556	1031
229.883	1032
230.195	1026
230.523	1027
230.85	1023
231.178	1029
231.506	1021
231.833	1023
232.161	1019
232.488	1025
232.816	1023
233.144	1010
233.471	1013
233.799	1019
234.126	1010
234.454	1015
234.782	1003
235.109	1002
235.437	1003
235.764	1009
236.076	1005
236.404	1004
236.732	1000
237.059	995
237.387	993
237.714	999
238.042	987
238.37	996
238.697	993
239.025	993
239.353	989
239.68	991
240.008	991
240.335	985
240.663	986
240.991	978
241.318	978
241.646	988
241.973	986
242.301	987
242.629	974
242.956	976
243.284	969
243.611	975
243.939	968
244.267	970
244.594	956
244.922	967
245.249	962
245.577	957
245.905	964
246.232	961
246.544	960
246.872	957
247.199	961
247.527	953
247.855	954
248.182	954
248.51	953
248.837	953
249.149	947
249.477	944
249.805	946
250.132	948
250.46	942
250.787	940
251.115	934
251.443	929
251.77	940
252.098	932
252.41	931
252.737	938
253.065	930
253.393	919
253.72	934
254.048	932
254.375	927
254.703	923
255.031	917
255.358	922
255.686	917
256.013	921
256.341	915
256.669	920
256.981	919
257.308	913
257.636	906
257.963	920
258.291	909
258.619	911
258.946	907
259.274	905
259.601	904
259.929	904
260.257	904
260.584	905
260.912	903
261.239	893
261.567	904
261.895	900
262.222	901
262.55	899
262.862	893
263.189	891
263.517	893
263.845	890
264.172	890
264.5	887
264.827	880
265.155	885
265.483	880
265.81	886
266.138	882
266.465	881
266.793	882
267.121	884
267.448	880
267.776	875
268.088	877
268.415	874
268.743	877
269.071	869
269.398	877
269.726	869
270.053	863
270.381	863
270.709	866
271.036	867
271.364	869
271.692	871
272.019	865
272.347	865
272.659	858
272.986	858
273.314	856
273.642	858
273.969	844
274.297	858
274.624	850
274.952	859
275.28	855
275.607	850
275.935	848
276.262	847
276.59	842
276.918	850
277.245	852
277.573	839
277.9	842
278.228	835
278.556	835
278.883	839
279.211	843
279.538	843
279.866	841
280.194	828
280.521	830
280.849	831
281.176	824
281.504	835
281.816	823
282.144	826
282.471	827
282.799	825
283.126	823
283.454	824
283.782	820
284.109	816
284.437	822
284.764	815
285.076	818
285.404	815
285.732	803
286.059	814
286.387	805
286.714	814
287.042	815
287.37	809
287.697	804
288.025	798
288.352	808
288.68	809
289.008	798
289.335	804
289.663	797
289.99	806
290.318	801
290.646	796
290.958	796
291.285	797
291.613	800
291.94	793
292.268	797
292.596	794
292.923	795
293.251	796
293.578	793
293.906	793
294.234	795
294.561	796
294.889	794
295.216	783
295.528	787
295.856	786
296.184	783
296.511	778
296.839	783
297.166	780
297.494	783
297.822	779
298.149	783
298.477	772
298.804	775
299.132	774
299.46	771
299.787	766
300.115	768
300.442	772
300.754	762
301.082	770
301.41	773
301.737	769
302.065	765
302.393	766
302.72	758
303.048	765
303.375	755
303.703	761
304.031	763
304.358	766
304.686	761
305.013	759
305.341	757
305.669	755
305.996	755
306.324	754
306.636	756
306.963	756
307.291	752
307.619	753
307.946	748
308.274	747
308.601	746
308.929	748
309.257	747
309.584	750
309.912	740
310.239	743
310.567	744
310.895	747
311.222	742
311.55	743
311.862	743
312.189	736
312.517	742
312.845	737
313.172	738
313.5	740
313.827	730
314.155	731
314.483	735
314.81	732
315.138	736
315.465	735
315.793	732
316.121	733
316.448	733
316.776	730
317.103	736
317.431	731
317.759	728
318.086	732
318.414	725
318.741	727
319.069	721
319.397	719
319.724	728
320.052	720
320.379	728
320.707	720
321.019	715
321.347	722
321.674	720
322.002	721
322.329	720
322.657	716
322.969	712
323.297	715
323.624	716
323.952	716
324.279	717
324.607	718
324.935	716
325.262	716
325.59	716
325.917	710
326.245	704
326.573	711
326.9	715
327.228	713
327.555	711
327.883	702
328.211	710
328.538	705
328.85	706
329.178	698
329.505	706
329.833	701
330.161	704
330.488	705
330.816	708
331.143	700
331.471	709
331.799	703
332.126	695
332.454	697
332.781	695
333.109	699
333.437	698
333.764	702
334.092	691
334.42	690
334.732	692
335.059	695
335.387	689
335.714	694
336.042	696
336.37	691
336.697	687
337.025	688
337.352	693
337.696	690
338.023	681
338.351	687
338.663	683
338.99	689
339.318	683
339.646	689
339.973	678
340.301	681
340.628	680
340.956	680
341.284	676
341.611	677
341.939	678
342.266	683
342.594	677
342.922	673
343.249	671
343.577	675
343.889	679
344.216	676
344.544	671
344.872	671
345.199	678
345.527	667
345.854	672
346.182	671
346.51	675
346.837	667
347.165	667
347.492	670
347.82	667
348.148	669
348.475	673
348.803	663
349.115	661
349.442	662
349.77	659
350.098	667
350.425	650
350.753	658
351.08	659
351.408	662
351.736	661
352.063	656
352.391	660
352.718	662
353.046	656
353.374	661
353.701	654
354.029	654
354.356	653
354.684	653
354.996	655
355.324	653
355.651	649
355.979	654
356.306	657
356.634	652
356.962	657
357.289	651
357.617	648
357.944	642
358.272	648
358.6	650
358.927	647
359.255	651
359.582	645
359.91	644
360.238	640
360.565	644
360.893	635
361.22	646
361.548	646
361.876	644
362.203	642
362.531	637
362.858	633
363.186	638
363.498	638
363.826	634
364.153	632
364.481	636
364.809	636
365.136	631
365.464	638
365.791	633
366.119	631
366.447	631
366.759	634
367.086	629
367.414	632
367.741	626
368.069	629
368.397	626
368.724	633
369.052	627
369.379	620
369.707	620
370.035	623
370.362	617
370.69	627
371.017	623
371.345	621
371.673	625
372	613
372.328	616
372.655	616
372.983	620
373.295	619
373.623	619
373.95	618
374.278	618
374.605	615
374.933	619
375.261	614
375.588	606
375.916	609
376.243	615
376.571	611
376.899	611
377.226	617
377.554	611
377.881	611
378.209	614
378.521	610
378.849	607
379.176	604
379.504	601
379.831	601
380.159	595
380.487	600
380.814	604
381.142	600
381.469	607
381.797	601
382.125	605
382.452	601
382.78	599
383.107	595
383.435	596
383.763	598
384.09	594
384.418	600
384.745	600
385.057	597
385.385	597
385.713	587
386.04	589
386.368	595
386.695	592
387.023	593
387.351	591
387.678	589
388.006	586
388.333	587
388.661	594
388.989	591
389.316	585
389.644	584
389.971	587
390.283	585
390.611	588
390.939	583
391.266	584
391.594	589
391.921	582
392.249	585
392.577	578
392.904	587
393.232	567
393.559	571
393.887	585
394.215	580
394.542	579
394.87	575
395.197	572
395.525	575
395.853	571
396.18	576
396.508	566
396.82	571
397.148	567
397.475	571
397.818	568
398.146	566
398.474	562
398.801	571
399.129	574
399.456	572
399.784	572
400.096	566
400.424	566
400.751	566
401.079	568
401.406	563
401.734	565
402.062	565
402.389	560
402.717	565
403.044	558
403.372	554
403.7	561
404.027	554
404.355	553
404.682	557
405.01	555
405.338	560
405.665	547
405.993	558
406.32	560
406.648	552
406.976	557
407.303	556
407.631	549
407.958	549
408.286	552
408.614	553
408.941	548
409.269	548
409.596	550
409.924	544
410.252	542
410.579	545
410.907	545
411.219	545
411.546	545
411.874	542
412.202	551
412.529	545
412.857	541
413.184	542
413.512	545
413.824	532
414.152	538
414.479	537
414.807	536
415.134	533
415.462	537
415.79	534
416.117	537
416.445	539
416.772	536
417.1	535
417.428	534
417.755	533
418.083	538
418.41	538
418.738	529
419.066	534
419.393	530
419.705	532
420.033	536
420.36	526
420.688	531
421.016	527
421.343	525
421.671	533
421.998	534
422.326	523
422.654	525
422.981	525
423.309	520
423.636	522
423.964	517
424.276	522
424.604	529
424.931	523
425.259	522
425.586	522
425.914	511
426.242	519
426.569	519
426.897	518
427.225	518
427.552	517
427.88	510
428.207	515
428.535	514
428.863	508
429.19	513
429.518	506
429.845	519
430.173	518
430.501	510
430.828	506
431.156	505
431.468	507
431.795	512
432.123	510
432.451	505
432.778	509
433.106	507
433.433	509
433.761	505
434.089	503
434.416	505
434.744	506
435.071	505
435.399	506
435.727	500
436.054	503
436.382	501
436.709	500
437.037	508
437.349	497
437.677	505
438.004	496
438.332	501
438.659	500
438.987	495
439.315	499
439.642	493
439.97	494
440.297	494
440.625	493
440.953	494
441.28	493
441.608	496
441.92	492
442.247	489
442.575	500
442.903	492
443.23	494
443.558	494
443.885	491
444.213	491
444.541	495
444.868	493
445.196	494
445.523	488
445.851	484
446.179	489
446.506	487
446.834	489
447.161	487
447.489	482
447.817	482
448.144	484
448.472	490
448.799	488
449.127	486
449.455	480
449.782	487
450.11	475
450.437	484
450.765	478
451.093	477
451.42	473
451.748	490
452.075	481
452.403	480
452.731	473
453.058	479
453.386	478
453.713	475
454.041	480
454.369	473
454.696	478
455.008	475
455.336	467
455.663	472
455.991	477
456.319	476
456.646	468
456.974	476
457.301	468
457.629	464
457.957	472
458.284	474
458.612	473
458.94	466
459.267	466
459.595	473
459.922	469
460.25	475
460.578	470
460.905	470
461.233	467
461.545	467
461.872	468
462.2	465
462.528	462
462.855	465
463.183	466
463.51	462
463.838	465
464.166	459
464.493	460
464.821	458
465.148	466
465.476	462
465.804	459
466.131	458
466.459	462
466.771	462
467.098	459
467.426	456
467.754	459
468.081	461
468.409	463
468.736	462
469.064	462
469.392	457
469.719	459
470.047	456
470.374	458
470.702	454
471.03	459
471.357	460
471.685	458
472.012	458
472.34	453
472.652	453
472.98	456
473.307	458
473.635	458
473.962	456
474.29	452
474.618	456
474.945	447
475.273	452
475.6	448
475.928	451
476.256	455
476.583	447
476.911	450
477.223	451
477.55	448
477.878	448
478.206	446
478.533	444
478.861	450
479.188	449
479.516	455
479.844	449
480.171	446
480.499	445
480.826	449
481.154	446
481.482	446
481.809	447
482.137	445
482.449	446
482.776	447
483.104	444
483.432	442
483.759	443
484.087	446
484.414	442
484.742	442
485.07	444
485.397	437
485.725	442
486.052	439
486.38	445
486.708	439
487.035	440
487.363	437
487.69	439
488.018	434
488.33	439
488.658	436
488.985	437
489.313	440
489.641	441
489.968	439
490.296	436
490.623	436
490.951	438
491.279	441
491.606	433
491.934	436
492.261	435
492.589	437
492.917	436
493.244	436
493.572	436
493.899	435
494.227	439
494.555	435
494.882	430
495.21	432
495.537	433
495.865	437
496.193	433
496.52	432
496.848	429
497.175	430
497.503	431
497.831	433
498.158	429
498.486	434
498.813	428
499.141	431
499.469	434
499.796	431
500.108	430
500.436	427
500.763	428
501.091	432
501.419	425
501.746	429
502.074	430
502.401	431
502.729	427
503.057	429
503.369	428
503.696	429
504.024	428
504.351	428
504.679	427
505.007	425
505.334	423
505.662	422
505.989	423
506.317	421
506.645	421
506.972	426
507.3	426
507.627	427
507.955	423
508.283	422
508.61	420
508.938	425
509.265	425
509.593	422
509.921	420
510.248	422
510.576	421
510.903	420
511.231	420
511.559	425
511.871	421
512.198	422
512.526	422
512.853	420
513.181	423
513.509	420
513.836	423
514.164	419
514.491	416
514.819	421
515.147	418
515.474	414
515.802	421
516.129	415
516.457	416
516.785	420
517.112	416
517.44	418
517.767	416
518.095	415
518.423	418
518.75	416
519.078	417
519.405	413
519.733	418
520.061	412
520.388	413
520.716	414
521.044	417
521.371	416
521.699	414
522.026	417
522.338	414
522.666	413
522.994	413
523.321	411
523.649	411
523.976	414
524.304	412
524.632	411
524.959	414
525.287	410
525.614	414
525.942	411
526.27	412
526.597	411
526.909	415
527.237	411
527.564	414
527.892	412
528.22	410
528.547	411
528.875	414
529.202	409
529.53	408
529.858	411
530.185	405
530.513	411
530.84	408
531.168	405
531.496	406
531.823	410
532.151	408
532.478	407
532.806	408
533.134	409
533.461	407
533.789	407
534.116	410
534.444	408
534.756	404
535.084	408
535.411	402
535.739	405
536.066	409
536.394	407
536.722	405
537.049	404
537.377	408
537.704	406
538.032	406
538.36	408
538.687	405
539.015	408
539.342	402
539.67	404
539.998	403
540.325	405
540.653	402
540.98	401
541.308	402
541.636	403
541.963	403
542.291	403
542.603	404
542.93	402
543.258	401
543.586	402
543.913	404
544.241	402
544.568	401
544.896	398
545.224	403
545.551	404
545.879	401
546.206	402
546.534	401
546.862	402
547.189	404
547.517	400
547.844	399
548.172	401
548.5	397
548.827	397
549.155	400
549.482	399
549.81	401
550.138	399
550.45	398
550.777	399
551.105	397
551.433	398
551.76	400
552.088	397
552.415	400
552.743	398
553.071	398
553.398	401
553.726	397
554.053	399
554.365	399
554.693	398
555.021	397
555.348	398
555.676	398
556.003	399
556.331	397
556.659	396
556.986	399
557.314	396
557.641	395
557.969	396
558.297	397
558.624	398
558.952	393
559.279	396
559.607	395
559.935	397
560.262	399
560.59	399
560.902	397
561.229	397
561.557	393
561.885	393
562.212	395
562.54	397
562.867	396
563.195	395
563.523	393
563.85	394
564.178	393
564.505	394
564.833	394
565.161	391
565.488	394
565.816	393
566.143	390
566.471	394
566.799	393
567.126	395
567.454	395
567.781	389
568.093	395
568.421	389
568.749	391
569.076	392
569.404	392
569.731	392
570.059	393
570.387	390
570.714	388
571.042	391
571.369	392
571.697	389
572.025	388
572.352	392
572.68	390
573.007	390
573.335	389
573.663	395
573.975	390
574.302	391
574.63	390
574.957	390
575.285	389
575.613	387
575.94	390
576.268	391
576.595	393
576.923	390
577.251	389
577.578	390
577.906	389
578.233	386
578.561	393
578.889	386
579.216	389
579.544	391
579.871	389
580.199	389
580.527	387
580.854	385
581.182	387
581.509	386
581.837	388
582.165	387
582.492	384
582.82	384
583.148	386
583.475	385
583.787	388
584.115	385
584.442	387
584.77	385
585.098	387
585.425	382
585.753	386
586.08	382
586.408	385
586.736	384
587.063	382
587.391	387
587.718	385
588.046	385
588.374	383
588.701	384
589.029	385
589.356	383
589.684	379
590.012	382
590.339	381
590.667	385
590.994	382
591.322	381
591.634	383
591.962	381
592.289	382
592.617	382
592.944	380
593.272	378
593.6	377
593.927	382
594.255	381
594.582	378
594.91	381
595.238	381
595.565	376
595.893	375
596.22	379
596.548	377
596.876	379
597.203	380
597.531	379
597.858	378
598.186	376
598.514	377
598.841	377
599.169	375
599.496	376
599.824	379
600.152	377
600.479	376
600.807	376
601.134	375
601.462	378
601.79	373
602.117	375
602.445	378
602.757	373
603.084	377
603.412	381
603.74	373
604.067	374
604.395	375
604.722	370
605.05	375
605.378	374
605.705	371
606.033	373
606.36	374
606.672	369
607	370
607.328	373
607.655	372
607.983	374
608.31	367
608.638	372
608.966	370
609.293	373
609.621	371
609.948	373
610.276	368
--	--
	--
	--
	--
