# Supplementary material for: X-ray-activated polymerization expanding the frontiers of deep-tissue hydrogel formation
Source: Nat Commun. 2024 Apr 15;15:3247. doi: 10.1038/s41467-024-47559-z (PMC11018743; doi:10.1038/s41467-024-47559-z)
Supplement: Supplementary file 4 — Source Data [file 41467_2024_47559_MOESM4_ESM.zip › Figure 5a.xlsx]

## Sheet: Sheet1
concentration(μg/mL)	10	50	100	500	1000	10	50	100	500	1000	10	50	100	500	1000	10	50	100	500	1000	LED
time	24h	24h	24h	24h	24h	48h	48h	48h	48h	48h	168h	168h	168h	168h	168h	168h+X-ray	168h+X-ray	168h+X-ray	168h+X-ray	168h+X-ray	LED
cell viability (%) n=3	109.546	104.417	100.575	104.646	106.865	104.432	104.007	104.202	104.158	102.288	102.173	103.457	102.719	100.232	101.319	105.205	105.702	102.138	100.26	103.519	101.177
	102.415	100.716	96.4487	103.697	92.4312	101.77	98.4532	100.41	99.2661	99.2805	98.9205	103.204	99.9932	98.7975	99.0298	97.2255	97.946	100.577	97.4602	97.5803	98.355
	90.8783	92.8892	92.8892	103.668	89.0257	99.1654	98.1798	97.856	96.4459	96.8632	96.5155	99.9795	99.7677	97.8342	95.8255	94.8513	97.4111	93.8525	96.4668	95.5335	95.6364
