# Supplementary material for: X-ray-activated polymerization expanding the frontiers of deep-tissue hydrogel formation
Source: Nat Commun. 2024 Apr 15;15:3247. doi: 10.1038/s41467-024-47559-z (PMC11018743; doi:10.1038/s41467-024-47559-z)
Supplement: Supplementary file 4 — Source Data [file 41467_2024_47559_MOESM4_ESM.zip › Figure 5f-G'.xlsx]

## Sheet: Sheet1
238.9	4124
189.7	3682
150.7	3361
119.7	3165
95.09	3053
75.54	2968
60	2925
47.66	2864
37.86	2829
30.07	2804
23.89	2778
18.97	2751
15.07	2696
11.97	2658
9.509	2635
7.554	2604
6	2576
4.766	2546
3.786	2514
3.007	2481
2.389	2451
1.897	2417
1.507	2382
1.197	2352
1	2331
