# Supplementary material for: X-ray-activated polymerization expanding the frontiers of deep-tissue hydrogel formation
Source: Nat Commun. 2024 Apr 15;15:3247. doi: 10.1038/s41467-024-47559-z (PMC11018743; doi:10.1038/s41467-024-47559-z)
Supplement: Supplementary file 4 — Source Data [file 41467_2024_47559_MOESM4_ESM.zip › Figure 5f-G''.xlsx]

## Sheet: Sheet1
238.9	805.3
189.7	654.9
150.7	594.5
119.7	569.2
95.09	559.5
75.54	562.3
60	562.2
47.66	574.1
37.86	574.4
30.07	572.1
23.89	571.8
18.97	574.5
15.07	626
11.97	593.9
9.509	589
7.554	590.4
6	592
4.766	593.9
3.786	592.8
3.007	595.7
2.389	592.8
1.897	588.5
1.507	585.2
1.197	580.5
1	590.1
