# Supplementary material for: X-ray-activated polymerization expanding the frontiers of deep-tissue hydrogel formation
Source: Nat Commun. 2024 Apr 15;15:3247. doi: 10.1038/s41467-024-47559-z (PMC11018743; doi:10.1038/s41467-024-47559-z)
Supplement: Supplementary file 4 — Source Data [file 41467_2024_47559_MOESM4_ESM.zip › Figure 6e-G''.xlsx]

## Sheet: Sheet1
1.259	0.8125
1.585	1.138
1.995	1.111
2.512	0.85
3.162	1.113
3.981	1.427
5.012	1.493
6.31	1.628
7.943	1.811
10	2.148
12.59	2.86
15.85	2.707
19.95	2.85
25.12	3.433
31.62	3.561
39.81	4.502
50.12	5.609
63.1	7.448
79.43	11.22
100	17.78
