# Supplementary material for: X-ray-activated polymerization expanding the frontiers of deep-tissue hydrogel formation
Source: Nat Commun. 2024 Apr 15;15:3247. doi: 10.1038/s41467-024-47559-z (PMC11018743; doi:10.1038/s41467-024-47559-z)
Supplement: Supplementary file 4 — Source Data [file 41467_2024_47559_MOESM4_ESM.zip › Figure 6e-G‘.xlsx]

## Sheet: Sheet1
1.259	12.5
1.585	12.5
1.995	12.74
2.512	12.99
3.162	13.13
3.981	13.51
5.012	13.74
6.31	14.4
7.943	15.2
10	16.35
12.59	18.72
15.85	21
19.95	25.11
25.12	31.53
31.62	41.86
39.81	56.48
50.12	79.14
63.1	112.2
79.43	154.6
100	205.7
