# Supplementary material for: X-ray-activated polymerization expanding the frontiers of deep-tissue hydrogel formation
Source: Nat Commun. 2024 Apr 15;15:3247. doi: 10.1038/s41467-024-47559-z (PMC11018743; doi:10.1038/s41467-024-47559-z)
Supplement: Supplementary file 4 — Source Data [file 41467_2024_47559_MOESM4_ESM.zip › Supplementary Figure 3a.xlsx]

## Sheet: HNTs-EDTA
-364.441	-8651350
-363.955	-8399230
-363.47	-8203250
-362.985	-8131890
-362.499	-8462230
-362.014	-9325830
-361.529	-10576400
-361.043	-11859100
-360.558	-12698200
-360.073	-12653200
-359.587	-11623500
-359.102	-10019600
-358.617	-8426530
-358.132	-6977260
-357.646	-5197560
-357.161	-2661260
-356.676	247656
-356.19	2449830
-355.705	3149080
-355.22	2584410
-354.734	1704430
-354.249	1183980
-353.764	904090
-353.278	345993
-352.793	-729207
-352.308	-2096810
-351.823	-3402750
-351.337	-4477930
-350.852	-5331590
-350.367	-6004760
-349.881	-6508540
-349.396	-6810420
-348.911	-6790450
-348.425	-6270300
-347.94	-5193930
-347.455	-3768840
-346.969	-2330640
-346.484	-1044670
-345.999	187655
-345.514	1517950
-345.028	2959750
-344.543	4473910
-344.058	6113140
-343.572	7876550
-343.087	9402510
-342.602	10009800
-342.116	9224170
-341.631	7235060
-341.146	4713460
-340.66	2196650
-340.175	-209885
-339.69	-2504170
-339.204	-4362520
-338.719	-5252860
-338.234	-4972140
-337.749	-3914040
-337.263	-2709530
-336.778	-1648830
-336.293	-513638
-335.807	1050800
-335.322	3030050
-334.837	4845860
-334.351	5612290
-333.866	4696940
-333.381	2246970
-332.895	-752461
-332.41	-3086630
-331.925	-4189890
-331.44	-4502940
-330.954	-4938780
-330.469	-6011350
-329.984	-7520850
-329.498	-8981110
-329.013	-10111800
-328.528	-10818500
-328.042	-10927300
-327.557	-10270700
-327.072	-9061360
-326.586	-7882520
-326.101	-7095410
-325.616	-6404280
-325.131	-5284850
-324.645	-3826240
-324.16	-2834450
-323.675	-2910070
-323.189	-3603880
-322.704	-3773000
-322.219	-2784210
-321.733	-1152390
-321.248	64222
-320.763	278059
-320.277	-353753
-319.792	-1416840
-319.307	-2611050
-318.822	-3606110
-318.336	-3925380
-317.851	-3330410
-317.366	-2249350
-316.88	-1499220
-316.395	-1444440
-315.91	-1568070
-315.424	-984423
-314.939	719884
-314.454	3227620
-313.968	5885200
-313.483	8108230
-312.998	9474680
-312.513	9816760
-312.027	9486510
-311.542	9349210
-311.057	10136600
-310.571	11696400
-310.086	13086000
-309.601	13557900
-309.115	13335500
-308.63	13274400
-308.145	13867900
-307.659	14791400
-307.174	15360800
-306.689	15124300
-306.204	13895300
-305.718	11543400
-305.233	8176700
-304.748	4500730
-304.262	1560960
-303.777	-144950
-303.292	-1115550
-302.806	-2135720
-302.321	-3224000
-301.836	-3636300
-301.35	-2959770
-300.865	-1789790
-300.38	-981134
-299.895	-460773
-299.409	662986
-298.924	2648640
-298.439	4224040
-297.953	3637210
-297.468	595523
-296.983	-3206840
-296.497	-5641000
-296.012	-5993510
-295.527	-5123600
-295.041	-4075950
-294.556	-2988590
-294.071	-1424920
-293.586	623370
-293.1	2411080
-292.615	3014960
-292.13	1960610
-291.644	-677579
-291.159	-4428590
-290.674	-8459550
-290.188	-11690900
-289.703	-13280300
-289.218	-13131100
-288.732	-11777000
-288.247	-9684010
-287.762	-6815850
-287.276	-3032160
-286.791	1200340
-286.306	4753240
-285.821	6602610
-285.335	6590340
-284.85	5433190
-284.365	4141210
-283.879	3500070
-283.394	3882350
-282.909	5179680
-282.423	6787960
-281.938	7892910
-281.453	8052210
-280.967	7519370
-280.482	6852270
-279.997	6201340
-279.512	5166840
-279.026	3450640
-278.541	1472780
-278.056	96497
-277.57	-274901
-277.085	-126926
-276.6	-234413
-276.114	-733050
-275.629	-952412
-275.144	-190317
-274.658	1451000
-274.173	3050890
-273.688	3655070
-273.203	3093660
-272.717	2136990
-272.232	1895670
-271.747	2928860
-271.261	4743100
-270.776	6146330
-270.291	6277190
-269.805	5446990
-269.32	4935690
-268.835	5824480
-268.349	7972860
-267.864	10168100
-267.379	11253100
-266.894	11034300
-266.408	10140000
-265.923	9234190
-265.438	8567380
-264.952	8169960
-264.467	8113050
-263.982	8342820
-263.496	8397040
-263.011	7609880
-262.526	5762010
-262.04	3451590
-261.555	1702290
-261.07	1178860
-260.585	1767320
-260.099	2800100
-259.614	3559640
-259.129	3606730
-258.643	2831450
-258.158	1351890
-257.673	-655128
-257.187	-3128830
-256.702	-6162400
-256.217	-9831900
-255.731	-14000100
-255.246	-18341400
-254.761	-22520800
-254.276	-26209100
-253.79	-28883800
-253.305	-29823200
-252.82	-28595200
-252.334	-25625700
-251.849	-22082200
-251.364	-18987600
-250.878	-16460200
-250.393	-13953900
-249.908	-11210300
-249.422	-8754510
-248.937	-7309390
-248.452	-6853400
-247.967	-6500680
-247.481	-5395180
-246.996	-3608300
-246.511	-2055140
-246.025	-1567260
-245.54	-2101650
-245.055	-2774390
-244.569	-2531030
-244.084	-821674
-243.599	2120140
-243.113	5411730
-242.628	7940130
-242.143	8904800
-241.658	8226460
-241.172	6543940
-240.687	4764230
-240.202	3473150
-239.716	2614860
-239.231	1628710
-238.746	-73324
-238.26	-2588360
-237.775	-5294550
-237.29	-7118440
-236.804	-7191530
-236.319	-5451220
-235.834	-2718560
-235.348	-193089
-234.863	1233790
-234.378	1392270
-233.893	836001
-233.407	537237
-232.922	1377200
-232.437	3572850
-231.951	6410220
-231.466	8666540
-230.981	9544520
-230.495	9296830
-230.01	8890130
-229.525	9062950
-229.039	9804860
-228.554	10718600
-228.069	11607300
-227.584	12443400
-227.098	12884500
-226.613	12268700
-226.128	10384700
-225.642	8084600
-225.157	6765500
-224.672	7118760
-224.186	8562780
-223.701	9998700
-223.216	10913100
-222.73	11505300
-222.245	11878000
-221.76	11552600
-221.275	10044500
-220.789	7723480
-220.304	5748540
-219.819	5040560
-219.333	5441760
-218.848	5920330
-218.363	5449100
-217.877	3646080
-217.392	855354
-216.907	-2023640
-216.421	-3805870
-215.936	-3589020
-215.451	-1493090
-214.966	1176470
-214.48	2848690
-213.995	3020890
-213.51	2645030
-213.024	3071410
-212.539	4618340
-212.054	6255960
-211.568	6655790
-211.083	5425100
-210.598	3313760
-210.112	1403020
-209.627	256478
-209.142	-222342
-208.657	-376961
-208.171	-438671
-207.686	-528401
-207.201	-831596
-206.715	-1633760
-206.23	-3140180
-205.745	-5254130
-205.259	-7532370
-204.774	-9387310
-204.289	-10393000
-203.803	-10453100
-203.318	-9723050
-202.833	-8437150
-202.348	-6873620
-201.862	-5463190
-201.377	-4787800
-200.892	-5306020
-200.406	-7013600
-199.921	-9413420
-199.436	-11863700
-198.95	-13955600
-198.465	-15569800
-197.98	-16665800
-197.494	-17130100
-197.009	-16840100
-196.524	-15779900
-196.039	-14025600
-195.553	-11659300
-195.068	-8777590
-194.583	-5575950
-194.097	-2341920
-193.612	677738
-193.127	3347440
-192.641	5513790
-192.156	6829010
-191.671	6805520
-191.185	5143440
-190.7	2054830
-190.215	-1711350
-189.73	-5161610
-189.244	-7439540
-188.759	-8071580
-188.274	-7016960
-187.788	-4591200
-187.303	-1352160
-186.818	2016210
-186.332	4845520
-185.847	6663810
-185.362	7330360
-184.876	6977470
-184.391	5763790
-183.906	3720440
-183.42	976277
-182.935	-1808350
-182.45	-3415760
-181.965	-2803990
-181.479	-49688
-180.994	3535500
-180.509	6430860
-180.023	8112290
-179.538	9169200
-179.053	10242400
-178.567	11040500
-178.082	10584700
-177.597	8370020
-177.111	5078380
-176.626	2049300
-176.141	147757
-175.656	-766931
-175.17	-1385950
-174.685	-2185880
-174.2	-3131980
-173.714	-3918140
-173.229	-4299290
-172.744	-4218370
-172.258	-3784160
-171.773	-3227740
-171.288	-2851490
-170.802	-2974240
-170.317	-3908950
-169.832	-5908590
-169.347	-8948620
-168.861	-12450100
-168.376	-15354500
-167.891	-16769300
-167.405	-16718800
-166.92	-16187400
-166.435	-16264400
-165.949	-17203700
-165.464	-18370000
-164.979	-19077600
-164.493	-19354900
-164.008	-19821700
-163.523	-20911100
-163.038	-22325700
-162.552	-23242500
-162.067	-22963800
-161.582	-21406300
-161.096	-19137500
-160.611	-17052100
-160.126	-15904100
-159.64	-15916300
-159.155	-16699500
-158.67	-17559500
-158.184	-17943500
-157.699	-17648600
-157.214	-16728800
-156.729	-15407100
-156.243	-14172300
-155.758	-13772200
-155.273	-14768700
-154.787	-16928500
-154.302	-19193700
-153.817	-20492900
-153.331	-20649200
-152.846	-20376700
-152.361	-20324200
-151.875	-20241000
-151.39	-19243100
-150.905	-16922300
-150.42	-14070600
-149.934	-12185200
-149.449	-12194900
-148.964	-13634600
-148.478	-15053200
-147.993	-15286100
-147.508	-14454700
-147.022	-13799400
-146.537	-14477700
-146.052	-16392600
-145.566	-18140400
-145.081	-18154600
-144.596	-15987000
-144.111	-12540800
-143.625	-9148360
-143.14	-6526810
-142.655	-4609130
-142.169	-3149820
-141.684	-2201340
-141.199	-1937480
-140.713	-2230630
-140.228	-2630280
-139.743	-2748460
-139.257	-2521120
-138.772	-2085260
-138.287	-1576130
-137.802	-1147760
-137.316	-1040540
-136.831	-1391040
-136.346	-1948420
-135.86	-2181730
-135.375	-1837480
-134.89	-1353810
-134.404	-1590620
-133.919	-3089800
-133.434	-5581620
-132.948	-8124640
-132.463	-9637350
-131.978	-9419110
-131.492	-7505830
-131.007	-4782740
-130.522	-2639690
-130.037	-2140390
-129.551	-3254150
-129.066	-4895680
-128.581	-5816910
-128.095	-5498970
-127.61	-4236240
-127.125	-2570710
-126.639	-887278
-126.154	467032
-125.669	992962
-125.183	250441
-124.698	-1768320
-124.213	-4659950
-123.728	-8020260
-123.242	-11666500
-122.757	-15390300
-122.272	-18682400
-121.786	-20921100
-121.301	-21822100
-120.816	-21554200
-120.33	-20434900
-119.845	-18732100
-119.36	-16854700
-118.874	-15478400
-118.389	-15115100
-117.904	-15476900
-117.419	-15499900
-116.933	-14223400
-116.448	-11647700
-115.963	-8670760
-115.477	-6259260
-114.992	-4786820
-114.507	-4059090
-114.021	-3689060
-113.536	-3332430
-113.051	-2791230
-112.565	-2179620
-112.08	-1965670
-111.595	-2572000
-111.11	-3793670
-110.624	-4771560
-110.139	-4739830
-109.654	-3760960
-109.168	-2562300
-108.683	-1666830
-108.198	-890788
-107.712	223509
-107.227	1685180
-106.742	2991840
-106.256	3725960
-105.771	3956810
-105.286	3952850
-104.801	3676370
-104.315	2757630
-103.83	932052
-103.345	-1649880
-102.859	-4547430
-102.374	-7315800
-101.889	-9636440
-101.403	-11349800
-100.918	-12539100
-100.433	-13528400
-99.9474	-14611600
-99.4621	-15722400
-98.9768	-16469000
-98.4915	-16539100
-98.0062	-15967300
-97.5209	-14949100
-97.0356	-13556400
-96.5503	-11849400
-96.065	-10216300
-95.5797	-9275380
-95.0944	-9197660
-94.6091	-9224490
-94.1237	-8144010
-93.6384	-5402450
-93.1531	-1711000
-92.6678	1481090
-92.1825	3080330
-91.6972	2996660
-91.2119	1989380
-90.7266	1117900
-90.2413	1235920
-89.756	2613650
-89.2707	4741660
-88.7854	6564820
-88.3	7190770
-87.8147	6548480
-87.3294	5342400
-86.8441	4321770
-86.3588	3611750
-85.8735	2731020
-85.3882	1138910
-84.9029	-1294090
-84.4176	-4196600
-83.9323	-6841250
-83.447	-8379990
-82.9617	-8217650
-82.4763	-6420060
-81.991	-3746220
-81.5057	-1094420
-81.0204	1164910
-80.5351	3234200
-80.0498	5253050
-79.5645	6776700
-79.0792	7059820
-78.5939	5842640
-78.1086	3706600
-77.6233	1594710
-77.1379	67255
-76.6526	-934741
-76.1673	-1747740
-75.682	-2598940
-75.1967	-3524480
-74.7114	-4429490
-74.2261	-5067630
-73.7408	-5072290
-73.2555	-4256060
-72.7702	-2988890
-72.2849	-2166400
-71.7996	-2616430
-71.3142	-4430760
-70.8289	-6867930
-70.3436	-8939520
-69.8583	-10155200
-69.373	-10808000
-68.8877	-11637200
-68.4024	-13214500
-67.9171	-15541500
-67.4318	-18095900
-66.9465	-20188000
-66.4612	-21291800
-65.9759	-21140100
-65.4905	-19679500
-65.0052	-17103400
-64.5199	-13966100
-64.0346	-11124800
-63.5493	-9360810
-63.064	-8942620
-62.5787	-9555120
-62.0934	-10647300
-61.6081	-11790400
-61.1228	-12703800
-60.6375	-13100400
-60.1522	-12719700
-59.6668	-11554900
-59.1815	-9906250
-58.6962	-8115330
-58.2109	-6332800
-57.7256	-4640690
-57.2403	-3274180
-56.755	-2457380
-56.2697	-1973460
-55.7844	-1201300
-55.2991	97016
-54.8138	1082970
-54.3285	325773
-53.8431	-2733280
-53.3578	-6885310
-52.8725	-9978380
-52.3872	-10734400
-51.9019	-9684750
-51.4166	-8346510
-50.9313	-7692220
-50.446	-7543610
-49.9607	-7231240
-49.4754	-6454520
-48.9901	-5384360
-48.5048	-4222250
-48.0194	-3005630
-47.5341	-1848060
-47.0488	-1074680
-46.5635	-899818
-46.0782	-1026430
-45.5929	-738329
-45.1076	539745
-44.6223	2786910
-44.137	5434890
-43.6517	7754890
-43.1664	9193940
-42.6811	9515330
-42.1957	8828310
-41.7104	7531410
-41.2251	6095030
-40.7398	4743740
-40.2545	3289040
-39.7692	1283570
-39.2839	-1633730
-38.7986	-5480860
-38.3133	-9884490
-37.828	-14148900
-37.3427	-17369900
-36.8574	-18674400
-36.372	-17650100
-35.8867	-14765000
-35.4014	-11373000
-34.9161	-9081880
-34.4308	-8783250
-33.9455	-10052600
-33.4602	-11466500
-32.9749	-11656900
-32.4896	-10242700
-32.0043	-7856610
-31.519	-5351700
-31.0336	-3075470
-30.5483	-934317
-30.063	1019610
-29.5777	2386400
-29.0924	2965080
-28.6071	3319630
-28.1218	4427670
-27.6365	6560990
-27.1512	8645030
-26.6659	9003960
-26.1806	6881230
-25.6953	3192350
-25.2099	-256485
-24.7246	-2254080
-24.2393	-2927900
-23.754	-3225830
-23.2687	-3897670
-22.7834	-5005400
-22.2981	-6216900
-21.8128	-7357250
-21.3275	-8629770
-20.8422	-10373300
-20.3569	-12634500
-19.8716	-14951900
-19.3862	-16597800
-18.9009	-17159200
-18.4156	-16963400
-17.9303	-16872400
-17.445	-17544700
-16.9597	-18868300
-16.4744	-20144900
-15.9891	-20787100
-15.5038	-20718800
-15.0185	-20079100
-14.5332	-18715900
-14.0479	-16194200
-13.5625	-12337800
-13.0772	-7624070
-12.5919	-2944580
-12.1066	962711
-11.6213	3775560
-11.136	5387530
-10.6507	5667710
-10.1654	4540330
-9.68008	2245540
-9.19477	-583433
-8.70946	-3137620
-8.22415	-4764020
-7.73884	-5234320
-7.25354	-4877840
-6.76823	-4476200
-6.28292	-4826860
-5.79761	-6163360
-5.3123	-7917760
-4.82699	-9132480
-4.34169	-9217020
-3.85638	-8370250
-3.37107	-7313940
-2.88576	-6643920
-2.40045	-6387910
-1.91514	-6074970
-1.42984	-5190850
-0.944527	-3679650
-0.459218	-2138120
0.0260902	-1476170
0.511399	-2184390
0.996707	-3816300
1.48202	-5285090
1.96732	-5802780
2.45263	-5480830
2.93794	-4863450
3.42325	-3922320
3.90856	-1815800
4.39387	2126290
4.87917	7309480
5.36448	12096400
5.84979	15257700
6.3351	17044000
6.82041	18673100
7.30572	20897100
7.79102	23319300
8.27633	25073500
8.76164	25792200
9.24695	25625700
9.73226	24501500
10.2176	21852900
10.7029	17356900
11.1882	11795600
11.6735	6878200
12.1588	4058110
12.6441	3517180
13.1294	4264540
13.6147	5127030
14.1	5672670
14.5853	6392320
15.0707	8177860
15.556	11549400
16.0413	16117800
16.5266	20640600
17.0119	23741300
17.4972	24872500
17.9825	24789800
18.4678	25096400
18.9531	27179800
19.4384	31343500
19.9237	36686000
20.409	41647200
20.8944	44791100
21.3797	45443500
21.865	43944100
22.3503	41354600
22.8356	38719300
23.3209	36395500
23.8062	34055700
24.2915	31365200
24.7768	28592400
25.2621	26426900
25.7474	25185100
26.2327	24334800
26.7181	22932200
27.2034	20504000
27.6887	17406200
28.174	14338500
28.6593	11669300
29.1446	9340920
29.6299	7321010
30.1152	5899440
30.6005	5401800
31.0858	5688170
31.5711	6103590
32.0564	6008120
32.5418	5322620
33.0271	4492300
33.5124	3895760
33.9977	3310120
34.483	2000260
34.9683	-583525
35.4536	-4087180
35.9389	-7181150
36.4242	-8317670
36.9095	-6806020
37.3948	-3350720
37.8801	432029
38.3655	3145620
38.8508	4429140
39.3361	4800480
39.8214	4827670
40.3067	4561480
40.792	3774110
41.2773	2579230
41.7626	1585480
42.2479	1355450
42.7332	1834360
43.2185	2458510
43.7038	2795130
44.1892	2904000
44.6745	3012800
45.1598	3038780
45.6451	2703970
46.1304	2148540
46.6157	2159310
47.101	3527170
47.5863	6216420
48.0716	9437670
48.5569	12693200
49.0422	16595900
49.5275	22382100
50.0129	30532400
50.4982	40015300
50.9835	49019300
51.4688	56376300
51.9541	62150300
52.4394	66891800
52.9247	70581700
53.41	72546200
53.8953	72434700
54.3806	71144900
54.8659	70661500
55.3513	72907300
55.8366	78611600
56.3219	87054200
56.8072	96681400
57.2925	105940000
57.7778	113705000
58.2631	119203000
58.7484	121767000
59.2337	120802000
59.719	116039000
60.2043	107851000
60.6896	97372100
61.175	86298000
61.6603	76396000
62.1456	68801600
62.6309	63344000
63.1162	58420000
63.6015	51868500
64.0868	42540800
64.5721	31356000
65.0574	20731400
65.5427	12688200
66.028	7349590
66.5133	3270260
66.9987	-852755
67.484	-4970690
67.9693	-8150090
68.4546	-9889600
68.9399	-10597900
69.4252	-10800700
69.9105	-10316500
70.3958	-8573300
70.8811	-5630860
71.3664	-2515520
71.8517	-400564
72.337	348826
72.8224	175441
73.3077	-405211
73.793	-1217290
74.2783	-2133560
74.7636	-2771870
75.2489	-2779410
75.7342	-2282710
76.2195	-1716360
76.7048	-1125090
77.1901	105356
77.6754	2585890
78.1607	6049650
78.6461	9341110
79.1314	11346400
79.6167	11869000
80.102	11593700
80.5873	11326700
81.0726	11344800
81.5579	11374000
82.0432	11055300
82.5285	10456900
83.0138	10260400
83.4991	11414000
83.9844	14344100
84.4698	18301000
84.9551	21562100
85.4404	22565800
85.9257	21057700
86.411	18170800
86.8963	15401000
87.3816	13546600
87.8669	12554800
88.3522	12092900
88.8375	11983400
89.3228	12135300
89.8081	12404200
90.2935	12761100
90.7788	13467600
91.2641	14804800
91.7494	16590500
92.2347	18198700
92.72	19227300
93.2053	20036500
93.6906	21413900
94.1759	23684700
94.6612	26300700
95.1465	28373900
95.6318	29505400
96.1172	30012100
96.6025	30478000
97.0878	31283000
97.5731	32536500
98.0584	34186900
98.5437	35985500
99.029	37472900
99.5143	38329200
99.9996	38898400
100.485	40201000
100.97	43140800
101.456	47563300
101.941	52180800
102.426	55566400
102.911	57291800
103.397	58090900
103.882	58929600
104.367	59987400
104.853	60611900
105.338	60240900
105.823	59241200
106.309	58705400
106.794	59407300
107.279	61078200
107.765	62845900
108.25	64366700
108.735	66349200
109.22	69807800
109.706	74822000
110.191	80172000
110.676	84266000
111.162	86394900
111.647	87103400
112.132	87529900
112.618	88571100
113.103	90586400
113.588	93502300
114.074	96846800
114.559	99718100
115.044	101093000
115.529	100507000
116.015	98505900
116.5	96315800
116.985	94990600
117.471	94798700
117.956	95299600
118.441	95827100
118.927	95875700
119.412	95241500
119.897	94075300
120.383	92876200
120.868	92268000
121.353	92594500
121.839	93712100
122.324	95287100
122.809	97350400
123.294	100478000
123.78	105266000
124.265	111524000
124.75	118002000
125.236	123073000
125.721	125859000
126.206	126833000
126.692	127310000
127.177	128263000
127.662	129570000
128.148	130347000
128.633	129940000
129.118	128530000
129.603	126863000
130.089	125603000
130.574	125072000
131.059	125390000
131.545	126478000
132.03	127814000
132.515	128592000
133.001	128569000
133.486	128754000
133.971	130745000
134.457	135025000
134.942	140059000
135.427	143509000
135.912	144438000
136.398	144059000
136.883	144208000
137.368	145357000
137.854	146458000
138.339	146528000
138.824	145857000
139.31	145489000
139.795	145954000
140.28	146963000
140.766	148156000
141.251	149571000
141.736	151165000
142.221	152332000
142.707	152401000
143.192	151528000
143.677	150650000
144.163	150442000
144.648	150649000
145.133	150644000
145.619	150362000
146.104	150300000
146.589	150731000
147.075	151422000
147.56	152229000
148.045	153497000
148.53	155406000
149.016	157110000
149.501	157163000
149.986	155027000
150.472	151838000
150.957	149346000
151.442	148241000
151.928	147832000
152.413	147263000
152.898	146572000
153.384	146393000
153.869	147002000
154.354	148052000
154.839	149123000
155.325	150062000
155.81	150717000
156.295	150759000
156.781	150112000
157.266	149366000
157.751	149330000
158.237	150119000
158.722	150955000
159.207	150980000
159.693	150059000
160.178	148650000
160.663	147185000
161.148	145901000
161.634	145128000
162.119	145230000
162.604	146052000
163.09	146752000
163.575	146560000
164.06	145603000
164.546	144684000
165.031	144286000
165.516	144188000
166.002	144105000
166.487	144247000
166.972	144876000
167.457	145630000
167.943	145871000
168.428	145725000
168.913	146254000
169.399	148524000
169.884	153355000
170.369	162747000
170.855	180769000
171.34	210859000
171.825	250572000
172.311	289340000
172.796	313427000
173.281	315079000
173.767	297792000
174.252	272933000
174.737	251291000
175.222	237296000
175.708	229703000
176.193	225685000
176.678	223399000
177.164	221711000
177.649	219384000
178.134	215518000
178.62	210357000
179.105	204972000
179.59	200147000
180.076	195917000
180.561	192074000
181.046	188533000
181.531	184967000
182.017	180530000
182.502	174553000
182.987	167567000
183.473	161259000
183.958	157192000
184.443	155684000
184.929	155943000
185.414	156946000
185.899	157843000
186.385	157737000
186.87	155736000
187.355	151680000
187.84	146694000
188.326	142611000
188.811	140642000
189.296	140576000
189.782	141210000
190.267	141346000
190.752	140385000
191.238	138308000
191.723	135487000
192.208	132566000
192.694	130212000
193.179	128684000
193.664	127655000
194.149	126602000
194.635	125424000
195.12	124572000
195.605	124486000
196.091	124914000
196.576	124868000
197.061	123325000
197.547	120118000
198.032	116255000
198.517	113373000
199.003	112660000
199.488	114052000
199.973	116373000
200.458	118380000
200.944	119815000
201.429	121467000
201.914	124151000
202.4	127654000
202.885	130718000
203.37	132073000
203.856	131470000
204.341	129697000
204.826	127734000
205.312	125991000
205.797	124296000
206.282	122432000
206.767	120488000
207.253	118696000
207.738	117079000
208.223	115406000
208.709	113546000
209.194	111792000
209.679	110671000
210.165	110315000
210.65	110006000
211.135	108528000
211.621	105181000
212.106	100547000
212.591	96170600
213.076	93353900
213.562	92164600
214.047	91569700
214.532	90436800
215.018	88363100
215.503	85689000
215.988	83031000
216.474	80999700
216.959	80194400
217.444	81049600
217.93	83396800
218.415	86236000
218.9	88185300
219.385	88339100
219.871	86756700
220.356	84209600
220.841	81591900
221.327	79579300
221.812	78619200
222.297	78920200
222.783	80297500
223.268	82126800
223.753	83615300
224.239	84206200
224.724	83766300
225.209	82486200
225.695	80716200
226.18	78880000
226.665	77376200
227.15	76388700
227.636	75755300
228.121	75084100
228.606	74053200
229.092	72619400
229.577	70991700
230.062	69480600
230.548	68377100
231.033	67858400
231.518	67867100
232.004	68050200
232.489	67904200
232.974	67088200
233.459	65657600
233.945	64028200
234.43	62734200
234.915	62176400
235.401	62480000
235.886	63474600
236.371	64808500
236.857	66175200
237.342	67489600
237.827	68817400
238.313	70093600
238.798	70950800
239.283	70912700
239.768	69804900
240.254	67991400
240.739	66246500
241.224	65417900
241.71	66093200
242.195	68298700
242.68	71279000
243.166	73632300
243.651	74021500
244.136	72126600
244.622	69037700
245.107	66622700
245.592	66314800
246.077	68257900
246.563	71315900
247.048	73695500
247.533	73721200
248.019	70570500
248.504	64840500
248.989	58517900
249.475	53982100
249.96	52472600
250.445	53219200
250.931	54069900
251.416	53119700
251.901	49963000
252.386	45695900
252.872	42006900
253.357	40235000
253.842	40839900
254.328	43213400
254.813	45831700
255.298	46942800
255.784	45617000
256.269	42390100
256.754	38834200
257.24	36364700
257.725	35348100
258.21	35209500
258.695	35198100
259.181	34964400
259.666	34573500
260.151	34249400
260.637	34222900
261.122	34692100
261.607	35755500
262.093	37358200
262.578	39356800
263.063	41589800
263.549	43762000
264.034	45265700
264.519	45340000
265.004	43654100
265.49	40781400
265.975	37938400
266.46	36086900
266.946	35229700
267.431	34572600
267.916	33343400
268.402	31447200
268.887	29426400
269.372	27927200
269.858	27239200
270.343	27234100
270.828	27618000
271.313	28229400
271.799	29165000
272.284	30645400
272.769	32704600
273.255	34951900
273.74	36649600
274.225	37091900
274.711	35994000
275.196	33611900
275.681	30571200
276.167	27567200
276.652	25059300
277.137	23038100
277.623	21025600
278.108	18457500
278.593	15264600
279.078	12126000
279.564	10040800
280.049	9545730
280.534	10327100
281.02	11576100
281.505	12648500
281.99	13356400
282.476	13771900
282.961	13979900
283.446	14085000
283.932	14270100
284.417	14631600
284.902	14982100
285.387	15035900
285.873	14912100
286.358	15312900
286.843	16947300
287.329	19665800
287.814	22242400
288.299	23143600
288.785	21606000
289.27	18077200
289.755	13775400
290.241	9922550
290.726	7283220
291.211	6137440
291.696	6432580
292.182	7894560
292.667	10075400
293.152	12393600
293.638	14228200
294.123	15128700
294.608	15107300
295.094	14749500
295.579	14855700
296.064	15730800
296.55	16765000
297.035	16866700
297.52	15507400
298.005	13397200
298.491	12034500
298.976	12444700
299.461	14245400
299.947	15898300
300.432	15906000
300.917	13907400
301.403	10808400
301.888	7980130
302.373	6296420
302.859	5771410
303.344	5916650
303.829	6295460
304.314	6690090
304.8	6838130
305.285	6244650
305.77	4484830
306.256	1734600
306.741	-1179110
307.226	-3469230
307.712	-5155710
308.197	-6986920
308.682	-9473550
309.168	-12068600
309.653	-13473300
310.138	-12823700
310.623	-10518100
311.109	-7844360
311.594	-5879370
312.079	-4817200
312.565	-4250390
313.05	-3858090
313.535	-3695740
314.021	-3935570
314.506	-4529100
314.991	-5182900
315.477	-5577810
315.962	-5564080
316.447	-5221940
316.932	-4817130
317.418	-4655710
317.903	-4863410
318.388	-5255430
318.874	-5467180
319.359	-5258870
319.844	-4703330
320.33	-4128920
320.815	-3991010
321.3	-4821230
321.786	-7102200
322.271	-10899000
322.756	-15519800
323.242	-19735600
323.727	-22575500
324.212	-23935800
324.697	-24294300
325.183	-23863900
325.668	-22282000
326.153	-19316900
326.639	-15716400
327.124	-12996400
327.609	-12206000
328.095	-13027400
328.58	-14254600
329.065	-15070100
329.551	-15626200
330.036	-16363200
330.521	-17058500
331.006	-16857100
331.492	-15242100
331.977	-12742800
332.462	-10542900
332.948	-9460470
333.433	-9391320
333.918	-9644790
334.404	-9631110
334.889	-9200330
335.374	-8520060
335.86	-7838100
336.345	-7372350
336.83	-7279060
337.315	-7611370
337.801	-8307910
338.286	-9244660
338.771	-10263500
339.257	-11113400
339.742	-11415000
340.227	-10810900
340.713	-9261920
341.198	-7236180
341.683	-5590210
342.169	-5186600
342.654	-6472460
343.139	-9239870
343.624	-12697200
344.11	-15852600
344.595	-18019100
345.08	-19101900
345.566	-19438000
346.051	-19354600
346.536	-18891700
347.022	-17951400
347.507	-16653700
347.992	-15459600
348.478	-14910200
348.963	-15260000
349.448	-16346200
349.933	-17747200
350.419	-19048000
350.904	-20051100
351.389	-20867100
351.875	-21817700
352.36	-23125800
352.845	-24579200
353.331	-25517600
353.816	-25258900
354.301	-23622300
354.787	-21061500
355.272	-18322200
355.757	-15997800
356.242	-14333300
356.728	-13241400
357.213	-12358800
357.698	-11197800
358.184	-9547620
358.669	-7893400
359.154	-7296250
359.64	-8573960
360.125	-11483000
360.61	-14815900
361.096	-17425000
361.581	-19121500
362.066	-20503800
362.551	-21984900
363.037	-23192000
363.522	-23415900
364.007	-22529400
364.493	-21270300
364.978	-20563600
365.463	-20638700
365.949	-20876200
366.434	-20498300
366.919	-19380400
367.405	-18200400
367.89	-17803200
368.375	-18363400
368.86	-19122800
369.346	-19002000
369.831	-17590800
370.316	-15585400
370.802	-14184200
371.287	-13992300
371.772	-14546600
372.258	-14937300
372.743	-14786000
373.228	-14460300
373.714	-14370600
374.199	-14324400
374.684	-13771500
375.17	-12554700
375.655	-11091600
376.14	-9713390
376.625	-8094290
377.111	-5667780
377.596	-2610150
378.081	-110182
378.567	567022
379.052	-770802
379.537	-3168260
380.023	-5545270
380.508	-7608830
380.993	-9711580
381.479	-12019000
381.964	-14043700
382.449	-15001000
382.934	-14472700
383.42	-12698400
383.905	-10386100
384.39	-8358360
384.876	-7234390
385.361	-7147740
385.846	-7618620
386.332	-7832910
386.817	-7285860
387.302	-6266760
387.788	-5673020
388.273	-6279340
388.758	-8146400
389.243	-10665600
389.729	-13040100
390.214	-14633600
390.699	-14958600
391.185	-13618400
391.67	-10547000
392.155	-6396400
392.641	-2534120
393.126	-381244
393.611	-498574
394.097	-2201510
394.582	-4092010
395.067	-5076170
395.552	-4994200
396.038	-4391730
396.523	-3811590
397.008	-3393350
397.494	-3109640
397.979	-3187250
398.464	-4076220
398.95	-5944040
399.435	-8308280
399.92	-10277500
400.406	-11139700
400.891	-10663100
401.376	-8913830
401.861	-6031840
402.347	-2369040
402.832	1244110
403.317	3669300
403.803	4150550
404.288	2901660
404.773	962005
405.259	-578247
405.744	-1277680
406.229	-1426770
406.715	-1605890
407.2	-2183810
407.685	-3100910
408.17	-3990360
408.656	-4510930
409.141	-4654360
409.626	-4741160
410.112	-5026560
410.597	-5280830
411.082	-4883790
411.568	-3480130
412.053	-1519980
412.538	8950
413.024	470961
413.509	127758
413.994	-282112
414.479	-426056
414.965	-690020
415.45	-1619380
415.935	-3235590
416.421	-5020520
416.906	-6428560
417.391	-7174060
417.877	-7030170
418.362	-5689400
418.847	-3161680
419.333	-288436
419.818	1480570
420.303	1136070
420.788	-996361
421.274	-3478170
421.759	-4893620
422.244	-4766380
422.73	-3494370
423.215	-1668550
423.7	352477
424.186	2320420
424.671	3899140
425.156	4824770
425.642	5205280
426.127	5444450
426.612	5753130
427.098	5808460
427.583	5026690
428.068	3215480
428.553	914007
429.039	-947266
429.524	-1724760
430.009	-1433590
430.495	-544702
430.98	487406
431.465	1494250
431.951	2505340
432.436	3527420
432.921	4469480
433.407	5245600
433.892	5865190
434.377	6359050
434.862	6615590
435.348	6346130
435.833	5282970
436.318	3447630
436.804	1202570
437.289	-1006410
437.774	-2974480
438.26	-4786580
438.745	-6538630
439.23	-8057210
439.716	-8954050
440.201	-8952000
440.686	-8088570
441.171	-6572910
441.657	-4543090
442.142	-2111940
442.627	331873
443.113	2045440
443.598	2369980
444.083	1321080
444.569	-325928
445.054	-1591330
445.539	-1908170
446.025	-1224900
446.51	283792
446.995	2346590
447.48	4437760
447.966	5824420
448.451	6127880
448.936	5863870
449.422	6145570
449.907	7628710
450.392	9817360
450.878	11593500
451.363	12420700
451.848	12826000
452.334	13601500
452.819	14703600
453.304	15156900
453.789	14041800
454.275	11424600
454.76	8317350
455.245	5929620
455.731	5052250
456.216	5900860
456.701	8133940
457.187	10899100
457.672	13158100
458.157	14319500
458.643	14602700
459.128	14628800
459.613	14630400
460.098	14233800
460.584	13092700
461.069	11552700
461.554	10476900
462.04	10453100
462.525	11356600
463.01	12662600
463.496	13883900
463.981	14518300
464.466	13836600
464.952	11234400
465.437	7020960
465.922	2629930
466.407	-288435
466.893	-1087250
467.378	-397377
467.863	715472
468.349	1670820
468.834	2493150
469.319	3387570
469.805	4526130
470.29	6152260
470.775	8482140
471.261	11266300
471.746	13620600
472.231	14589200
472.716	13949700
473.202	12364900
473.687	10763500
474.172	9737710
474.658	9539080
475.143	10303800
475.628	11867500
476.114	13342300
476.599	13286300
477.084	10714200
477.57	6041940
478.055	910497
478.54	-3009850
479.026	-5061070
479.511	-5602760
479.996	-5281170
480.481	-4472550
480.967	-3295440
481.452	-1822380
481.937	-78392
482.423	2067290
482.908	4772280
483.393	7861280
483.879	10639300
484.364	12179900
484.849	11917700
485.335	10069400
485.82	7548490
486.305	5442220
486.79	4437980
487.276	4590710
487.761	5525640
488.246	6809410
488.732	8137870
489.217	9269730
489.702	9945590
490.188	9977770
490.673	9371770
491.158	8250940
491.644	6680600
492.129	4730900
492.614	2801310
493.099	1710120
493.585	2159000
494.07	3988130
494.555	6128880
495.041	7521750
495.526	8120190
496.011	8878690
496.497	10710400
496.982	13531600
497.467	16344800
497.953	18115800
498.438	18451300
498.923	17539400
499.408	15702100
499.894	13132200
500.379	9925200
500.864	6191090
501.35	2155740
501.835	-1707100
502.32	-4654600
502.806	-5999450
503.291	-5636210
503.776	-4208120
504.262	-2604770
504.747	-1244520
505.232	102716
505.717	1814480
506.203	3868240
506.688	5830960
507.173	7246190
507.659	7885630
508.144	7695970
508.629	6730890
509.115	5234100
509.6	3638170
510.085	2293540
510.571	1204810
511.056	165049
511.541	-828776
512.026	-1420580
512.512	-1226970
512.997	-238053
513.482	1199100
513.968	2715170
514.453	4091250
514.938	5130190
515.424	5580200
515.909	5348620
516.394	4723010
516.88	4222560
517.365	4200410
517.85	4650450
518.335	5342190
518.821	5953480
519.306	6021720
519.791	5023650
520.277	2839520
520.762	187795
521.247	-1661240
521.733	-1850820
522.218	-635644
522.703	945378
523.189	2020890
523.674	2396000
524.159	2221800
524.644	1505950
525.13	200819
525.615	-1342520
526.1	-2352310
526.586	-2270900
527.071	-1355970
527.556	-527399
528.042	-589126
528.527	-1588550
529.012	-2828410
529.498	-3393870
529.983	-2750410
530.468	-1084510
530.954	765047
531.439	1788440
531.924	1434450
532.409	-88852
532.895	-2089170
533.38	-3926250
533.865	-5280060
534.351	-6061950
534.836	-6354350
535.321	-6562130
535.807	-7387520
536.292	-9266850
536.777	-11684100
537.263	-13240000
537.748	-12669800
538.233	-9883770
538.718	-5983130
539.204	-2320350
539.689	350689
540.174	1901660
540.66	2371390
541.145	1777090
541.63	340297
542.116	-1366810
542.601	-2677030
543.086	-3230210
543.572	-3141620
544.057	-2911540
544.542	-3232080
545.027	-4675410
545.513	-7243490
545.998	-10125700
546.483	-12119400
546.969	-12550000
547.454	-11825100
547.939	-11011500
548.425	-10880600
548.91	-11429900
549.395	-12207500
549.881	-12778000
550.366	-12698500
550.851	-11291800
551.336	-7921940
551.822	-2739930
552.307	2969000
552.792	7420270
553.278	9432970
553.763	9010200
554.248	7070470
554.734	4826650
555.219	3303080
555.704	2996260
556.19	3637960
556.675	4367400
557.16	4480310
557.645	4159990
558.131	4298060
558.616	5419590
559.101	6885060
559.587	7375770
560.072	6191450
560.557	3893900
561.043	1603720
561.528	-151853
562.013	-1708390
562.499	-3493300
562.984	-5280180
563.469	-6347280
563.954	-6249690
564.44	-5290690
564.925	-4291380
565.41	-4039940
565.896	-4923390
566.381	-6850540
566.866	-9351560
567.352	-11817900
567.837	-13825200
568.322	-15287700
568.808	-16247300
569.293	-16541400
569.778	-15839500
570.263	-14117700
570.749	-11988000
571.234	-10328800
571.719	-9467730
572.205	-8793760
572.69	-7288140
573.175	-4482330
573.661	-918930
574.146	2236090
574.631	3947290
575.117	3779610
575.602	1933470
576.087	-889218
576.572	-3632170
577.058	-5171550
577.543	-4801710
578.028	-2625970
578.514	542443
578.999	3770400
579.484	6600010
579.97	9142220
580.455	11646400
580.94	14001000
581.426	15625200
581.911	15815600
582.396	14244600
582.882	11257400
583.367	7789740
583.852	4918840
584.337	3238980
584.823	2450940
585.308	1579930
585.793	-168164
586.279	-2567520
586.764	-4418360
587.249	-4620220
587.735	-3309500
588.22	-1855220
588.705	-1602010
589.191	-2600050
589.676	-3624280
590.161	-3421580
590.646	-1870430
591.132	19109
591.617	1022890
592.102	520868
592.588	-1323340
593.073	-3760010
593.558	-5722260
594.044	-6293640
594.529	-5398330
595.014	-4098810
595.5	-3860550
595.985	-5217570
596.47	-7209910
596.955	-8327100
597.441	-7999840
597.926	-7005920
598.411	-6429380
598.897	-6478760
599.382	-6468390
599.867	-5729030
600.353	-4208940
600.838	-2226840
601.323	-52870
601.809	1996420
602.294	3279400
602.779	3092960
603.264	1365720
603.75	-1110930
604.235	-3301040
604.72	-4677710
605.206	-5280790
605.691	-5248100
[truncated: 48 more rows]
