# Supplementary material for: X-ray-activated polymerization expanding the frontiers of deep-tissue hydrogel formation
Source: Nat Commun. 2024 Apr 15;15:3247. doi: 10.1038/s41467-024-47559-z (PMC11018743; doi:10.1038/s41467-024-47559-z)
Supplement: Supplementary file 4 — Source Data [file 41467_2024_47559_MOESM4_ESM.zip › Supplementary Figure 3b.xlsx]

## Sheet: EDTA
-10.0736	-3466400
-10.0696	-2928590
-10.0657	-2879960
-10.0617	-3261680
-10.0578	-3470690
-10.0538	-3363150
-10.0499	-2932850
-10.0459	-2387020
-10.042	-2344010
-10.038	-2639680
-10.0341	-2722120
-10.0301	-2581240
-10.0262	-2296960
-10.0222	-2128260
-10.0183	-2226830
-10.0143	-2265310
-10.0104	-2032320
-10.0064	-1569060
-10.0024	-1227400
-9.9985	-1377240
-9.99454	-1970790
-9.99059	-2821020
-9.98664	-3309400
-9.98269	-2741200
-9.97874	-1298830
-9.97479	397115
-9.97083	1712670
-9.96688	2362700
-9.96293	2586080
-9.95898	2260920
-9.95503	1132120
-9.95108	-396759
-9.94712	-1798360
-9.94317	-2782460
-9.93922	-3011630
-9.93527	-2363140
-9.93132	-1347310
-9.92737	-657896
-9.92341	-632364
-9.91946	-1249830
-9.91551	-2020000
-9.91156	-2191880
-9.90761	-1436880
-9.90366	-96012
-9.8997	1193750
-9.89575	1810730
-9.8918	1464410
-9.88785	834335
-9.8839	658600
-9.87995	399826
-9.87599	-432730
-9.87204	-1356970
-9.86809	-1806180
-9.86414	-1431460
-9.86019	-313806
-9.85624	1097370
-9.85228	2278840
-9.84833	2721000
-9.84438	2516110
-9.84043	2103460
-9.83648	1666170
-9.83253	1378120
-9.82857	1329250
-9.82462	1472050
-9.82067	1622170
-9.81672	1361000
-9.81277	505785
-9.80882	-600303
-9.80486	-1383590
-9.80091	-1701740
-9.79696	-1870780
-9.79301	-1748240
-9.78906	-933243
-9.78511	295271
-9.78115	1130810
-9.7772	928941
-9.77325	-129011
-9.7693	-1149990
-9.76535	-1868620
-9.7614	-2698470
-9.75744	-3201660
-9.75349	-2775600
-9.74954	-2059490
-9.74559	-1619660
-9.74164	-1302830
-9.73769	-1177290
-9.73373	-1323240
-9.72978	-1649980
-9.72583	-2082340
-9.72188	-2479220
-9.71793	-2632860
-9.71398	-2154300
-9.71002	-1012470
-9.70607	157978
-9.70212	861179
-9.69817	947612
-9.69422	372318
-9.69027	-601171
-9.68631	-1253250
-9.68236	-977017
-9.67841	-78691
-9.67446	688751
-9.67051	1046300
-9.66656	1262290
-9.6626	1577150
-9.65865	1499140
-9.6547	625213
-9.65075	-257163
-9.6468	-359700
-9.64285	86333
-9.63889	585016
-9.63494	893801
-9.63099	971071
-9.62704	1007750
-9.62309	1253120
-9.61914	1601030
-9.61518	1759170
-9.61123	1764180
-9.60728	1673630
-9.60333	1343030
-9.59938	874127
-9.59543	496505
-9.59147	243292
-9.58752	-59928
-9.58357	-691794
-9.57962	-1527750
-9.57567	-2165250
-9.57172	-2636950
-9.56776	-3093970
-9.56381	-3269890
-9.55986	-2773330
-9.55591	-1750930
-9.55196	-898911
-9.54801	-451154
-9.54405	-134607
-9.5401	71001
-9.53615	264572
-9.5322	652631
-9.52825	952547
-9.5243	664756
-9.52034	-134121
-9.51639	-769995
-9.51244	-882936
-9.50849	-498760
-9.50454	215418
-9.50059	511620
-9.49663	-192366
-9.49268	-1612460
-9.48873	-3010980
-9.48478	-3578930
-9.48083	-3365500
-9.47688	-2979510
-9.47292	-2495210
-9.46897	-2123210
-9.46502	-2103660
-9.46107	-2139370
-9.45712	-2119480
-9.45317	-1983750
-9.44921	-1618860
-9.44526	-1301410
-9.44131	-1092940
-9.43736	-627740
-9.43341	290346
-9.42946	1571500
-9.4255	2979150
-9.42155	4180590
-9.4176	4702850
-9.41365	4219460
-9.4097	3230850
-9.40575	2612390
-9.40179	2487170
-9.39784	2539900
-9.39389	2550130
-9.38994	2225420
-9.38599	1587300
-9.38204	996441
-9.37808	609773
-9.37413	378778
-9.37018	118341
-9.36623	-400837
-9.36228	-1163310
-9.35833	-1691760
-9.35437	-1422070
-9.35042	-425375
-9.34647	950154
-9.34252	2422890
-9.33857	3490890
-9.33462	3794740
-9.33066	3210250
-9.32671	2014440
-9.32276	970535
-9.31881	198017
-9.31486	-623472
-9.31091	-1276790
-9.30695	-1462340
-9.303	-1084860
-9.29905	-454252
-9.2951	-226060
-9.29115	-559732
-9.2872	-1189400
-9.28324	-1749620
-9.27929	-1871440
-9.27534	-1596810
-9.27139	-1114240
-9.26744	-601641
-9.26349	-385300
-9.25953	-345460
-9.25558	-48650
-9.25163	391660
-9.24768	543201
-9.24373	263501
-9.23978	-89202
-9.23582	145422
-9.23187	966967
-9.22792	1579940
-9.22397	1620830
-9.22002	1162040
-9.21607	10730
-9.21211	-1586770
-9.20816	-2711990
-9.20421	-2836950
-9.20026	-2161980
-9.19631	-1244290
-9.19236	-618016
-9.1884	-370562
-9.18445	-304011
-9.1805	-362414
-9.17655	-469924
-9.1726	-365696
-9.16865	19041
-9.16469	326805
-9.16074	371398
-9.15679	541817
-9.15284	827637
-9.14889	468049
-9.14494	-556456
-9.14098	-1394770
-9.13703	-1945120
-9.13308	-2528240
-9.12913	-2704870
-9.12518	-2217200
-9.12123	-1577020
-9.11727	-1093050
-9.11332	-918617
-9.10937	-1212470
-9.10542	-1485800
-9.10147	-1203290
-9.09752	-648239
-9.09356	-472657
-9.08961	-1001550
-9.08566	-1866110
-9.08171	-2462670
-9.07776	-2609310
-9.07381	-2129420
-9.06985	-965747
-9.0659	196166
-9.06195	889332
-9.058	1476050
-9.05405	2049820
-9.0501	2350440
-9.04614	2623890
-9.04219	3138250
-9.03824	3585330
-9.03429	3700040
-9.03034	3533880
-9.02639	3132200
-9.02243	2646340
-9.01848	2267730
-9.01453	1946210
-9.01058	1602100
-9.00663	1181040
-9.00268	740055
-8.99872	812154
-8.99477	1633710
-8.99082	2446050
-8.98687	2581600
-8.98292	2090400
-8.97897	1361210
-8.97501	928624
-8.97106	690740
-8.96711	-15311
-8.96316	-938275
-8.95921	-1203740
-8.95526	-728170
-8.9513	-114967
-8.94735	237466
-8.9434	332054
-8.93945	76901
-8.9355	-429829
-8.93155	-479777
-8.92759	158868
-8.92364	880671
-8.91969	1107270
-8.91574	516944
-8.91179	-675112
-8.90784	-1877550
-8.90388	-2800300
-8.89993	-3156820
-8.89598	-2668000
-8.89203	-1686720
-8.88808	-946992
-8.88413	-782851
-8.88017	-916622
-8.87622	-1079640
-8.87227	-1300510
-8.86832	-1575760
-8.86437	-1848430
-8.86042	-1991870
-8.85646	-1875070
-8.85251	-1584220
-8.84856	-1341190
-8.84461	-1400290
-8.84066	-1674640
-8.83671	-1630720
-8.83275	-1038680
-8.8288	-94072
-8.82485	992976
-8.8209	1730610
-8.81695	1537100
-8.813	776834
-8.80904	390027
-8.80509	440199
-8.80114	530146
-8.79719	781101
-8.79324	1249400
-8.78929	1619340
-8.78533	1414600
-8.78138	240991
-8.77743	-1388870
-8.77348	-2518470
-8.76953	-3071680
-8.76558	-3312220
-8.76162	-3059490
-8.75767	-2296130
-8.75372	-1381740
-8.74977	-458945
-8.74582	591653
-8.74187	1525400
-8.73791	1805070
-8.73396	1558670
-8.73001	1590040
-8.72606	2222860
-8.72211	2776440
-8.71816	2451750
-8.7142	1379500
-8.71025	118170
-8.7063	-1044770
-8.70235	-1666320
-8.6984	-1508920
-8.69445	-955365
-8.69049	-299631
-8.68654	274023
-8.68259	572524
-8.67864	715152
-8.67469	946782
-8.67074	1371930
-8.66678	1786570
-8.66283	1963970
-8.65888	1972590
-8.65493	1688440
-8.65098	856108
-8.64703	-301827
-8.64307	-1367930
-8.63912	-2278320
-8.63517	-2802250
-8.63122	-2303360
-8.62727	-1079430
-8.62332	-189110
-8.61936	117868
-8.61541	101056
-8.61146	97228
-8.60751	544289
-8.60356	1585870
-8.59961	2963970
-8.59565	3781560
-8.5917	3499910
-8.58775	2787680
-8.5838	2000870
-8.57985	902769
-8.5759	-380226
-8.57194	-1372780
-8.56799	-1497420
-8.56404	-924900
-8.56009	-605653
-8.55614	-957501
-8.55219	-1534730
-8.54823	-1674350
-8.54428	-1086450
-8.54033	101455
-8.53638	1354770
-8.53243	1872260
-8.52848	1640910
-8.52453	1492230
-8.52057	1796170
-8.51662	2107910
-8.51267	1947500
-8.50872	1406100
-8.50477	816863
-8.50082	342958
-8.49686	66094
-8.49291	-35533
-8.48896	-198430
-8.48501	-780580
-8.48106	-1511170
-8.47711	-1593690
-8.47315	-1151800
-8.4692	-655883
-8.46525	64592
-8.4613	797372
-8.45735	1206680
-8.4534	1506790
-8.44944	1641600
-8.44549	1410940
-8.44154	1072980
-8.43759	1054390
-8.43364	1466500
-8.42969	1846880
-8.42573	1701830
-8.42178	1157510
-8.41783	670397
-8.41388	531583
-8.40993	715195
-8.40598	1041710
-8.40202	1434810
-8.39807	1939490
-8.39412	2611460
-8.39017	3256920
-8.38622	3490380
-8.38227	3323660
-8.37831	3111120
-8.37436	2991540
-8.37041	2925030
-8.36646	2951570
-8.36251	3156540
-8.35856	3407460
-8.3546	3181760
-8.35065	2124400
-8.3467	906574
-8.34275	523801
-8.3388	672482
-8.33485	504575
-8.33089	264037
-8.32694	343768
-8.32299	406001
-8.31904	494213
-8.31509	1182140
-8.31114	2225830
-8.30718	2662790
-8.30323	2437000
-8.29928	2174380
-8.29533	1976060
-8.29138	1935260
-8.28743	2254810
-8.28347	2654860
-8.27952	2754220
-8.27557	2428760
-8.27162	1952290
-8.26767	1811940
-8.26372	2157830
-8.25976	2758880
-8.25581	3097700
-8.25186	2607570
-8.24791	1040160
-8.24396	-1284060
-8.24001	-3346600
-8.23605	-4303320
-8.2321	-4393760
-8.22815	-4259450
-8.2242	-3889900
-8.22025	-2882620
-8.2163	-1334600
-8.21234	178950
-8.20839	1026210
-8.20444	919391
-8.20049	281387
-8.19654	-419592
-8.19259	-1099740
-8.18863	-1603620
-8.18468	-1800470
-8.18073	-1795070
-8.17678	-1884740
-8.17283	-2261910
-8.16888	-2616980
-8.16492	-2528140
-8.16097	-2096100
-8.15702	-1929990
-8.15307	-2268640
-8.14912	-2549500
-8.14517	-2351770
-8.14121	-1806290
-8.13726	-1325220
-8.13331	-1248960
-8.12936	-1289250
-8.12541	-1202660
-8.12146	-1375330
-8.1175	-1953480
-8.11355	-2656170
-8.1096	-3283240
-8.10565	-3700350
-8.1017	-3767560
-8.09775	-3463560
-8.09379	-2913050
-8.08984	-2360070
-8.08589	-1951080
-8.08194	-1323350
-8.07799	-68053
-8.07404	1455530
-8.07008	2378740
-8.06613	2152860
-8.06218	1150420
-8.05823	97167
-8.05428	-652462
-8.05033	-745393
-8.04637	-253166
-8.04242	330920
-8.03847	1123380
-8.03452	2078220
-8.03057	2685810
-8.02662	3047750
-8.02266	3394140
-8.01871	3486420
-8.01476	3154930
-8.01081	2567340
-8.00686	2045660
-8.00291	1941380
-7.99895	2420490
-7.995	3181740
-7.99105	3979840
-7.9871	4836280
-7.98315	5279350
-7.9792	4862530
-7.97524	3914330
-7.97129	2807100
-7.96734	1736120
-7.96339	1040060
-7.95944	874604
-7.95549	1050600
-7.95153	1232510
-7.94758	1151650
-7.94363	865016
-7.93968	674900
-7.93573	735651
-7.93178	809642
-7.92782	421409
-7.92387	-522279
-7.91992	-1585020
-7.91597	-2327380
-7.91202	-2409660
-7.90807	-1902750
-7.90411	-1570580
-7.90016	-1738360
-7.89621	-1764490
-7.89226	-1165720
-7.88831	-90335
-7.88436	1003710
-7.8804	1437220
-7.87645	877793
-7.8725	-81615
-7.86855	-613579
-7.8646	-404738
-7.86065	381846
-7.85669	1299380
-7.85274	2183360
-7.84879	3172350
-7.84484	4075880
-7.84089	4590840
-7.83694	4502520
-7.83298	3657960
-7.82903	2291400
-7.82508	946709
-7.82113	298713
-7.81718	553454
-7.81323	931167
-7.80927	880433
-7.80532	821115
-7.80137	946296
-7.79742	681820
-7.79347	-291111
-7.78952	-1370100
-7.78556	-1713620
-7.78161	-1179570
-7.77766	-432772
-7.77371	-25816
-7.76976	350317
-7.76581	960662
-7.76185	1297690
-7.7579	970488
-7.75395	117394
-7.75	-913986
-7.74605	-1564640
-7.7421	-1507780
-7.73814	-1052760
-7.73419	-437244
-7.73024	530826
-7.72629	1768080
-7.72234	2794490
-7.71839	3295670
-7.71443	3335280
-7.71048	3210900
-7.70653	2972980
-7.70258	2232400
-7.69863	987202
-7.69468	9432
-7.69072	-311468
-7.68677	-378157
-7.68282	-265603
-7.67887	237588
-7.67492	907630
-7.67097	1303290
-7.66701	1011850
-7.66306	330241
-7.65911	327041
-7.65516	1266270
-7.65121	2423010
-7.64726	3237480
-7.6433	3636010
-7.63935	3825230
-7.6354	3817970
-7.63145	3539130
-7.6275	3350880
-7.62355	3618500
-7.61959	4198950
-7.61564	4688730
-7.61169	4791390
-7.60774	4470090
-7.60379	4032960
-7.59984	3848200
-7.59588	3903200
-7.59193	4217990
-7.58798	4864380
-7.58403	5377370
-7.58008	5436390
-7.57613	5128680
-7.57217	4312970
-7.56822	3158380
-7.56427	2339540
-7.56032	2014690
-7.55637	1703340
-7.55242	1408260
-7.54846	1769480
-7.54451	2712560
-7.54056	3417690
-7.53661	3712650
-7.53266	4101740
-7.52871	4644490
-7.52475	4624370
-7.5208	3659720
-7.51685	2372760
-7.5129	1285660
-7.50895	387513
-7.505	-122826
-7.50104	-86603
-7.49709	46056
-7.49314	-167443
-7.48919	-427269
-7.48524	-244213
-7.48129	342540
-7.47733	919956
-7.47338	1036810
-7.46943	832766
-7.46548	1053660
-7.46153	1818680
-7.45758	2404930
-7.45362	2099740
-7.44967	854749
-7.44572	-399589
-7.44177	-942873
-7.43782	-1227580
-7.43387	-1517150
-7.42991	-1327320
-7.42596	-576498
-7.42201	366229
-7.41806	1222820
-7.41411	1608190
-7.41016	1158200
-7.4062	165982
-7.40225	-612979
-7.3983	-972718
-7.39435	-1232590
-7.3904	-1257220
-7.38645	-794127
-7.38249	-219544
-7.37854	243373
-7.37459	921136
-7.37064	1807670
-7.36669	2272650
-7.36274	1859310
-7.35878	1026850
-7.35483	506980
-7.35088	466492
-7.34693	929497
-7.34298	1708090
-7.33903	2247710
-7.33507	2438690
-7.33112	2397250
-7.32717	1969900
-7.32322	1285050
-7.31927	824757
-7.31532	899139
-7.31136	1443830
-7.30741	2289550
-7.30346	3343130
-7.29951	4350570
-7.29556	4921880
-7.29161	4811500
-7.28765	4027990
-7.2837	2725920
-7.27975	1159990
-7.2758	-235322
-7.27185	-1083640
-7.2679	-1097540
-7.26394	-300111
-7.25999	535449
-7.25604	811122
-7.25209	603206
-7.24814	103616
-7.24419	-255859
-7.24023	-281193
-7.23628	-281783
-7.23233	-290543
-7.22838	-121878
-7.22443	420430
-7.22048	1299650
-7.21652	2017530
-7.21257	2369470
-7.20862	2551880
-7.20467	2592360
-7.20072	2465880
-7.19677	2348200
-7.19281	2349810
-7.18886	2235460
-7.18491	1886540
-7.18096	1312840
-7.17701	385904
-7.17306	-636734
-7.1691	-1529450
-7.16515	-2391550
-7.1612	-2892410
-7.15725	-2752120
-7.1533	-2101920
-7.14935	-1006060
-7.14539	318126
-7.14144	1463380
-7.13749	2042250
-7.13354	1664710
-7.12959	357351
-7.12564	-1012430
-7.12168	-1537280
-7.11773	-1436350
-7.11378	-1509240
-7.10983	-1971650
-7.10588	-2326310
-7.10193	-2104330
-7.09797	-1776290
-7.09402	-1915420
-7.09007	-2204840
-7.08612	-2382050
-7.08217	-2346960
-7.07822	-1974680
-7.07426	-1694890
-7.07031	-1665840
-7.06636	-1486760
-7.06241	-1216620
-7.05846	-1207330
-7.05451	-1473280
-7.05055	-1681970
-7.0466	-1662580
-7.04265	-1827270
-7.0387	-2394150
-7.03475	-2800500
-7.0308	-2777240
-7.02684	-2824700
-7.02289	-3012630
-7.01894	-3015800
-7.01499	-3172180
-7.01104	-3763950
-7.00709	-4407250
-7.00313	-4827290
-6.99918	-5030930
-6.99523	-5184270
-6.99128	-5393290
-6.98733	-5299850
-6.98338	-4646670
-6.97942	-3748570
-6.97547	-2978530
-6.97152	-2379900
-6.96757	-1827210
-6.96362	-1297730
-6.95967	-803266
-6.95571	-483703
-6.95176	-741752
-6.94781	-1546060
-6.94386	-2205560
-6.93991	-2158230
-6.93596	-1344870
-6.932	-144543
-6.92805	811243
-6.9241	960469
-6.92015	165138
-6.9162	-984935
-6.91225	-1758460
-6.90829	-2064380
-6.90434	-1957890
-6.90039	-1341570
-6.89644	-544802
-6.89249	8242
-6.88854	428039
-6.88458	868850
-6.88063	1115820
-6.87668	1006010
-6.87273	795921
-6.86878	921592
-6.86483	1420370
-6.86087	1826440
-6.85692	1686870
-6.85297	1109300
-6.84902	726299
-6.84507	809621
-6.84112	1009330
-6.83716	1185020
-6.83321	1349940
-6.82926	1193950
-6.82531	522330
-6.82136	-464023
-6.81741	-1407990
-6.81345	-2072550
-6.8095	-2437560
-6.80555	-2419790
-6.8016	-1808970
-6.79765	-504987
-6.7937	1487290
-6.78975	3918040
-6.78579	6120640
-6.78184	7594140
-6.77789	8355200
-6.77394	8464870
-6.76999	8076860
-6.76604	7401050
-6.76208	6264760
-6.75813	4766770
-6.75418	3506200
-6.75023	2726370
-6.74628	2279270
-6.74233	2007300
-6.73837	1923220
-6.73442	2077950
-6.73047	2405830
-6.72652	3103950
-6.72257	4142520
-6.71862	4774520
-6.71466	4475800
-6.71071	3389210
-6.70676	2090120
-6.70281	1141500
-6.69886	539884
-6.69491	124454
-6.69095	-210960
-6.687	-687699
-6.68305	-1110350
-6.6791	-1051370
-6.67515	-632350
-6.6712	-310720
-6.66724	-255258
-6.66329	-114230
-6.65934	693377
-6.65539	2062940
-6.65144	3104470
-6.64749	3489640
-6.64353	3502590
-6.63958	3021380
-6.63563	2160040
-6.63168	1541170
-6.62773	1177010
-6.62378	558186
-6.61982	-372217
-6.61587	-1254810
-6.61192	-2079400
-6.60797	-2907310
-6.60402	-3362190
-6.60007	-3471570
-6.59611	-3542190
-6.59216	-3461550
-6.58821	-3428690
-6.58426	-3750570
-6.58031	-4138630
-6.57636	-4187210
-6.5724	-3604000
-6.56845	-2461210
-6.5645	-1339820
-6.56055	-639810
-6.5566	-390851
-6.55265	-514989
-6.54869	-718764
-6.54474	-657933
-6.54079	-427098
-6.53684	-327690
-6.53289	-280423
-6.52894	-117409
-6.52498	-45259
-6.52103	-412113
-6.51708	-1082300
-6.51313	-1355120
-6.50918	-1066080
-6.50523	-756986
-6.50127	-712792
-6.49732	-1264180
-6.49337	-2597390
-6.48942	-3881480
-6.48547	-4361840
-6.48152	-4228020
-6.47756	-3902150
-6.47361	-3541600
-6.46966	-2919010
-6.46571	-2037660
-6.46176	-1512670
-6.45781	-1516020
-6.45385	-1594720
-6.4499	-1533400
-6.44595	-1316070
-6.442	-952141
-6.43805	-512755
-6.4341	11125
-6.43014	706725
-6.42619	1762590
-6.42224	3036250
-6.41829	3777660
-6.41434	3678940
-6.41039	3245950
-6.40643	2843520
-6.40248	2377820
-6.39853	1495820
-6.39458	25093
-6.39063	-1423360
-6.38668	-2013730
-6.38272	-1819730
-6.37877	-1632630
-6.37482	-1750180
-6.37087	-1762260
-6.36692	-1524700
-6.36297	-1323150
-6.35901	-1168900
-6.35506	-780184
-6.35111	-117299
-6.34716	412563
-6.34321	370317
-6.33926	-98152
-6.3353	-353614
-6.33135	-179782
-6.3274	-131369
-6.32345	-549619
-6.3195	-1081200
-6.31555	-1438600
-6.31159	-1647530
-6.30764	-1736320
-6.30369	-1636970
-6.29974	-1222060
-6.29579	-579356
-6.29184	59018
-6.28788	548441
-6.28393	605624
-6.27998	164110
-6.27603	-111582
-6.27208	364987
-6.26813	1135150
-6.26417	1172630
-6.26022	80572
-6.25627	-1593100
-6.25232	-2950800
-6.24837	-3303040
-6.24442	-2671270
-6.24046	-1834540
-6.23651	-1386090
-6.23256	-1193330
-6.22861	-976928
-6.22466	-743423
-6.22071	-585661
-6.21675	-440110
-6.2128	-367506
-6.20885	-806179
-6.2049	-1882530
-6.20095	-3093430
-6.197	-4049180
-6.19304	-4633430
-6.18909	-4729040
-6.18514	-4470730
-6.18119	-4303910
-6.17724	-4406910
-6.17329	-4435600
-6.16933	-4241130
-6.16538	-4135480
-6.16143	-4244060
-6.15748	-4470450
-6.15353	-4675380
-6.14958	-4512580
-6.14562	-3830030
-6.14167	-3227770
-6.13772	-3370700
-6.13377	-3748710
-6.12982	-3519250
-6.12587	-2916010
-6.12191	-2376940
-6.11796	-2003650
-6.11401	-1929430
-6.11006	-1979060
-6.10611	-1982160
-6.10216	-1849100
-6.0982	-1258200
-6.09425	-304424
-6.0903	702863
-6.08635	1808390
-6.0824	3004590
-6.07845	4102230
-6.07449	4793660
-6.07054	4883720
-6.06659	4612740
-6.06264	4079580
-6.05869	3016800
-6.05474	1657800
-6.05078	574106
-6.04683	-277838
-6.04288	-1032500
-6.03893	-1427450
-6.03498	-1460690
-6.03103	-1196880
-6.02707	-538611
-6.02312	255954
-6.01917	778718
-6.01522	1049310
-6.01127	1582010
-6.00732	2477230
-6.00336	2848760
-5.99941	2087090
-5.99546	606408
-5.99151	-728623
-5.98756	-1301680
-5.98361	-1468010
-5.97965	-1778140
-5.9757	-1928470
-5.97175	-1614230
-5.9678	-1011900
-5.96385	-391762
-5.9599	95590
-5.95594	604996
-5.95199	1098240
-5.94804	1479600
-5.94409	2059610
-5.94014	2447520
-5.93619	1982600
-5.93223	1139620
-5.92828	326759
-5.92433	-505134
-5.92038	-1067570
-5.91643	-1447130
-5.91248	-1872400
-5.90852	-2065630
-5.90457	-1895560
-5.90062	-1733140
-5.89667	-2109820
-5.89272	-2766850
-5.88877	-2853020
-5.88481	-2287600
-5.88086	-1428210
-5.87691	-599368
-5.87296	-143830
-5.86901	39711
-5.86506	143557
-5.8611	375349
-5.85715	861083
-5.8532	971978
-5.84925	327873
-5.8453	-542026
-5.84135	-1118310
-5.83739	-1287740
-5.83344	-1300120
-5.82949	-1217560
-5.82554	-759930
-5.82159	-120330
-5.81764	315030
-5.81368	602814
-5.80973	813674
-5.80578	817338
-5.80183	612590
-5.79788	338950
-5.79393	55325
-5.78997	-126665
-5.78602	-27336
-5.78207	311332
-5.77812	805527
-5.77417	1454830
-5.77022	2047380
-5.76626	2227880
-5.76231	1796710
-5.75836	880623
-5.75441	-91420
-5.75046	-880587
-5.74651	-1715860
-5.74255	-2478210
-5.7386	-2306750
-5.73465	-872589
-5.7307	1015980
-5.72675	2306900
-5.7228	2336500
-5.71884	1502090
-5.71489	1133560
-5.71094	1694120
-5.70699	2409350
-5.70304	2555370
-5.69909	2079310
-5.69513	1607230
-5.69118	1635270
-5.68723	1978630
-5.68328	2301800
-5.67933	2272510
-5.67538	1908170
-5.67142	1497110
-5.66747	806048
-5.66352	-151197
-5.65957	-950149
-5.65562	-1696590
-5.65167	-2381030
-5.64771	-2724630
-5.64376	-2753060
-5.63981	-2452400
-5.63586	-1836870
-5.63191	-1309510
-5.62796	-1454470
-5.624	-2317200
-5.62005	-3261820
-5.6161	-3798890
-5.61215	-3686390
-5.6082	-3017060
-5.60425	-2393980
-5.60029	-2039710
-5.59634	-1879420
-5.59239	-2028860
-5.58844	-2188530
-5.58449	-1849250
-5.58054	-998800
-5.57658	19126
-5.57263	856734
-5.56868	1245690
-5.56473	1163520
-5.56078	931410
-5.55683	708958
-5.55287	486432
-5.54892	465325
-5.54497	656852
-5.54102	1002130
-5.53707	1505260
-5.53312	1730500
-5.52916	1566130
-5.52521	1540900
-5.52126	1691160
-5.51731	1909240
-5.51336	2463320
-5.50941	2965140
-5.50545	2665460
-5.5015	1742380
-5.49755	978582
-5.4936	826021
-5.48965	941307
-5.4857	489475
-5.48174	-649040
-5.47779	-1614050
-5.47384	-1898140
-5.46989	-2051300
-5.46594	-2438090
-5.46199	-2533230
-5.45803	-2255150
-5.45408	-1997240
-5.45013	-1639130
-5.44618	-1366470
-5.44223	-1670070
-5.43828	-2278870
-5.43432	-2706490
-5.43037	-2827320
-5.42642	-2778670
-5.42247	-3013510
-5.41852	-3529220
-5.41457	-3453010
-5.41061	-2548990
-5.40666	-1677980
-5.40271	-1228550
-5.39876	-1053750
-5.39481	-1088310
-5.39086	-970060
-5.3869	-552043
-5.38295	23335
-5.379	1013510
-5.37505	2340910
-5.3711	3240050
-5.36715	3182920
-5.36319	2431490
-5.35924	1774970
-5.35529	1611570
-5.35134	1644550
-5.34739	1597400
-5.34344	1369560
-5.33948	772629
-5.33553	-36487
-5.33158	-536465
-5.32763	-497796
-5.32368	222469
-5.31973	1536530
-5.31577	2585340
-5.31182	2971540
-5.30787	3377650
-5.30392	4220800
-5.29997	5059800
-5.29602	5198680
-5.29206	4708660
-5.28811	4431250
-5.28416	4467550
-5.28021	4156810
-5.27626	3497030
-5.27231	2797120
-5.26835	1807050
-5.2644	556471
-5.26045	-332526
-5.2565	-686488
-5.25255	-846314
-5.2486	-931113
-5.24464	-698527
-5.24069	-183382
-5.23674	-73734
-5.23279	-792313
-5.22884	-1983700
-5.22489	-2986850
-5.22093	-3109490
-5.21698	-2230590
-5.21303	-1095550
-5.20908	-507678
-5.20513	-577627
-5.20118	-1011280
-5.19722	-1679470
-5.19327	-2089190
-5.18932	-1487780
-5.18537	-104001
-5.18142	1211880
-5.17747	2119440
-5.17351	2805900
-5.16956	3217670
-5.16561	2856990
-5.16166	1793150
-5.15771	743297
-5.15376	297306
-5.1498	601132
-5.14585	1003570
-5.1419	861228
-5.13795	450419
-5.134	151915
-5.13005	-23721
-5.12609	57496
-5.12214	589582
-5.11819	1232990
-5.11424	1470020
-5.11029	1202040
-5.10634	444904
-5.10238	-351521
-5.09843	-612302
-5.09448	-541751
-5.09053	-176357
-5.08658	639903
-5.08263	1416640
-5.07867	1575340
-5.07472	758635
-5.07077	-717447
-5.06682	-2013000
-5.06287	-2790890
-5.05892	-2895820
-5.05497	-2398820
-5.05101	-1759310
-5.04706	-1023240
-5.04311	-221292
-5.03916	288032
-5.03521	315724
-5.03126	-10022
-5.0273	-120338
-5.02335	190105
-5.0194	170772
-5.01545	-531689
-5.0115	-1363620
-5.00755	-1918860
-5.00359	-2092270
-4.99964	-1865590
-4.99569	-1576740
-4.99174	-1499360
-4.98779	-1324850
-4.98384	-769963
-4.97988	-156996
-4.97593	-18851
-4.97198	-600416
-4.96803	-1779010
-4.96408	-3079390
-4.96013	-3815250
-4.95617	-3541780
-4.95222	-2467690
-4.94827	-1198080
-4.94432	-120804
-4.94037	538293
-4.93642	631472
-4.93246	467586
-4.92851	516075
-4.92456	946729
-4.92061	1524410
-4.91666	1723930
-4.91271	1576900
-4.90875	1602910
-4.9048	1828910
-4.90085	2053970
-4.8969	2209740
-4.89295	2197620
-4.889	1961080
-4.88504	1474990
-4.88109	740809
-4.87714	-297174
-4.87319	-1459930
-4.86924	-2213370
-4.86529	-2591320
-4.86133	-2985640
-4.85738	-3185090
-4.85343	-2907530
-4.84948	-2389710
-4.84553	-1972840
-4.84158	-1552370
-4.83762	-771033
-4.83367	244502
-4.82972	948012
-4.82577	978159
-4.82182	273738
-4.81787	-1037520
-4.81391	-2436700
-4.80996	-3096800
-4.80601	-2853190
-4.80206	-2287270
-4.79811	-1544130
-4.79416	-423689
-4.7902	699454
-4.78625	1345890
-4.7823	1636980
-4.77835	1676370
-4.7744	1197040
-4.77045	213616
-4.76649	-859367
-4.76254	-1610850
-4.75859	-1906020
-4.75464	-1733090
-4.75069	-1030950
-4.74674	-380586
-4.74278	-505477
-4.73883	-931866
-4.73488	-1002230
-4.73093	-765903
-4.72698	-157744
-4.72303	918784
-4.71907	2063220
-4.71512	2678060
-4.71117	2554810
-4.70722	1940410
-4.70327	1260960
-4.69932	957738
-4.69536	1019690
-4.69141	1262620
-4.68746	1858720
-4.68351	2504450
-4.67956	2588190
-4.67561	2257200
-4.67165	1905390
-4.6677	1610090
-4.66375	1406860
-4.6598	1306740
-4.65585	1123780
-4.6519	706647
-4.64794	311958
-4.64399	376168
-4.64004	1122200
-4.63609	2268330
-4.63214	3127600
-4.62819	3441860
-4.62423	3466600
-4.62028	3538710
-4.61633	3965920
-4.61238	4495600
-4.60843	4571530
-4.60448	4133560
-4.60052	3355430
-4.59657	2567140
-4.59262	2272150
-4.58867	2349240
-4.58472	2143720
-4.58077	1644010
-4.57681	1271020
-4.57286	797847
-4.56891	28031
-4.56496	-597654
-4.56101	-976271
-4.55706	-1317550
-4.5531	-1574080
-4.54915	-1717810
-4.5452	-1600130
-4.54125	-801124
-4.5373	704032
-4.53335	2130220
-4.52939	2593190
-4.52544	1964040
-4.52149	799141
-4.51754	-176474
-4.51359	-800800
-4.50964	-1367290
-4.50568	-1542170
-4.50173	-806817
-4.49778	743746
-4.49383	2777950
-4.48988	4500560
-4.48593	5010880
-4.48197	4413170
-4.47802	3388970
-4.47407	2381140
-4.47012	1387870
-4.46617	218194
-4.46222	-823686
-4.45826	-1308100
-4.45431	-1408060
-4.45036	-1350540
-4.44641	-1064680
-4.44246	-672143
-4.43851	-397171
-4.43455	-113047
-4.4306	414860
-4.42665	1146780
-4.4227	1801660
-4.41875	1965890
-4.4148	1549760
-4.41084	1038880
-4.40689	725279
-4.40294	471512
-4.39899	335900
-4.39504	453123
-4.39109	798054
-4.38713	1341100
-4.38318	1810290
-4.37923	1808500
-4.37528	1445930
-4.37133	1239740
-4.36738	1396870
-4.36342	1666970
-4.35947	1806640
-4.35552	1647480
-4.35157	1129310
-4.34762	603199
-4.34367	375938
-4.33971	430164
-4.33576	803231
-4.33181	1310660
-4.32786	1437520
-4.32391	775588
-4.31996	-488876
-4.316	-1253550
-4.31205	-848315
-4.3081	50809
-4.30415	885534
-4.3002	1440800
-4.29625	1394630
-4.29229	1278070
-4.28834	1825200
-4.28439	2779260
-4.28044	3731790
-4.27649	4610140
-4.27254	5366260
-4.26858	5982540
-4.26463	6312980
-4.26068	6393630
-4.25673	6664810
-4.25278	7003540
-4.24883	6746760
-4.24487	5946910
-4.24092	5190970
-4.23697	4881500
-4.23302	5148520
-4.22907	5340780
-4.22512	4477360
-4.22116	2671290
-4.21721	861767
-4.21326	-349638
-4.20931	-963247
-4.20536	-1247840
-4.20141	-1321660
-4.19745	-1098860
-4.1935	-466386
-4.18955	466377
-4.1856	1284680
-4.18165	1847550
-4.1777	2523480
-4.17374	3625830
-4.16979	4947590
-4.16584	5800110
-4.16189	5713770
-4.15794	4946230
-4.15399	4047090
-4.15003	3211110
-4.14608	2344120
-4.14213	1773990
-4.13818	1989320
-4.13423	2771780
-4.13028	3536030
-4.12632	3870970
-4.12237	3756400
-4.11842	3525280
-4.11447	3253820
-4.11052	2861790
-4.10657	2404270
-4.10261	1900130
-4.09866	1423000
-4.09471	871676
-4.09076	230242
-4.08681	24221
-4.08286	369893
-4.0789	723708
-4.07495	857120
-4.071	899162
-4.06705	1019390
-4.0631	1518090
-4.05915	2437090
-4.05519	3253540
-4.05124	3590890
-4.04729	3433480
-4.04334	2637830
-4.03939	1327870
-4.03544	58413
-4.03148	-825063
-4.02753	-1273030
-4.02358	-1265870
-4.01963	-921568
-4.01568	-658860
-4.01173	-683425
-4.00777	-745995
-4.00382	-805954
-3.99987	-1097270
-3.99592	-1702290
-3.99197	-2244680
-3.98802	-2182570
-3.98406	-1724080
-3.98011	-1326990
-3.97616	-893235
-3.97221	-179814
-3.96826	797225
-3.96431	1399010
-3.96035	1152570
-3.9564	636742
-3.95245	348599
-3.9485	125815
-3.94455	-372480
-3.9406	-1022870
-3.93664	-979397
-3.93269	-251025
-3.92874	50005
-3.92479	-322023
-3.92084	-669325
-3.91689	-773528
-3.91293	-1090150
-3.90898	-1712210
-3.90503	-2178470
-3.90108	-2286970
-3.89713	-1977960
-3.89318	-1176680
-3.88922	-379163
-3.88527	-314688
-3.88132	-728506
-3.87737	-741720
-3.87342	-533689
-3.86947	-755284
-3.86551	-1135670
-3.86156	-1121850
-3.85761	-552313
-3.85366	55988
-3.84971	-87915
-3.84576	-927518
-3.8418	-1779400
-3.83785	-1854770
-3.8339	-993318
-3.82995	-167634
-3.826	229923
-3.82205	882539
-3.81809	2022950
-3.81414	3351480
-3.81019	4520720
-3.80624	5052650
-3.80229	4655770
-3.79834	3768300
-3.79438	2854170
-3.79043	1627090
-3.78648	409471
-3.78253	216470
-3.77858	890014
-3.77463	1512460
-3.77067	1507600
-3.76672	789114
-3.76277	-42533
-3.75882	-573765
-3.75487	-1014460
-3.75092	-1405160
-3.74696	-1775180
-3.74301	-2210230
-3.73906	-2354200
-3.73511	-1892080
-3.73116	-1013570
-3.72721	-94040
-3.72325	502560
-3.7193	406704
-3.71535	-503974
-3.7114	-1751750
-3.70745	-2580170
-3.7035	-2607340
-3.69954	-1937500
-3.69559	-965056
-3.69164	-21784
-3.68769	847909
-3.68374	1704750
-3.67979	2524850
-3.67583	3049590
-3.67188	3030590
-3.66793	2472630
-3.66398	1317030
-3.66003	-225477
-3.65608	-1423490
-3.65212	-1828650
-3.64817	-1623640
-3.64422	-1345600
-3.64027	-1325520
-3.63632	-1314350
-3.63237	-1046110
-3.62841	-646165
-3.62446	-487674
-3.62051	-798005
-3.61656	-1303800
-3.61261	-1663540
-3.60866	-1692040
-3.6047	-1185020
-3.60075	-245495
-3.5968	635224
-3.59285	839563
-3.5889	83573
-3.58495	-1070710
-3.58099	-1886300
-3.57704	-2414810
-3.57309	-2958980
-3.56914	-3287530
-3.56519	-2916170
-3.56124	-1639570
-3.55728	-9745
-3.55333	941734
-3.54938	985980
-3.54543	603271
-3.54148	46868
-3.53753	-482596
-3.53357	-888438
-3.52962	-1229360
-3.52567	-1450360
-3.52172	-1670950
-3.51777	-2039270
-3.51382	-2566280
-3.50986	-3254260
-3.50591	-3841160
-3.50196	-3933500
-3.49801	-3304450
-3.49406	-2226280
-3.49011	-1473090
-3.48615	-1356800
-3.4822	-1607850
-3.47825	-2015070
-3.4743	-2393790
-3.47035	-2464600
-3.4664	-1856630
-3.46244	-527033
-3.45849	923122
-3.45454	1836510
-3.45059	1955860
-3.44664	1581330
-3.44269	1225330
-3.43873	886907
-3.43478	506398
-3.43083	350778
-3.42688	411331
-3.42293	514271
-3.41898	588238
-3.41502	597270
-3.41107	730832
-3.40712	1061040
-3.40317	1355080
-3.39922	1539640
-3.39527	1629940
-3.39131	1716690
-3.38736	2008880
-3.38341	2327360
-3.37946	2269300
-3.37551	1668190
-3.37156	530815
-3.3676	-790097
-3.36365	-1525690
-3.3597	-1301180
-3.35575	-867022
-3.3518	-929661
-3.34785	-903996
-3.34389	-378523
-3.33994	53557
-3.33599	232381
-3.33204	545842
-3.32809	1041730
-3.32414	1426190
-3.32018	1464560
-3.31623	1209100
-3.31228	756325
-3.30833	210836
-3.30438	-225273
-3.30043	-551767
-3.29648	-846086
-3.29252	-1038210
-3.28857	-1135200
-3.28462	-1266190
-3.28067	-1327850
-3.27672	-1059060
-3.27277	-777597
-3.26881	-1001340
-3.26486	-1472950
-3.26091	-1677690
-3.25696	-1513700
-3.25301	-1238570
-3.24906	-1124570
-3.2451	-957985
-3.24115	-419851
-3.2372	487118
-3.23325	1473090
-3.2293	1785680
-3.22535	1118580
-3.22139	208220
-3.21744	-431048
-3.21349	-781215
-3.20954	-683182
-3.20559	-317476
-3.20164	-367385
-3.19768	-1181570
-3.19373	-2307560
-3.18978	-3098760
-3.18583	-3579980
-3.18188	-4188060
-3.17793	-5071360
-3.17397	-6015730
-3.17002	-6620750
-3.16607	-6766140
-3.16212	-6542280
-3.15817	-5677440
-3.15422	-4268690
-3.15026	-3111710
-3.14631	-2556920
-3.14236	-2358840
-3.13841	-2358950
-3.13446	-2795230
-3.13051	-3685350
-3.12655	-4143840
-3.1226	-3751150
-3.11865	-3060160
-3.1147	-2244600
-3.11075	-1532530
-3.1068	-1213110
-3.10284	-755722
-3.09889	-91738
-3.09494	7655
-3.09099	-591913
-3.08704	-1233240
-3.08309	-1390950
-3.07913	-1179830
-3.07518	-1051940
-3.07123	-1318270
-3.06728	-1876600
-3.06333	-2311960
-3.05938	-2674380
-3.05542	-3315840
-3.05147	-3935240
-3.04752	-3965840
-3.04357	-3498730
-3.03962	-3251920
-3.03567	-3547920
-3.03171	-3784730
-3.02776	-3486570
-3.02381	-2766930
-3.01986	-1673810
-3.01591	-492116
-3.01196	22809
-3.008	-239992
-3.00405	-604786
-3.0001	-860989
-2.99615	-1163800
-2.9922	-1384030
-2.98825	-1555400
-2.98429	-1705080
-2.98034	-1666900
-2.97639	-1755660
-2.97244	-2179430
-2.96849	-2189550
-2.96454	-1223100
-2.96058	112829
-2.95663	1190350
-2.95268	2039760
-2.94873	2447290
-2.94478	2227930
-2.94083	1882910
-2.93687	1828040
-2.93292	2029720
-2.92897	2202040
-2.92502	1938430
-2.92107	1163440
-2.91712	149834
-2.91316	-657109
-2.90921	-700256
-2.90526	99889
-2.90131	1135840
-2.89736	2006020
-2.89341	2810410
-2.88945	3280600
-2.8855	2987030
-2.88155	2180140
-2.8776	1292560
-2.87365	446156
-2.8697	-401964
-2.86574	-1283010
-2.86179	-2051650
-2.85784	-2543680
-2.85389	-2522610
-2.84994	-1989030
-2.84599	-1524400
-2.84203	-1265280
-2.83808	-870770
-2.83413	-433139
-2.83018	-129102
-2.82623	-101055
-2.82228	-417017
-2.81832	-810349
-2.81437	-1214200
-2.81042	-1826290
-2.80647	-2880590
-2.80252	-4409570
-2.79857	-5649460
-2.79461	-5800470
-2.79066	-5014710
-2.78671	-3772550
-2.78276	-2394040
-2.77881	-1207580
-2.77486	-551493
-2.7709	-441527
-2.76695	-303813
-2.763	75065
-2.75905	38625
-2.7551	-533197
-2.75115	-1015750
-2.74719	-1188140
-2.74324	-1216820
-2.73929	-1431760
-2.73534	-1897910
-2.73139	-1926110
-2.72744	-1402050
-2.72348	-1372560
-2.71953	-2187480
-2.71558	-2911050
-2.71163	-2747140
-2.70768	-1786970
-2.70373	-664199
-2.69977	151636
-2.69582	675688
-2.69187	872831
-2.68792	681864
-2.68397	580718
-2.68002	840706
-2.67606	982322
-2.67211	826493
-2.66816	837582
-2.66421	1189990
-2.66026	1641890
-2.65631	2182110
-2.65235	2532280
-2.6484	1938820
-2.64445	656880
-2.6405	-266939
-2.63655	-481302
-2.6326	-125382
-2.62864	305025
-2.62469	177873
-2.62074	-397608
-2.61679	-900962
-2.61284	-1051630
-2.60889	-1032450
-2.60493	-1123090
-2.60098	-995610
-2.59703	-448607
-2.59308	68872
-2.58913	355005
-2.58518	484089
-2.58122	263686
-2.57727	-447890
-2.57332	-1379900
-2.56937	-2064080
-2.56542	-1904460
-2.56147	-524436
-2.55751	1317150
-2.55356	2412170
-2.54961	2649050
-2.54566	2593150
-2.54171	2473790
-2.53776	2347230
-2.5338	2392540
-2.52985	2475880
-2.5259	2073080
-2.52195	1152080
-2.518	340611
-2.51405	160110
-2.51009	465485
-2.50614	692239
-2.50219	890632
-2.49824	1354900
-2.49429	1619790
-2.49034	1590530
-2.48638	1904900
-2.48243	2470480
-2.47848	2656080
-2.47453	2359850
-2.47058	1950240
-2.46663	1797600
-2.46267	1947530
-2.45872	2216200
-2.45477	2402170
-2.45082	2311520
-2.44687	2173720
-2.44292	2492350
-2.43896	3097720
-2.43501	3469890
-2.43106	3530540
-2.42711	3380210
-2.42316	3248160
-2.41921	3477810
-2.41525	4073620
-2.4113	4751780
-2.40735	5158220
-2.4034	5097910
-2.39945	4901860
-2.3955	5106440
-2.39154	5630570
-2.38759	5768390
-2.38364	5161800
-2.37969	4206100
-2.37574	3507810
-2.37179	3356680
-2.36783	3463390
-2.36388	3510720
-2.35993	3693210
-2.35598	3950270
-2.35203	3917480
-2.34808	3832550
-2.34412	4000960
-2.34017	4019300
-2.33622	3425780
-2.33227	2372020
-2.32832	1243920
-2.32437	168191
-2.32041	-572851
-2.31646	-523004
-2.31251	-25506
-2.30856	133788
-2.30461	-170136
-2.30066	-682616
-2.2967	-1242390
-2.29275	-1857480
-2.2888	-2425160
-2.28485	-2403460
-2.2809	-1752080
-2.27695	-1058670
-2.27299	-403366
-2.26904	349977
-2.26509	1125450
-2.26114	1665800
-2.25719	1490390
-2.25324	594093
-2.24928	-632295
-2.24533	-1849520
-2.24138	-2530820
-2.23743	-2384430
-2.23348	-1771720
-2.22953	-1442420
-2.22557	-1582940
-2.22162	-1494700
-2.21767	-1093820
-2.21372	-816290
-2.20977	-453343
-2.20582	111445
-2.20186	712235
-2.19791	1142870
-2.19396	949780
-2.19001	43960
-2.18606	-1276880
-2.18211	-2533570
-2.17815	-2987680
-2.1742	-2462630
[truncated: 51,239 more rows]
