# Supplementary material for: X-ray-activated polymerization expanding the frontiers of deep-tissue hydrogel formation
Source: Nat Commun. 2024 Apr 15;15:3247. doi: 10.1038/s41467-024-47559-z (PMC11018743; doi:10.1038/s41467-024-47559-z)
Supplement: Supplementary file 4 — Source Data [file 41467_2024_47559_MOESM4_ESM.zip › Supplementary Figure 4-HNTs.xlsx]

## Sheet: Sheet1
399.675	0
400.157	5.47597
400.639	5.4008
401.121	5.28061
401.603	5.07503
402.085	4.80136
402.567	4.51655
403.05	4.28804
403.532	4.15105
404.014	4.09379
404.496	4.06367
404.978	4.00128
405.46	3.87223
405.942	3.68812
406.424	3.49657
406.906	3.35282
407.389	3.28759
407.871	3.29
408.353	3.31492
408.835	3.29754
409.317	3.21104
409.799	3.08818
410.281	2.97627
410.763	2.87664
411.245	2.83756
411.728	2.83278
412.21	2.83708
412.692	2.80129
413.174	2.69664
413.656	2.54049
414.138	2.4131
414.62	2.31671
415.103	2.27282
415.585	2.28554
416.067	2.32345
416.549	2.34721
417.031	2.32886
417.513	2.2777
417.995	2.22998
418.477	2.22388
418.959	2.25189
419.442	2.30238
419.924	2.35209
420.406	2.37096
420.888	2.34431
421.37	2.28888
421.852	2.24943
422.334	2.23303
422.816	2.24663
423.298	2.28543
423.781	2.32588
424.263	2.34246
424.745	2.32241
425.227	2.27195
425.709	2.20839
426.191	2.14517
426.673	2.10261
427.155	2.0816
427.637	2.07463
428.12	2.0693
428.602	2.05606
429.084	2.03709
429.566	2.02174
430.048	1.99818
430.53	1.96391
431.012	1.94104
431.494	1.91514
431.977	1.88137
432.459	1.84013
432.941	1.79929
433.423	1.76512
433.905	1.74544
434.387	1.73896
434.869	1.74882
435.351	1.77274
435.834	1.80389
436.316	1.83051
436.798	1.8575
437.28	1.91019
437.762	1.93963
438.244	1.94639
438.726	1.96091
439.208	1.98036
439.69	2.01038
440.173	2.05489
440.655	2.11808
441.137	2.20117
441.619	2.28868
442.101	2.36861
442.583	2.44342
443.065	2.51269
443.547	2.57292
444.029	2.63544
444.512	2.65745
444.994	2.71266
445.476	2.75399
445.958	2.76644
446.44	2.76538
446.922	2.75468
447.404	2.73887
447.886	2.71265
448.368	2.68722
448.851	2.65477
449.333	2.58639
449.815	2.50467
450.297	2.41052
450.779	2.31649
451.261	2.23737
451.743	2.17222
452.226	2.11353
452.708	2.0477
453.19	1.96188
453.672	1.85328
454.154	1.73138
454.636	1.61391
455.118	1.51575
455.6	1.43915
456.082	1.37914
456.565	1.3205
457.047	1.25274
457.529	1.15743
458.011	1.04944
458.493	0.95714
458.975	0.87703
459.457	0.82453
459.939	0.79855
460.421	0.76222
460.904	0.70912
461.386	0.63507
461.868	0.55206
462.35	0.47836
462.832	0.43332
463.314	0.42307
463.796	0.43725
464.278	0.45664
464.76	0.46261
465.243	0.44833
465.725	0.42149
466.207	0.39769
466.689	0.3929
467.171	0.412
467.653	0.44389
468.135	0.4699
468.617	0.47313
469.099	0.452
469.582	0.41339
470.064	0.38181
470.546	0.37709
471.028	0.40653
471.51	0.4615
471.992	0.52303
472.474	0.57306
472.957	0.60024
473.439	0.61433
473.921	0.63432
474.403	0.67925
474.885	0.75538
475.367	0.85262
475.849	0.96071
476.331	1.05571
476.813	1.13797
477.296	1.21832
477.778	1.31563
478.26	1.44515
478.742	1.62627
479.224	1.84487
479.706	2.06388
480.188	2.25748
480.67	2.46123
481.152	2.66351
481.635	2.89462
482.117	3.15108
482.599	3.44444
483.081	3.74885
483.563	4.05091
484.045	4.36314
484.527	4.64826
485.009	4.92172
485.491	5.18957
485.974	5.50504
486.456	5.79207
486.938	6.0924
487.42	6.39151
487.902	6.65264
488.384	6.86748
488.866	7.05357
489.348	7.25301
489.831	7.4743
490.313	7.69476
490.795	7.90891
491.277	8.09791
491.759	8.27752
492.241	8.38234
492.723	8.44546
493.205	8.48252
493.688	8.49952
494.17	8.52304
494.652	8.55445
495.134	8.56705
495.616	8.53688
496.098	8.47624
496.58	8.38643
497.062	8.31425
497.544	8.22218
498.027	8.11808
498.509	8.05297
498.991	7.91557
499.473	7.75736
499.955	7.61769
500.437	7.44086
500.919	7.26372
501.401	7.11066
501.884	6.96507
502.366	6.838
502.848	6.69466
503.33	6.53603
503.812	6.36022
504.294	6.15337
504.776	5.94704
505.258	5.75966
505.74	5.58667
506.223	5.40441
506.705	5.25271
507.187	5.07849
507.669	4.8913
508.151	4.69403
508.633	4.49828
509.115	4.34379
509.597	4.21969
510.079	4.05236
510.562	3.91235
511.044	3.79298
511.526	3.61271
512.008	3.42636
512.49	3.26131
512.972	3.12283
513.454	2.98178
513.936	2.85493
514.418	2.72533
514.901	2.5791
515.383	2.41313
515.865	2.23799
516.347	2.0842
516.829	1.96101
517.311	1.84694
517.793	1.77128
518.275	1.6477
518.758	1.55246
519.24	1.44274
519.722	1.32787
520.204	1.2266
520.686	1.15291
521.168	1.10822
521.65	1.07984
522.132	1.04925
522.615	0.99853
523.097	0.93436
523.579	0.86487
524.061	0.79793
524.543	0.75715
525.025	0.74522
525.507	0.74597
525.989	0.74897
526.471	0.73304
526.954	0.69144
527.436	0.63229
527.918	0.58431
528.4	0.55804
528.882	0.55528
529.364	0.56547
529.846	0.57093
530.328	0.55787
530.811	0.52452
531.293	0.48215
531.775	0.44853
532.257	0.4369
532.739	0.44888
533.221	0.47292
533.703	0.49198
534.185	0.49243
534.667	0.47316
535.149	0.44569
535.632	0.42815
536.114	0.43333
536.596	0.46179
537.078	0.5007
537.56	0.5323
538.042	0.54297
538.524	0.5317
539.006	0.51243
539.489	0.50142
539.971	0.5086
540.453	0.53775
540.935	0.57666
541.417	0.60179
541.899	0.60973
542.381	0.59615
542.863	0.57271
543.346	0.55708
543.828	0.5634
544.31	0.5932
544.792	0.6353
545.274	0.67179
545.756	0.68922
546.238	0.68697
546.72	0.67431
547.202	0.66886
547.685	0.68303
548.167	0.71803
548.649	0.76422
549.131	0.80072
549.613	0.81704
550.095	0.81191
550.577	0.79591
551.059	0.78602
551.542	0.79456
552.024	0.82308
552.506	0.86118
552.988	0.89453
553.47	0.9127
553.952	0.9132
554.434	0.90638
554.916	0.90739
555.398	0.92606
555.881	0.96144
556.363	1.00267
556.845	1.03317
557.327	1.04302
557.809	1.03342
558.291	1.01684
558.773	1.01421
559.255	1.03317
559.737	1.06798
560.22	1.112
560.702	1.14857
561.184	1.16684
561.666	1.15759
562.148	1.1508
562.63	1.15461
563.112	1.17867
563.594	1.22229
564.077	1.27404
564.559	1.3181
565.041	1.34368
565.523	1.35135
566.005	1.35258
566.487	1.3632
566.969	1.39338
567.451	1.44241
567.933	1.49834
568.416	1.54598
568.898	1.57485
569.38	1.5875
569.862	1.5899
570.344	1.59988
570.826	1.62932
571.308	1.67642
571.79	1.73009
572.273	1.77575
572.755	1.80637
573.237	1.81794
573.719	1.82318
574.201	1.8361
574.683	1.86621
575.165	1.91239
575.647	1.96384
576.13	2.00603
576.612	2.03001
577.094	2.03705
577.576	2.03848
578.058	2.04821
578.54	2.07579
579.022	2.12021
579.504	2.17144
579.986	2.21571
580.468	2.24417
580.951	2.25788
581.433	2.26724
581.915	2.28582
582.397	2.32189
582.879	2.37417
583.361	2.43208
583.843	2.48253
584.325	2.51652
584.808	2.53473
585.29	2.54633
585.772	2.5639
586.254	2.59517
586.736	2.63897
587.218	2.68569
587.7	2.7237
588.182	2.74623
588.664	2.75575
589.147	2.76259
589.629	2.77949
590.111	2.81443
590.593	2.86567
591.075	2.92301
591.557	2.97332
592.039	3.00871
592.521	3.03007
593.004	3.04678
593.486	3.07003
593.968	3.10689
594.45	3.1553
594.932	3.20598
595.414	3.24726
595.896	3.27282
596.378	3.28518
596.861	3.29488
597.343	3.3143
597.825	3.35041
598.307	3.40102
598.789	3.45594
599.271	3.50298
599.753	3.53447
600.235	3.55203
600.717	3.56503
601.199	3.58561
601.682	3.62084
602.164	3.66919
602.646	3.72132
603.128	3.76644
603.61	3.79817
604.092	3.81885
604.574	3.83783
605.057	3.86667
605.539	3.91214
606.021	3.97243
606.503	4.03841
606.985	4.09925
607.467	4.14933
607.949	4.19116
608.431	4.23442
608.913	4.28972
609.395	4.36317
609.878	4.45198
610.36	4.54681
610.842	4.63638
611.324	4.71467
611.806	4.78386
612.288	4.85307
612.77	4.93243
613.252	5.02713
613.735	5.13415
614.217	5.24406
614.699	5.34627
615.181	5.4349
615.663	5.51232
616.145	5.58765
616.627	5.6719
617.109	5.77111
617.591	5.88355
618.074	6.00054
618.556	6.11245
619.038	6.21359
619.52	6.30593
620.002	6.39708
620.484	6.49602
620.966	6.60709
621.448	6.72744
621.931	6.8483
622.413	6.96012
622.895	7.05815
623.377	7.1448
623.859	7.22833
624.341	7.31763
624.823	7.4174
625.305	7.52488
625.788	7.63172
626.27	7.7284
626.752	7.81025
627.234	7.87972
627.716	7.94523
628.198	8.01576
628.68	8.09614
629.162	8.18397
629.644	8.27146
630.126	8.34952
630.609	8.41318
631.091	8.46421
631.573	8.50989
632.055	8.55858
632.537	8.61437
633.019	8.67495
633.501	8.73254
633.984	8.77898
634.466	8.80981
634.948	8.82743
635.43	8.83917
635.912	8.85379
636.394	8.87589
636.876	8.90376
637.358	8.93044
637.84	8.94836
638.322	8.95386
638.805	8.94935
639.287	8.94183
639.769	8.93876
640.251	8.94367
640.733	8.95376
641.215	8.96161
641.697	8.95936
642.179	8.94379
642.662	8.91823
643.144	8.8913
643.626	8.87176
644.108	8.86446
644.59	8.86746
645.072	8.87378
645.554	8.87538
646.036	8.86822
646.519	8.85435
647.001	8.84085
647.483	8.83537
647.965	8.84117
648.447	8.8551
648.929	8.86894
649.411	8.87441
649.893	8.86741
650.375	8.85087
650.857	8.83261
651.34	8.8216
651.822	8.82234
652.304	8.83285
652.786	8.84587
653.268	8.85377
653.75	8.85267
654.232	8.84488
654.715	8.83697
655.197	8.83601
655.679	8.84488
656.161	8.8604
656.643	8.8749
657.125	8.88078
657.607	8.87517
658.089	8.86138
658.571	8.84733
659.053	8.84056
659.536	8.84432
660.018	8.85521
660.5	8.86577
660.982	8.8682
661.464	8.85943
661.946	8.84257
662.428	8.82536
662.91	8.81548
663.393	8.81615
663.875	8.82465
664.357	8.83412
664.839	8.8376
665.321	8.83113
665.803	8.81584
666.285	8.79742
666.767	8.78408
667.25	8.78124
667.732	8.78635
668.214	8.78792
668.696	8.77524
669.178	8.74699
669.66	8.71193
670.142	8.6806
670.624	8.65996
671.106	8.65054
671.589	8.64749
672.071	8.64288
672.553	8.62944
673.035	8.60432
673.517	8.57036
673.999	8.53474
674.481	8.50442
674.963	8.48251
675.446	8.46612
675.928	8.44844
676.41	8.42253
676.892	8.38582
677.374	8.34159
677.856	8.29732
678.338	8.26
678.82	8.23224
679.302	8.21067
679.784	8.18806
680.267	8.15732
680.749	8.11557
681.231	8.06579
681.713	8.01507
682.195	7.97046
682.677	7.9347
683.159	7.90508
683.641	7.87495
684.124	7.8384
684.606	7.79342
685.088	7.74368
685.57	7.69615
686.052	7.65759
686.534	7.63034
687.016	7.61123
687.498	7.59334
687.981	7.57022
688.463	7.53979
688.945	7.50543
689.427	7.4741
689.909	7.45216
690.391	7.44212
690.873	7.44111
691.355	7.44314
691.837	7.44267
692.32	7.43848
692.802	7.43454
693.284	7.43826
693.766	7.45599
694.248	7.49
694.73	7.53715
695.212	7.59122
695.694	7.64638
696.177	7.70099
696.659	7.75855
697.141	7.82607
697.623	7.91019
698.105	8.01356
698.587	8.13407
699.069	8.2666
699.551	8.40685
700.033	8.5543
700.516	8.71329
700.998	8.89061
701.48	9.09248
701.962	9.32075
702.444	9.57235
702.926	9.84104
703.408	10.1214
703.89	10.4121
704.372	10.7166
704.855	11.0411
705.337	11.391
705.819	11.7679
706.301	12.1684
706.783	12.5861
707.265	13.0151
707.747	13.4534
708.229	13.9035
708.712	14.3704
709.194	14.8583
709.676	15.3672
710.158	15.8922
710.64	16.4257
711.122	16.9602
711.604	17.4923
712.086	18.0231
712.568	18.5569
713.051	19.0978
713.533	19.6463
714.015	20.1989
714.497	20.7491
714.979	21.2908
715.461	21.8211
715.943	22.3413
716.425	22.8551
716.908	23.3662
717.39	23.875
717.872	24.3778
718.354	24.8684
718.836	25.3408
719.318	25.7922
719.8	26.2237
720.282	26.6387
720.764	27.0406
721.247	27.4302
721.729	27.805
722.211	28.1604
722.693	28.4931
723.175	28.8029
723.657	29.0933
724.139	29.3697
724.621	29.6361
725.104	29.8934
725.586	30.138
726.068	30.364
726.55	30.5651
727.032	30.7383
727.514	30.8839
727.996	31.0054
728.478	31.1061
728.96	31.1872
729.443	31.2467
729.925	31.281
730.407	31.2867
730.889	31.2632
731.371	31.2134
731.853	31.1417
732.335	31.0524
732.817	30.9467
733.299	30.8226
733.782	30.6753
734.264	30.5012
734.746	30.2986
735.228	30.0699
735.71	29.8194
736.192	29.5515
736.674	29.2683
737.156	28.9686
737.639	28.6494
738.121	28.3086
738.603	27.947
739.085	27.5696
739.567	27.1837
740.049	26.7958
740.531	26.4102
741.013	26.0265
741.495	25.6423
741.978	25.2546
742.46	24.8632
742.942	24.4712
743.424	24.0841
743.906	23.707
744.388	23.3423
744.87	22.9888
745.352	22.6437
745.835	22.3047
746.317	21.9729
746.799	21.6528
747.281	21.351
747.763	21.0737
748.245	20.8234
748.727	20.5985
749.209	20.395
749.692	20.2091
750.174	20.0396
750.656	19.889
751.138	19.7615
751.62	19.6605
752.102	19.5862
752.584	19.5356
753.066	19.5032
753.548	19.485
754.03	19.4803
754.513	19.4925
754.995	19.527
755.477	19.5882
755.959	19.6773
756.441	19.7917
756.923	19.9266
757.405	20.0775
757.888	20.243
758.37	20.4249
758.852	20.6266
759.334	20.8504
759.816	21.0954
760.298	21.357
760.78	21.6292
761.262	21.9068
761.744	22.1882
762.226	22.4749
762.709	22.7712
763.191	23.0804
763.673	23.4031
764.155	23.7367
764.637	24.0767
765.119	24.4192
765.601	24.7627
766.083	25.1084
766.566	25.4585
767.048	25.8144
767.53	26.1745
768.012	26.5345
768.494	26.8886
768.976	27.2321
769.458	27.5632
769.94	27.8831
770.423	28.1949
770.905	28.501
771.387	28.8018
771.869	29.095
772.351	29.377
772.833	29.645
773.315	29.8983
773.797	30.1385
774.279	30.3686
774.761	30.5903
775.244	30.803
775.726	31.003
776.208	31.1856
776.69	31.3465
777.172	31.4838
777.654	31.5981
778.136	31.6921
778.619	31.7678
779.101	31.826
779.583	31.8653
780.065	31.8838
780.547	31.8803
781.029	31.8558
781.511	31.8136
781.993	31.7579
782.475	31.6922
782.957	31.6178
783.44	31.5334
783.922	31.4367
784.404	31.3268
784.886	31.2051
785.368	31.076
785.85	30.9452
786.332	30.818
786.814	30.6975
787.297	30.5841
787.779	30.4768
788.261	30.3752
788.743	30.2806
789.225	30.1965
789.707	30.1272
790.189	30.0753
790.671	30.0407
791.154	30.0206
791.636	30.0107
792.118	30.0077
792.6	30.011
793.082	30.0231
793.564	30.0483
794.046	30.0902
794.528	30.1503
795.01	30.2279
795.493	30.321
795.975	30.4286
796.457	30.5518
796.939	30.6944
797.421	30.8612
797.903	31.0564
798.385	31.2813
798.867	31.5344
799.35	31.813
799.832	32.1146
800.314	32.4387
800.796	32.7868
801.278	33.1613
801.76	33.5637
802.242	33.9927
802.724	34.4451
803.206	34.9161
803.688	35.4011
804.171	35.8977
804.653	36.405
805.135	36.923
805.617	37.4511
806.099	37.9869
806.581	38.5264
807.063	39.0651
807.545	39.599
808.028	40.1259
808.51	40.6454
808.992	41.1579
809.474	41.6635
809.956	42.1608
810.438	42.6473
810.92	43.1199
811.402	43.5759
811.885	44.0139
812.367	44.434
812.849	44.8371
813.331	45.2238
813.813	45.5939
814.295	45.9466
814.777	46.2806
815.259	46.5952
815.741	46.891
816.224	47.1695
816.706	47.4327
817.188	47.6823
817.67	47.9185
818.152	48.1405
818.634	48.3466
819.116	48.5352
819.598	48.7055
820.081	48.8574
820.563	48.9916
821.045	49.1088
821.527	49.2093
822.009	49.2926
822.491	49.3584
822.973	49.4067
823.455	49.4387
823.937	49.4562
824.42	49.4618
824.902	49.4572
825.384	49.4435
825.866	49.42
826.348	49.3856
826.83	49.3389
827.312	49.2788
827.794	49.2055
828.277	49.1195
828.759	49.0212
829.241	48.9108
829.723	48.7877
830.205	48.6514
830.687	48.5018
831.169	48.3396
831.651	48.1668
832.133	47.9854
832.615	47.7974
833.098	47.6033
833.58	47.4025
834.062	47.1937
834.544	46.9754
835.026	46.7473
835.508	46.51
835.99	46.2644
836.472	46.0118
836.955	45.7521
837.437	45.4846
837.919	45.2081
838.401	44.9216
838.883	44.6255
839.365	44.3215
839.847	44.0119
840.329	43.6987
840.812	43.3826
841.294	43.0634
841.776	42.7396
842.258	42.41
842.74	42.0743
843.222	41.7334
843.704	41.3887
844.186	41.0412
844.668	40.691
845.151	40.337
845.633	39.9779
846.115	39.6128
846.597	39.2425
847.079	38.8691
847.561	38.4951
848.043	38.123
848.525	37.7532
849.008	37.3849
849.49	37.0163
849.972	36.6457
850.454	36.2732
850.936	35.8997
851.418	35.5271
851.9	35.1564
852.382	34.7876
852.864	34.4191
853.347	34.0487
853.829	33.6748
854.311	33.2976
854.793	32.9185
855.275	32.5396
855.757	32.1624
856.239	31.7866
856.721	31.4107
857.203	31.0327
857.686	30.6513
858.168	30.2671
858.65	29.8821
859.132	29.4987
859.614	29.1186
860.096	28.7415
860.578	28.3655
861.06	27.9881
861.543	27.6079
862.025	27.2255
862.507	26.843
862.989	26.4632
863.471	26.0878
863.953	25.7166
864.435	25.3473
864.917	24.9774
865.399	24.6053
865.882	24.2313
866.364	23.8576
866.846	23.487
867.328	23.1208
867.81	22.7586
868.292	22.3982
868.774	22.0366
869.256	21.6725
869.739	21.3063
870.221	20.9407
870.703	20.5787
871.185	20.2219
871.667	19.8697
872.149	19.5195
872.631	19.1685
873.113	18.8151
873.596	18.4601
874.078	18.1064
874.56	17.7571
875.042	17.4143
875.524	17.0772
876.006	16.7433
876.488	16.4094
876.97	16.0738
877.452	15.7373
877.934	15.4022
878.417	15.0715
878.899	14.7467
879.381	14.4266
879.863	14.1082
880.345	13.7884
880.827	13.4657
881.309	13.1413
881.791	12.8186
882.274	12.5011
882.756	12.1904
883.238	11.8855
883.72	11.5832
884.202	11.2798
884.684	10.9733
885.166	10.6648
885.648	10.3573
886.13	10.0543
886.613	9.75754
887.095	9.46593
887.577	9.17625
888.059	8.88504
888.541	8.59061
889.023	8.29414
889.505	7.9991
889.987	7.7094
890.47	7.42699
890.952	7.15109
891.434	6.87867
891.916	6.6067
892.398	6.33388
892.88	6.06194
893.362	5.79453
893.844	5.53562
894.326	5.28707
894.808	5.04778
895.291	4.81439
895.773	4.58344
896.255	4.35368
896.737	4.1269
897.219	3.90714
897.701	3.69833
898.183	3.50245
898.665	3.31822
899.148	3.14218
899.63	2.97067
900.112	2.8023
900.594	2.63874
901.076	2.48403
901.558	2.34202
902.04	2.21438
902.522	2.0995
903.005	1.99352
903.487	1.89249
903.969	1.79457
904.451	1.70109
904.933	1.61557
905.415	1.54151
905.897	1.48002
906.379	1.42904
906.861	1.38424
907.344	1.34163
907.826	1.29943
908.308	1.25942
908.79	1.22556
909.272	1.20225
909.754	1.19159
910.236	1.19266
910.718	1.20221
911.201	1.2171
911.683	1.23625
912.165	1.26164
912.647	1.29716
913.129	1.34645
913.611	1.41091
914.093	1.48887
914.575	1.57663
915.057	1.67057
915.54	1.76948
916.022	1.87505
916.504	1.99095
916.986	2.12027
917.468	2.26368
917.95	2.41852
918.432	2.58026
918.914	2.74442
919.396	2.90888
919.879	3.07466
920.361	3.24479
920.843	3.42211
921.325	3.6071
921.807	3.79719
922.289	3.98785
922.771	4.17492
923.253	4.35631
923.736	4.53298
924.218	4.70766
924.7	4.88299
925.182	5.05937
925.664	5.2344
926.146	5.40379
926.628	5.56375
927.11	5.71275
927.592	5.8522
928.075	5.98529
928.557	6.1151
929.039	6.24255
929.521	6.36591
930.003	6.48164
930.485	6.58655
930.967	6.67973
931.449	6.76309
931.932	6.84046
932.414	6.91526
932.896	6.98901
933.378	7.06048
933.86	7.12695
934.342	7.18593
934.824	7.23728
935.306	7.28348
935.788	7.32895
936.271	7.37773
936.753	7.43168
937.235	7.48999
937.717	7.55013
938.199	7.60991
938.681	7.66914
939.163	7.73023
939.645	7.79698
940.128	7.87286
940.61	7.9589
941.092	8.0532
941.574	8.15198
942.056	8.2518
942.538	8.35114
943.02	8.45107
943.502	8.55412
943.984	8.66254
944.467	8.77636
944.949	8.89312
945.431	9.00865
945.913	9.11912
946.395	9.22292
946.877	9.32089
947.359	9.41545
947.841	9.50856
948.323	9.60017
948.806	9.68767
949.288	9.76722
949.77	9.83529
950.252	9.89066
950.734	9.93481
951.216	9.97098
951.698	10.0022
952.18	10.0294
952.663	10.0515
953.145	10.0658
953.627	10.07
954.109	10.064
954.591	10.05
955.073	10.0315
955.555	10.0117
956.037	9.99165
956.519	9.96964
957.002	9.94266
957.484	9.90818
957.966	9.86571
958.448	9.8174
958.93	9.76665
959.412	9.71659
959.894	9.66815
960.376	9.61976
960.859	9.56829
961.341	9.51105
961.823	9.44748
962.305	9.3795
962.787	9.31042
963.269	9.24294
963.751	9.17766
964.233	9.11246
964.716	9.04382
965.198	8.96844
965.68	8.88526
966.162	8.79566
966.644	8.70265
967.126	8.60871
967.608	8.51433
968.09	8.41752
968.572	8.31503
969.054	8.20408
969.537	8.08403
970.019	7.95671
970.501	7.82536
970.983	7.69271
971.465	7.55923
971.947	7.42285
972.429	7.28016
972.911	7.12849
973.394	6.96743
973.876	6.79931
974.358	6.62787
974.84	6.4565
975.322	6.28629
975.804	6.1158
976.286	5.94203
976.768	5.76265
977.25	5.5776
977.733	5.38948
978.215	5.20225
978.697	5.01922
979.179	4.84143
979.661	4.66727
980.143	4.49364
980.625	4.31801
981.107	4.14016
981.59	3.96252
982.072	3.78904
982.554	3.62276
983.036	3.46448
983.518	3.31216
984	3.16252
984.482	3.0128
984.964	2.86277
985.447	2.7148
985.929	2.5728
986.411	2.43986
986.893	2.3165
987.375	2.20045
987.857	2.08797
988.339	1.97616
988.821	1.86451
989.303	1.75527
989.785	1.65196
990.268	1.55746
990.75	1.47202
991.232	1.39318
991.714	1.31702
992.196	1.24061
992.678	1.16354
993.16	1.08824
993.643	1.01835
994.125	0.95667
994.607	0.90336
995.089	0.85583
995.571	0.81008
996.053	0.763
996.535	0.71416
997.017	0.66591
997.499	0.62199
997.981	0.58508
998.464	0.55532
998.946	0.52998
999.428	0.50523
999.91	0.47804
1000.39	0.44818
1000.87	0.41811
1001.36	0.39172
1001.84	0.37179
1002.32	0.35837
1002.8	0.34863
1003.28	0.33848
1003.77	0.32492
1004.25	0.30763
1004.73	0.28911
1005.21	0.27318
1005.7	0.26275
1006.18	0.25794
1006.66	0.25606
1007.14	0.25306
1007.62	0.24608
1008.11	0.23488
1008.59	0.22212
1009.07	0.21153
1009.55	0.20592
1010.03	0.20525
1010.52	0.20682
1011	0.20662
1011.48	0.20185
1011.96	0.19254
1012.45	0.18162
1012.93	0.17318
1013.41	0.17001
1013.89	0.1721
1014.37	0.17644
1014.86	0.17896
1015.34	0.17656
1015.82	0.16914
1016.3	0.15941
1016.78	0.15153
1017.27	0.1484
1017.75	0.15013
1018.23	0.15385
1018.71	0.15566
1019.2	0.15274
1019.68	0.1451
1020.16	0.13554
1020.64	0.12799
1021.12	0.1252
1021.61	0.127
1022.09	0.13041
1022.57	0.13129
1023.05	0.12707
1023.53	0.11807
1024.02	0.10763
1024.5	0.09993
1024.98	0.09796
1025.46	0.10146
1025.94	0.10731
1026.43	0.111
1026.91	0.10949
1027.39	0.1028
1027.87	0.09401
1028.36	0.08741
1028.84	0.08593
1029.32	0.08959
1029.8	0.09547
1030.28	0.09955
1030.77	0.09893
1031.25	0.09375
1031.73	0.08699
1032.21	0.08287
1032.69	0.08416
1033.18	0.09072
1033.66	0.09946
1034.14	0.10635
1034.62	0.10858
1035.1	0.10631
1035.59	0.10239
1036.07	0.1008
1036.55	0.10411
1037.03	0.11192
1037.52	0.12102
1038	0.12728
1038.48	0.12822
1038.96	0.12434
1039.44	0.11908
1039.93	0.11665
1040.41	0.11995
1040.89	0.12863
1041.37	0.13958
1041.85	0.14851
1042.34	0.15277
1042.82	0.15274
1043.3	0.15176
1043.78	0.15397
1044.27	0.16196
1044.75	0.17516
1045.23	0.1902
1045.71	0.20275
1046.19	0.21001
1046.67	0.21239
1047.16	0.21326
1047.64	0.21707
1048.12	0.22654
1048.6	0.24139
1049.09	0.25827
1049.57	0.27308
1050.05	0.28307
1050.53	0.28861
1051.01	0.29283
1051.5	0.29991
1051.98	0.31249
1052.46	0.33012
1052.94	0.34953
1053.42	0.36662
1053.91	0.37894
1054.39	0.38702
1054.87	0.39416
1055.35	0.40437
1055.84	0.42019
1056.32	0.44098
1056.8	0.46345
1057.28	0.48334
1057.76	0.49818
1058.25	0.50851
1058.73	0.51771
1059.21	0.52972
1059.69	0.54692
1060.17	0.56853
1060.66	0.59116
1061.14	0.6106
1061.62	0.62438
1062.1	0.63313
1062.59	0.64031
1063.07	0.6502
1063.55	0.66523
1064.03	0.68483
1064.51	0.7056
1065	0.72356
1065.48	0.73619
1065.96	0.74417
1066.44	0.75073
1066.92	0.76
1067.41	0.77429
1067.89	0.79287
1068.37	0.81224
1068.85	0.82828
1069.34	0.83865
1069.82	0.84404
1070.3	0.84782
1070.78	0.85398
1071.26	0.86492
1071.74	0.87991
1072.23	0.89563
1072.71	0.90798
1073.19	0.91479
1073.67	0.91685
1074.16	0.91764
1074.64	0.921
1075.12	0.92915
1075.6	0.94107
1076.08	0.95333
1076.57	0.96178
1077.05	0.9642
1077.53	0.96153
1078.01	0.95743
1078.49	0.95614
1078.98	0.95995
1079.46	0.96804
1079.94	0.97687
1080.42	0.98246
1080.91	0.98245
1081.39	0.9777
1081.87	0.97158
1082.35	0.9682
1082.83	0.96973
1083.32	0.97531
1083.8	0.98142
1084.28	0.9842
1084.76	0.98159
1085.24	0.97468
1085.73	0.967
1086.21	0.96261
1086.69	0.96367
1087.17	0.96917
1087.65	0.97555
1088.14	0.97868
1088.62	0.97652
1089.1	0.9701
1089.58	0.96308
1090.07	0.95936
1090.55	0.96106
1091.03	0.96702
1091.51	0.97369
1091.99	0.97689
1092.48	0.97452
1092.96	0.96764
1093.44	0.95998
1093.92	0.95568
1094.4	0.95689
1094.89	0.96266
1095.37	0.96955
1095.85	0.97372
1096.33	0.97315
1096.82	0.96891
1097.3	0.96448
1097.78	0.96371
1098.26	0.96839
1098.74	0.97721
1099.23	0.98637
1099.71	0.99204
1100.19	0.99235
1100.67	0.98872
1101.15	0.9848
1101.64	0.98463
1102.12	0.99003
1102.6	0.99964
1103.08	1.00952
1103.57	1.01553
1104.05	1.01577
1104.53	1.01155
1105.01	1.0067
1105.49	1.00519
1105.98	1.00908
1106.46	1.01709
1106.94	1.02566
1107.42	1.03075
1107.9	1.03052
1108.39	1.02622
1108.87	1.02153
1109.35	1.02022
1109.83	1.02392
1110.32	1.03108
1110.8	1.0379
1111.28	1.04042
1111.76	1.03688
1112.24	1.02875
1112.72	1.02001
1113.21	1.01498
1113.69	1.01568
1114.17	1.02112
1114.65	1.02781
1115.14	1.03227
1115.62	1.03293
1116.1	1.03141
1116.58	1.03139
1117.06	1.03679
1117.55	1.04932
1118.03	1.06752
1118.51	1.08762
1118.99	1.10583
1119.47	1.12061
1119.96	1.13358
1120.44	1.14861
1120.92	1.16955
1121.4	1.19823
1121.88	1.23327
1122.37	1.27108
1122.85	1.30781
1123.33	1.34191
1123.81	1.37479
1124.3	1.41013
1124.78	1.45149
1125.26	1.50036
1125.74	1.55513
1126.22	1.61226
1126.71	1.6681
1127.19	1.72126
1127.67	1.77334
1128.15	1.8281
1128.63	1.88921
1129.12	1.95803
1129.6	2.03291
1130.08	2.11005
1130.56	2.18589
1131.05	2.25895
1131.53	2.33083
1132.01	2.40509
1132.49	2.48535
1132.97	2.57287
1133.46	2.66599
1133.94	2.76082
1134.42	2.85369
1134.9	2.94313
1135.38	3.03067
1135.87	3.11984
1136.35	3.21409
1136.83	3.31478
1137.31	3.4203
1137.8	3.52705
1138.28	3.63141
1138.76	3.73199
1139.24	3.83019
1139.72	3.92938
1140.21	4.03263
1140.69	4.14097
1141.17	4.25251
1141.65	4.36373
1142.13	4.47119
1142.62	4.57375
1143.1	4.67314
1143.58	4.77305
1144.06	4.87691
1144.55	4.98587
1145.03	5.09819
1145.51	5.21025
1145.99	5.31876
1146.47	5.42245
1146.96	5.52296
1147.44	5.62365
1147.92	5.7278
1148.4	5.83645
1148.88	5.9479
1149.37	6.05855
1149.85	6.16523
1150.33	6.26688
1150.81	6.36527
1151.3	6.4638
1151.78	6.56573
1152.26	6.67216
1152.74	6.78149
1153.22	6.89032
1153.7	6.99547
1154.19	7.09597
1154.67	7.19348
1155.15	7.29139
1155.63	7.39266
1156.12	7.49828
1156.6	7.60649
1157.08	7.71402
1157.56	7.81783
1158.04	7.91706
1158.53	8.01349
1159.01	8.11068
1159.49	8.21178
1159.97	8.31781
1160.45	8.42709
1160.94	8.53631
1161.42	8.64246
1161.9	8.7445
1162.38	8.84395
1162.87	8.94396
1163.35	9.04745
1163.83	9.15528
1164.31	9.26582
1164.79	9.37583
1165.28	9.48259
1165.76	9.5853
1166.24	9.68576
1166.72	9.78713
1167.2	9.89232
1167.69	10.0021
1168.17	10.1149
1168.65	10.2275
1169.13	10.337
1169.62	10.4426
1170.1	10.5459
1170.58	10.6501
1171.06	10.7575
1171.54	10.8687
1172.03	10.9818
1172.51	11.0938
1172.99	11.2018
1173.47	11.3054
1173.95	11.4064
1174.44	11.5082
1174.92	11.6138
1175.4	11.7239
1175.88	11.8368
1176.37	11.9494
1176.85	12.059
1177.33	12.1648
1177.81	12.2683
1178.29	12.3726
1178.78	12.48
1179.26	12.5912
1179.74	12.7042
1180.22	12.8158
1180.7	12.9235
1181.19	13.0267
1181.67	13.1273
1182.15	13.2285
1182.63	13.3331
1183.11	13.4416
1183.6	13.5527
1184.08	13.663
1184.56	13.7701
1185.04	13.8732
1185.53	13.9739
1186.01	14.075
1186.49	14.1788
1186.97	14.2857
1187.45	14.394
1187.94	14.5008
1188.42	14.6039
1188.9	14.7027
1189.38	14.7992
1189.86	14.8963
1190.35	14.9966
1190.83	15.1007
1191.31	15.2069
1191.79	15.3126
1192.28	15.4152
1192.76	15.5144
1193.24	15.6117
1193.72	15.7098
1194.2	15.811
1194.68	15.9153
1195.17	16.021
1195.65	16.1249
1196.13	16.2249
1196.61	16.3206
1197.1	16.414
1197.58	16.5081
1198.06	16.6054
1198.54	16.7065
1199.02	16.8098
1199.51	16.9122
1199.99	17.0116
1200.47	17.1074
1200.95	17.2011
1201.43	17.2953
1201.92	17.3922
1202.4	17.4918
1202.88	17.5925
1203.36	17.6914
1203.85	17.7862
1204.33	17.8769
1204.81	17.9654
1205.29	18.0546
1205.77	18.147
1206.26	18.2429
1206.74	18.3408
1207.22	18.438
1207.7	18.532
1208.18	18.6224
1208.67	18.7108
1209.15	18.7998
1209.63	18.8913
1210.11	18.9857
1210.6	19.0813
1211.08	19.1752
1211.56	19.2656
1212.04	19.3521
1212.52	19.4367
1213.01	19.5219
1213.49	19.6098
1213.97	19.7008
1214.45	19.7932
1214.93	19.884
1215.42	19.9712
1215.9	20.0547
1216.38	20.1361
1216.86	20.2181
1217.35	20.3026
1217.83	20.3898
1218.31	20.4781
1218.79	20.5648
1219.27	20.6478
1219.76	20.7272
1220.24	20.8045
1220.72	20.8826
1221.2	20.9632
1221.68	21.0466
1222.17	21.1308
1222.65	21.2132
1223.13	21.2917
1223.61	21.3659
1224.09	21.4376
1224.58	21.5094
1225.06	21.5834
1225.54	21.66
1226.02	21.7377
1226.51	21.8142
1226.99	21.8876
1227.47	21.958
1227.95	22.027
1228.43	22.0971
1228.91	22.1699
1229.4	22.2453
1229.88	22.3215
1230.36	22.3958
1230.84	22.4662
1231.33	22.5327
1231.81	22.5971
1232.29	22.6621
1232.77	22.7294
1233.26	22.7994
1233.74	22.8703
1234.22	22.9397
1234.7	23.0058
1235.18	23.0687
1235.66	23.1302
1236.15	23.193
1236.63	23.2589
1237.11	23.3278
1237.59	23.3978
1238.08	23.466
1238.56	23.5303
1239.04	23.5902
1239.52	23.6474
1240	23.7043
1240.49	23.7629
1240.97	23.8234
1241.45	23.8845
1241.93	23.9439
1242.41	24.0001
1242.9	24.0532
1243.38	24.105
1243.86	24.1577
1244.34	24.2131
1244.83	24.2709
1245.31	24.3293
1245.79	24.3855
1246.27	24.4377
1246.75	24.4856
1247.24	24.5308
1247.72	24.5755
1248.2	24.6212
1248.68	24.668
1249.16	24.7143
1249.65	24.7578
1250.13	24.7971
1250.61	24.8326
1251.09	24.8664
1251.58	24.901
1252.06	24.9382
1252.54	24.9779
1253.02	25.0185
1253.5	25.0575
1253.98	25.0931
1254.47	25.1256
1254.95	25.1567
1255.43	25.1892
1255.91	25.225
1256.4	25.2642
1256.88	25.3053
1257.36	25.3463
1257.84	25.3857
1258.33	25.4241
1258.81	25.4635
1259.29	25.5066
1259.77	25.5553
1260.25	25.6093
1260.73	25.6665
1261.22	25.7239
1261.7	25.7796
1262.18	25.8332
1262.66	25.886
1263.15	25.9401
1263.63	25.9967
1264.11	26.0552
1264.59	26.1133
1265.07	26.1683
1265.56	26.2184
1266.04	26.2639
1266.52	26.3065
1267	26.3487
1267.48	26.3922
1267.97	26.4368
1268.45	26.4809
1268.93	26.5221
1269.41	26.5592
1269.89	26.5925
1270.38	26.6241
1270.86	26.6564
1271.34	26.6913
1271.82	26.7285
1272.31	26.7664
1272.79	26.8029
1273.27	26.8367
1273.75	26.8684
1274.23	26.8999
1274.72	26.9338
1275.2	26.9719
1275.68	27.0141
1276.16	27.059
1276.64	27.1044
1277.13	27.1493
1277.61	27.1941
1278.09	27.2409
1278.57	27.2922
1279.06	27.3493
1279.54	27.4121
1280.02	27.4788
1280.5	27.547
1280.98	27.6153
1281.47	27.6837
1281.95	27.7541
1282.43	27.8282
1282.91	27.9071
1283.39	27.9902
1283.88	28.0754
1284.36	28.1602
1284.84	28.243
1285.32	28.3239
1285.81	28.4048
1286.29	28.4876
1286.77	28.5735
1287.25	28.662
1287.73	28.7513
1288.22	28.839
1288.7	28.9238
1289.18	29.0059
1289.66	29.0869
1290.14	29.1688
1290.63	29.2529
1291.11	29.3384
1291.59	29.4236
1292.07	29.5063
1292.56	29.5853
1293.04	29.6612
1293.52	29.7358
1294	29.8114
1294.48	29.8895
1294.96	29.9698
1295.45	30.0507
1295.93	30.1304
1296.41	30.2078
1296.89	30.2835
1297.38	30.3594
1297.86	30.4375
1298.34	30.5191
1298.82	30.6035
1299.3	30.6889
1299.79	30.7731
1300.27	30.8548
1300.75	30.9345
1301.23	31.0139
1301.71	31.0952
1302.2	31.1797
1302.68	31.2671
1303.16	31.3559
1303.64	31.4443
1304.13	31.5312
1304.61	31.6173
1305.09	31.7044
1305.57	31.7944
1306.05	31.8883
1306.54	31.9855
1307.02	32.084
1307.5	32.1815
1307.98	32.2765
1308.46	32.3691
1308.95	32.4606
1309.43	32.5525
1309.91	32.6458
1310.39	32.74
1310.88	32.8334
1311.36	32.9243
1311.84	33.0122
1312.32	33.0977
1312.8	33.1829
1313.29	33.2697
1313.77	33.3593
1314.25	33.4509
1314.73	33.5429
1315.21	33.633
1315.7	33.7197
1316.18	33.8034
1316.66	33.8852
1317.14	33.9668
1317.62	34.0491
1318.11	34.1315
1318.59	34.2127
1319.07	34.2911
1319.55	34.3661
1320.04	34.4385
1320.52	34.5104
1321	34.584
1321.48	34.6603
1321.96	34.739
1322.45	34.8186
1322.93	34.8973
1323.41	34.974
1323.89	35.0489
1324.38	35.123
1324.86	35.1975
1325.34	35.273
1325.82	35.3486
1326.3	35.4224
1326.79	35.4927
1327.27	35.559
1327.75	35.622
1328.23	35.6838
1328.71	35.7465
1329.2	35.8115
1329.68	35.8785
1330.16	35.9463
1330.64	36.013
1331.12	36.0778
1331.61	36.1407
1332.09	36.2029
1332.57	36.2654
1333.05	36.3287
1333.54	36.3917
1334.02	36.4529
1334.5	36.5106
1334.98	36.5646
1335.46	36.6157
1335.94	36.6664
1336.43	36.719
1336.91	36.7749
1337.39	36.8342
1337.87	36.8955
1338.36	36.9573
1338.84	37.0187
1339.32	37.0799
1339.8	37.142
1340.28	37.2058
1340.77	37.2716
1341.25	37.338
1341.73	37.4029
1342.21	37.4645
1342.69	37.5219
1343.18	37.5759
1343.66	37.6282
1344.14	37.6806
1344.62	37.7342
1345.11	37.789
1345.59	37.8437
1346.07	37.8972
1346.55	37.949
1347.03	37.9999
1347.52	38.0514
1348	38.1049
1348.48	38.161
1348.96	38.2187
1349.44	38.2763
1349.93	38.3319
1350.41	38.3843
1350.89	38.434
1351.37	38.4824
1351.86	38.531
1352.34	38.5806
1352.82	38.6309
1353.3	38.6807
1353.78	38.7288
1354.27	38.7748
1354.75	38.8192
1355.23	38.8636
1355.71	38.9092
1356.19	38.9563
1356.68	39.004
1357.16	39.0504
1357.64	39.0937
1358.12	39.1333
1358.61	39.1698
1359.09	39.2049
1359.57	39.2409
1360.05	39.2792
1360.53	39.32
1361.02	39.3629
1361.5	39.4074
1361.98	39.4534
1362.46	39.5018
1362.94	39.5539
1363.43	39.6106
[truncated: 5,469 more rows]
