# Supplementary material for: X-ray-activated polymerization expanding the frontiers of deep-tissue hydrogel formation
Source: Nat Commun. 2024 Apr 15;15:3247. doi: 10.1038/s41467-024-47559-z (PMC11018743; doi:10.1038/s41467-024-47559-z)
Supplement: Supplementary file 4 — Source Data [file 41467_2024_47559_MOESM4_ESM.zip › Supplementary Figure 4-HNTs-EDTA.xlsx]

## Sheet: Sheet1
399.675	0
400.157	1.38805
400.639	1.55053
401.121	1.65869
401.603	1.665
402.085	1.58264
402.567	1.46869
403.05	1.39179
403.532	1.38878
404.014	1.4487
404.496	1.51887
404.978	1.54062
405.46	1.48369
405.942	1.36719
406.424	1.24755
406.906	1.18712
407.389	1.21837
407.871	1.32567
408.353	1.45419
408.835	1.5301
409.317	1.52125
409.799	1.45366
410.281	1.38275
410.763	1.31797
411.245	1.3111
411.728	1.34977
412.21	1.40177
412.692	1.41687
413.174	1.38443
413.656	1.30386
414.138	1.25308
414.62	1.23303
415.103	1.27155
415.585	1.35872
416.067	1.45512
416.549	1.51581
417.031	1.514
417.513	1.4664
417.995	1.41114
418.477	1.40216
418.959	1.4296
419.442	1.49876
419.924	1.57778
420.406	1.63418
420.888	1.65045
421.37	1.64454
421.852	1.67014
422.334	1.70851
422.816	1.77643
423.298	1.86505
423.781	1.96145
424.263	2.02241
424.745	2.04259
425.227	2.03791
425.709	2.03009
426.191	2.02407
426.673	2.03722
427.155	2.06635
427.637	2.09888
428.12	2.12281
428.602	2.13693
429.084	2.1441
429.566	2.16427
430.048	2.18519
430.53	2.20817
431.012	2.23621
431.494	2.25584
431.977	2.25902
432.459	2.24578
432.941	2.2255
433.423	2.21265
433.905	2.21373
434.387	2.22874
434.869	2.25941
435.351	2.30236
435.834	2.35155
436.316	2.39779
436.798	2.44347
437.28	2.51835
437.762	2.57887
438.244	2.62608
438.726	2.67616
439.208	2.72715
439.69	2.78253
440.173	2.85027
440.655	2.92721
441.137	3.013
441.619	3.09376
442.101	3.16761
442.583	3.22523
443.065	3.2745
443.547	3.32271
444.029	3.38565
444.512	3.41643
444.994	3.44722
445.476	3.51241
445.958	3.56169
446.44	3.59973
446.922	3.63648
447.404	3.68088
447.886	3.73294
448.368	3.83524
448.851	3.88198
449.333	3.89224
449.815	3.91968
450.297	3.91706
450.779	3.90416
451.261	3.89495
451.743	3.89089
452.226	3.88434
452.708	3.86304
453.19	3.82796
453.672	3.75193
454.154	3.65203
454.636	3.54722
455.118	3.45326
455.6	3.3715
456.082	3.29483
456.565	3.20477
457.047	3.09179
457.529	2.92933
458.011	2.74029
458.493	2.56371
458.975	2.39938
459.457	2.2705
459.939	2.18133
460.421	2.08541
460.904	1.97433
461.386	1.83906
461.868	1.69106
462.35	1.54956
462.832	1.43717
463.314	1.36102
463.796	1.30998
464.278	1.26874
464.76	1.21361
465.243	1.14109
465.725	1.05297
466.207	0.97344
466.689	0.92379
467.171	0.91323
467.653	0.93029
468.135	0.95384
468.617	0.96301
469.099	0.9538
469.582	0.92939
470.064	0.91532
470.546	0.93066
471.028	0.98297
471.51	1.06249
471.992	1.14669
472.474	1.21451
472.957	1.2584
473.439	1.28311
473.921	1.3168
474.403	1.38114
474.885	1.48436
475.367	1.61709
475.849	1.76246
476.331	1.89098
476.813	2.00131
477.296	2.10136
477.778	2.21201
478.26	2.34611
478.742	2.52152
479.224	2.73054
479.706	2.93061
480.188	3.10073
480.67	3.26165
481.152	3.40935
481.635	3.57144
482.117	3.75604
482.599	3.96705
483.081	4.18344
483.563	4.40428
484.045	4.61506
484.527	4.79225
485.009	4.95643
485.491	5.11998
485.974	5.34124
486.456	5.53401
486.938	5.74194
487.42	5.96657
487.902	6.14967
488.384	6.29456
488.866	6.41574
489.348	6.54323
489.831	6.69133
490.313	6.8539
490.795	7.02454
491.277	7.18574
491.759	7.32845
492.241	7.42065
492.723	7.50233
493.205	7.56539
493.688	7.64244
494.17	7.7195
494.652	7.81597
495.134	7.90613
495.616	7.97668
496.098	8.01569
496.58	8.03313
497.062	8.06126
497.544	8.08975
498.027	8.11853
498.509	8.23364
498.991	8.24768
499.473	8.22001
499.955	8.21488
500.437	8.16936
500.919	8.12749
501.401	8.08896
501.884	8.04529
502.366	8.04431
502.848	8.02843
503.33	7.99145
503.812	7.94746
504.294	7.86152
504.776	7.77458
505.258	7.70629
505.74	7.66552
506.223	7.61916
506.705	7.58585
507.187	7.52908
507.669	7.44184
508.151	7.33211
508.633	7.21447
509.115	7.14001
509.597	7.06044
510.079	6.94674
510.562	6.83732
511.044	6.74416
511.526	6.58583
512.008	6.41151
512.49	6.24823
512.972	6.10469
513.454	5.95695
513.936	5.81894
514.418	5.67348
514.901	5.50535
515.383	5.31014
515.865	5.09706
516.347	4.90704
516.829	4.73423
517.311	4.55501
517.793	4.40238
518.275	4.26427
518.758	4.06413
519.24	3.86173
519.722	3.65238
520.204	3.45608
520.686	3.28843
521.168	3.15219
521.65	3.03556
522.132	2.92002
522.615	2.78738
523.097	2.65067
523.579	2.50345
524.061	2.362
524.543	2.2551
525.025	2.17457
525.507	2.10918
525.989	2.04685
526.471	1.96727
526.954	1.86979
527.436	1.75847
527.918	1.6628
528.4	1.60039
528.882	1.5688
529.364	1.55608
529.846	1.54236
530.328	1.51198
530.811	1.46228
531.293	1.40476
531.775	1.35813
532.257	1.33661
532.739	1.34216
533.221	1.36265
533.703	1.37996
534.185	1.37946
534.667	1.35992
535.149	1.33363
535.632	1.32
536.114	1.33302
536.596	1.37345
537.078	1.42747
537.56	1.47561
538.042	1.50235
538.524	1.50547
539.006	1.50362
539.489	1.5043
539.971	1.52446
540.453	1.56878
540.935	1.62586
541.417	1.6702
541.899	1.69647
542.381	1.70566
542.863	1.70483
543.346	1.7111
543.828	1.74266
544.31	1.79271
544.792	1.85385
545.274	1.90634
545.756	1.94433
546.238	1.96618
546.72	1.97542
547.202	1.9935
547.685	2.03181
548.167	2.09036
548.649	2.16073
549.131	2.218
549.613	2.25139
550.095	2.26069
550.577	2.25852
551.059	2.26402
551.542	2.29115
552.024	2.33831
552.506	2.39266
552.988	2.44741
553.47	2.4895
553.952	2.50791
554.434	2.51576
554.916	2.53082
555.398	2.56345
555.881	2.61381
556.363	2.67581
556.845	2.72833
557.327	2.76003
557.809	2.77096
558.291	2.77313
558.773	2.79635
559.255	2.83728
559.737	2.88739
560.22	2.94563
560.702	2.99469
561.184	3.02131
561.666	3.01428
562.148	3.00989
562.63	3.02164
563.112	3.05522
563.594	3.11096
564.077	3.17769
564.559	3.23905
565.041	3.28318
565.523	3.30959
566.005	3.32891
566.487	3.35657
566.969	3.40278
567.451	3.46703
567.933	3.53759
568.416	3.61126
568.898	3.65344
569.38	3.68705
569.862	3.70101
570.344	3.72213
570.826	3.76858
571.308	3.83418
571.79	3.90745
572.273	3.97302
572.755	4.03154
573.237	4.06224
573.719	4.08555
574.201	4.11593
574.683	4.1634
575.165	4.22701
575.647	4.29579
576.13	4.35475
576.612	4.39466
577.094	4.41681
577.576	4.43287
578.058	4.45713
578.54	4.49915
579.022	4.55729
579.504	4.62032
579.986	4.67298
580.468	4.70521
580.951	4.71784
581.433	4.72206
581.915	4.73323
582.397	4.76159
582.879	4.80757
583.361	4.8615
583.843	4.91029
584.325	4.94429
584.808	4.96365
585.29	4.97721
585.772	4.99774
586.254	5.03342
586.736	5.08331
587.218	5.1379
587.7	5.185
588.182	5.21729
588.664	5.23684
589.147	5.2539
589.629	5.28145
590.111	5.32752
590.593	5.39017
591.075	5.45835
591.557	5.5179
592.039	5.56012
592.521	5.58587
593.004	5.60557
593.486	5.63227
593.968	5.6752
594.45	5.7339
594.932	5.79947
595.414	5.85924
595.896	5.90478
596.378	5.93647
596.861	5.96301
597.343	5.99616
597.825	6.04331
598.307	6.10348
598.789	6.16773
599.271	6.22468
599.753	6.26688
600.235	6.29573
600.717	6.32034
601.199	6.35287
601.682	6.40081
602.164	6.46335
602.646	6.53179
603.128	6.5957
603.61	6.64874
604.092	6.69311
604.574	6.73797
605.057	6.79481
605.539	6.87036
606.021	6.96267
606.503	7.06216
606.985	7.15706
607.467	7.24065
607.949	7.3143
608.431	7.38701
608.913	7.4694
609.395	7.5682
609.878	7.6816
610.36	7.80097
610.842	7.91519
611.324	8.0178
611.806	8.11018
612.288	8.20072
612.77	8.29941
613.252	8.41202
613.735	8.53669
614.217	8.66522
614.699	8.78788
615.181	8.89892
615.663	9.00017
616.145	9.09965
616.627	9.20709
617.109	9.32762
617.591	9.45898
618.074	9.59237
618.556	9.71839
619.038	9.83177
619.52	9.93502
620.002	10.0365
620.484	10.1459
620.966	10.2687
621.448	10.4023
621.931	10.5379
622.413	10.6649
622.895	10.7775
623.377	10.8764
623.859	10.9689
624.341	11.0641
624.823	11.1677
625.305	11.2788
625.788	11.3904
626.27	11.4942
626.752	11.5854
627.234	11.6656
627.716	11.742
628.198	11.8226
628.68	11.9117
629.162	12.0073
629.644	12.1021
630.126	12.1878
630.609	12.2599
631.091	12.3202
631.573	12.3756
632.055	12.4345
632.537	12.5008
633.019	12.5723
633.501	12.6417
633.984	12.7008
634.466	12.7454
634.948	12.7775
635.43	12.8045
635.912	12.8351
636.394	12.8739
636.876	12.9192
637.358	12.9641
637.84	13.0004
638.322	13.0243
638.805	13.0378
639.287	13.0483
639.769	13.0642
640.251	13.0903
640.733	13.1253
641.215	13.1625
641.697	13.1937
642.179	13.2146
642.662	13.2263
643.144	13.2354
643.626	13.2491
644.108	13.2716
644.59	13.3013
645.072	13.3324
645.554	13.3579
646.036	13.3747
646.519	13.385
647.001	13.3961
647.483	13.4155
647.965	13.4467
648.447	13.487
648.929	13.5289
649.411	13.5645
649.893	13.5899
650.375	13.6073
650.857	13.6238
651.34	13.6473
651.822	13.6815
652.304	13.7237
652.786	13.7662
653.268	13.801
653.75	13.8241
654.232	13.8379
654.715	13.8495
655.197	13.867
655.679	13.8947
656.161	13.9309
656.643	13.9689
657.125	14.0013
657.607	14.0243
658.089	14.0399
658.571	14.0548
659.053	14.0756
659.536	14.1057
660.018	14.1422
660.5	14.1786
660.982	14.2077
661.464	14.2264
661.946	14.2369
662.428	14.2458
662.91	14.26
663.393	14.2826
663.875	14.3115
664.357	14.3411
664.839	14.3658
665.321	14.3828
665.803	14.3942
666.285	14.4064
666.767	14.4274
667.25	14.4611
667.732	14.5019
668.214	14.5343
668.696	14.5446
669.178	14.5312
669.66	14.5044
670.142	14.4768
670.624	14.4575
671.106	14.4486
671.589	14.4464
672.071	14.4436
672.553	14.433
673.035	14.4115
673.517	14.3808
673.999	14.3472
674.481	14.3168
674.963	14.2927
675.446	14.2724
675.928	14.2496
676.41	14.2177
676.892	14.1742
677.374	14.1216
677.856	14.0668
678.338	14.0162
678.82	13.9725
679.302	13.9329
679.784	13.8911
680.267	13.8406
680.749	13.7787
681.231	13.7081
681.713	13.6355
682.195	13.5676
682.677	13.5071
683.159	13.4515
683.641	13.3946
684.124	13.3306
684.606	13.257
685.088	13.1771
685.57	13.0973
686.052	13.0244
686.534	12.9616
687.016	12.9067
687.498	12.8543
687.981	12.7988
688.463	12.7384
688.945	12.6765
689.427	12.6198
689.909	12.5749
690.391	12.545
690.873	12.5281
691.355	12.5192
691.837	12.513
692.32	12.5077
692.802	12.5062
693.284	12.5149
693.766	12.5395
694.248	12.5823
694.73	12.6412
695.212	12.7111
695.694	12.7872
696.177	12.8682
696.659	12.9574
697.141	13.0613
697.623	13.1863
698.105	13.3349
698.587	13.5052
699.069	13.6918
699.551	13.8901
700.033	14.0983
700.516	14.3189
700.998	14.5575
701.48	14.8193
701.962	15.1058
702.444	15.4146
702.926	15.7399
703.408	16.0762
703.89	16.4214
704.372	16.7772
704.855	17.1482
705.337	17.538
705.819	17.9472
706.301	18.3717
706.783	18.805
707.265	19.2404
707.747	19.675
708.229	20.11
708.712	20.5494
709.194	20.9965
709.676	21.4516
710.158	21.9102
710.64	22.3659
711.122	22.8121
711.604	23.2458
712.086	23.6684
712.568	24.0845
713.051	24.4984
713.533	24.9118
714.015	25.3218
714.497	25.723
714.979	26.1101
715.461	26.4803
715.943	26.8352
716.425	27.1791
716.908	27.5165
717.39	27.8495
717.872	28.1761
718.354	28.492
718.836	28.7928
719.318	29.0763
719.8	29.3444
720.282	29.6009
720.764	29.8498
721.247	30.0924
721.729	30.3268
722.211	30.5491
722.693	30.7559
723.175	30.9467
723.657	31.1244
724.139	31.294
724.621	31.4594
725.104	31.6221
725.586	31.7795
726.068	31.9273
726.55	32.0609
727.032	32.1789
727.514	32.2833
727.996	32.3786
728.478	32.4686
728.96	32.5544
729.443	32.6335
729.925	32.7012
730.407	32.753
730.889	32.7873
731.371	32.8059
731.853	32.8133
732.335	32.814
732.817	32.8098
733.299	32.7993
733.782	32.7787
734.264	32.7444
734.746	32.6948
735.228	32.6315
735.71	32.558
736.192	32.4778
736.674	32.3916
737.156	32.2971
737.639	32.1898
738.121	32.0659
738.603	31.9244
739.085	31.768
739.567	31.6022
740.049	31.4318
740.531	31.2599
741.013	31.0856
741.495	30.906
741.978	30.7179
742.46	30.5207
742.942	30.3169
743.424	30.1112
743.906	29.9079
744.388	29.709
744.87	29.5132
745.352	29.3172
745.835	29.1181
746.317	28.9162
746.799	28.7148
747.281	28.5202
747.763	28.3386
748.245	28.1733
748.727	28.0245
749.209	27.8897
749.692	27.7666
750.174	27.6548
750.656	27.5566
751.138	27.4761
751.62	27.4165
752.102	27.3788
752.584	27.3606
753.066	27.3576
753.548	27.3665
754.03	27.3867
754.513	27.421
754.995	27.4738
755.477	27.5489
755.959	27.6472
756.441	27.7663
756.923	27.9017
757.405	28.049
757.888	28.2063
758.37	28.3747
758.852	28.5569
759.334	28.7549
759.816	28.9682
760.298	29.193
760.78	29.4245
761.262	29.6584
761.744	29.8931
762.226	30.1301
762.709	30.3729
763.191	30.6242
763.673	30.8843
764.155	31.1505
764.637	31.4182
765.119	31.6836
765.601	31.9448
766.083	32.2027
766.566	32.4595
767.048	32.7171
767.53	32.975
768.012	33.2303
768.494	33.4786
768.976	33.7165
769.458	33.943
769.94	34.16
770.423	34.3708
770.905	34.5787
771.387	34.7844
771.869	34.9866
772.351	35.1821
772.833	35.3678
773.315	35.5427
773.797	35.708
774.279	35.866
774.761	36.0184
775.244	36.165
775.726	36.3032
776.208	36.4293
776.69	36.5403
777.172	36.6352
777.654	36.7159
778.136	36.7857
778.619	36.8477
779.101	36.903
779.583	36.9504
780.065	36.9872
780.547	37.0109
781.029	37.0207
781.511	37.0184
781.993	37.0066
782.475	36.9883
782.957	36.9644
783.44	36.9341
783.922	36.8954
784.404	36.8467
784.886	36.7889
785.368	36.7251
785.85	36.6598
786.332	36.5972
786.814	36.5397
787.297	36.4875
787.779	36.4393
788.261	36.394
788.743	36.3521
789.225	36.316
789.707	36.2891
790.189	36.2736
790.671	36.27
791.154	36.2759
791.636	36.2882
792.118	36.3036
792.6	36.3216
793.082	36.3434
793.564	36.3721
794.046	36.4102
794.528	36.4585
795.01	36.5159
795.493	36.5806
795.975	36.6513
796.457	36.7291
796.939	36.8172
797.421	36.9202
797.903	37.0418
798.385	37.1839
798.867	37.3456
799.35	37.5249
799.832	37.7201
800.314	37.9312
800.796	38.1599
801.278	38.4089
801.76	38.6799
802.242	38.9725
802.724	39.284
803.206	39.6101
803.688	39.9471
804.171	40.2926
804.653	40.6461
805.135	41.0083
805.617	41.3792
806.099	41.7574
806.581	42.14
807.063	42.5236
807.545	42.9053
808.028	43.2835
808.51	43.6588
808.992	44.0323
809.474	44.4046
809.956	44.7753
810.438	45.1422
810.92	45.5027
811.402	45.8546
811.885	46.1971
812.367	46.531
812.849	46.8579
813.331	47.1791
813.813	47.4949
814.295	47.8045
814.777	48.1063
815.259	48.3993
815.741	48.6837
816.224	48.9608
816.706	49.2322
817.188	49.4997
817.67	49.7634
818.152	50.0225
818.634	50.2753
819.116	50.5203
819.598	50.7572
820.081	50.9867
820.563	51.2103
821.045	51.4294
821.527	51.6442
822.009	51.8542
822.491	52.058
822.973	52.2543
823.455	52.4425
823.937	52.6233
824.42	52.7981
824.902	52.968
825.384	53.1337
825.866	53.295
826.348	53.4507
826.83	53.5995
827.312	53.7407
827.794	53.8743
828.277	54.0009
828.759	54.1214
829.241	54.236
829.723	54.3447
830.205	54.4472
830.687	54.5434
831.169	54.6339
831.651	54.7201
832.133	54.8038
832.615	54.8864
833.098	54.9686
833.58	55.0496
834.062	55.1277
834.544	55.2008
835.026	55.2671
835.508	55.3255
835.99	55.3756
836.472	55.4176
836.955	55.4515
837.437	55.4776
837.919	55.4959
838.401	55.5068
838.883	55.5112
839.365	55.5106
839.847	55.5069
840.329	55.5011
840.812	55.4934
841.294	55.4829
841.776	55.4678
842.258	55.446
842.74	55.4159
843.222	55.3769
843.704	55.3295
844.186	55.2742
844.668	55.2118
845.151	55.1426
845.633	55.0664
846.115	54.9832
846.597	54.8933
847.079	54.7978
847.561	54.6978
848.043	54.5948
848.525	54.4893
849.008	54.3812
849.49	54.2696
849.972	54.1536
850.454	54.0325
850.936	53.9067
851.418	53.7767
851.9	53.6432
852.382	53.5062
852.864	53.3652
853.347	53.2193
853.829	53.0677
854.311	52.91
854.793	52.7469
855.275	52.5797
855.757	52.4094
856.239	52.2366
856.721	52.0609
857.203	51.8815
857.686	51.6974
858.168	51.5082
858.65	51.3143
859.132	51.1164
859.614	50.9155
860.096	50.7117
860.578	50.5045
861.06	50.293
861.543	50.0767
862.025	49.8555
862.507	49.6304
862.989	49.4025
863.471	49.1723
863.953	48.9398
864.435	48.7036
864.917	48.4617
865.399	48.2126
865.882	47.956
866.364	47.6927
866.846	47.4239
867.328	47.1513
867.81	46.8753
868.292	46.5956
868.774	46.3107
869.256	46.0196
869.739	45.722
870.221	45.4185
870.703	45.11
871.185	44.7973
871.667	44.4802
872.149	44.1574
872.631	43.8271
873.113	43.4883
873.596	43.1409
874.078	42.7861
874.56	42.4261
875.042	42.0623
875.524	41.6952
876.006	41.3238
876.488	40.9466
876.97	40.5622
877.452	40.1704
877.934	39.7719
878.417	39.3683
878.899	38.9604
879.381	38.5481
879.863	38.1301
880.345	37.7043
880.827	37.2697
881.309	36.8263
881.791	36.3754
882.274	35.9188
882.756	35.4578
883.238	34.9918
883.72	34.5194
884.202	34.0382
884.684	33.5467
885.166	33.0449
885.648	32.5341
886.13	32.016
886.613	31.4916
887.095	30.96
887.577	30.4191
888.059	29.8664
888.541	29.3005
889.023	28.7219
889.505	28.1331
889.987	27.5369
890.47	26.935
890.952	26.3273
891.434	25.7119
891.916	25.0862
892.398	24.4488
892.88	23.8004
893.362	23.1432
893.844	22.4805
894.326	21.8143
894.808	21.1446
895.291	20.4701
895.773	19.7888
896.255	19.1007
896.737	18.4081
897.219	17.7153
897.701	17.0271
898.183	16.3468
898.665	15.6755
899.148	15.0119
899.63	14.3547
900.112	13.7038
900.594	13.0619
901.076	12.4337
901.558	11.8239
902.04	11.2358
902.522	10.6696
903.005	10.1233
903.487	9.59489
903.969	9.08387
904.451	8.59259
904.933	8.12557
905.415	7.68749
905.897	7.28081
906.379	6.90506
906.861	6.55747
907.344	6.2353
907.826	5.93783
908.308	5.66757
908.79	5.4291
909.272	5.22733
909.754	5.06485
910.236	4.94101
910.718	4.85269
911.201	4.79657
911.683	4.77129
912.165	4.77841
912.647	4.8214
913.129	4.90351
913.611	5.02564
914.093	5.18546
914.575	5.37829
915.057	5.59911
915.54	5.84501
916.022	6.11564
916.504	6.4124
916.986	6.73623
917.468	7.08572
917.95	7.45623
918.432	7.84152
918.914	8.23535
919.396	8.63376
919.879	9.0359
920.361	9.44285
920.843	9.85561
921.325	10.2733
921.807	10.6924
922.289	11.1077
922.771	11.5147
923.253	11.9107
923.736	12.2961
924.218	12.6727
924.7	13.0425
925.182	13.4053
925.664	13.7585
926.146	14.098
926.628	14.4199
927.11	14.7228
927.592	15.0077
928.075	15.2778
928.557	15.536
929.039	15.7836
929.521	16.0197
930.003	16.2418
930.485	16.4475
930.967	16.6366
931.449	16.8111
931.932	16.975
932.414	17.132
932.896	17.2846
933.378	17.4329
933.86	17.5756
934.342	17.7121
934.824	17.8434
935.306	17.973
935.788	18.106
936.271	18.2475
936.753	18.4002
937.235	18.5648
937.717	18.7401
938.199	18.9249
938.681	19.1193
939.163	19.3252
939.645	19.5459
940.128	19.7839
940.61	20.04
941.092	20.3125
941.574	20.598
942.056	20.8932
942.538	21.1966
943.02	21.5083
943.502	21.8298
943.984	22.1621
944.467	22.5047
944.949	22.8547
945.431	23.2079
945.913	23.5602
946.395	23.9093
946.877	24.2547
947.359	24.597
947.841	24.9369
948.323	25.2738
948.806	25.605
949.288	25.9274
949.77	26.2378
950.252	26.5349
950.734	26.8193
951.216	27.0929
951.698	27.3574
952.18	27.6133
952.663	27.8593
953.145	28.0932
953.627	28.3126
954.109	28.5168
954.591	28.7063
955.073	28.8831
955.555	29.0487
956.037	29.2037
956.519	29.3468
957.002	29.4761
957.484	29.5896
957.966	29.6869
958.448	29.7691
958.93	29.8381
959.412	29.8957
959.894	29.9426
960.376	29.9776
960.859	29.9985
961.341	30.0033
961.823	29.9912
962.305	29.963
962.787	29.9205
963.269	29.8653
963.751	29.7976
964.233	29.7161
964.716	29.6188
965.198	29.5035
965.68	29.3694
966.162	29.2176
966.644	29.0501
967.126	28.869
967.608	28.675
968.09	28.467
968.572	28.2432
969.054	28.0017
969.537	27.7421
970.019	27.4656
970.501	27.1744
970.983	26.871
971.465	26.5561
971.947	26.2289
972.429	25.8874
972.911	25.5299
973.394	25.1562
973.876	24.7677
974.358	24.3672
974.84	23.9574
975.322	23.5394
975.804	23.1127
976.286	22.6754
976.768	22.2261
977.25	21.7649
977.733	21.2939
978.215	20.8165
978.697	20.3357
979.179	19.8529
979.661	19.3674
980.143	18.8774
980.625	18.381
981.107	17.8781
981.59	17.3709
982.072	16.8627
982.554	16.3565
983.036	15.8536
983.518	15.3531
984	14.853
984.482	14.3516
984.964	13.8495
985.447	13.3494
985.929	12.8554
986.411	12.3711
986.893	11.8979
987.375	11.4348
987.857	10.9791
988.339	10.5289
988.821	10.0842
989.303	9.64773
989.785	9.22313
990.268	8.81367
990.75	8.42007
991.232	8.04041
991.714	7.67108
992.196	7.30926
992.678	6.95441
993.16	6.60878
993.643	6.27595
994.125	5.95894
994.607	5.65833
995.089	5.37202
995.571	5.09642
996.053	4.82856
996.535	4.56797
997.017	4.3168
997.499	4.0786
997.981	3.85591
998.464	3.64883
998.946	3.45459
999.428	3.26931
999.91	3.0899
1000.39	2.91601
1000.87	2.75006
1001.36	2.59587
1001.84	2.45612
1002.32	2.33066
1002.8	2.21623
1003.28	2.10824
1003.77	2.00312
1004.25	1.90001
1004.73	1.80111
1005.21	1.71003
1005.7	1.62956
1006.18	1.55969
1006.66	1.49747
1007.14	1.43843
1007.62	1.37929
1008.11	1.31944
1008.59	1.26131
1009.07	1.20851
1009.55	1.16378
1010.03	1.12695
1010.52	1.09509
1011	1.06385
1011.48	1.03007
1011.96	0.9935
1012.45	0.9569
1012.93	0.92432
1013.41	0.89844
1013.89	0.87907
1014.37	0.86292
1014.86	0.84553
1015.34	0.82345
1015.82	0.7964
1016.3	0.76716
1016.78	0.74006
1017.27	0.71818
1017.75	0.70166
1018.23	0.6875
1018.71	0.67147
1019.2	0.65048
1019.68	0.62442
1020.16	0.59621
1020.64	0.57014
1021.12	0.54942
1021.61	0.53417
1022.09	0.52145
1022.57	0.5069
1023.05	0.48756
1023.53	0.46337
1024.02	0.43749
1024.5	0.41415
1024.98	0.39654
1025.46	0.38475
1025.94	0.37588
1026.43	0.36564
1026.91	0.35107
1027.39	0.3323
1027.87	0.31255
1028.36	0.29627
1028.84	0.28654
1029.32	0.28343
1029.8	0.2839
1030.28	0.28374
1030.77	0.27982
1031.25	0.27214
1031.73	0.26359
1032.21	0.25839
1032.69	0.25922
1033.18	0.26582
1033.66	0.27477
1034.14	0.28179
1034.62	0.28386
1035.1	0.28117
1035.59	0.27685
1036.07	0.27535
1036.55	0.27975
1037.03	0.28997
1037.52	0.30292
1038	0.3143
1038.48	0.32137
1038.96	0.32436
1039.44	0.32655
1039.93	0.3321
1040.41	0.34394
1040.89	0.36174
1041.37	0.3823
1041.85	0.40123
1042.34	0.41571
1042.82	0.42611
1043.3	0.43578
1043.78	0.44905
1044.27	0.46864
1044.75	0.49415
1045.23	0.52219
1045.71	0.54836
1046.19	0.56976
1046.67	0.58676
1047.16	0.60271
1047.64	0.62214
1048.12	0.64781
1048.6	0.67943
1049.09	0.71363
1049.57	0.74626
1050.05	0.77457
1050.53	0.79906
1051.01	0.82298
1051.5	0.85065
1051.98	0.88468
1052.46	0.92443
1052.94	0.9663
1053.42	1.00582
1053.91	1.04029
1054.39	1.07025
1054.87	1.09921
1055.35	1.13149
1055.84	1.1699
1056.32	1.21388
1056.8	1.25993
1057.28	1.30342
1057.76	1.34148
1058.25	1.37438
1058.73	1.40548
1059.21	1.43891
1059.69	1.47738
1060.17	1.52039
1060.66	1.5647
1061.14	1.60603
1061.62	1.64169
1062.1	1.67213
1062.59	1.70066
1063.07	1.73149
1063.55	1.76707
1064.03	1.80683
1064.51	1.84729
1065	1.88435
1065.48	1.91531
1065.96	1.94072
1066.44	1.96376
1066.92	1.98858
1067.41	2.01757
1067.89	2.05
1068.37	2.08231
1068.85	2.11023
1069.34	2.13125
1069.82	2.14594
1070.3	2.15765
1070.78	2.17046
1071.26	2.18688
1071.74	2.20626
1072.23	2.22522
1072.71	2.23954
1073.19	2.2469
1073.67	2.24802
1074.16	2.24649
1074.64	2.2464
1075.12	2.25028
1075.6	2.25743
1076.08	2.26451
1076.57	2.26733
1077.05	2.26347
1077.53	2.25361
1078.01	2.24124
1078.49	2.2305
1078.98	2.22376
1079.46	2.22034
1079.94	2.21688
1080.42	2.20953
1080.91	2.19611
1081.39	2.17764
1081.87	2.15773
1082.35	2.14071
1082.83	2.12898
1083.32	2.12176
1083.8	2.11548
1084.28	2.10616
1084.76	2.09161
1085.24	2.07283
1085.73	2.05336
1086.21	2.03741
1086.69	2.0273
1087.17	2.02219
1087.65	2.01854
1088.14	2.01225
1088.62	2.00127
1089.1	1.98668
1089.58	1.97232
1090.07	1.96232
1090.55	1.95907
1091.03	1.96162
1091.51	1.96652
1091.99	1.9697
1092.48	1.96913
1092.96	1.96602
1093.44	1.96432
1093.92	1.96837
1094.4	1.98039
1094.89	1.99935
1095.37	2.0215
1095.85	2.04268
1096.33	2.06056
1096.82	2.0762
1097.3	2.09326
1097.78	2.11603
1098.26	2.14669
1098.74	2.18423
1099.23	2.22489
1099.71	2.26461
1100.19	2.30118
1100.67	2.33563
1101.15	2.3714
1101.64	2.41247
1102.12	2.46076
1102.6	2.51502
1103.08	2.57142
1103.57	2.62576
1104.05	2.676
1104.53	2.72319
1105.01	2.77084
1105.49	2.82255
1105.98	2.8799
1106.46	2.94102
1106.94	3.00162
1107.42	3.05679
1107.9	3.10381
1108.39	3.14313
1108.87	3.1778
1109.35	3.21117
1109.83	3.24475
1110.32	3.277
1110.8	3.30427
1111.28	3.32281
1111.76	3.33115
1112.24	3.33116
1112.72	3.32738
1113.21	3.32491
1113.69	3.32668
1114.17	3.33263
1114.65	3.34022
1115.14	3.3467
1115.62	3.3512
1116.1	3.35593
1116.58	3.36514
1117.06	3.38341
1117.55	3.41305
1118.03	3.45322
1118.51	3.50055
1118.99	3.55152
1119.47	3.60464
1119.96	3.66139
1120.44	3.72546
1120.92	3.8005
1121.4	3.88805
1121.88	3.9865
1122.37	4.09195
1122.85	4.20028
1123.33	4.30959
1123.81	4.42103
1124.3	4.53811
1124.78	4.66429
1125.26	4.80109
1125.74	4.94694
1126.22	5.09821
1126.71	5.25109
1127.19	5.40381
1127.67	5.55751
1128.15	5.7155
1128.63	5.88115
1129.12	6.05571
1129.6	6.23758
1130.08	6.42309
1130.56	6.60876
1131.05	6.79295
1131.53	6.97696
1132.01	7.16388
1132.49	7.35687
1132.97	7.55689
1133.46	7.76208
1133.94	7.96855
1134.42	8.17256
1134.9	8.37247
1135.38	8.56948
1135.87	8.76667
1136.35	8.96713
1136.83	9.17193
1137.31	9.37942
1137.8	9.58603
1138.28	9.78818
1138.76	9.98444
1139.24	10.176
1139.72	10.3662
1140.21	10.558
1140.69	10.7527
1141.17	10.9488
1141.65	11.1432
1142.13	11.3326
1142.62	11.5159
1143.1	11.6944
1143.58	11.8712
1144.06	12.0494
1144.55	12.2299
1145.03	12.4113
1145.51	12.5902
1145.99	12.7637
1146.47	12.9307
1146.96	13.0925
1147.44	13.2525
1147.92	13.4138
1148.4	13.5777
1148.88	13.743
1149.37	13.9066
1149.85	14.0659
1150.33	14.2197
1150.81	14.3694
1151.3	14.5181
1151.78	14.6685
1152.26	14.8218
1152.74	14.9767
1153.22	15.1302
1153.7	15.2794
1154.19	15.4234
1154.67	15.5636
1155.15	15.7028
1155.63	15.8439
1156.12	15.9879
1156.6	16.1336
1157.08	16.2785
1157.56	16.4199
1158.04	16.5572
1158.53	16.6917
1159.01	16.8262
1159.49	16.9633
1159.97	17.1037
1160.45	17.2456
1160.94	17.3861
1161.42	17.5227
1161.9	17.6544
1162.38	17.7828
1162.87	17.9108
1163.35	18.0413
1163.83	18.1752
1164.31	18.3114
1164.79	18.4469
1165.28	18.5793
1165.76	18.7077
1166.24	18.8334
1166.72	18.9592
1167.2	19.0875
1167.69	19.2192
1168.17	19.3529
1168.65	19.4858
1169.13	19.6155
1169.62	19.741
1170.1	19.8637
1170.58	19.9863
1171.06	20.1111
1171.54	20.2391
1172.03	20.369
1172.51	20.4983
1172.99	20.6246
1173.47	20.7475
1173.95	20.8681
1174.44	20.9892
1174.92	21.1131
1175.4	21.2403
1175.88	21.3693
1176.37	21.4973
1176.85	21.622
1177.33	21.7424
1177.81	21.8599
1178.29	21.9772
1178.78	22.0969
1179.26	22.2199
1179.74	22.3449
1180.22	22.4695
1180.7	22.5916
1181.19	22.7101
1181.67	22.8265
1182.15	22.943
1182.63	23.0616
1183.11	23.183
1183.6	23.3058
1184.08	23.4275
1184.56	23.5459
1185.04	23.6603
1185.53	23.772
1186.01	23.8833
1186.49	23.9963
1186.97	24.1119
1187.45	24.2288
1187.94	24.345
1188.42	24.4586
1188.9	24.5691
1189.38	24.678
1189.86	24.7878
1190.35	24.9004
1190.83	25.0163
1191.31	25.1343
1191.79	25.2519
1192.28	25.3669
1192.76	25.4787
1193.24	25.5884
1193.72	25.6982
1194.2	25.8102
1194.68	25.9251
1195.17	26.0418
1195.65	26.1582
1196.13	26.2726
1196.61	26.3845
1197.1	26.4955
1197.58	26.6075
1198.06	26.7226
1198.54	26.841
1199.02	26.9614
1199.51	27.0814
1199.99	27.1989
1200.47	27.3133
1200.95	27.4261
1201.43	27.5393
1201.92	27.6551
1202.4	27.774
1202.88	27.8952
1203.36	28.0164
1203.85	28.1359
1204.33	28.2534
1204.81	28.3702
1205.29	28.4884
1205.77	28.6098
1206.26	28.7351
1206.74	28.863
1207.22	28.9914
1207.7	29.1184
1208.18	29.2434
1208.67	29.3677
1209.15	29.4932
1209.63	29.6219
1210.11	29.7541
1210.6	29.8891
1211.08	30.0247
1211.56	30.1595
1212.04	30.2931
1212.52	30.4265
1213.01	30.5615
1213.49	30.6997
1213.97	30.8412
1214.45	30.985
1214.93	31.1289
1215.42	31.2716
1215.9	31.4128
1216.38	31.5539
1216.86	31.6968
1217.35	31.8431
1217.83	31.9932
1218.31	32.1458
1218.79	32.2989
1219.27	32.4508
1219.76	32.6011
1220.24	32.751
1220.72	32.9022
1221.2	33.0562
1221.68	33.2133
1222.17	33.3724
1222.65	33.5317
1223.13	33.6896
1223.61	33.8458
1224.09	34.0012
1224.58	34.1578
1225.06	34.317
1225.54	34.4791
1226.02	34.6431
1226.51	34.8074
1226.99	34.9704
1227.47	35.132
1227.95	35.2932
1228.43	35.4555
1228.91	35.6203
1229.4	35.788
1229.88	35.9574
1230.36	36.1269
1230.84	36.2951
1231.33	36.4617
1231.81	36.6277
1232.29	36.7944
1232.77	36.9633
1233.26	37.1345
1233.74	37.3072
1234.22	37.4798
1234.7	37.6509
1235.18	37.8203
1235.66	37.9885
1236.15	38.1568
1236.63	38.3263
1237.11	38.4967
1237.59	38.6672
1238.08	38.8359
1238.56	39.0018
1239.04	39.1645
1239.52	39.3249
1240	39.4845
1240.49	39.6448
1240.97	39.8058
1241.45	39.9669
1241.93	40.1266
1242.41	40.2836
1242.9	40.4376
1243.38	40.589
1243.86	40.7387
1244.34	40.8876
1244.83	41.0356
1245.31	41.1818
1245.79	41.3248
1246.27	41.4638
1246.75	41.5985
1247.24	41.7299
1247.72	41.8591
1248.2	41.9874
1248.68	42.1151
1249.16	42.2414
1249.65	42.3652
1250.13	42.4855
1250.61	42.6019
1251.09	42.7151
1251.58	42.8262
1252.06	42.9359
1252.54	43.0446
1253.02	43.1514
1253.5	43.2552
1253.98	43.3551
1254.47	43.4509
1254.95	43.5434
1255.43	43.634
1255.91	43.7241
1256.4	43.8144
1256.88	43.9049
1257.36	43.995
1257.84	44.0843
1258.33	44.1731
1258.81	44.2621
1259.29	44.3529
1259.77	44.4464
1260.25	44.5431
1260.73	44.6421
1261.22	44.7422
1261.7	44.8422
1262.18	44.9416
1262.66	45.0404
1263.15	45.1394
1263.63	45.2391
1264.11	45.3397
1264.59	45.4402
1265.07	45.5397
1265.56	45.6371
1266.04	45.732
1266.52	45.8248
1267	45.9164
1267.48	46.0075
1267.97	46.098
1268.45	46.1873
1268.93	46.2745
1269.41	46.3586
1269.89	46.4395
1270.38	46.5176
1270.86	46.5942
1271.34	46.6701
1271.82	46.746
1272.31	46.8218
1272.79	46.8969
1273.27	46.9708
1273.75	47.0434
1274.23	47.1154
1274.72	47.1877
1275.2	47.2612
1275.68	47.3363
1276.16	47.4126
1276.64	47.4895
1277.13	47.5663
1277.61	47.6429
1278.09	47.7198
1278.57	47.7978
1279.06	47.8777
1279.54	47.96
1280.02	48.0446
1280.5	48.1307
1280.98	48.2178
1281.47	48.3057
1281.95	48.3947
1282.43	48.4855
1282.91	48.5784
1283.39	48.6735
1283.88	48.7702
1284.36	48.8674
1284.84	48.964
1285.32	49.0594
1285.81	49.1534
1286.29	49.2466
1286.77	49.3392
1287.25	49.4316
1287.73	49.5233
1288.22	49.6139
1288.7	49.7027
1289.18	49.7896
1289.66	49.8747
1290.14	49.9588
1290.63	50.0425
1291.11	50.1259
1291.59	50.2089
1292.07	50.2906
1292.56	50.3703
1293.04	50.4472
1293.52	50.5215
1294	50.5934
1294.48	50.6636
1294.96	50.7325
1295.45	50.8003
1295.93	50.867
1296.41	50.9322
1296.89	50.996
1297.38	51.0589
1297.86	51.1213
1298.34	51.1837
1298.82	51.2463
1299.3	51.3088
1299.79	51.3704
1300.27	51.4305
1300.75	51.4885
1301.23	51.5443
1301.71	51.5986
1302.2	51.6518
1302.68	51.7047
1303.16	51.7572
1303.64	51.8093
1304.13	51.8606
1304.61	51.911
1305.09	51.9607
1305.57	52.0103
1306.05	52.0605
1306.54	52.1117
1307.02	52.1638
1307.5	52.2166
1307.98	52.2693
1308.46	52.3213
1308.95	52.3726
1309.43	52.4233
1309.91	52.4737
1310.39	52.5243
1310.88	52.5749
1311.36	52.6255
1311.84	52.6756
1312.32	52.7251
1312.8	52.774
1313.29	52.8228
1313.77	52.872
1314.25	52.9218
1314.73	52.972
1315.21	53.0217
1315.7	53.0703
1316.18	53.117
1316.66	53.1616
1317.14	53.2045
1317.62	53.2465
1318.11	53.2883
1318.59	53.3304
1319.07	53.3726
1319.55	53.4147
1320.04	53.4561
1320.52	53.4966
1321	53.5365
1321.48	53.576
1321.96	53.6155
1322.45	53.6549
1322.93	53.6937
1323.41	53.731
1323.89	53.7661
1324.38	53.7985
1324.86	53.8282
1325.34	53.8558
1325.82	53.8817
1326.3	53.9064
1326.79	53.9299
1327.27	53.9522
1327.75	53.9731
1328.23	53.9929
1328.71	54.0121
1329.2	54.0316
1329.68	54.0522
1330.16	54.0739
1330.64	54.0965
1331.12	54.1191
1331.61	54.1407
1332.09	54.1606
1332.57	54.1786
1333.05	54.1949
1333.54	54.21
1334.02	54.2243
1334.5	54.2381
1334.98	54.2511
1335.46	54.2634
1335.94	54.2749
1336.43	54.2862
1336.91	54.298
1337.39	54.311
1337.87	54.3255
1338.36	54.3416
1338.84	54.3589
1339.32	54.3769
1339.8	54.3952
1340.28	54.4136
1340.77	54.4318
1341.25	54.4496
1341.73	54.4663
1342.21	54.4809
1342.69	54.4924
1343.18	54.5004
1343.66	54.5048
1344.14	54.5065
1344.62	54.5068
1345.11	54.507
1345.59	54.508
1346.07	54.5097
1346.55	54.5113
1347.03	54.5119
1347.52	54.5108
1348	54.5077
1348.48	54.5029
1348.96	54.4968
1349.44	54.4898
1349.93	54.4817
1350.41	54.4718
1350.89	54.4599
1351.37	54.4457
1351.86	54.4299
1352.34	54.4134
1352.82	54.3973
1353.3	54.3822
1353.78	54.3677
1354.27	54.3532
1354.75	54.3375
1355.23	54.3201
1355.71	54.3006
1356.19	54.2792
1356.68	54.2562
1357.16	54.2315
1357.64	54.2047
1358.12	54.175
1358.61	54.1418
1359.09	54.1051
1359.57	54.066
1360.05	54.0259
1360.53	53.9867
1361.02	53.9496
1361.5	53.9153
1361.98	53.8838
1362.46	53.8546
1362.94	53.8271
1363.43	53.8011
[truncated: 5,469 more rows]
