# Supplementary material for: X-ray-activated polymerization expanding the frontiers of deep-tissue hydrogel formation
Source: Nat Commun. 2024 Apr 15;15:3247. doi: 10.1038/s41467-024-47559-z (PMC11018743; doi:10.1038/s41467-024-47559-z)
Supplement: Supplementary file 4 — Source Data [file 41467_2024_47559_MOESM4_ESM.zip › Supplementary Figure 4-HNTs-NH2.xlsx]

## Sheet: Sheet1
399.675	0
400.157	5.57961
400.639	5.40967
401.121	5.24131
401.603	5.07947
402.085	4.92666
402.567	4.78195
403.05	4.6413
403.532	4.5001
404.014	4.35651
404.496	4.21349
404.978	4.07785
405.46	3.95748
405.942	3.85715
406.424	3.77633
406.906	3.7101
407.389	3.65223
407.871	3.59879
408.353	3.54998
408.835	3.50542
409.317	3.46619
409.799	3.43784
410.281	3.41828
410.763	3.39276
411.245	3.3737
411.728	3.33442
412.21	3.28189
412.692	3.22449
413.174	3.15486
413.656	3.08476
414.138	3.03225
414.62	2.98248
415.103	2.92447
415.585	2.86682
416.067	2.81372
416.549	2.76884
417.031	2.73094
417.513	2.69008
417.995	2.65829
418.477	2.63057
418.959	2.59262
419.442	2.53513
419.924	2.4853
420.406	2.45622
420.888	2.44814
421.37	2.45258
421.852	2.47977
422.334	2.50534
422.816	2.52455
423.298	2.53692
423.781	2.52967
424.263	2.53973
424.745	2.56074
425.227	2.57787
425.709	2.57894
426.191	2.5699
426.673	2.53431
427.155	2.47927
427.637	2.42072
428.12	2.37401
428.602	2.34307
429.084	2.33331
429.566	2.32925
430.048	2.32116
430.53	2.28928
431.012	2.25722
431.494	2.22689
431.977	2.21118
432.459	2.21675
432.941	2.23892
433.423	2.26927
433.905	2.29099
434.387	2.29914
434.869	2.29812
435.351	2.30099
435.834	2.32179
436.316	2.36456
436.798	2.42813
437.28	2.52384
437.762	2.59222
438.244	2.62378
438.726	2.64608
439.208	2.66401
439.69	2.69126
440.173	2.72991
440.655	2.78778
441.137	2.85921
441.619	2.92929
442.101	2.96584
442.583	3.00068
443.065	3.03505
443.547	3.07207
444.029	3.12336
444.512	3.1627
444.994	3.22405
445.476	3.25592
445.958	3.26006
446.44	3.23832
446.922	3.20191
447.404	3.16351
447.886	3.1276
448.368	3.09463
448.851	3.06905
449.333	3.00741
449.815	2.91635
450.297	2.81693
450.779	2.72085
451.261	2.62801
451.743	2.55128
452.226	2.48551
452.708	2.41706
453.19	2.32258
453.672	2.21538
454.154	2.09715
454.636	1.98047
455.118	1.87862
455.6	1.79913
456.082	1.73602
456.565	1.67458
457.047	1.60361
457.529	1.50639
458.011	1.39391
458.493	1.29244
458.975	1.19872
459.457	1.12396
459.939	1.07922
460.421	1.02967
460.904	0.97167
461.386	0.90085
461.868	0.82389
462.35	0.75465
462.832	0.70561
463.314	0.683
463.796	0.68128
464.278	0.68248
464.76	0.67434
465.243	0.64858
465.725	0.61605
466.207	0.58641
466.689	0.57239
467.171	0.58114
467.653	0.60553
468.135	0.63253
468.617	0.64911
469.099	0.65323
469.582	0.64756
470.064	0.64856
470.546	0.67112
471.028	0.72052
471.51	0.7898
471.992	0.86809
472.474	0.94383
472.957	1.00336
473.439	1.06152
473.921	1.12588
474.403	1.21151
474.885	1.32324
475.367	1.44884
475.849	1.58659
476.331	1.71579
476.813	1.83642
477.296	1.95788
477.778	2.08614
478.26	2.23355
478.742	2.41434
479.224	2.61513
479.706	2.81667
480.188	2.99435
480.67	3.18047
481.152	3.36414
481.635	3.56975
482.117	3.78763
482.599	4.02904
483.081	4.28761
483.563	4.53393
484.045	4.79149
484.527	5.0229
485.009	5.23782
485.491	5.45689
485.974	5.66821
486.456	5.89259
486.938	6.12636
487.42	6.35443
487.902	6.5609
488.384	6.73423
488.866	6.88284
489.348	7.04357
489.831	7.1962
490.313	7.34919
490.795	7.49521
491.277	7.62318
491.759	7.74752
492.241	7.82977
492.723	7.87747
493.205	7.92268
493.688	7.93978
494.17	7.94998
494.652	7.97922
495.134	8.00482
495.616	7.98645
496.098	7.93819
496.58	7.86962
497.062	7.83158
497.544	7.75558
498.027	7.68232
498.509	7.62601
498.991	7.50825
499.473	7.40489
499.955	7.30938
500.437	7.18296
500.919	7.04806
501.401	6.92338
501.884	6.82242
502.366	6.71087
502.848	6.59082
503.33	6.46026
503.812	6.31153
504.294	6.15537
504.776	5.99819
505.258	5.85838
505.74	5.71041
506.223	5.54983
506.705	5.41469
507.187	5.26454
507.669	5.09846
508.151	4.92207
508.633	4.74891
509.115	4.59848
509.597	4.47212
510.079	4.30893
510.562	4.16905
511.044	4.0485
511.526	3.88399
512.008	3.71704
512.49	3.56431
512.972	3.42927
513.454	3.29383
513.936	3.16953
514.418	3.04649
514.901	2.91605
515.383	2.77515
515.865	2.62875
516.347	2.49579
516.829	2.37838
517.311	2.26609
517.793	2.18533
518.275	2.06468
518.758	1.97615
519.24	1.87613
519.722	1.77406
520.204	1.68125
520.686	1.60654
521.168	1.55131
521.65	1.50835
522.132	1.46676
522.615	1.41396
523.097	1.3567
523.579	1.3007
524.061	1.24298
524.543	1.19815
525.025	1.17469
525.507	1.15737
525.989	1.14672
526.471	1.12642
526.954	1.0879
527.436	1.03687
527.918	0.99774
528.4	0.97364
528.882	0.96596
529.364	0.96793
529.846	0.96812
530.328	0.9576
530.811	0.93497
531.293	0.90739
531.775	0.88645
532.257	0.88102
532.739	0.89254
533.221	0.91362
533.703	0.93297
534.185	0.94076
534.667	0.93515
535.149	0.92284
535.632	0.91542
536.114	0.92201
536.596	0.94427
537.078	0.97534
537.56	1.00463
538.042	1.0233
538.524	1.02977
539.006	1.03316
539.489	1.04418
539.971	1.06421
540.453	1.09891
540.935	1.14112
541.417	1.17212
541.899	1.19779
542.381	1.20992
542.863	1.21519
543.346	1.22414
543.828	1.24183
544.31	1.27652
544.792	1.31874
545.274	1.35958
545.756	1.38507
546.238	1.39998
546.72	1.4084
547.202	1.42088
547.685	1.44508
548.167	1.48184
548.649	1.52616
549.131	1.56228
549.613	1.58625
550.095	1.59709
550.577	1.60148
551.059	1.61008
551.542	1.63029
552.024	1.66539
552.506	1.70923
552.988	1.74442
553.47	1.76816
553.952	1.77857
554.434	1.78224
554.916	1.78952
555.398	1.80802
555.881	1.8384
556.363	1.87455
556.845	1.90635
557.327	1.92707
557.809	1.93656
558.291	1.94167
558.773	1.95692
559.255	1.98177
559.737	2.01746
560.22	2.05885
560.702	2.0958
561.184	2.12349
561.666	2.12934
562.148	2.13987
562.63	2.15701
563.112	2.1875
563.594	2.23097
564.077	2.28011
564.559	2.32461
565.041	2.35738
565.523	2.37871
566.005	2.396
566.487	2.41976
566.969	2.45698
567.451	2.5075
567.933	2.56349
568.416	2.60454
568.898	2.64378
569.38	2.67037
569.862	2.68907
570.344	2.71052
570.826	2.74224
571.308	2.78391
571.79	2.82892
572.273	2.86828
572.755	2.89698
573.237	2.91401
573.719	2.92729
574.201	2.94651
574.683	2.97873
575.165	3.02397
575.647	3.07553
576.13	3.12355
576.612	3.16107
577.094	3.18732
577.576	3.20805
578.058	3.23133
578.54	3.2631
579.022	3.30325
579.504	3.34611
579.986	3.38368
580.468	3.41083
580.951	3.42851
581.433	3.44344
581.915	3.46428
582.397	3.49626
582.879	3.53846
583.361	3.58386
583.843	3.62382
584.325	3.65234
584.808	3.66998
585.29	3.68304
585.772	3.7005
586.254	3.72828
586.736	3.76632
587.218	3.80856
587.7	3.8471
588.182	3.87662
588.664	3.89758
589.147	3.91588
589.629	3.93939
590.111	3.97332
590.593	4.01686
591.075	4.06353
591.557	4.10478
592.039	4.13519
592.521	4.15521
593.004	4.17112
593.486	4.19091
593.968	4.22019
594.45	4.25861
594.932	4.30053
595.414	4.33799
595.896	4.36581
596.378	4.38443
596.861	4.39971
597.343	4.41955
597.825	4.44905
598.307	4.48791
598.789	4.53048
599.271	4.56935
599.753	4.59936
600.235	4.62096
600.717	4.63965
601.199	4.66314
601.682	4.69626
602.164	4.73878
602.646	4.78531
603.128	4.82918
603.61	4.86609
604.092	4.89707
604.574	4.92767
605.057	4.96518
605.539	5.01409
606.021	5.07358
606.503	5.13791
606.985	5.19983
607.467	5.25493
607.949	5.30378
608.431	5.35164
608.913	5.40497
609.395	5.46793
609.878	5.53962
610.36	5.61499
610.842	5.68764
611.324	5.75404
611.806	5.81557
612.288	5.87788
612.77	5.9474
613.252	6.02765
613.735	6.11706
614.217	6.20997
614.699	6.29974
615.181	6.38233
615.663	6.45873
616.145	6.53403
616.627	6.61458
617.109	6.70376
617.591	6.80026
618.074	6.89842
618.556	6.992
619.038	7.07731
619.52	7.1556
620.002	7.23197
620.484	7.31276
620.966	7.40154
621.448	7.49732
621.931	7.59497
622.413	7.68831
622.895	7.77368
623.377	7.85163
623.859	7.92649
624.341	8.00344
624.823	8.0855
625.305	8.17135
625.788	8.25621
626.27	8.33427
626.752	8.40234
627.234	8.46137
627.716	8.516
628.198	8.57152
628.68	8.63107
629.162	8.69365
629.644	8.75501
630.126	8.80996
630.609	8.8556
631.091	8.89292
631.573	8.92627
632.055	8.96083
632.537	8.99933
633.019	9.04068
633.501	9.08032
633.984	9.11321
634.466	9.13617
634.948	9.15
635.43	9.15855
635.912	9.16674
636.394	9.17736
636.876	9.18966
637.358	9.20001
637.84	9.20441
638.322	9.20122
638.805	9.19245
639.287	9.18291
639.769	9.17757
640.251	9.17895
640.733	9.18549
641.215	9.19246
641.697	9.19454
642.179	9.18911
642.662	9.17744
643.144	9.16433
643.626	9.15496
644.108	9.1525
644.59	9.15612
645.072	9.16206
645.554	9.16565
646.036	9.16458
646.519	9.16004
647.001	9.15633
647.483	9.15809
647.965	9.16748
648.447	9.18274
648.929	9.19905
649.411	9.2115
649.893	9.21759
650.375	9.21895
650.857	9.22028
651.34	9.22684
651.822	9.24116
652.304	9.26179
652.786	9.28397
653.268	9.30269
653.75	9.31529
654.232	9.32294
654.715	9.32964
655.197	9.33986
655.679	9.3556
656.161	9.37506
656.643	9.39352
657.125	9.40593
657.607	9.40996
658.089	9.40695
658.571	9.40125
659.053	9.39739
659.536	9.39773
660.018	9.40098
660.5	9.40342
660.982	9.40092
661.464	9.39177
661.946	9.37751
662.428	9.3621
662.91	9.34934
663.393	9.3406
663.875	9.334
664.357	9.3258
664.839	9.31257
665.321	9.29342
665.803	9.27091
666.285	9.25089
666.767	9.24077
667.25	9.24492
667.732	9.25976
668.214	9.27245
668.696	9.26988
669.178	9.24749
669.66	9.21104
670.142	9.17004
670.624	9.13236
671.106	9.10139
671.589	9.07609
672.071	9.05261
672.553	9.0265
673.035	8.99526
673.517	8.9595
673.999	8.92269
674.481	8.88878
674.963	8.86009
675.446	8.83563
675.928	8.81196
676.41	8.7851
676.892	8.7531
677.374	8.71721
677.856	8.68115
678.338	8.64876
678.82	8.62173
679.302	8.59856
679.784	8.57553
680.267	8.54884
680.749	8.51702
681.231	8.48188
681.713	8.44764
682.195	8.41859
682.677	8.39645
683.159	8.37962
683.641	8.36396
684.124	8.34547
684.606	8.32236
685.088	8.29634
685.57	8.27139
686.052	8.2518
686.534	8.23958
687.016	8.23346
687.498	8.22974
687.981	8.22469
688.463	8.21686
688.945	8.20797
689.427	8.20208
689.909	8.20314
690.391	8.21305
690.873	8.23052
691.355	8.25211
691.837	8.2743
692.32	8.29588
692.802	8.31866
693.284	8.34672
693.766	8.38387
694.248	8.43183
694.73	8.48926
695.212	8.55289
695.694	8.61949
696.177	8.6881
696.659	8.76073
697.141	8.84159
697.623	8.93483
698.105	9.04231
698.587	9.16299
699.069	9.29368
699.551	9.43145
700.033	9.57517
700.516	9.72666
700.998	9.88941
701.48	10.0669
701.962	10.2604
702.444	10.4684
702.926	10.6877
703.408	10.915
703.89	11.1495
704.372	11.3929
704.855	11.6489
705.337	11.9204
705.819	12.2083
706.301	12.5104
706.783	12.8226
707.265	13.1408
707.747	13.4628
708.229	13.7897
708.712	14.124
709.194	14.4683
709.676	14.8232
710.158	15.1865
710.64	15.5544
711.122	15.9231
711.604	16.2908
712.086	16.6581
712.568	17.0275
713.051	17.4013
713.533	17.7799
714.015	18.1608
714.497	18.5399
714.979	18.9129
715.461	19.2777
715.943	19.6348
716.425	19.9866
716.908	20.3363
717.39	20.6853
717.872	21.0328
718.354	21.376
718.836	21.7116
719.318	22.0374
719.8	22.3526
720.282	22.6579
720.764	22.9541
721.247	23.2406
721.729	23.5156
722.211	23.7766
722.693	24.0218
723.175	24.2512
723.657	24.4673
724.139	24.6732
724.621	24.8718
725.104	25.0638
725.586	25.2477
726.068	25.4199
726.55	25.5768
727.032	25.7162
727.514	25.8377
727.996	25.9425
728.478	26.0319
728.96	26.1061
729.443	26.1636
729.925	26.2016
730.407	26.2179
730.889	26.2115
731.371	26.1837
731.853	26.1369
732.335	26.0737
732.817	25.9952
733.299	25.9008
733.782	25.7882
734.264	25.6556
734.746	25.5021
735.228	25.3291
735.71	25.1392
736.192	24.9354
736.674	24.7191
737.156	24.4904
737.639	24.2478
738.121	23.9905
738.603	23.7193
739.085	23.4372
739.567	23.1489
740.049	22.8589
740.531	22.5704
741.013	22.2843
741.495	21.9998
741.978	21.7158
742.46	21.4327
742.942	21.1524
743.424	20.8785
743.906	20.614
744.388	20.3607
744.87	20.1181
745.352	19.8846
745.835	19.6589
746.317	19.4416
746.799	19.2352
747.281	19.0438
747.763	18.8712
748.245	18.7189
748.727	18.5863
749.209	18.471
749.692	18.3704
750.174	18.2837
750.656	18.2118
751.138	18.1571
751.62	18.1217
752.102	18.1058
752.584	18.1077
753.066	18.124
753.548	18.1521
754.03	18.1911
754.513	18.2422
754.995	18.3081
755.477	18.3913
755.959	18.4925
756.441	18.6103
756.923	18.7417
757.405	18.884
757.888	19.0359
758.37	19.1977
758.852	19.3711
759.334	19.5569
759.816	19.7546
760.298	19.9617
760.78	20.1748
761.262	20.3912
761.744	20.61
762.226	20.8323
762.709	21.0603
763.191	21.2961
763.673	21.5398
764.155	21.7897
764.637	22.0426
765.119	22.2956
765.601	22.5467
766.083	22.7958
766.566	23.0434
767.048	23.2901
767.53	23.535
768.012	23.7763
768.494	24.0111
768.976	24.2376
769.458	24.4552
769.94	24.6654
770.423	24.8701
770.905	25.0712
771.387	25.2689
771.869	25.4618
772.351	25.6472
772.833	25.8227
773.315	25.9868
773.797	26.1395
774.279	26.282
774.761	26.4151
775.244	26.5388
775.726	26.6515
776.208	26.7512
776.69	26.8359
777.172	26.9048
777.654	26.9587
778.136	26.9994
778.619	27.0284
779.101	27.0467
779.583	27.0535
780.065	27.0477
780.547	27.028
781.029	26.9943
781.511	26.9479
781.993	26.8908
782.475	26.8253
782.957	26.7524
783.44	26.6721
783.922	26.5837
784.404	26.4868
784.886	26.3824
785.368	26.273
785.85	26.162
786.332	26.0529
786.814	25.9481
787.297	25.8486
787.779	25.7543
788.261	25.665
788.743	25.5814
789.225	25.5053
789.707	25.4389
790.189	25.3837
790.671	25.3401
791.154	25.3067
791.636	25.2811
792.118	25.2612
792.6	25.2463
793.082	25.2371
793.564	25.2355
794.046	25.2432
794.528	25.2613
795.01	25.2895
795.493	25.3272
795.975	25.374
796.457	25.4306
796.939	25.4995
797.421	25.5836
797.903	25.6858
798.385	25.8079
798.867	25.9503
799.35	26.1126
799.832	26.2947
800.314	26.4971
800.796	26.7212
801.278	26.9685
801.76	27.2397
802.242	27.5338
802.724	27.8485
803.206	28.1805
803.688	28.5267
804.171	28.8855
804.653	29.2559
805.135	29.638
805.617	30.0312
806.099	30.4344
806.581	30.845
807.063	31.2601
807.545	31.677
808.028	32.0936
808.51	32.5087
808.992	32.9214
809.474	33.3308
809.956	33.7355
810.438	34.1331
810.92	34.5213
811.402	34.898
811.885	35.2619
812.367	35.6131
812.849	35.9522
813.331	36.2803
813.813	36.5983
814.295	36.9064
814.777	37.2042
815.259	37.4911
815.741	37.7666
816.224	38.0301
816.706	38.2816
817.188	38.5213
817.67	38.7489
818.152	38.9642
818.634	39.1665
819.116	39.3552
819.598	39.5299
820.081	39.6908
820.563	39.8382
821.045	39.9731
821.527	40.0961
822.009	40.2079
822.491	40.3085
822.973	40.3979
823.455	40.4757
823.937	40.5418
824.42	40.5963
824.902	40.6392
825.384	40.6706
825.866	40.69
826.348	40.697
826.83	40.6906
827.312	40.6703
827.794	40.6356
828.277	40.5866
828.759	40.5239
829.241	40.4481
829.723	40.3597
830.205	40.2592
830.687	40.1468
831.169	40.0228
831.651	39.8878
832.133	39.7422
832.615	39.5869
833.098	39.4221
833.58	39.2478
834.062	39.0637
834.544	38.8691
835.026	38.664
835.508	38.4488
835.99	38.2246
836.472	37.9924
836.955	37.7535
837.437	37.5083
837.919	37.2571
838.401	36.9996
838.883	36.736
839.365	36.4665
839.847	36.1922
840.329	35.9138
840.812	35.6319
841.294	35.3467
841.776	35.0579
842.258	34.7651
842.74	34.4685
843.222	34.1688
843.704	33.8672
844.186	33.5649
844.668	33.2627
845.151	32.9606
845.633	32.6583
846.115	32.3554
846.597	32.0518
847.079	31.7481
847.561	31.445
848.043	31.1431
848.525	30.8422
849.008	30.5413
849.49	30.2392
849.972	29.9349
850.454	29.6282
850.936	29.32
851.418	29.0116
851.9	28.7043
852.382	28.3986
852.864	28.094
853.347	27.7898
853.829	27.4852
854.311	27.1804
854.793	26.8761
855.275	26.5739
855.757	26.2745
856.239	25.978
856.721	25.6836
857.203	25.3897
857.686	25.0952
858.168	24.8
858.65	24.5048
859.132	24.211
859.614	23.9197
860.096	23.6309
860.578	23.3439
861.06	23.0574
861.543	22.7706
862.025	22.4838
862.507	22.1979
862.989	21.9147
863.471	21.635
863.953	21.3587
864.435	21.0845
864.917	20.8104
865.399	20.5353
865.882	20.259
866.364	19.9827
866.846	19.708
867.328	19.4358
867.81	19.1662
868.292	18.898
868.774	18.6295
869.256	18.3598
869.739	18.089
870.221	17.8185
870.703	17.5498
871.185	17.284
871.667	17.0205
872.149	16.7578
872.631	16.4941
873.113	16.2283
873.596	15.961
874.078	15.6941
874.56	15.4298
875.042	15.1696
875.524	14.9134
876.006	14.6598
876.488	14.4066
876.97	14.1527
877.452	13.8979
877.934	13.6437
878.417	13.3918
878.899	13.1432
879.381	12.8976
879.863	12.6532
880.345	12.4082
880.827	12.1617
881.309	11.9141
881.791	11.6674
882.274	11.4237
882.756	11.184
883.238	10.9477
883.72	10.7131
884.202	10.4778
884.684	10.2409
885.166	10.003
885.648	9.76594
886.13	9.5321
886.613	9.30256
887.095	9.07671
887.577	8.85254
888.059	8.6278
888.541	8.40134
889.023	8.17387
889.505	7.94754
889.987	7.72483
890.47	7.50703
890.952	7.29359
891.434	7.08244
891.916	6.87144
892.398	6.65955
892.88	6.44766
893.362	6.23809
893.844	6.03348
894.326	5.83527
894.808	5.64296
895.291	5.45454
895.773	5.26783
896.255	5.08194
896.737	4.89787
897.219	4.71812
897.701	4.54515
898.183	4.38021
898.665	4.22246
899.148	4.06962
899.63	3.91921
900.112	3.77022
900.594	3.62365
901.076	3.48217
901.558	3.3484
902.04	3.22361
902.522	3.1069
903.005	2.99585
903.487	2.88782
903.969	2.7816
904.451	2.67805
904.933	2.57971
905.415	2.4893
905.897	2.40814
906.379	2.33555
906.861	2.26934
907.344	2.20737
907.826	2.14892
908.308	2.09539
908.79	2.04962
909.272	2.01465
909.754	1.99197
910.236	1.98099
910.718	1.97951
911.201	1.98533
911.683	1.99766
912.165	2.01777
912.647	2.04827
913.129	2.0917
913.611	2.14907
914.093	2.21921
914.575	2.29944
915.057	2.3869
915.54	2.48022
916.022	2.58
916.504	2.68824
916.986	2.80676
917.468	2.93594
917.95	3.07403
918.432	3.21802
918.914	3.3648
919.396	3.51269
919.879	3.662
920.361	3.8144
920.843	3.97147
921.325	4.13339
921.807	4.29838
922.289	4.46339
922.771	4.62561
923.253	4.78353
923.736	4.93762
924.218	5.08957
924.7	5.24105
925.182	5.39232
925.664	5.54182
926.146	5.6867
926.628	5.82433
927.11	5.95351
927.592	6.07493
928.075	6.19051
928.557	6.30224
929.039	6.41082
929.521	6.5153
930.003	6.61362
930.485	6.70381
930.967	6.78541
931.449	6.85973
931.932	6.92937
932.414	6.99676
932.896	7.06325
933.378	7.12845
933.86	7.19104
934.342	7.24981
934.824	7.30502
935.306	7.35855
935.788	7.41356
936.271	7.47293
936.753	7.53811
937.235	7.60875
937.717	7.6833
938.199	7.76032
938.681	7.83961
939.163	7.92263
939.645	8.01185
940.128	8.1096
940.61	8.21671
941.092	8.33216
941.574	8.4536
942.056	8.57876
942.538	8.70639
943.02	8.83682
943.502	8.97128
943.984	9.11087
944.467	9.25535
944.949	9.40297
945.431	9.55082
945.913	9.69614
946.395	9.83749
946.877	9.97489
947.359	10.1094
947.841	10.2418
948.323	10.372
948.806	10.4981
949.288	10.6176
949.77	10.728
950.252	10.8285
950.734	10.9192
951.216	11.0019
951.698	11.0779
952.18	11.1476
952.663	11.2099
953.145	11.263
953.627	11.3054
954.109	11.3367
954.591	11.3582
955.073	11.3719
955.555	11.3798
956.037	11.3826
956.519	11.3792
957.002	11.3678
957.484	11.3467
957.966	11.3154
958.448	11.2749
958.93	11.2271
959.412	11.174
959.894	11.1163
960.376	11.0534
960.859	10.9837
961.341	10.9057
961.823	10.8192
962.305	10.7254
962.787	10.6264
963.269	10.5241
963.751	10.4192
964.233	10.3107
964.716	10.197
965.198	10.0763
965.68	9.94843
966.162	9.81438
966.644	9.67636
967.126	9.53633
967.608	9.39503
968.09	9.25168
968.572	9.10458
969.054	8.95226
969.537	8.79451
970.019	8.63265
970.501	8.46899
970.983	8.30564
971.465	8.14332
971.947	7.98115
972.429	7.81727
972.911	7.65008
973.394	7.47929
973.876	7.30623
974.358	7.13314
974.84	6.96212
975.322	6.79384
975.804	6.62738
976.286	6.46077
976.768	6.29237
977.25	6.12191
977.733	5.95082
978.215	5.78143
978.697	5.61578
979.179	5.45453
979.661	5.29668
980.143	5.14025
980.625	4.98354
981.107	4.82631
981.59	4.66995
982.072	4.51683
982.554	4.36879
983.036	4.22619
983.518	4.08764
984	3.95089
984.482	3.81409
984.964	3.67704
985.447	3.54132
985.929	3.40953
986.411	3.28385
986.893	3.16476
987.375	3.05086
987.857	2.93974
988.339	2.82946
988.821	2.71962
989.303	2.61166
989.785	2.50793
990.268	2.41044
990.75	2.31945
991.232	2.23343
991.714	2.14977
992.196	2.06644
992.678	1.98303
993.16	1.90102
993.643	1.82277
994.125	1.7502
994.607	1.68355
995.089	1.62125
995.571	1.56076
996.053	1.50006
996.535	1.43883
997.017	1.37866
997.499	1.32207
997.981	1.27091
998.464	1.22542
998.946	1.18385
999.428	1.14364
999.91	1.10268
1000.39	1.06064
1000.87	1.01901
1001.36	0.98028
1001.84	0.94628
1002.32	0.91713
1002.8	0.89103
1003.28	0.86538
1003.77	0.83822
1004.25	0.80938
1004.73	0.78058
1005.21	0.75438
1005.7	0.73279
1006.18	0.71595
1006.66	0.70207
1007.14	0.68841
1007.62	0.67298
1008.11	0.6555
1008.59	0.63766
1009.07	0.62187
1009.55	0.60997
1010.03	0.60191
1010.52	0.59582
1011	0.58897
1011.48	0.57936
1011.96	0.56698
1012.45	0.55371
1012.93	0.54232
1013.41	0.53471
1013.89	0.53092
1014.37	0.5289
1014.86	0.52587
1015.34	0.51964
1015.82	0.51005
1016.3	0.49885
1016.78	0.48881
1017.27	0.48187
1017.75	0.47809
1018.23	0.47547
1018.71	0.47125
1019.2	0.46341
1019.68	0.45188
1020.16	0.43856
1020.64	0.42628
1021.12	0.41717
1021.61	0.4114
1022.09	0.40713
1022.57	0.40162
1023.05	0.39298
1023.53	0.38117
1024.02	0.36815
1024.5	0.35659
1024.98	0.3485
1025.46	0.34387
1025.94	0.34087
1026.43	0.33677
1026.91	0.32976
1027.39	0.32001
1027.87	0.30965
1028.36	0.30158
1028.84	0.29769
1029.32	0.29793
1029.8	0.30018
1030.28	0.30161
1030.77	0.30015
1031.25	0.29585
1031.73	0.29066
1032.21	0.28749
1032.69	0.28822
1033.18	0.29283
1033.66	0.29921
1034.14	0.30462
1034.62	0.30713
1035.1	0.30683
1035.59	0.30573
1036.07	0.30663
1036.55	0.31144
1037.03	0.32
1037.52	0.33018
1038	0.3391
1038.48	0.34493
1038.96	0.34784
1039.44	0.35005
1039.93	0.3544
1040.41	0.36295
1040.89	0.37556
1041.37	0.39018
1041.85	0.40385
1042.34	0.41458
1042.82	0.42242
1043.3	0.42944
1043.78	0.43837
1044.27	0.4511
1044.75	0.46751
1045.23	0.48562
1045.71	0.50271
1046.19	0.517
1046.67	0.52869
1047.16	0.53988
1047.64	0.55333
1048.12	0.57069
1048.6	0.59161
1049.09	0.61376
1049.57	0.63437
1050.05	0.6516
1050.53	0.66576
1051.01	0.67901
1051.5	0.69429
1051.98	0.71344
1052.46	0.73624
1052.94	0.76049
1053.42	0.78336
1053.91	0.8031
1054.39	0.81991
1054.87	0.83595
1055.35	0.85384
1055.84	0.87533
1056.32	0.90004
1056.8	0.92578
1057.28	0.94968
1057.76	0.97001
1058.25	0.98707
1058.73	1.0031
1059.21	1.02082
1059.69	1.042
1060.17	1.06631
1060.66	1.09163
1061.14	1.11518
1061.62	1.1352
1062.1	1.15195
1062.59	1.16752
1063.07	1.18461
1063.55	1.20479
1064.03	1.22775
1064.51	1.25129
1065	1.27287
1065.48	1.29084
1065.96	1.30563
1066.44	1.3193
1066.92	1.33451
1067.41	1.3528
1067.89	1.37367
1068.37	1.39488
1068.85	1.4138
1069.34	1.42894
1069.82	1.44082
1070.3	1.45168
1070.78	1.46415
1071.26	1.47978
1071.74	1.49799
1072.23	1.51647
1072.71	1.53244
1073.19	1.54436
1073.67	1.55276
1074.16	1.56001
1074.64	1.56875
1075.12	1.58058
1075.6	1.59495
1076.08	1.60966
1076.57	1.62198
1077.05	1.63041
1077.53	1.63553
1078.01	1.63973
1078.49	1.6458
1078.98	1.65526
1079.46	1.66754
1079.94	1.68028
1080.42	1.69076
1080.91	1.69734
1081.39	1.7005
1081.87	1.70249
1082.35	1.70607
1082.83	1.7128
1083.32	1.72218
1083.8	1.73195
1084.28	1.73955
1084.76	1.74351
1085.24	1.74445
1085.73	1.74458
1086.21	1.74651
1086.69	1.75168
1087.17	1.75946
1087.65	1.76753
1088.14	1.77321
1088.62	1.7752
1089.1	1.77419
1089.58	1.77263
1090.07	1.77313
1090.55	1.77717
1091.03	1.78403
1091.51	1.79139
1091.99	1.79653
1092.48	1.79805
1092.96	1.79667
1093.44	1.79487
1093.92	1.79541
1094.4	1.79976
1094.89	1.80728
1095.37	1.81565
1095.85	1.82228
1096.33	1.82581
1096.82	1.827
1097.3	1.82829
1097.78	1.83248
1098.26	1.84096
1098.74	1.85303
1099.23	1.86622
1099.71	1.87785
1100.19	1.88645
1100.67	1.89271
1101.15	1.89889
1101.64	1.90763
1102.12	1.92027
1102.6	1.93609
1103.08	1.95268
1103.57	1.96735
1104.05	1.97879
1104.53	1.98761
1105.01	1.9961
1105.49	2.0066
1105.98	2.02023
1106.46	2.03599
1106.94	2.05134
1107.42	2.06347
1107.9	2.07096
1108.39	2.07441
1108.87	2.07607
1109.35	2.07829
1109.83	2.08212
1110.32	2.08659
1110.8	2.0893
1111.28	2.08778
1111.76	2.08097
1112.24	2.06995
1112.72	2.05747
1113.21	2.0465
1113.69	2.03856
1114.17	2.03316
1114.65	2.02821
1115.14	2.02154
1115.62	2.01221
1116.1	2.00141
1116.58	1.99167
1117.06	1.98574
1117.55	1.98492
1118.03	1.98848
1118.51	1.99409
1118.99	1.9994
1119.47	2.00344
1119.96	2.00726
1120.44	2.01336
1120.92	2.02417
1121.4	2.04072
1121.88	2.06188
1122.37	2.08506
1122.85	2.10749
1123.33	2.12796
1123.81	2.1473
1124.3	2.16794
1124.78	2.19233
1125.26	2.2216
1125.74	2.25483
1126.22	2.28977
1126.71	2.32403
1127.19	2.35665
1127.67	2.38862
1128.15	2.42239
1128.63	2.46038
1129.12	2.50352
1129.6	2.55074
1130.08	2.5995
1130.56	2.64736
1131.05	2.6932
1131.53	2.73795
1132.01	2.78388
1132.49	2.83335
1132.97	2.8873
1133.46	2.9447
1133.94	3.00309
1134.42	3.0601
1134.9	3.11473
1135.38	3.16792
1135.87	3.22192
1136.35	3.27891
1136.83	3.33973
1137.31	3.40329
1137.8	3.46719
1138.28	3.52901
1138.76	3.58786
1139.24	3.64472
1139.72	3.70194
1140.21	3.7617
1140.69	3.82488
1141.17	3.89041
1141.65	3.95606
1142.13	4.01959
1142.62	4.08025
1143.1	4.13909
1143.58	4.19847
1144.06	4.26055
1144.55	4.32602
1145.03	4.39363
1145.51	4.4609
1145.99	4.52557
1146.47	4.5868
1146.96	4.6457
1147.44	4.70462
1147.92	4.76592
1148.4	4.83047
1148.88	4.8973
1149.37	4.96411
1149.85	5.02882
1150.33	5.09068
1150.81	5.15081
1151.3	5.21147
1151.78	5.27482
1152.26	5.34162
1152.74	5.41079
1153.22	5.48003
1153.7	5.54712
1154.19	5.61129
1154.67	5.67354
1155.15	5.73609
1155.63	5.80098
1156.12	5.869
1156.6	5.93914
1157.08	6.00939
1157.56	6.07779
1158.04	6.14375
1158.53	6.2084
1159.01	6.27399
1159.49	6.34251
1159.97	6.41457
1160.45	6.48901
1160.94	6.56363
1161.42	6.63645
1161.9	6.70681
1162.38	6.7758
1162.87	6.84555
1163.35	6.91806
1163.83	6.99391
1164.31	7.07199
1164.79	7.1501
1165.28	7.2264
1165.76	7.30037
1166.24	7.37326
1166.72	7.44724
1167.2	7.52429
1167.69	7.60492
1168.17	7.68791
1168.65	7.77084
1169.13	7.85151
1169.62	7.92914
1170.1	8.00464
1170.58	8.08008
1171.06	8.15735
1171.54	8.23723
1172.03	8.31883
1172.51	8.40036
1172.99	8.48009
1173.47	8.55757
1173.95	8.63382
1174.44	8.71082
1174.92	8.79021
1175.4	8.87231
1175.88	8.95584
1176.37	9.03869
1176.85	9.11901
1177.33	9.1963
1177.81	9.27162
1178.29	9.34704
1178.78	9.4244
1179.26	9.50419
1179.74	9.58533
1180.22	9.66578
1180.7	9.74383
1181.19	9.81895
1181.67	9.89222
1182.15	9.96544
1182.63	10.0403
1183.11	10.1169
1183.6	10.1941
1184.08	10.2699
1184.56	10.3424
1185.04	10.4111
1185.53	10.4771
1186.01	10.5424
1186.49	10.6086
1186.97	10.6762
1187.45	10.7442
1187.94	10.8108
1188.42	10.8745
1188.9	10.9351
1189.38	10.9936
1189.86	11.0522
1190.35	11.1125
1190.83	11.1747
1191.31	11.2378
1191.79	11.3
1192.28	11.3596
1192.76	11.4163
1193.24	11.4713
1193.72	11.5266
1194.2	11.5838
1194.68	11.6435
1195.17	11.705
1195.65	11.7664
1196.13	11.8265
1196.61	11.8852
1197.1	11.9437
1197.58	12.0038
1198.06	12.067
1198.54	12.1334
1199.02	12.2018
1199.51	12.2699
1199.99	12.3364
1200.47	12.4006
1200.95	12.4639
1201.43	12.5279
1201.92	12.5943
1202.4	12.6635
1202.88	12.7344
1203.36	12.8053
1203.85	12.8748
1204.33	12.9425
1204.81	13.0096
1205.29	13.0776
1205.77	13.1479
1206.26	13.2206
1206.74	13.2943
1207.22	13.3671
1207.7	13.4375
1208.18	13.505
1208.67	13.5708
1209.15	13.6365
1209.63	13.7036
1210.11	13.7723
1210.6	13.8416
1211.08	13.9097
1211.56	13.9753
1212.04	14.0384
1212.52	14.1003
1213.01	14.1625
1213.49	14.2267
1213.97	14.2927
1214.45	14.3593
1214.93	14.4247
1215.42	14.4874
1215.9	14.5471
1216.38	14.6049
1216.86	14.6627
1217.35	14.7217
1217.83	14.7822
1218.31	14.8431
1218.79	14.9027
1219.27	14.9595
1219.76	15.0134
1220.24	15.0657
1220.72	15.1181
1221.2	15.1721
1221.68	15.2279
1222.17	15.2845
1222.65	15.3403
1223.13	15.394
1223.61	15.4456
1224.09	15.4962
1224.58	15.5476
1225.06	15.6011
1225.54	15.657
1226.02	15.7143
1226.51	15.7713
1226.99	15.8269
1227.47	15.881
1227.95	15.9349
1228.43	15.99
1228.91	16.0477
1229.4	16.108
1229.88	16.1697
1230.36	16.2311
1230.84	16.2911
1231.33	16.3494
1231.81	16.4074
1232.29	16.4665
1232.77	16.5281
1233.26	16.5922
1233.74	16.6576
1234.22	16.7228
1234.7	16.7864
1235.18	16.8485
1235.66	16.9101
1236.15	16.973
1236.63	17.0383
1237.11	17.106
1237.59	17.175
1238.08	17.2436
1238.56	17.3104
1239.04	17.3754
1239.52	17.4393
1240	17.5038
1240.49	17.5698
1240.97	17.6375
1241.45	17.7055
1241.93	17.7725
1242.41	17.8372
1242.9	17.8997
1243.38	17.961
1243.86	18.0228
1244.34	18.0863
1244.83	18.1513
1245.31	18.2169
1245.79	18.2815
1246.27	18.3439
1246.75	18.4041
1247.24	18.4632
1247.72	18.5225
1248.2	18.5832
1248.68	18.6452
1249.16	18.7075
1249.65	18.7686
1250.13	18.8273
1250.61	18.8835
1251.09	18.9385
1251.58	18.9935
1252.06	19.0498
1252.54	19.1075
1253.02	19.1657
1253.5	19.2233
1253.98	19.2792
1254.47	19.3337
1254.95	19.3878
1255.43	19.4429
1255.91	19.4999
1256.4	19.5584
1256.88	19.6171
1257.36	19.6746
1257.84	19.7297
1258.33	19.7825
1258.81	19.834
1259.29	19.8859
1259.77	19.939
1260.25	19.9933
1260.73	20.0476
1261.22	20.1002
1261.7	20.1501
1262.18	20.1976
1262.66	20.2437
1263.15	20.2903
1263.63	20.3385
1264.11	20.3885
1264.59	20.4395
1265.07	20.49
1265.56	20.5392
1266.04	20.5872
1266.52	20.635
1267	20.6841
1267.48	20.7351
1267.97	20.7878
1268.45	20.8412
1268.93	20.8938
1269.41	20.9447
1269.89	20.9943
1270.38	21.0436
1270.86	21.0943
1271.34	21.1471
1271.82	21.202
1272.31	21.2579
1272.79	21.3134
1273.27	21.3677
1273.75	21.4207
1274.23	21.4735
1274.72	21.5274
1275.2	21.5832
1275.68	21.6405
1276.16	21.6983
1276.64	21.7548
1277.13	21.809
1277.61	21.8608
1278.09	21.911
1278.57	21.9608
1279.06	22.0106
1279.54	22.0605
1280.02	22.1094
1280.5	22.1559
1280.98	22.1994
1281.47	22.2401
1281.95	22.2791
1282.43	22.3179
1282.91	22.3573
1283.39	22.3973
1283.88	22.4371
1284.36	22.4755
1284.84	22.5117
1285.32	22.546
1285.81	22.5792
1286.29	22.6127
1286.77	22.6471
1287.25	22.6823
1287.73	22.7173
1288.22	22.7509
1288.7	22.7824
1289.18	22.812
1289.66	22.8408
1290.14	22.87
1290.63	22.9005
1291.11	22.932
1291.59	22.9635
1292.07	22.9937
1292.56	23.0217
1293.04	23.0478
1293.52	23.0729
1294	23.098
1294.48	23.1241
1294.96	23.1508
1295.45	23.1773
1295.93	23.2023
1296.41	23.2251
1296.89	23.246
1297.38	23.2658
1297.86	23.2858
1298.34	23.3068
1298.82	23.3284
1299.3	23.3497
1299.79	23.3696
1300.27	23.3874
1300.75	23.4035
1301.23	23.4191
1301.71	23.4358
1302.2	23.4545
1302.68	23.4754
1303.16	23.4979
1303.64	23.5211
1304.13	23.5447
1304.61	23.5688
1305.09	23.5945
1305.57	23.6229
1306.05	23.6543
1306.54	23.6882
1307.02	23.7232
1307.5	23.7578
1307.98	23.7909
1308.46	23.8224
1308.95	23.8529
1309.43	23.8834
1309.91	23.9144
1310.39	23.9456
1310.88	23.9764
1311.36	24.0056
1311.84	24.0331
1312.32	24.0596
1312.8	24.0862
1313.29	24.1144
1313.77	24.1449
1314.25	24.1772
1314.73	24.2103
1315.21	24.2428
1315.7	24.2737
1316.18	24.3033
1316.66	24.3322
1317.14	24.3617
1317.62	24.3921
1318.11	24.4233
1318.59	24.4542
1319.07	24.4838
1319.55	24.5114
1320.04	24.5376
1320.52	24.5633
1321	24.5896
1321.48	24.6171
1321.96	24.6457
1322.45	24.6741
1322.93	24.7015
1323.41	24.7271
1323.89	24.7512
1324.38	24.7748
1324.86	24.7988
1325.34	24.8237
1325.82	24.849
1326.3	24.8735
1326.79	24.8961
1327.27	24.9161
1327.75	24.9342
1328.23	24.9515
1328.71	24.9694
1329.2	24.9888
1329.68	25.0098
1330.16	25.0315
1330.64	25.053
1331.12	25.0738
1331.61	25.0939
1332.09	25.1145
1332.57	25.1362
1333.05	25.1596
1333.54	25.1844
1334.02	25.2098
1334.5	25.2351
1334.98	25.2601
1335.46	25.2858
1335.94	25.3133
1336.43	25.344
1336.91	25.3786
1337.39	25.4165
1337.87	25.4566
1338.36	25.4976
1338.84	25.5387
1339.32	25.5799
1339.8	25.6218
1340.28	25.6651
1340.77	25.7097
1341.25	25.7547
1341.73	25.7988
1342.21	25.841
1342.69	25.881
1343.18	25.9198
1343.66	25.9588
1344.14	25.9996
1344.62	26.0432
1345.11	26.0893
1345.59	26.1374
1346.07	26.1863
1346.55	26.2358
1347.03	26.286
1347.52	26.3381
1348	26.393
1348.48	26.451
1348.96	26.5119
1349.44	26.5745
1349.93	26.6378
1350.41	26.7014
1350.89	26.7655
1351.37	26.8313
1351.86	26.8996
1352.34	26.971
1352.82	27.0451
1353.3	27.121
1353.78	27.1976
1354.27	27.2744
1354.75	27.3512
1355.23	27.4285
1355.71	27.5068
1356.19	27.5859
1356.68	27.6651
1357.16	27.7432
1357.64	27.819
1358.12	27.8922
1358.61	27.9631
1359.09	28.0326
1359.57	28.1016
1360.05	28.1709
1360.53	28.2405
1361.02	28.3098
1361.5	28.3781
1361.98	28.4453
1362.46	28.5113
1362.94	28.5765
1363.43	28.6409
[truncated: 5,469 more rows]
