# Supplementary material for: X-ray-activated polymerization expanding the frontiers of deep-tissue hydrogel formation
Source: Nat Commun. 2024 Apr 15;15:3247. doi: 10.1038/s41467-024-47559-z (PMC11018743; doi:10.1038/s41467-024-47559-z)
Supplement: Supplementary file 4 — Source Data [file 41467_2024_47559_MOESM4_ESM.zip › Supplementary Figure 5-HNTs.xlsx]

## Sheet: Sheet1
30.05	100
30.05	100
30.06	100
30.07	99.99
30.08	99.98
30.09	99.98
30.11	99.98
30.13	99.97
30.14	99.96
30.17	99.97
30.19	99.97
30.21	99.96
30.24	99.95
30.26	99.95
30.29	99.95
30.32	99.94
30.36	99.94
30.39	99.94
30.43	99.94
30.46	99.93
30.51	99.93
30.55	99.93
30.59	99.92
30.64	99.92
30.68	99.91
30.73	99.91
30.79	99.91
30.84	99.9
30.89	99.9
30.95	99.9
31.01	99.9
31.07	99.89
31.13	99.88
31.19	99.89
31.25	99.88
31.32	99.88
31.39	99.87
31.46	99.87
31.53	99.87
31.6	99.87
31.67	99.86
31.75	99.86
31.82	99.85
31.9	99.85
31.98	99.85
32.06	99.84
32.14	99.84
32.23	99.84
32.31	99.83
32.4	99.83
32.48	99.82
32.56	99.82
32.65	99.82
32.75	99.81
32.84	99.8
32.93	99.8
33.02	99.8
33.12	99.8
33.21	99.79
33.3	99.78
33.4	99.78
33.49	99.78
33.59	99.77
33.69	99.77
33.79	99.76
33.89	99.76
33.99	99.76
34.09	99.75
34.19	99.74
34.3	99.74
34.4	99.74
34.5	99.73
34.61	99.73
34.71	99.72
34.82	99.72
34.92	99.72
35.03	99.71
35.14	99.7
35.25	99.7
35.35	99.7
35.46	99.69
35.57	99.68
35.68	99.68
35.79	99.68
35.9	99.67
36.02	99.66
36.12	99.66
36.23	99.66
36.35	99.65
36.46	99.65
36.57	99.64
36.69	99.64
36.8	99.63
36.92	99.63
37.03	99.62
37.14	99.62
37.26	99.61
37.37	99.61
37.48	99.6
37.6	99.6
37.72	99.59
37.83	99.59
37.95	99.58
38.06	99.58
38.18	99.57
38.3	99.57
38.42	99.56
38.53	99.56
38.65	99.55
38.76	99.55
38.88	99.54
39	99.54
39.12	99.53
39.23	99.53
39.35	99.52
39.47	99.52
39.59	99.51
39.71	99.51
39.83	99.5
39.94	99.5
40.06	99.49
40.18	99.49
40.3	99.48
40.42	99.48
40.54	99.47
40.66	99.47
40.78	99.46
40.9	99.46
41.02	99.45
41.14	99.45
41.25	99.44
41.38	99.44
41.5	99.43
41.62	99.43
41.73	99.43
41.85	99.42
41.97	99.41
42.1	99.41
42.21	99.41
42.33	99.4
42.45	99.39
42.57	99.39
42.69	99.39
42.81	99.39
42.93	99.38
43.05	99.37
43.17	99.37
43.29	99.37
43.41	99.36
43.54	99.36
43.65	99.35
43.77	99.35
43.89	99.34
44.01	99.34
44.13	99.33
44.26	99.33
44.37	99.33
44.49	99.32
44.61	99.32
44.73	99.31
44.85	99.31
44.97	99.31
45.1	99.3
45.22	99.3
45.34	99.29
45.46	99.29
45.58	99.28
45.7	99.28
45.82	99.28
45.94	99.27
46.06	99.27
46.17	99.26
46.29	99.26
46.41	99.26
46.53	99.25
46.66	99.25
46.78	99.24
46.9	99.24
47.02	99.24
47.14	99.23
47.26	99.23
47.38	99.22
47.5	99.22
47.62	99.22
47.74	99.21
47.87	99.21
47.99	99.21
48.1	99.2
48.23	99.2
48.35	99.19
48.46	99.19
48.58	99.19
48.7	99.18
48.82	99.18
48.94	99.18
49.06	99.17
49.18	99.17
49.3	99.17
49.42	99.16
49.55	99.16
49.67	99.16
49.79	99.15
49.91	99.15
50.03	99.14
50.15	99.14
50.27	99.14
50.38	99.13
50.5	99.13
50.62	99.13
50.75	99.12
50.87	99.12
50.99	99.12
51.1	99.11
51.23	99.11
51.34	99.11
51.46	99.1
51.58	99.1
51.7	99.1
51.82	99.09
51.95	99.09
52.07	99.09
52.19	99.08
52.31	99.08
52.43	99.08
52.55	99.07
52.67	99.07
52.79	99.07
52.91	99.06
53.03	99.06
53.15	99.06
53.27	99.05
53.39	99.05
53.51	99.05
53.63	99.05
53.75	99.04
53.87	99.04
53.99	99.04
54.11	99.04
54.23	99.03
54.35	99.03
54.47	99.03
54.59	99.02
54.71	99.02
54.83	99.02
54.95	99.01
55.07	99.01
55.19	99.01
55.31	99
55.43	99
55.56	99
55.68	99
55.79	99
55.92	98.99
56.03	98.99
56.16	98.99
56.27	98.98
56.39	98.98
56.51	98.98
56.63	98.97
56.75	98.97
56.87	98.97
56.99	98.97
57.11	98.96
57.23	98.96
57.35	98.96
57.47	98.96
57.59	98.95
57.71	98.95
57.83	98.95
57.95	98.95
58.07	98.94
58.19	98.94
58.31	98.94
58.43	98.94
58.55	98.94
58.67	98.93
58.79	98.93
58.92	98.93
59.04	98.92
59.16	98.92
59.28	98.92
59.4	98.92
59.52	98.92
59.64	98.91
59.76	98.91
59.88	98.91
60	98.91
60.12	98.91
60.24	98.9
60.36	98.9
60.48	98.9
60.6	98.9
60.72	98.89
60.84	98.89
60.96	98.89
61.08	98.89
61.2	98.88
61.32	98.88
61.44	98.88
61.57	98.88
61.69	98.88
61.81	98.87
61.93	98.87
62.05	98.87
62.16	98.87
62.29	98.87
62.41	98.86
62.53	98.86
62.65	98.86
62.78	98.86
62.89	98.86
63.01	98.85
63.14	98.85
63.26	98.85
63.38	98.85
63.5	98.84
63.62	98.84
63.74	98.84
63.86	98.84
63.98	98.84
64.1	98.83
64.22	98.83
64.34	98.83
64.46	98.83
64.58	98.83
64.7	98.83
64.83	98.83
64.95	98.82
65.07	98.82
65.19	98.82
65.31	98.82
65.43	98.82
65.55	98.81
65.67	98.81
65.8	98.81
65.92	98.81
66.04	98.81
66.16	98.8
66.28	98.8
66.4	98.8
66.52	98.8
66.64	98.8
66.76	98.8
66.89	98.79
67.01	98.79
67.13	98.79
67.25	98.79
67.38	98.79
67.5	98.79
67.62	98.78
67.74	98.78
67.86	98.78
67.98	98.78
68.1	98.78
68.22	98.77
68.34	98.77
68.46	98.77
68.59	98.77
68.71	98.77
68.83	98.77
68.95	98.77
69.07	98.76
69.19	98.76
69.32	98.76
69.44	98.76
69.56	98.76
69.68	98.76
69.8	98.75
69.92	98.75
70.05	98.75
70.17	98.75
70.29	98.75
70.41	98.74
70.54	98.74
70.66	98.74
70.78	98.74
70.9	98.74
71.02	98.74
71.15	98.74
71.27	98.74
71.39	98.74
71.51	98.74
71.63	98.73
71.76	98.73
71.88	98.73
72	98.73
72.12	98.73
72.25	98.72
72.37	98.72
72.49	98.72
72.61	98.72
72.73	98.72
72.86	98.72
72.98	98.71
73.1	98.71
73.23	98.71
73.34	98.71
73.46	98.71
73.59	98.71
73.71	98.71
73.83	98.71
73.95	98.71
74.07	98.7
74.2	98.7
74.32	98.7
74.44	98.7
74.57	98.7
74.69	98.69
74.81	98.69
74.94	98.69
75.05	98.69
75.18	98.69
75.3	98.69
75.42	98.69
75.55	98.69
75.67	98.69
75.8	98.69
75.91	98.68
76.03	98.68
76.16	98.68
76.28	98.68
76.41	98.68
76.53	98.68
76.65	98.67
76.77	98.67
76.89	98.67
77.02	98.67
77.14	98.67
77.26	98.67
77.39	98.67
77.51	98.67
77.63	98.66
77.76	98.66
77.88	98.66
78.01	98.66
78.12	98.66
78.25	98.66
78.37	98.66
78.5	98.66
78.62	98.66
78.75	98.65
78.87	98.65
78.99	98.65
79.11	98.65
79.24	98.65
79.36	98.65
79.48	98.65
79.6	98.64
79.73	98.64
79.85	98.64
79.98	98.64
80.1	98.64
80.22	98.64
80.34	98.64
80.46	98.64
80.59	98.64
80.71	98.63
80.84	98.63
80.96	98.63
81.08	98.63
81.21	98.63
81.33	98.63
81.46	98.63
81.58	98.62
81.7	98.62
81.82	98.62
81.95	98.62
82.07	98.62
82.19	98.62
82.31	98.62
82.44	98.62
82.56	98.62
82.69	98.62
82.81	98.61
82.93	98.61
83.06	98.61
83.18	98.61
83.3	98.61
83.43	98.61
83.55	98.61
83.67	98.6
83.8	98.6
83.92	98.6
84.04	98.6
84.17	98.6
84.29	98.6
84.41	98.6
84.54	98.6
84.66	98.6
84.79	98.6
84.91	98.6
85.03	98.59
85.16	98.59
85.28	98.59
85.4	98.59
85.53	98.59
85.65	98.59
85.77	98.59
85.9	98.58
86.02	98.58
86.14	98.58
86.27	98.58
86.39	98.58
86.52	98.58
86.64	98.58
86.76	98.58
86.89	98.58
87.01	98.58
87.14	98.58
87.26	98.57
87.39	98.57
87.51	98.57
87.63	98.57
87.76	98.57
87.88	98.57
88.01	98.57
88.13	98.57
88.25	98.56
88.38	98.56
88.5	98.56
88.63	98.56
88.75	98.56
88.88	98.56
89	98.56
89.12	98.56
89.25	98.56
89.37	98.56
89.49	98.55
89.62	98.55
89.74	98.55
89.87	98.55
89.99	98.55
90.12	98.55
90.24	98.55
90.36	98.55
90.49	98.55
90.61	98.54
90.73	98.54
90.86	98.54
90.98	98.54
91.11	98.54
91.23	98.54
91.36	98.54
91.48	98.54
91.61	98.54
91.73	98.54
91.85	98.53
91.98	98.53
92.1	98.53
92.23	98.53
92.35	98.53
92.47	98.53
92.6	98.53
92.72	98.53
92.85	98.53
92.97	98.53
93.1	98.53
93.22	98.52
93.35	98.52
93.47	98.52
93.59	98.52
93.71	98.52
93.84	98.52
93.96	98.52
94.09	98.52
94.21	98.52
94.33	98.52
94.46	98.51
94.58	98.51
94.71	98.51
94.83	98.51
94.96	98.51
95.08	98.51
95.21	98.51
95.33	98.51
95.46	98.51
95.58	98.51
95.71	98.51
95.83	98.51
95.95	98.5
96.08	98.5
96.2	98.5
96.33	98.5
96.45	98.5
96.58	98.5
96.7	98.5
96.83	98.5
96.95	98.5
97.08	98.49
97.2	98.49
97.33	98.49
97.45	98.49
97.57	98.49
97.7	98.49
97.82	98.49
97.94	98.49
98.07	98.49
98.19	98.49
98.32	98.49
98.44	98.49
98.57	98.48
98.69	98.48
98.82	98.48
98.94	98.48
99.07	98.48
99.2	98.48
99.32	98.48
99.44	98.48
99.57	98.48
99.69	98.48
99.81	98.48
99.94	98.48
100.06	98.48
100.19	98.47
100.31	98.47
100.44	98.47
100.57	98.47
100.69	98.47
100.81	98.47
100.94	98.47
101.06	98.47
101.19	98.46
101.31	98.46
101.44	98.46
101.56	98.46
101.69	98.46
101.81	98.46
101.94	98.46
102.06	98.46
102.19	98.46
102.31	98.46
102.43	98.46
102.56	98.46
102.68	98.46
102.81	98.46
102.93	98.45
103.05	98.45
103.18	98.45
103.3	98.45
103.43	98.45
103.56	98.45
103.68	98.45
103.8	98.45
103.93	98.45
104.05	98.45
104.18	98.45
104.3	98.45
104.43	98.45
104.55	98.45
104.67	98.44
104.8	98.44
104.93	98.44
105.05	98.44
105.17	98.44
105.3	98.44
105.42	98.44
105.55	98.44
105.67	98.44
105.79	98.44
105.92	98.44
106.05	98.43
106.17	98.43
106.3	98.43
106.42	98.43
106.54	98.43
106.67	98.43
106.8	98.43
106.92	98.43
107.05	98.43
107.17	98.43
107.3	98.43
107.42	98.43
107.54	98.43
107.67	98.42
107.79	98.42
107.92	98.42
108.04	98.42
108.17	98.42
108.29	98.42
108.42	98.42
108.54	98.42
108.67	98.42
108.79	98.42
108.92	98.42
109.04	98.42
109.16	98.42
109.29	98.42
109.41	98.41
109.53	98.41
109.66	98.41
109.79	98.41
109.91	98.41
110.04	98.41
110.16	98.41
110.29	98.41
110.41	98.41
110.54	98.41
110.66	98.41
110.78	98.41
110.91	98.41
111.03	98.41
111.16	98.41
111.28	98.41
111.41	98.4
111.53	98.4
111.65	98.4
111.78	98.4
111.91	98.4
112.03	98.4
112.16	98.4
112.28	98.4
112.41	98.4
112.53	98.4
112.66	98.4
112.78	98.4
112.91	98.39
113.04	98.4
113.16	98.39
113.28	98.39
113.41	98.39
113.53	98.39
113.66	98.39
113.78	98.39
113.91	98.39
114.03	98.39
114.16	98.39
114.28	98.39
114.41	98.39
114.53	98.38
114.66	98.38
114.78	98.38
114.91	98.38
115.03	98.38
115.16	98.38
115.28	98.38
115.41	98.38
115.53	98.38
115.66	98.38
115.78	98.38
115.9	98.38
116.03	98.38
116.16	98.38
116.28	98.38
116.41	98.37
116.53	98.37
116.66	98.37
116.78	98.37
116.91	98.37
117.03	98.37
117.16	98.37
117.28	98.37
117.4	98.37
117.53	98.37
117.65	98.37
117.78	98.37
117.91	98.37
118.03	98.37
118.16	98.37
118.28	98.37
118.4	98.37
118.52	98.36
118.65	98.36
118.78	98.36
118.91	98.36
119.03	98.36
119.16	98.36
119.28	98.36
119.4	98.36
119.53	98.36
119.66	98.36
119.78	98.36
119.91	98.36
120.03	98.36
120.15	98.36
120.28	98.36
120.4	98.36
120.53	98.35
120.66	98.35
120.78	98.35
120.9	98.35
121.03	98.35
121.15	98.35
121.28	98.35
121.4	98.35
121.53	98.35
121.66	98.35
121.78	98.35
121.91	98.35
122.03	98.35
122.16	98.35
122.28	98.35
122.41	98.35
122.53	98.35
122.66	98.34
122.78	98.34
122.91	98.34
123.03	98.34
123.16	98.34
123.28	98.34
123.41	98.34
123.53	98.34
123.65	98.34
123.78	98.34
123.9	98.34
124.03	98.34
124.16	98.34
124.28	98.34
124.41	98.34
124.53	98.34
124.66	98.33
124.78	98.33
124.91	98.33
125.03	98.33
125.15	98.33
125.28	98.33
125.4	98.33
125.53	98.33
125.65	98.33
125.78	98.33
125.9	98.33
126.03	98.33
126.15	98.33
126.28	98.33
126.41	98.33
126.53	98.33
126.66	98.33
126.78	98.33
126.91	98.32
127.03	98.32
127.16	98.32
127.28	98.32
127.41	98.32
127.53	98.32
127.65	98.32
127.78	98.32
127.9	98.32
128.03	98.32
128.16	98.32
128.28	98.32
128.4	98.32
128.53	98.32
128.65	98.32
128.78	98.32
128.9	98.32
129.03	98.31
129.15	98.31
129.28	98.31
129.4	98.31
129.53	98.31
129.65	98.31
129.78	98.31
129.91	98.31
130.03	98.31
130.16	98.31
130.28	98.31
130.41	98.31
130.53	98.31
130.66	98.31
130.78	98.31
130.91	98.31
131.03	98.3
131.16	98.3
131.28	98.3
131.41	98.3
131.53	98.3
131.65	98.3
131.78	98.3
131.9	98.3
132.03	98.3
132.15	98.3
132.28	98.3
132.4	98.3
132.52	98.3
132.65	98.3
132.77	98.3
132.9	98.3
133.03	98.3
133.15	98.3
133.28	98.29
133.4	98.29
133.53	98.29
133.65	98.29
133.78	98.29
133.9	98.29
134.02	98.29
134.15	98.29
134.27	98.29
134.4	98.29
134.53	98.29
134.65	98.29
134.78	98.29
134.9	98.29
135.02	98.29
135.14	98.29
135.28	98.29
135.4	98.28
135.52	98.28
135.65	98.28
135.78	98.28
135.9	98.28
136.02	98.28
136.15	98.28
136.27	98.28
136.4	98.28
136.53	98.28
136.65	98.28
136.78	98.28
136.9	98.28
137.02	98.28
137.15	98.28
137.27	98.28
137.4	98.28
137.52	98.28
137.65	98.27
137.77	98.27
137.89	98.27
138.02	98.27
138.15	98.27
138.27	98.27
138.4	98.27
138.52	98.27
138.65	98.27
138.77	98.27
138.9	98.27
139.02	98.27
139.14	98.27
139.27	98.27
139.4	98.27
139.52	98.26
139.65	98.26
139.77	98.26
139.9	98.26
140.02	98.26
140.15	98.26
140.27	98.26
140.4	98.26
140.52	98.26
140.65	98.26
140.77	98.26
140.9	98.26
141.02	98.26
141.15	98.26
141.27	98.25
141.4	98.25
141.52	98.26
141.65	98.25
141.78	98.25
141.9	98.25
142.02	98.25
142.15	98.25
142.27	98.25
142.4	98.25
142.52	98.25
142.64	98.25
142.77	98.25
142.9	98.25
143.03	98.25
143.15	98.25
143.27	98.25
143.4	98.25
143.52	98.25
143.65	98.24
143.78	98.24
143.9	98.24
144.02	98.24
144.15	98.24
144.27	98.24
144.4	98.24
144.53	98.24
144.65	98.24
144.78	98.24
144.9	98.24
145.02	98.24
145.15	98.24
145.28	98.24
145.4	98.24
145.52	98.23
145.65	98.23
145.77	98.23
145.9	98.23
146.02	98.23
146.15	98.23
146.28	98.23
146.4	98.23
146.52	98.23
146.65	98.23
146.77	98.23
146.9	98.23
147.02	98.23
147.15	98.23
147.27	98.23
147.39	98.23
147.52	98.23
147.65	98.23
147.77	98.23
147.9	98.23
148.02	98.22
148.14	98.22
148.27	98.22
148.39	98.22
148.52	98.22
148.64	98.22
148.77	98.22
148.89	98.22
149.02	98.22
149.14	98.22
149.27	98.22
149.4	98.22
149.52	98.22
149.64	98.22
149.77	98.22
149.9	98.21
150.02	98.21
150.15	98.21
150.27	98.21
150.4	98.21
150.52	98.21
150.64	98.21
150.76	98.21
150.89	98.21
151.02	98.21
151.15	98.21
151.27	98.21
151.39	98.21
151.52	98.21
151.65	98.21
151.77	98.21
151.9	98.21
152.03	98.21
152.15	98.21
152.28	98.21
152.4	98.21
152.53	98.21
152.65	98.21
152.78	98.2
152.9	98.2
153.03	98.2
153.15	98.2
153.28	98.2
153.4	98.2
153.53	98.2
153.65	98.2
153.78	98.2
153.9	98.2
154.03	98.2
154.16	98.2
154.28	98.2
154.41	98.2
154.53	98.2
154.66	98.19
154.78	98.19
154.9	98.19
155.03	98.19
155.15	98.19
155.28	98.19
155.4	98.19
155.53	98.19
155.65	98.19
155.78	98.19
155.91	98.19
156.03	98.19
156.15	98.19
156.28	98.19
156.4	98.19
156.53	98.19
156.65	98.18
156.78	98.18
156.9	98.18
157.03	98.18
157.15	98.18
157.28	98.18
157.4	98.18
157.53	98.18
157.65	98.18
157.77	98.18
157.9	98.18
158.02	98.18
158.15	98.18
158.27	98.18
158.4	98.18
158.52	98.18
158.65	98.18
158.77	98.18
158.89	98.18
159.02	98.17
159.14	98.17
159.27	98.17
159.39	98.17
159.52	98.17
159.64	98.17
159.76	98.17
159.89	98.17
160.02	98.17
160.14	98.17
160.26	98.17
160.39	98.17
160.51	98.17
160.64	98.17
160.76	98.16
160.89	98.16
161.01	98.16
161.13	98.16
161.26	98.16
161.39	98.16
161.51	98.16
161.64	98.16
161.76	98.16
161.89	98.16
162.01	98.16
162.14	98.16
162.26	98.16
162.39	98.16
162.51	98.16
162.64	98.16
162.76	98.16
162.88	98.16
163.01	98.15
163.13	98.15
163.26	98.15
163.38	98.15
163.51	98.15
163.63	98.15
163.76	98.15
163.88	98.15
164	98.15
164.13	98.15
164.26	98.15
164.38	98.15
164.51	98.15
164.63	98.15
164.76	98.15
164.88	98.15
165	98.15
165.13	98.15
165.25	98.15
165.38	98.14
165.5	98.14
165.63	98.14
165.75	98.14
165.88	98.14
166	98.14
166.12	98.14
166.25	98.14
166.37	98.14
166.5	98.14
166.62	98.14
166.75	98.14
166.87	98.14
167	98.14
167.12	98.14
167.24	98.14
167.37	98.14
167.49	98.14
167.62	98.13
167.75	98.14
167.87	98.13
168	98.13
168.12	98.13
168.25	98.13
168.37	98.13
168.5	98.13
168.62	98.13
168.75	98.13
168.87	98.13
169	98.13
169.12	98.13
169.25	98.13
169.37	98.13
169.5	98.13
169.62	98.13
169.75	98.12
169.87	98.12
170	98.12
170.12	98.12
170.24	98.12
170.37	98.12
170.49	98.12
170.62	98.12
170.74	98.12
170.87	98.12
170.99	98.12
171.12	98.12
171.24	98.12
171.37	98.12
171.49	98.12
171.62	98.12
171.74	98.12
171.86	98.12
171.99	98.12
172.12	98.12
172.24	98.11
172.36	98.11
172.49	98.11
172.62	98.11
172.74	98.11
172.87	98.11
172.99	98.11
173.11	98.11
173.24	98.11
173.36	98.11
173.49	98.11
173.61	98.11
173.74	98.11
173.86	98.11
173.99	98.11
174.11	98.1
174.24	98.1
174.36	98.1
174.49	98.1
174.61	98.1
174.74	98.1
174.86	98.1
174.98	98.1
175.11	98.1
175.23	98.1
175.36	98.1
175.48	98.1
175.61	98.1
175.74	98.1
175.86	98.1
175.99	98.1
176.11	98.1
176.23	98.1
176.36	98.1
176.48	98.09
176.61	98.09
176.72	98.09
176.86	98.09
176.98	98.09
177.11	98.09
177.23	98.09
177.35	98.09
177.48	98.09
177.6	98.09
177.73	98.09
177.85	98.09
177.98	98.09
178.1	98.09
178.23	98.09
178.36	98.09
178.48	98.09
178.6	98.09
178.73	98.09
178.85	98.09
178.98	98.08
179.11	98.08
179.23	98.08
179.36	98.08
179.48	98.08
179.61	98.08
179.73	98.08
179.86	98.08
179.98	98.08
180.11	98.08
180.23	98.08
180.36	98.08
180.48	98.08
180.61	98.08
180.73	98.08
180.86	98.08
180.98	98.07
181.11	98.07
181.24	98.07
181.36	98.07
181.49	98.07
181.61	98.07
181.74	98.07
181.86	98.07
181.99	98.07
182.11	98.07
182.24	98.07
182.36	98.07
182.49	98.07
182.61	98.07
182.74	98.07
182.86	98.07
182.99	98.07
183.12	98.06
183.24	98.06
183.37	98.06
183.49	98.06
183.62	98.06
183.74	98.06
183.86	98.06
183.99	98.06
184.12	98.06
184.24	98.06
184.37	98.06
184.49	98.06
184.61	98.06
184.74	98.06
184.86	98.06
184.99	98.06
185.11	98.06
185.24	98.06
185.36	98.05
185.49	98.05
185.61	98.05
185.74	98.05
185.86	98.05
185.99	98.05
186.11	98.05
186.24	98.05
186.36	98.05
186.48	98.05
186.61	98.05
186.73	98.05
186.86	98.05
186.98	98.05
187.11	98.05
187.23	98.05
187.36	98.05
187.48	98.05
187.61	98.05
187.73	98.04
187.86	98.04
187.98	98.04
188.1	98.04
188.23	98.04
188.35	98.04
188.48	98.04
188.6	98.04
188.73	98.04
188.85	98.04
188.98	98.04
189.1	98.04
189.23	98.04
189.35	98.04
189.47	98.04
189.6	98.04
189.72	98.04
189.85	98.03
189.98	98.03
190.1	98.03
190.22	98.03
190.35	98.03
190.47	98.03
190.6	98.03
190.72	98.03
190.85	98.03
190.97	98.03
191.09	98.03
191.22	98.03
191.34	98.03
191.47	98.03
191.59	98.03
191.72	98.03
191.84	98.02
191.97	98.02
192.09	98.02
192.21	98.02
192.34	98.02
192.47	98.02
192.59	98.02
192.71	98.02
192.84	98.02
192.96	98.02
193.09	98.02
193.21	98.02
193.33	98.02
193.46	98.02
193.59	98.02
193.71	98.02
193.84	98.02
193.96	98.02
194.08	98.01
194.21	98.01
194.33	98.01
194.46	98.01
194.59	98.01
194.71	98.01
194.84	98.01
194.96	98.01
195.08	98.01
195.21	98.01
195.33	98.01
195.46	98.01
195.59	98.01
195.71	98.01
195.83	98.01
195.96	98.01
196.08	98.01
196.21	98.01
196.34	98.01
196.46	98
196.59	98
196.71	98
196.83	98
196.96	98
197.08	98
197.21	98
197.33	98
197.45	98
197.58	98
197.7	98
197.83	98
197.96	98
198.08	98
198.2	98
198.33	98
198.45	98
198.58	98
198.71	97.99
198.83	97.99
198.96	97.99
199.08	97.99
199.21	97.99
199.34	97.99
199.46	97.99
199.59	97.99
199.71	97.99
199.84	97.99
199.96	97.99
200.09	97.99
200.21	97.99
200.33	97.99
200.46	97.99
200.59	97.98
200.71	97.98
200.84	97.98
200.96	97.98
201.08	97.98
201.21	97.98
201.33	97.98
201.46	97.98
201.58	97.98
201.71	97.98
201.84	97.98
201.96	97.98
202.09	97.98
202.21	97.98
202.34	97.98
202.46	97.98
202.59	97.98
202.71	97.98
202.84	97.98
202.96	97.97
203.09	97.97
203.21	97.97
203.34	97.97
203.46	97.97
203.59	97.97
203.71	97.97
203.84	97.97
203.96	97.97
204.08	97.97
204.21	97.97
204.34	97.97
204.46	97.97
204.59	97.97
204.71	97.97
204.84	97.97
204.96	97.97
205.09	97.96
205.21	97.96
205.33	97.96
205.46	97.96
205.58	97.96
205.71	97.96
205.83	97.96
205.96	97.96
206.08	97.96
206.2	97.96
206.33	97.96
206.45	97.96
206.58	97.96
206.7	97.96
206.83	97.96
206.95	97.96
207.08	97.96
207.2	97.96
207.33	97.96
207.45	97.95
207.58	97.95
207.7	97.95
207.83	97.95
207.95	97.95
208.07	97.95
208.2	97.95
208.32	97.95
208.45	97.95
208.57	97.95
208.7	97.95
208.82	97.95
208.95	97.95
209.07	97.95
209.2	97.95
209.32	97.95
209.45	97.95
209.57	97.95
209.69	97.95
209.82	97.94
209.95	97.94
210.07	97.94
210.19	97.94
210.32	97.94
210.44	97.94
210.57	97.94
210.7	97.94
210.82	97.94
210.94	97.94
211.07	97.94
211.19	97.94
211.32	97.94
211.44	97.94
211.57	97.93
211.69	97.93
211.82	97.93
211.94	97.93
212.07	97.93
212.19	97.93
212.32	97.93
212.44	97.93
212.57	97.93
212.69	97.93
212.82	97.93
212.94	97.93
213.07	97.93
213.19	97.93
213.32	97.93
213.44	97.93
213.57	97.93
213.69	97.93
213.82	97.92
213.94	97.92
214.07	97.92
214.19	97.92
214.32	97.92
214.44	97.92
214.57	97.92
214.69	97.92
214.82	97.92
214.94	97.92
215.06	97.92
215.19	97.92
215.32	97.92
215.44	97.92
215.56	97.92
215.69	97.92
215.82	97.92
215.94	97.92
216.06	97.91
216.19	97.91
216.31	97.91
216.44	97.91
216.56	97.91
216.69	97.91
216.82	97.91
216.94	97.91
217.07	97.91
217.19	97.91
217.32	97.91
217.44	97.91
217.56	97.91
217.69	97.91
217.81	97.91
217.94	97.91
218.07	97.91
218.19	97.91
218.32	97.91
218.44	97.9
218.57	97.9
218.69	97.9
218.81	97.9
218.94	97.9
219.06	97.9
219.19	97.9
219.31	97.9
219.44	97.9
219.56	97.9
219.69	97.9
219.82	97.9
219.94	97.9
220.07	97.9
220.18	97.9
220.31	97.9
220.44	97.9
220.56	97.89
220.69	97.89
220.81	97.89
220.93	97.89
221.06	97.89
221.19	97.89
221.31	97.89
221.44	97.89
221.56	97.89
221.69	97.89
221.81	97.89
221.93	97.89
222.06	97.89
222.18	97.89
222.31	97.89
222.43	97.89
222.56	97.89
222.68	97.89
222.81	97.88
222.93	97.88
223.06	97.88
223.18	97.88
223.31	97.88
223.42	97.88
223.56	97.88
223.68	97.88
223.81	97.88
223.93	97.88
224.05	97.88
224.18	97.88
224.3	97.88
224.43	97.88
224.55	97.88
224.68	97.88
224.8	97.88
224.93	97.88
225.05	97.88
225.18	97.87
225.3	97.87
225.43	97.87
225.55	97.87
225.67	97.87
225.8	97.87
225.93	97.87
226.05	97.87
226.18	97.87
226.3	97.87
226.43	97.87
226.55	97.87
226.68	97.87
226.8	97.87
226.92	97.87
227.05	97.86
227.17	97.86
227.3	97.86
227.43	97.86
227.55	97.86
227.68	97.86
227.8	97.86
227.93	97.86
228.05	97.86
228.18	97.86
228.3	97.86
228.43	97.86
228.55	97.86
228.68	97.86
228.8	97.86
228.92	97.86
229.05	97.86
229.18	97.86
229.3	97.86
229.43	97.85
229.55	97.85
229.68	97.85
229.8	97.85
229.92	97.85
230.05	97.85
230.18	97.85
230.3	97.85
230.43	97.85
230.55	97.85
230.68	97.85
230.8	97.85
230.92	97.85
231.05	97.85
231.17	97.85
231.3	97.85
231.42	97.84
231.55	97.84
231.67	97.84
231.8	97.84
231.92	97.84
232.05	97.84
232.17	97.84
232.3	97.84
232.42	97.84
232.54	97.84
232.67	97.84
232.8	97.84
232.92	97.84
233.05	97.84
233.17	97.84
233.29	97.84
233.42	97.84
233.54	97.83
233.67	97.83
233.79	97.83
233.92	97.83
234.04	97.83
234.17	97.83
234.3	97.83
234.42	97.83
234.55	97.83
234.67	97.83
234.79	97.83
234.92	97.83
235.05	97.83
235.17	97.83
235.29	97.83
235.42	97.83
235.54	97.83
235.67	97.82
235.79	97.82
235.92	97.82
236.04	97.82
236.17	97.82
236.29	97.82
236.42	97.82
236.54	97.82
236.67	97.82
236.79	97.82
236.92	97.82
237.04	97.82
237.17	97.82
237.29	97.82
237.42	97.82
237.54	97.82
237.67	97.82
237.79	97.81
237.92	97.81
238.04	97.81
238.16	97.81
238.29	97.81
238.41	97.81
238.54	97.81
238.66	97.81
238.79	97.81
238.91	97.81
239.04	97.81
239.16	97.81
239.29	97.81
239.41	97.81
239.54	97.81
239.66	97.81
239.79	97.81
239.91	97.8
240.04	97.8
240.16	97.8
240.29	97.8
240.41	97.8
240.54	97.8
240.66	97.8
240.78	97.8
240.91	97.8
241.03	97.8
241.16	97.8
241.29	97.8
241.41	97.8
241.54	97.8
241.66	97.8
241.78	97.8
241.9	97.8
242.03	97.79
242.16	97.79
242.28	97.79
242.41	97.79
242.54	97.79
242.66	97.79
242.79	97.79
242.91	97.79
243.03	97.79
243.16	97.79
243.28	97.79
243.41	97.79
243.54	97.79
243.66	97.79
243.78	97.79
243.91	97.78
244.03	97.78
244.16	97.78
244.28	97.78
244.41	97.78
244.54	97.78
244.66	97.78
244.79	97.78
244.91	97.78
245.04	97.78
245.16	97.78
245.28	97.78
245.41	97.78
245.53	97.78
245.66	97.78
245.79	97.78
245.91	97.78
246.04	97.78
246.16	97.78
246.28	97.78
246.41	97.77
246.54	97.77
246.66	97.77
246.78	97.77
246.91	97.77
247.03	97.77
247.16	97.77
247.28	97.77
247.41	97.77
247.53	97.77
247.66	97.77
247.78	97.77
247.9	97.77
248.03	97.77
248.15	97.76
248.28	97.76
248.41	97.76
248.53	97.76
248.66	97.76
248.78	97.76
248.9	97.76
249.03	97.76
249.15	97.76
249.28	97.76
249.4	97.76
249.53	97.76
249.65	97.76
249.78	97.76
249.9	97.76
250.03	97.76
250.15	97.76
250.28	97.76
250.4	97.75
250.53	97.75
250.65	97.75
250.77	97.75
250.9	97.75
251.02	97.75
251.15	97.75
251.28	97.75
251.4	97.75
251.53	97.75
251.65	97.75
251.78	97.75
251.9	97.75
252.03	97.75
252.15	97.75
252.28	97.75
252.4	97.75
252.53	97.75
252.65	97.74
252.78	97.74
252.9	97.74
253.03	97.74
253.15	97.74
253.28	97.74
253.4	97.74
253.52	97.74
253.65	97.74
253.78	97.74
253.9	97.74
254.02	97.74
254.15	97.74
254.27	97.74
254.4	97.74
254.52	97.73
254.64	97.73
254.77	97.73
254.9	97.73
255.02	97.73
255.15	97.73
255.28	97.73
255.4	97.73
255.53	97.73
255.65	97.73
255.78	97.73
255.9	97.73
256.03	97.73
256.15	97.73
256.28	97.73
256.4	97.73
256.53	97.73
256.65	97.72
256.78	97.72
256.9	97.72
257.03	97.72
257.15	97.72
257.27	97.72
257.4	97.72
257.52	97.72
257.65	97.72
257.77	97.72
257.9	97.72
258.03	97.72
258.15	97.72
258.27	97.72
258.4	97.72
258.53	97.71
258.65	97.71
258.77	97.71
258.9	97.71
259.02	97.71
259.14	97.71
259.27	97.71
259.4	97.71
259.52	97.71
259.65	97.71
259.77	97.71
259.9	97.71
260.02	97.71
260.15	97.71
260.27	97.71
260.4	97.7
260.52	97.7
260.65	97.7
260.77	97.7
260.9	97.7
261.02	97.7
261.15	97.7
261.27	97.7
261.4	97.7
261.52	97.7
261.65	97.7
261.77	97.7
261.9	97.7
262.02	97.7
262.15	97.7
262.27	97.7
262.39	97.7
262.52	97.7
262.64	97.7
262.77	97.69
262.89	97.69
263.02	97.69
263.14	97.69
263.27	97.69
263.39	97.69
263.52	97.69
263.64	97.69
263.77	97.69
263.89	97.69
264.02	97.69
264.14	97.69
264.26	97.69
264.39	97.69
264.52	97.69
264.64	97.68
264.77	97.68
264.89	97.68
265.01	97.68
265.14	97.68
265.26	97.68
265.39	97.68
265.52	97.68
265.64	97.68
265.77	97.68
265.89	97.68
266.02	97.68
266.14	97.68
266.26	97.68
266.39	97.68
266.51	97.67
266.64	97.67
266.76	97.67
266.89	97.67
267.01	97.67
267.14	97.67
267.27	97.67
267.39	97.67
267.51	97.67
267.64	97.67
267.76	97.67
267.89	97.67
268.02	97.67
268.14	97.67
268.26	97.67
268.39	97.67
268.51	97.67
268.64	97.67
268.76	97.67
268.89	97.66
269.02	97.66
269.14	97.66
269.27	97.66
269.39	97.66
269.51	97.66
269.64	97.66
269.76	97.66
269.89	97.66
270.01	97.66
270.14	97.66
270.27	97.66
270.39	97.66
270.51	97.65
270.64	97.65
270.77	97.65
270.89	97.65
271.01	97.65
271.14	97.65
271.26	97.65
271.39	97.65
271.52	97.65
271.64	97.65
271.77	97.65
271.89	97.65
272.01	97.65
272.14	97.65
272.26	97.65
272.39	97.65
272.51	97.65
272.64	97.64
272.76	97.65
272.89	97.64
273.01	97.64
273.14	97.64
273.27	97.64
[truncated: 4,160 more rows]
