# Supplementary material for: X-ray-activated polymerization expanding the frontiers of deep-tissue hydrogel formation
Source: Nat Commun. 2024 Apr 15;15:3247. doi: 10.1038/s41467-024-47559-z (PMC11018743; doi:10.1038/s41467-024-47559-z)
Supplement: Supplementary file 4 — Source Data [file 41467_2024_47559_MOESM4_ESM.zip › Supplementary Figure 5-HNTs-EDTA.xlsx]

## Sheet: Sheet1
48.3	100
48.41	100
48.53	99.99
48.64	99.98
48.74	99.98
48.85	99.97
48.96	99.97
49.07	99.97
49.18	99.97
49.28	99.95
49.38	99.95
49.47	99.96
49.57	99.95
49.67	99.93
49.76	99.92
49.86	99.94
49.96	99.94
50.05	99.91
50.14	99.9
50.23	99.92
50.32	99.92
50.41	99.9
50.5	99.89
50.59	99.9
50.68	99.91
50.77	99.89
50.86	99.88
50.94	99.89
51.03	99.9
51.12	99.89
51.21	99.88
51.3	99.88
51.39	99.89
51.47	99.88
51.56	99.87
51.65	99.88
51.74	99.88
51.83	99.87
51.92	99.87
52.01	99.87
52.1	99.87
52.19	99.86
52.28	99.86
52.37	99.87
52.46	99.86
52.56	99.85
52.65	99.86
52.75	99.87
52.84	99.86
52.93	99.85
53.03	99.86
53.12	99.86
53.22	99.86
53.32	99.85
53.42	99.85
53.52	99.86
53.63	99.85
53.73	99.84
53.83	99.85
53.93	99.86
54.04	99.85
54.14	99.84
54.25	99.85
54.36	99.85
54.46	99.84
54.57	99.84
54.68	99.85
54.79	99.85
54.9	99.84
55.01	99.84
55.13	99.84
55.24	99.84
55.36	99.84
55.47	99.83
55.59	99.84
55.71	99.84
55.83	99.83
55.95	99.83
56.07	99.83
56.18	99.83
56.31	99.83
56.43	99.83
56.55	99.83
56.68	99.83
56.8	99.82
56.93	99.82
57.06	99.83
57.19	99.82
57.31	99.82
57.44	99.82
57.57	99.83
57.7	99.82
57.83	99.81
57.96	99.82
58.09	99.82
58.23	99.81
58.36	99.81
58.49	99.81
58.63	99.82
58.76	99.81
58.9	99.8
59.03	99.8
59.17	99.81
59.3	99.8
59.45	99.79
59.58	99.8
59.72	99.8
59.86	99.8
60	99.79
60.14	99.79
60.28	99.8
60.42	99.79
60.57	99.79
60.71	99.78
60.85	99.79
60.99	99.78
61.14	99.78
61.28	99.78
61.43	99.78
61.57	99.78
61.72	99.78
61.86	99.78
62	99.78
62.15	99.77
62.29	99.77
62.44	99.77
62.59	99.77
62.74	99.76
62.89	99.76
63.03	99.77
63.19	99.76
63.33	99.75
63.48	99.76
63.63	99.76
63.79	99.76
63.93	99.75
64.08	99.75
64.23	99.75
64.39	99.75
64.54	99.74
64.69	99.74
64.84	99.74
64.99	99.74
65.14	99.74
65.29	99.73
65.44	99.74
65.6	99.74
65.75	99.73
65.9	99.73
66.06	99.73
66.21	99.73
66.36	99.73
66.52	99.72
66.67	99.72
66.82	99.72
66.98	99.72
67.13	99.72
67.28	99.72
67.44	99.71
67.59	99.71
67.75	99.71
67.9	99.71
68.06	99.7
68.21	99.7
68.37	99.7
68.52	99.7
68.68	99.7
68.83	99.69
68.99	99.69
69.15	99.69
69.3	99.69
69.45	99.69
69.61	99.69
69.76	99.69
69.92	99.68
70.08	99.68
70.23	99.68
70.39	99.68
70.54	99.68
70.7	99.68
70.86	99.68
71.01	99.67
71.17	99.67
71.33	99.67
71.48	99.67
71.63	99.67
71.79	99.67
71.95	99.67
72.11	99.67
72.26	99.66
72.42	99.66
72.58	99.66
72.73	99.66
72.89	99.66
73.04	99.65
73.2	99.65
73.36	99.65
73.52	99.65
73.67	99.65
73.83	99.65
73.99	99.65
74.14	99.64
74.3	99.64
74.46	99.64
74.61	99.64
74.77	99.64
74.93	99.64
75.08	99.64
75.24	99.63
75.4	99.63
75.54	99.63
75.71	99.63
75.87	99.63
76.03	99.63
76.18	99.62
76.34	99.62
76.5	99.62
76.65	99.62
76.81	99.62
76.97	99.62
77.13	99.62
77.28	99.61
77.44	99.61
77.6	99.61
77.76	99.61
77.91	99.61
78.07	99.6
78.23	99.6
78.39	99.6
78.55	99.6
78.71	99.6
78.86	99.6
79.02	99.6
79.18	99.59
79.34	99.59
79.5	99.59
79.65	99.59
79.81	99.59
79.97	99.59
80.12	99.59
80.28	99.58
80.43	99.58
80.6	99.58
80.75	99.58
80.91	99.58
81.07	99.57
81.23	99.57
81.39	99.57
81.55	99.57
81.7	99.57
81.86	99.57
82.02	99.57
82.18	99.56
82.34	99.56
82.5	99.56
82.65	99.56
82.81	99.56
82.97	99.55
83.13	99.55
83.29	99.55
83.44	99.55
83.61	99.55
83.77	99.55
83.92	99.55
84.08	99.54
84.24	99.54
84.4	99.54
84.56	99.54
84.72	99.54
84.88	99.53
85.04	99.53
85.19	99.53
85.35	99.53
85.51	99.53
85.67	99.53
85.83	99.52
85.99	99.52
86.15	99.52
86.31	99.52
86.46	99.51
86.62	99.51
86.78	99.51
86.94	99.51
87.1	99.5
87.26	99.5
87.42	99.5
87.58	99.5
87.74	99.5
87.9	99.49
88.06	99.49
88.21	99.49
88.38	99.49
88.53	99.48
88.69	99.48
88.85	99.48
89.01	99.47
89.17	99.47
89.33	99.46
89.49	99.46
89.65	99.46
89.8	99.46
89.97	99.45
90.13	99.45
90.29	99.45
90.45	99.44
90.61	99.44
90.77	99.44
90.93	99.43
91.08	99.43
91.24	99.43
91.4	99.42
91.57	99.42
91.73	99.42
91.88	99.41
92.04	99.41
92.2	99.4
92.36	99.4
92.52	99.4
92.68	99.39
92.84	99.39
93	99.38
93.16	99.38
93.32	99.38
93.48	99.37
93.64	99.37
93.81	99.36
93.97	99.36
94.13	99.36
94.29	99.35
94.45	99.35
94.61	99.34
94.77	99.34
94.93	99.33
95.09	99.33
95.25	99.33
95.41	99.32
95.57	99.32
95.74	99.31
95.9	99.31
96.06	99.31
96.22	99.3
96.38	99.3
96.54	99.3
96.7	99.29
96.87	99.29
97.03	99.28
97.19	99.28
97.35	99.27
97.51	99.27
97.67	99.27
97.84	99.26
98	99.26
98.16	99.26
98.32	99.25
98.49	99.25
98.64	99.24
98.81	99.24
98.97	99.24
99.13	99.23
99.29	99.23
99.45	99.22
99.62	99.22
99.78	99.22
99.94	99.21
100.1	99.21
100.26	99.21
100.42	99.2
100.58	99.2
100.74	99.2
100.91	99.2
101.08	99.19
101.24	99.19
101.4	99.19
101.56	99.18
101.72	99.18
101.88	99.17
102.05	99.17
102.21	99.17
102.37	99.16
102.54	99.16
102.7	99.16
102.86	99.16
103.03	99.15
103.19	99.15
103.35	99.15
103.52	99.14
103.68	99.14
103.84	99.14
104	99.13
104.17	99.13
104.33	99.13
104.49	99.13
104.65	99.13
104.82	99.12
104.98	99.12
105.14	99.12
105.3	99.11
105.46	99.11
105.63	99.11
105.79	99.11
105.95	99.1
106.12	99.1
106.28	99.1
106.44	99.09
106.61	99.09
106.77	99.09
106.94	99.09
107.1	99.08
107.26	99.08
107.43	99.08
107.59	99.08
107.75	99.07
107.92	99.07
108.08	99.07
108.24	99.07
108.41	99.07
108.57	99.06
108.73	99.06
108.9	99.06
109.06	99.06
109.23	99.05
109.39	99.05
109.55	99.05
109.72	99.05
109.88	99.05
110.04	99.04
110.21	99.04
110.37	99.04
110.54	99.04
110.7	99.04
110.87	99.03
111.03	99.03
111.19	99.03
111.36	99.03
111.52	99.03
111.69	99.03
111.85	99.02
112.01	99.02
112.18	99.02
112.34	99.02
112.51	99.02
112.67	99.02
112.83	99.01
113	99.01
113.17	99.01
113.33	99.01
113.49	99.01
113.65	99.01
113.81	99
113.98	99
114.14	99
114.31	99
114.47	99
114.64	99
114.81	98.99
114.97	98.99
115.13	98.99
115.3	98.99
115.46	98.99
115.63	98.98
115.79	98.98
115.95	98.98
116.12	98.98
116.29	98.98
116.45	98.98
116.61	98.98
116.78	98.98
116.95	98.97
117.11	98.97
117.28	98.97
117.44	98.97
117.61	98.97
117.77	98.97
117.93	98.97
118.1	98.96
118.26	98.96
118.43	98.96
118.59	98.96
118.76	98.96
118.92	98.96
119.09	98.96
119.25	98.95
119.42	98.95
119.58	98.95
119.75	98.95
119.91	98.95
120.07	98.95
120.24	98.95
120.41	98.95
120.57	98.95
120.74	98.95
120.9	98.94
121.07	98.94
121.23	98.94
121.4	98.94
121.56	98.94
121.72	98.94
121.89	98.94
122.05	98.94
122.22	98.94
122.38	98.94
122.55	98.93
122.71	98.93
122.88	98.93
123.04	98.93
123.21	98.93
123.38	98.93
123.54	98.93
123.7	98.92
123.87	98.92
124.04	98.92
124.2	98.92
124.37	98.92
124.53	98.92
124.7	98.92
124.86	98.92
125.03	98.92
125.19	98.92
125.36	98.92
125.52	98.92
125.69	98.91
125.85	98.91
126.02	98.91
126.18	98.91
126.35	98.91
126.52	98.91
126.68	98.91
126.85	98.91
127.01	98.91
127.18	98.91
127.34	98.91
127.5	98.9
127.67	98.9
127.84	98.9
128	98.9
128.17	98.9
128.33	98.9
128.5	98.9
128.66	98.9
128.83	98.9
129	98.9
129.16	98.89
129.33	98.89
129.49	98.89
129.66	98.89
129.83	98.89
129.99	98.89
130.16	98.89
130.32	98.89
130.48	98.88
130.65	98.88
130.82	98.88
130.99	98.88
131.15	98.88
131.32	98.88
131.49	98.88
131.65	98.88
131.82	98.88
131.98	98.88
132.15	98.88
132.31	98.88
132.48	98.88
132.64	98.88
132.81	98.88
132.97	98.87
133.14	98.87
133.31	98.87
133.47	98.87
133.64	98.87
133.8	98.87
133.97	98.87
134.14	98.87
134.3	98.87
134.47	98.87
134.63	98.87
134.8	98.87
134.96	98.87
135.13	98.87
135.29	98.87
135.46	98.87
135.63	98.87
135.79	98.87
135.96	98.86
136.12	98.86
136.29	98.86
136.45	98.86
136.62	98.86
136.79	98.86
136.96	98.86
137.12	98.86
137.29	98.86
137.46	98.86
137.62	98.86
137.79	98.85
137.95	98.85
138.11	98.85
138.28	98.85
138.45	98.85
138.61	98.85
138.78	98.85
138.94	98.85
139.11	98.85
139.28	98.85
139.44	98.85
139.61	98.85
139.77	98.85
139.94	98.85
140.11	98.85
140.27	98.84
140.44	98.84
140.6	98.84
140.77	98.84
140.93	98.84
141.1	98.84
141.27	98.84
141.43	98.84
141.6	98.84
141.76	98.83
141.93	98.83
142.1	98.83
142.26	98.83
142.43	98.83
142.6	98.83
142.76	98.83
142.93	98.83
143.1	98.83
143.26	98.83
143.43	98.83
143.59	98.83
143.76	98.83
143.93	98.83
144.09	98.82
144.26	98.82
144.43	98.82
144.59	98.82
144.76	98.82
144.92	98.82
145.09	98.82
145.26	98.82
145.42	98.82
145.58	98.82
145.75	98.82
145.92	98.82
146.09	98.82
146.25	98.82
146.42	98.82
146.59	98.81
146.75	98.81
146.92	98.81
147.09	98.81
147.25	98.81
147.42	98.81
147.58	98.81
147.74	98.81
147.91	98.81
148.08	98.81
148.25	98.81
148.42	98.81
148.58	98.81
148.75	98.8
148.91	98.81
149.08	98.81
149.25	98.8
149.41	98.8
149.58	98.8
149.75	98.8
149.91	98.8
150.08	98.8
150.25	98.8
150.41	98.8
150.58	98.8
150.74	98.8
150.91	98.79
151.08	98.79
151.24	98.79
151.41	98.79
151.58	98.79
151.75	98.79
151.91	98.79
152.08	98.79
152.24	98.79
152.41	98.79
152.57	98.79
152.74	98.79
152.9	98.79
153.07	98.78
153.24	98.78
153.41	98.78
153.57	98.78
153.74	98.78
153.91	98.78
154.07	98.78
154.24	98.78
154.4	98.78
154.57	98.78
154.74	98.78
154.9	98.78
155.07	98.78
155.23	98.77
155.4	98.77
155.56	98.77
155.73	98.77
155.9	98.77
156.06	98.77
156.23	98.77
156.4	98.77
156.56	98.77
156.73	98.77
156.89	98.77
157.06	98.77
157.23	98.77
157.39	98.76
157.56	98.76
157.72	98.76
157.89	98.76
158.06	98.76
158.22	98.76
158.39	98.76
158.56	98.76
158.72	98.76
158.89	98.76
159.06	98.76
159.22	98.75
159.38	98.75
159.55	98.75
159.72	98.75
159.89	98.75
160.05	98.75
160.22	98.75
160.39	98.75
160.55	98.75
160.72	98.75
160.89	98.75
161.05	98.75
161.22	98.74
161.38	98.74
161.55	98.74
161.72	98.74
161.89	98.74
162.05	98.74
162.22	98.74
162.38	98.74
162.55	98.74
162.71	98.74
162.88	98.73
163.04	98.73
163.21	98.73
163.38	98.73
163.55	98.73
163.72	98.73
163.88	98.73
164.05	98.73
164.21	98.73
164.38	98.73
164.54	98.73
164.71	98.73
164.88	98.73
165.04	98.72
165.21	98.72
165.38	98.72
165.54	98.72
165.71	98.72
165.87	98.72
166.04	98.72
166.2	98.72
166.37	98.71
166.54	98.71
166.71	98.71
166.87	98.71
167.04	98.71
167.2	98.71
167.37	98.71
167.53	98.71
167.7	98.71
167.87	98.71
168.04	98.71
168.2	98.71
168.37	98.71
168.54	98.71
168.7	98.7
168.87	98.7
169.03	98.7
169.2	98.7
169.37	98.7
169.53	98.7
169.7	98.7
169.86	98.7
170.03	98.7
170.2	98.7
170.36	98.69
170.53	98.69
170.7	98.69
170.87	98.69
171.03	98.69
171.2	98.69
171.37	98.69
171.53	98.68
171.7	98.68
171.86	98.68
172.03	98.68
172.2	98.68
172.36	98.68
172.53	98.68
172.69	98.68
172.86	98.68
173.03	98.68
173.19	98.68
173.36	98.68
173.53	98.67
173.69	98.67
173.86	98.67
174.03	98.67
174.19	98.67
174.36	98.67
174.53	98.67
174.69	98.67
174.86	98.66
175.03	98.66
175.19	98.66
175.36	98.66
175.53	98.66
175.69	98.66
175.86	98.66
176.03	98.66
176.19	98.66
176.36	98.66
176.53	98.65
176.69	98.65
176.86	98.65
177.03	98.65
177.2	98.65
177.36	98.65
177.53	98.65
177.69	98.65
177.86	98.64
178.02	98.64
178.19	98.64
178.36	98.64
178.52	98.64
178.69	98.64
178.85	98.64
179.02	98.64
179.19	98.64
179.36	98.64
179.52	98.64
179.69	98.64
179.85	98.63
180.02	98.63
180.19	98.63
180.35	98.63
180.52	98.63
180.69	98.62
180.85	98.62
181.02	98.62
181.19	98.62
181.35	98.62
181.52	98.62
181.69	98.62
181.85	98.62
182.02	98.62
182.18	98.61
182.35	98.61
182.52	98.61
182.68	98.61
182.85	98.61
183.02	98.61
183.18	98.61
183.35	98.6
183.51	98.6
183.68	98.6
183.84	98.6
184.01	98.6
184.18	98.6
184.34	98.6
184.51	98.6
184.68	98.6
184.84	98.59
185.01	98.59
185.17	98.59
185.34	98.59
185.51	98.59
185.68	98.59
185.84	98.59
186.01	98.59
186.18	98.58
186.34	98.58
186.51	98.58
186.68	98.58
186.84	98.58
187.01	98.58
187.18	98.58
187.34	98.57
187.51	98.57
187.68	98.57
187.84	98.57
188.01	98.57
188.18	98.57
188.34	98.57
188.51	98.57
188.68	98.57
188.84	98.56
189.01	98.56
189.17	98.56
189.34	98.56
189.51	98.56
189.67	98.56
189.84	98.56
190.01	98.55
190.17	98.55
190.34	98.55
190.5	98.55
190.67	98.55
190.84	98.55
191	98.55
191.17	98.55
191.34	98.54
191.5	98.54
191.67	98.54
191.83	98.54
192	98.54
192.17	98.54
192.34	98.54
192.5	98.53
192.67	98.54
192.84	98.53
193	98.53
193.17	98.53
193.33	98.53
193.5	98.53
193.67	98.53
193.83	98.52
194	98.52
194.16	98.52
194.33	98.52
194.5	98.52
194.67	98.52
194.83	98.51
195	98.51
195.16	98.51
195.33	98.51
195.5	98.51
195.66	98.51
195.83	98.51
196	98.51
196.16	98.51
196.33	98.5
196.5	98.5
196.66	98.5
196.83	98.5
196.99	98.5
197.16	98.5
197.32	98.5
197.49	98.49
197.66	98.49
197.82	98.49
197.99	98.49
198.16	98.49
198.32	98.49
198.49	98.48
198.66	98.48
198.82	98.48
198.99	98.48
199.15	98.48
199.32	98.48
199.49	98.48
199.65	98.47
199.82	98.47
199.99	98.47
200.15	98.47
200.32	98.47
200.49	98.47
200.65	98.47
200.82	98.47
200.99	98.46
201.15	98.46
201.32	98.46
201.49	98.46
201.66	98.46
201.82	98.46
201.98	98.45
202.15	98.45
202.32	98.45
202.48	98.45
202.65	98.45
202.81	98.45
202.98	98.45
203.15	98.44
203.31	98.44
203.48	98.44
203.65	98.44
203.81	98.44
203.98	98.44
204.15	98.44
204.32	98.43
204.48	98.43
204.65	98.43
204.82	98.43
204.98	98.43
205.15	98.43
205.32	98.43
205.48	98.43
205.65	98.42
205.82	98.42
205.98	98.42
206.14	98.42
206.31	98.42
206.48	98.42
206.64	98.41
206.81	98.41
206.98	98.41
207.14	98.41
207.31	98.41
207.48	98.4
207.65	98.4
207.81	98.4
207.98	98.4
208.14	98.4
208.31	98.4
208.48	98.4
208.65	98.39
208.81	98.39
208.98	98.39
209.14	98.39
209.31	98.39
209.48	98.39
209.64	98.39
209.81	98.39
209.98	98.38
210.14	98.38
210.31	98.38
210.47	98.38
210.64	98.38
210.81	98.37
210.97	98.37
211.14	98.37
211.31	98.37
211.47	98.37
211.64	98.36
211.81	98.36
211.97	98.36
212.14	98.36
212.3	98.36
212.47	98.36
212.64	98.36
212.8	98.35
212.97	98.35
213.13	98.35
213.3	98.35
213.46	98.35
213.63	98.35
213.8	98.35
213.97	98.35
214.13	98.34
214.3	98.34
214.47	98.34
214.63	98.34
214.8	98.34
214.97	98.33
215.13	98.33
215.3	98.33
215.46	98.33
215.63	98.33
215.8	98.33
215.96	98.32
216.13	98.32
216.29	98.32
216.46	98.32
216.63	98.32
216.8	98.32
216.96	98.31
217.13	98.31
217.3	98.31
217.47	98.31
217.63	98.31
217.8	98.31
217.96	98.31
218.13	98.3
218.3	98.3
218.46	98.3
218.63	98.3
218.8	98.3
218.97	98.3
219.13	98.3
219.3	98.29
219.46	98.29
219.63	98.29
219.8	98.29
219.96	98.28
220.13	98.28
220.3	98.28
220.46	98.28
220.63	98.28
220.79	98.28
220.96	98.27
221.13	98.27
221.29	98.27
221.46	98.27
221.63	98.27
221.8	98.27
221.96	98.26
222.13	98.26
222.29	98.26
222.46	98.26
222.63	98.26
222.79	98.26
222.96	98.25
223.13	98.25
223.29	98.25
223.46	98.25
223.63	98.25
223.79	98.25
223.96	98.24
224.13	98.24
224.29	98.24
224.46	98.24
224.62	98.24
224.79	98.23
224.96	98.23
225.12	98.23
225.29	98.23
225.46	98.23
225.62	98.23
225.79	98.22
225.96	98.22
226.12	98.22
226.29	98.22
226.46	98.22
226.62	98.21
226.79	98.21
226.96	98.21
227.12	98.21
227.29	98.21
227.46	98.2
227.62	98.2
227.79	98.2
227.96	98.2
228.12	98.2
228.29	98.2
228.46	98.2
228.62	98.19
228.79	98.19
228.95	98.19
229.12	98.19
229.29	98.19
229.46	98.18
229.62	98.18
229.79	98.18
229.96	98.18
230.12	98.18
230.29	98.18
230.46	98.17
230.62	98.17
230.79	98.17
230.96	98.17
231.12	98.17
231.29	98.16
231.45	98.16
231.62	98.16
231.79	98.16
231.95	98.16
232.12	98.16
232.29	98.15
232.45	98.15
232.62	98.15
232.79	98.15
232.95	98.15
233.12	98.15
233.28	98.14
233.44	98.14
233.62	98.14
233.78	98.14
233.95	98.14
234.12	98.13
234.28	98.13
234.45	98.13
234.62	98.13
234.78	98.13
234.95	98.12
235.12	98.12
235.28	98.12
235.45	98.12
235.62	98.12
235.78	98.11
235.95	98.11
236.12	98.11
236.29	98.11
236.45	98.1
236.62	98.1
236.78	98.1
236.95	98.1
237.11	98.1
237.28	98.09
237.45	98.09
237.61	98.09
237.78	98.09
237.95	98.09
238.12	98.08
238.28	98.08
238.45	98.08
238.62	98.08
238.78	98.07
238.95	98.07
239.12	98.07
239.29	98.07
239.45	98.07
239.62	98.06
239.78	98.06
239.95	98.06
240.12	98.06
240.28	98.05
240.45	98.05
240.61	98.05
240.78	98.05
240.95	98.04
241.12	98.04
241.28	98.04
241.45	98.03
241.62	98.03
241.78	98.03
241.95	98.02
242.12	98.02
242.28	98.02
242.45	98.02
242.61	98.01
242.78	98.01
242.95	98.01
243.11	98
243.28	98
243.45	98
243.61	97.99
243.78	97.99
243.94	97.99
244.11	97.98
244.28	97.98
244.44	97.97
244.61	97.97
244.78	97.97
244.94	97.96
245.11	97.96
245.28	97.96
245.44	97.95
245.61	97.95
245.77	97.94
245.94	97.94
246.11	97.94
246.28	97.93
246.44	97.93
246.61	97.92
246.77	97.92
246.94	97.92
247.1	97.91
247.27	97.91
247.44	97.9
247.6	97.9
247.77	97.89
247.93	97.89
248.1	97.88
248.27	97.88
248.43	97.87
248.6	97.87
248.76	97.86
248.93	97.86
249.1	97.85
249.26	97.85
249.43	97.84
249.6	97.84
249.77	97.83
249.93	97.83
250.1	97.82
250.26	97.82
250.43	97.81
250.6	97.81
250.77	97.8
250.93	97.8
251.1	97.79
251.27	97.78
251.43	97.78
251.6	97.77
251.76	97.77
251.93	97.76
252.1	97.76
252.26	97.75
252.43	97.75
252.6	97.74
252.76	97.74
252.93	97.73
253.1	97.72
253.26	97.72
253.43	97.71
253.6	97.71
253.76	97.7
253.93	97.7
254.1	97.69
254.26	97.69
254.43	97.68
254.6	97.68
254.76	97.67
254.93	97.67
255.1	97.66
255.26	97.66
255.43	97.65
255.6	97.65
255.76	97.64
255.93	97.64
256.09	97.64
256.26	97.63
256.43	97.63
256.59	97.62
256.76	97.62
256.92	97.61
257.09	97.61
257.26	97.6
257.42	97.6
257.59	97.59
257.76	97.59
257.92	97.59
258.09	97.58
258.26	97.58
258.42	97.57
258.59	97.57
258.76	97.56
258.92	97.56
259.09	97.56
259.26	97.55
259.42	97.55
259.59	97.54
259.75	97.54
259.92	97.53
260.09	97.53
260.26	97.52
260.42	97.52
260.59	97.51
260.75	97.51
260.92	97.51
261.09	97.5
261.25	97.5
261.42	97.5
261.59	97.49
261.75	97.49
261.92	97.48
262.09	97.48
262.25	97.48
262.42	97.47
262.58	97.47
262.75	97.47
262.92	97.46
263.09	97.46
263.25	97.46
263.42	97.45
263.58	97.45
263.75	97.44
263.92	97.44
264.08	97.44
264.25	97.43
264.41	97.43
264.58	97.43
264.75	97.42
264.92	97.42
265.08	97.41
265.25	97.41
265.41	97.41
265.58	97.41
265.75	97.4
265.91	97.4
266.07	97.39
266.25	97.39
266.42	97.39
266.58	97.38
266.75	97.38
266.92	97.38
267.08	97.37
267.25	97.37
267.42	97.37
267.58	97.36
267.75	97.36
267.91	97.36
268.08	97.35
268.25	97.35
268.41	97.35
268.58	97.34
268.75	97.34
268.91	97.34
269.08	97.33
269.25	97.33
269.41	97.32
269.58	97.32
269.75	97.32
269.91	97.32
270.08	97.31
270.25	97.31
270.41	97.31
270.58	97.3
270.75	97.3
270.91	97.3
271.08	97.29
271.25	97.29
271.42	97.29
271.58	97.28
271.75	97.28
271.92	97.28
272.09	97.27
272.25	97.27
272.42	97.27
272.58	97.26
272.75	97.26
272.92	97.26
273.08	97.25
273.25	97.25
273.42	97.25
273.58	97.25
273.75	97.24
273.92	97.24
274.08	97.24
274.25	97.23
274.42	97.23
274.58	97.23
274.75	97.22
274.92	97.22
275.08	97.22
275.25	97.21
275.41	97.21
275.57	97.21
275.75	97.2
275.92	97.2
276.08	97.2
276.25	97.2
276.42	97.19
276.58	97.19
276.75	97.19
276.92	97.18
277.08	97.18
277.24	97.18
277.41	97.17
277.58	97.17
277.75	97.17
277.92	97.16
278.08	97.16
278.25	97.16
278.42	97.15
278.58	97.15
278.75	97.15
278.92	97.15
279.08	97.14
279.25	97.14
279.42	97.14
279.58	97.13
279.75	97.13
279.92	97.13
280.09	97.12
280.26	97.12
280.42	97.12
280.59	97.12
280.75	97.11
280.92	97.11
281.09	97.11
281.25	97.1
281.42	97.1
281.58	97.1
281.75	97.09
281.92	97.09
282.08	97.09
282.25	97.09
282.42	97.08
282.59	97.08
282.76	97.08
282.92	97.07
283.1	97.07
283.26	97.07
283.43	97.07
283.6	97.06
283.76	97.06
283.93	97.06
284.1	97.05
284.26	97.05
284.43	97.05
284.6	97.05
284.76	97.04
284.93	97.04
285.1	97.04
285.27	97.03
285.43	97.03
285.6	97.03
285.77	97.02
285.93	97.02
286.1	97.02
286.27	97.02
286.43	97.01
286.6	97.01
286.77	97.01
286.93	97
287.1	97
287.27	97
287.43	97
287.6	96.99
287.77	96.99
287.93	96.99
288.1	96.99
288.27	96.98
288.44	96.98
288.6	96.98
288.77	96.98
288.94	96.97
289.11	96.97
289.28	96.97
289.44	96.96
289.61	96.96
289.78	96.96
289.94	96.95
290.11	96.95
290.28	96.95
290.44	96.95
290.61	96.94
290.78	96.94
290.94	96.94
291.11	96.94
291.28	96.93
291.44	96.93
291.61	96.93
291.77	96.93
291.94	96.92
292.11	96.92
292.27	96.92
292.43	96.91
292.6	96.91
292.77	96.91
292.94	96.91
293.1	96.9
293.27	96.9
293.43	96.9
293.6	96.9
293.77	96.89
293.93	96.89
294.1	96.89
294.27	96.89
294.43	96.88
294.6	96.88
294.76	96.88
294.93	96.88
295.09	96.87
295.26	96.87
295.43	96.87
295.59	96.87
295.76	96.86
295.92	96.86
296.09	96.86
296.26	96.86
296.42	96.86
296.59	96.85
296.75	96.85
296.92	96.85
297.09	96.84
297.25	96.84
297.42	96.84
297.58	96.84
297.75	96.84
297.92	96.83
298.08	96.83
298.25	96.83
298.41	96.83
298.58	96.82
298.75	96.82
298.91	96.82
299.08	96.82
299.25	96.82
299.41	96.81
299.58	96.81
299.74	96.81
299.91	96.8
300.08	96.8
300.25	96.8
300.41	96.8
300.58	96.79
300.75	96.79
300.92	96.79
301.08	96.79
301.25	96.79
301.42	96.78
301.58	96.78
301.75	96.78
301.92	96.78
302.08	96.77
302.25	96.77
302.42	96.77
302.59	96.77
302.75	96.76
302.92	96.76
303.09	96.76
303.25	96.76
303.42	96.76
303.59	96.75
303.75	96.75
303.92	96.75
304.09	96.75
304.26	96.75
304.42	96.74
304.59	96.74
304.75	96.74
304.92	96.74
305.09	96.73
305.25	96.73
305.42	96.73
305.59	96.73
305.75	96.72
305.92	96.72
306.09	96.72
306.25	96.72
306.42	96.71
306.59	96.71
306.76	96.71
306.92	96.71
307.09	96.7
307.25	96.7
307.42	96.7
307.58	96.7
307.75	96.7
307.91	96.69
308.08	96.69
308.25	96.69
308.41	96.69
308.58	96.68
308.75	96.68
308.91	96.68
309.08	96.68
309.25	96.68
309.41	96.67
309.58	96.67
309.75	96.67
309.91	96.67
310.08	96.67
310.24	96.66
310.41	96.66
310.58	96.66
310.74	96.66
310.91	96.65
311.08	96.65
311.24	96.65
311.41	96.65
311.58	96.64
311.74	96.64
311.91	96.64
312.08	96.64
312.25	96.64
312.41	96.63
312.58	96.63
312.75	96.63
312.91	96.63
313.08	96.62
313.24	96.62
313.41	96.62
313.58	96.62
313.74	96.62
313.91	96.61
314.07	96.61
314.24	96.61
314.41	96.61
314.57	96.6
314.74	96.6
314.91	96.6
315.07	96.6
315.24	96.6
315.41	96.59
315.58	96.59
315.74	96.59
315.91	96.59
316.07	96.58
316.24	96.58
316.4	96.58
316.57	96.58
316.74	96.58
316.9	96.57
317.07	96.57
317.24	96.57
317.4	96.57
317.57	96.56
317.74	96.56
317.9	96.56
318.07	96.56
318.23	96.56
318.4	96.55
318.57	96.55
318.73	96.55
318.9	96.55
319.07	96.54
319.23	96.54
319.4	96.54
319.57	96.54
319.73	96.53
319.9	96.53
320.06	96.53
320.23	96.53
320.4	96.53
320.56	96.52
320.73	96.52
320.9	96.52
321.06	96.51
321.23	96.51
321.4	96.51
321.57	96.51
321.73	96.51
321.9	96.5
322.07	96.5
322.23	96.5
322.4	96.5
322.57	96.5
322.73	96.49
322.9	96.49
323.07	96.49
323.23	96.49
323.4	96.49
323.57	96.48
323.73	96.48
323.9	96.48
324.07	96.48
324.23	96.47
324.4	96.47
324.57	96.47
324.73	96.47
324.9	96.47
325.07	96.46
325.24	96.46
325.4	96.46
325.57	96.46
325.74	96.45
325.9	96.45
326.07	96.45
326.24	96.45
326.4	96.45
326.57	96.44
326.74	96.44
326.91	96.44
327.07	96.43
327.24	96.43
327.41	96.43
327.58	96.43
327.74	96.42
327.91	96.42
328.08	96.42
328.25	96.42
328.42	96.41
328.58	96.41
328.75	96.4
328.92	96.4
329.08	96.4
329.25	96.4
329.42	96.39
329.59	96.39
329.75	96.39
329.92	96.39
330.09	96.38
330.25	96.38
330.42	96.38
330.58	96.38
330.75	96.37
330.92	96.37
331.08	96.37
331.25	96.37
331.42	96.36
331.59	96.36
331.75	96.36
331.92	96.36
332.09	96.35
332.25	96.35
332.42	96.35
332.58	96.35
332.75	96.35
332.92	96.34
333.08	96.34
333.25	96.34
333.42	96.34
333.58	96.34
333.75	96.33
333.92	96.33
334.08	96.33
334.25	96.32
334.42	96.32
334.58	96.32
334.75	96.31
334.91	96.31
335.08	96.31
335.25	96.31
335.42	96.3
335.58	96.3
335.75	96.3
335.91	96.3
336.08	96.3
336.25	96.3
336.41	96.29
336.58	96.29
336.75	96.29
336.91	96.28
337.08	96.28
337.25	96.28
337.41	96.27
337.58	96.27
337.74	96.27
337.91	96.27
338.08	96.26
338.24	96.26
338.41	96.26
338.58	96.25
338.74	96.25
338.91	96.25
339.08	96.24
339.24	96.24
339.41	96.24
339.58	96.24
339.74	96.23
339.91	96.23
340.08	96.23
340.24	96.22
340.41	96.22
340.57	96.22
340.74	96.22
340.91	96.21
341.08	96.21
341.24	96.21
341.41	96.2
341.57	96.2
341.74	96.2
341.91	96.19
342.07	96.19
342.24	96.19
342.41	96.19
342.58	96.18
342.74	96.18
342.91	96.18
343.08	96.17
343.25	96.17
343.42	96.17
343.58	96.17
343.75	96.16
343.92	96.16
344.08	96.16
344.25	96.16
344.42	96.15
344.58	96.15
344.75	96.14
344.92	96.14
345.08	96.14
345.25	96.13
345.42	96.13
345.59	96.13
345.75	96.12
345.91	96.12
346.08	96.12
346.25	96.12
346.42	96.11
346.59	96.11
346.75	96.1
346.92	96.1
347.08	96.1
347.25	96.1
347.42	96.09
347.59	96.09
347.75	96.09
347.92	96.08
348.08	96.08
348.25	96.08
348.42	96.07
348.59	96.07
348.75	96.07
348.92	96.06
349.09	96.06
349.25	96.06
349.42	96.05
349.58	96.05
349.75	96.05
349.92	96.04
350.08	96.04
350.25	96.04
350.42	96.03
350.58	96.03
350.75	96.02
350.92	96.02
351.08	96.02
351.25	96.02
351.42	96.01
351.58	96.01
351.75	96.01
351.91	96
352.08	96
352.25	96
352.41	95.99
352.58	95.99
352.75	95.98
352.91	95.98
353.08	95.98
353.25	95.97
353.41	95.97
353.58	95.97
353.74	95.96
353.91	95.96
354.08	95.96
354.24	95.95
354.41	95.95
354.58	95.94
354.74	95.94
354.91	95.93
355.08	95.93
355.25	95.93
355.42	95.92
355.58	95.92
355.75	95.92
355.92	95.91
356.09	95.91
356.25	95.91
356.42	95.9
356.59	95.9
356.75	95.89
356.92	95.89
357.09	95.89
357.26	95.88
357.42	95.88
357.59	95.88
357.76	95.87
357.92	95.87
358.09	95.86
358.26	95.86
358.42	95.85
358.6	95.85
358.76	95.84
358.93	95.84
359.09	95.84
359.26	95.83
359.43	95.83
359.59	95.82
359.76	95.82
359.93	95.81
360.09	95.81
360.26	95.81
360.43	95.8
360.59	95.8
360.76	95.79
360.92	95.79
361.09	95.78
361.26	95.78
361.43	95.78
361.6	95.77
361.76	95.77
361.93	95.76
362.1	95.76
362.27	95.75
362.44	95.75
362.6	95.75
362.77	95.74
362.94	95.74
363.1	95.73
363.27	95.73
363.44	95.72
363.61	95.72
363.77	95.71
363.94	95.71
364.11	95.7
364.27	95.7
364.44	95.69
364.6	95.69
364.77	95.68
364.94	95.68
365.1	95.67
365.27	95.66
365.44	95.66
365.6	95.66
365.76	95.65
365.94	95.65
366.1	95.64
366.27	95.63
366.43	95.63
366.6	95.62
366.77	95.62
366.93	95.61
367.1	95.6
367.27	95.6
367.43	95.59
367.59	95.59
367.76	95.58
367.93	95.58
368.09	95.57
368.26	95.57
368.42	95.56
368.59	95.56
368.76	95.55
368.92	95.54
369.09	95.54
369.25	95.53
369.42	95.52
369.59	95.52
369.75	95.51
369.92	95.5
370.09	95.5
370.25	95.49
370.42	95.49
370.59	95.48
370.75	95.47
370.92	95.47
371.09	95.46
371.25	95.45
371.42	95.45
371.59	95.44
371.75	95.43
371.92	95.43
[truncated: 2,511 more rows]
