# Supplementary material for: X-ray-activated polymerization expanding the frontiers of deep-tissue hydrogel formation
Source: Nat Commun. 2024 Apr 15;15:3247. doi: 10.1038/s41467-024-47559-z (PMC11018743; doi:10.1038/s41467-024-47559-z)
Supplement: Supplementary file 4 — Source Data [file 41467_2024_47559_MOESM4_ESM.zip › Supplementary Figure 5-HNTs-NH2.xlsx]

## Sheet: Sheet1
66.7	99.97
66.93	99.96
67.15	99.97
67.36	99.97
67.58	99.94
67.79	99.93
67.99	99.94
68.2	99.94
68.4	99.92
68.59	99.91
68.79	99.91
68.97	99.91
69.16	99.9
69.35	99.89
69.53	99.89
69.71	99.88
69.88	99.87
70.05	99.87
70.22	99.87
70.39	99.86
70.55	99.85
70.71	99.85
70.87	99.85
71.03	99.84
71.18	99.83
71.33	99.84
71.48	99.84
71.62	99.82
71.76	99.81
71.9	99.82
72.04	99.82
72.18	99.81
72.3	99.8
72.43	99.8
72.56	99.81
72.68	99.8
72.81	99.78
72.93	99.79
73.05	99.8
73.17	99.79
73.28	99.77
73.4	99.78
73.5	99.78
73.61	99.78
73.72	99.77
73.82	99.77
73.92	99.77
74.02	99.76
74.12	99.76
74.21	99.76
74.31	99.76
74.4	99.75
74.49	99.75
74.58	99.75
74.67	99.75
74.76	99.74
74.84	99.74
74.93	99.75
75.01	99.74
75.09	99.73
75.18	99.74
75.25	99.74
75.34	99.74
75.42	99.73
75.5	99.73
75.57	99.74
75.65	99.73
75.73	99.72
75.81	99.72
75.89	99.73
75.96	99.73
76.04	99.72
76.12	99.72
76.2	99.72
76.28	99.72
76.36	99.71
76.44	99.71
76.51	99.72
76.59	99.71
76.67	99.71
76.75	99.71
76.83	99.71
76.91	99.71
76.99	99.71
77.07	99.71
77.16	99.71
77.24	99.71
77.32	99.7
77.41	99.71
77.5	99.71
77.58	99.7
77.67	99.7
77.76	99.7
77.85	99.7
77.94	99.7
78.03	99.7
78.12	99.7
78.21	99.7
78.3	99.7
78.4	99.7
78.49	99.7
78.59	99.7
78.69	99.69
78.78	99.69
78.88	99.7
78.98	99.7
79.08	99.69
79.18	99.69
79.29	99.69
79.39	99.69
79.49	99.69
79.6	99.69
79.71	99.69
79.82	99.69
79.93	99.68
80.04	99.69
80.15	99.69
80.26	99.69
80.37	99.68
80.49	99.68
80.6	99.68
80.72	99.68
80.84	99.68
80.96	99.68
81.07	99.68
81.19	99.68
81.31	99.67
81.44	99.68
81.56	99.68
81.68	99.67
81.8	99.67
81.93	99.67
82.06	99.67
82.18	99.67
82.31	99.67
82.44	99.67
82.57	99.67
82.7	99.67
82.83	99.67
82.95	99.67
83.09	99.67
83.22	99.66
83.35	99.66
83.49	99.66
83.62	99.66
83.76	99.66
83.89	99.66
84.03	99.66
84.16	99.66
84.3	99.65
84.44	99.65
84.58	99.66
84.72	99.65
84.86	99.65
85	99.65
85.14	99.65
85.29	99.65
85.43	99.64
85.57	99.64
85.71	99.64
85.86	99.64
86	99.64
86.14	99.64
86.29	99.64
86.43	99.64
86.58	99.64
86.72	99.64
86.87	99.63
87.02	99.63
87.16	99.63
87.31	99.63
87.46	99.63
87.61	99.63
87.76	99.63
87.91	99.63
88.05	99.63
88.2	99.62
88.35	99.62
88.5	99.62
88.65	99.62
88.8	99.62
88.95	99.61
89.1	99.62
89.26	99.62
89.41	99.61
89.56	99.61
89.71	99.61
89.86	99.61
90.01	99.61
90.17	99.6
90.32	99.61
90.47	99.61
90.63	99.6
90.78	99.6
90.93	99.6
91.09	99.6
91.24	99.6
91.39	99.6
91.55	99.6
91.7	99.6
91.85	99.59
92.01	99.59
92.16	99.59
92.31	99.59
92.47	99.59
92.62	99.59
92.78	99.59
92.93	99.58
93.09	99.58
93.24	99.58
93.4	99.58
93.55	99.58
93.71	99.58
93.87	99.58
94.02	99.58
94.18	99.58
94.33	99.57
94.49	99.57
94.64	99.57
94.8	99.57
94.96	99.57
95.11	99.57
95.27	99.57
95.42	99.57
95.58	99.56
95.74	99.56
95.9	99.56
96.05	99.56
96.21	99.56
96.36	99.56
96.52	99.56
96.68	99.56
96.84	99.55
96.99	99.55
97.15	99.55
97.3	99.55
97.46	99.55
97.62	99.55
97.77	99.55
97.93	99.55
98.09	99.54
98.24	99.54
98.4	99.54
98.56	99.54
98.71	99.54
98.87	99.54
99.03	99.54
99.18	99.53
99.34	99.53
99.5	99.53
99.66	99.53
99.82	99.53
99.97	99.53
100.13	99.53
100.28	99.53
100.44	99.53
100.6	99.53
100.76	99.53
100.91	99.53
101.07	99.52
101.23	99.52
101.38	99.52
101.54	99.52
101.7	99.52
101.86	99.52
102.01	99.52
102.17	99.52
102.33	99.51
102.49	99.51
102.64	99.51
102.8	99.51
102.96	99.51
103.12	99.51
103.27	99.51
103.43	99.51
103.59	99.51
103.75	99.51
103.91	99.51
104.06	99.5
104.22	99.5
104.38	99.5
104.54	99.5
104.7	99.5
104.86	99.5
105.01	99.5
105.17	99.5
105.33	99.5
105.49	99.5
105.64	99.49
105.8	99.49
105.96	99.49
106.12	99.49
106.28	99.49
106.43	99.49
106.59	99.49
106.75	99.49
106.91	99.49
107.06	99.48
107.22	99.48
107.39	99.48
107.54	99.48
107.7	99.48
107.86	99.48
108.02	99.48
108.18	99.48
108.34	99.48
108.5	99.48
108.66	99.48
108.81	99.48
108.97	99.47
109.13	99.47
109.29	99.47
109.45	99.47
109.61	99.47
109.77	99.47
109.92	99.47
110.08	99.47
110.24	99.47
110.4	99.47
110.56	99.47
110.72	99.47
110.88	99.46
111.04	99.46
111.2	99.46
111.36	99.46
111.52	99.46
111.68	99.46
111.84	99.46
111.99	99.46
112.15	99.46
112.31	99.45
112.47	99.45
112.63	99.45
112.79	99.45
112.95	99.45
113.11	99.45
113.27	99.45
113.43	99.45
113.59	99.45
113.75	99.45
113.91	99.45
114.07	99.45
114.23	99.45
114.39	99.44
114.55	99.44
114.71	99.44
114.87	99.44
115.03	99.44
115.19	99.44
115.35	99.44
115.51	99.44
115.67	99.44
115.83	99.44
115.99	99.44
116.15	99.44
116.31	99.44
116.47	99.43
116.63	99.43
116.79	99.43
116.95	99.43
117.11	99.43
117.27	99.43
117.44	99.43
117.6	99.43
117.76	99.43
117.92	99.43
118.08	99.42
118.24	99.42
118.4	99.42
118.56	99.42
118.72	99.42
118.88	99.42
119.04	99.42
119.2	99.42
119.36	99.42
119.53	99.42
119.69	99.42
119.85	99.42
120.01	99.42
120.17	99.42
120.33	99.41
120.5	99.41
120.66	99.41
120.82	99.41
120.98	99.41
121.14	99.41
121.3	99.41
121.46	99.41
121.63	99.41
121.79	99.41
121.95	99.41
122.11	99.41
122.27	99.4
122.44	99.4
122.6	99.4
122.76	99.4
122.92	99.4
123.08	99.4
123.24	99.4
123.41	99.4
123.57	99.4
123.73	99.4
123.89	99.4
124.05	99.4
124.22	99.4
124.38	99.39
124.54	99.39
124.7	99.39
124.87	99.39
125.03	99.39
125.19	99.39
125.35	99.39
125.51	99.39
125.68	99.39
125.84	99.39
126	99.39
126.16	99.39
126.33	99.38
126.49	99.38
126.65	99.38
126.81	99.38
126.98	99.38
127.14	99.38
127.3	99.38
127.47	99.38
127.63	99.38
127.79	99.38
127.95	99.38
128.12	99.38
128.28	99.38
128.44	99.38
128.61	99.38
128.77	99.38
128.93	99.38
129.09	99.37
129.26	99.37
129.42	99.37
129.58	99.37
129.75	99.37
129.91	99.37
130.07	99.37
130.24	99.37
130.4	99.37
130.56	99.37
130.73	99.37
130.89	99.37
131.05	99.36
131.22	99.36
131.38	99.36
131.55	99.36
131.71	99.36
131.87	99.36
132.04	99.36
132.2	99.36
132.37	99.36
132.53	99.36
132.69	99.36
132.85	99.36
133.02	99.35
133.18	99.35
133.35	99.35
133.51	99.35
133.67	99.35
133.84	99.35
134	99.35
134.17	99.35
134.33	99.35
134.49	99.35
134.65	99.35
134.82	99.35
134.98	99.35
135.15	99.34
135.31	99.34
135.48	99.34
135.64	99.34
135.8	99.34
135.97	99.34
136.13	99.34
136.3	99.34
136.46	99.34
136.62	99.34
136.79	99.34
136.95	99.34
137.12	99.34
137.28	99.34
137.44	99.34
137.61	99.34
137.77	99.33
137.94	99.33
138.1	99.33
138.27	99.33
138.43	99.33
138.6	99.33
138.76	99.33
138.92	99.33
139.09	99.33
139.25	99.33
139.42	99.33
139.59	99.33
139.75	99.33
139.92	99.33
140.08	99.33
140.24	99.33
140.41	99.32
140.57	99.32
140.74	99.32
140.9	99.32
141.07	99.32
141.23	99.32
141.4	99.32
141.56	99.32
141.72	99.32
141.89	99.32
142.05	99.32
142.22	99.32
142.38	99.32
142.55	99.31
142.71	99.31
142.87	99.31
143.04	99.31
143.2	99.31
143.37	99.31
143.53	99.31
143.7	99.31
143.86	99.31
144.03	99.31
144.2	99.31
144.36	99.31
144.53	99.31
144.69	99.31
144.86	99.3
145.02	99.3
145.19	99.3
145.35	99.3
145.52	99.3
145.68	99.3
145.85	99.3
146.01	99.3
146.18	99.3
146.34	99.3
146.51	99.3
146.67	99.3
146.84	99.3
147	99.3
147.17	99.3
147.33	99.3
147.5	99.3
147.67	99.29
147.83	99.29
147.99	99.29
148.16	99.29
148.33	99.29
148.49	99.29
148.66	99.29
148.82	99.29
148.99	99.29
149.15	99.29
149.32	99.29
149.48	99.29
149.65	99.29
149.81	99.28
149.98	99.28
150.14	99.28
150.31	99.28
150.47	99.28
150.64	99.28
150.81	99.28
150.97	99.28
151.14	99.28
151.31	99.28
151.47	99.28
151.64	99.28
151.8	99.28
151.97	99.28
152.13	99.27
152.3	99.27
152.46	99.27
152.63	99.27
152.79	99.27
152.96	99.27
153.12	99.27
153.29	99.27
153.45	99.27
153.62	99.27
153.78	99.27
153.95	99.27
154.11	99.27
154.28	99.27
154.44	99.27
154.61	99.26
154.78	99.26
154.94	99.26
155.11	99.26
155.27	99.26
155.44	99.26
155.61	99.26
155.77	99.26
155.94	99.26
156.11	99.26
156.27	99.26
156.44	99.26
156.6	99.26
156.77	99.26
156.93	99.26
157.1	99.26
157.26	99.26
157.43	99.26
157.59	99.26
157.76	99.25
157.93	99.25
158.09	99.25
158.26	99.25
158.42	99.25
158.59	99.25
158.75	99.25
158.92	99.25
159.08	99.25
159.25	99.25
159.42	99.25
159.58	99.25
159.75	99.25
159.91	99.24
160.08	99.24
160.25	99.24
160.41	99.24
160.57	99.24
160.74	99.24
160.91	99.24
161.07	99.24
161.24	99.24
161.41	99.24
161.57	99.24
161.74	99.24
161.9	99.24
162.07	99.24
162.23	99.24
162.4	99.23
162.56	99.23
162.73	99.23
162.9	99.23
163.06	99.23
163.23	99.23
163.39	99.23
163.56	99.23
163.73	99.23
163.89	99.23
164.06	99.23
164.22	99.23
164.39	99.23
164.55	99.23
164.72	99.22
164.89	99.23
165.05	99.22
165.22	99.22
165.38	99.22
165.55	99.22
165.72	99.22
165.88	99.22
166.05	99.22
166.22	99.22
166.38	99.22
166.55	99.22
166.71	99.22
166.88	99.22
167.04	99.22
167.21	99.22
167.38	99.22
167.54	99.21
167.71	99.21
167.87	99.21
168.04	99.21
168.2	99.21
168.37	99.21
168.53	99.21
168.7	99.21
168.87	99.21
169.04	99.21
169.2	99.21
169.37	99.21
169.53	99.21
169.7	99.21
169.86	99.21
170.03	99.2
170.19	99.2
170.36	99.2
170.53	99.2
170.69	99.2
170.86	99.2
171.03	99.2
171.19	99.2
171.36	99.2
171.53	99.2
171.69	99.2
171.86	99.19
172.02	99.19
172.19	99.19
172.36	99.19
172.52	99.19
172.69	99.19
172.86	99.19
173.02	99.19
173.19	99.19
173.35	99.19
173.52	99.19
173.68	99.19
173.85	99.19
174.02	99.19
174.18	99.19
174.35	99.19
174.51	99.19
174.68	99.18
174.85	99.18
175.01	99.18
175.18	99.18
175.35	99.18
175.51	99.18
175.67	99.18
175.84	99.18
176.01	99.18
176.18	99.18
176.34	99.17
176.51	99.17
176.67	99.17
176.83	99.17
177.01	99.17
177.17	99.17
177.34	99.17
177.51	99.17
177.67	99.17
177.84	99.17
178.01	99.17
178.17	99.17
178.34	99.17
178.5	99.17
178.67	99.16
178.84	99.16
179	99.16
179.17	99.16
179.34	99.16
179.5	99.16
179.67	99.16
179.83	99.16
180	99.16
180.16	99.16
180.33	99.16
180.5	99.16
180.66	99.16
180.83	99.16
181	99.16
181.16	99.15
181.33	99.15
181.49	99.15
181.66	99.15
181.83	99.15
181.99	99.15
182.16	99.15
182.32	99.15
182.49	99.15
182.66	99.15
182.82	99.15
182.99	99.15
183.15	99.15
183.32	99.15
183.49	99.14
183.65	99.14
183.82	99.14
183.98	99.14
184.15	99.14
184.32	99.14
184.49	99.14
184.65	99.14
184.82	99.14
184.98	99.14
185.15	99.14
185.32	99.14
185.48	99.14
185.65	99.13
185.82	99.13
185.98	99.13
186.15	99.13
186.31	99.13
186.48	99.13
186.65	99.13
186.82	99.13
186.98	99.13
187.15	99.13
187.31	99.13
187.48	99.13
187.64	99.13
187.81	99.12
187.98	99.12
188.14	99.12
188.31	99.12
188.48	99.12
188.64	99.12
188.81	99.12
188.97	99.12
189.14	99.12
189.31	99.12
189.47	99.11
189.64	99.11
189.81	99.11
189.97	99.11
190.14	99.11
190.3	99.11
190.47	99.11
190.64	99.11
190.8	99.11
190.97	99.11
191.14	99.11
191.3	99.11
191.47	99.11
191.63	99.1
191.8	99.1
191.97	99.1
192.13	99.1
192.3	99.1
192.47	99.1
192.64	99.1
192.8	99.1
192.97	99.1
193.14	99.1
193.3	99.1
193.47	99.1
193.63	99.1
193.8	99.1
193.96	99.1
194.13	99.1
194.3	99.09
194.47	99.09
194.63	99.09
194.8	99.09
194.96	99.09
195.13	99.09
195.3	99.09
195.46	99.09
195.63	99.09
195.8	99.09
195.96	99.09
196.13	99.08
196.3	99.08
196.46	99.08
196.63	99.08
196.8	99.08
196.96	99.08
197.13	99.08
197.3	99.08
197.47	99.08
197.63	99.08
197.8	99.08
197.96	99.07
198.13	99.07
198.3	99.07
198.46	99.07
198.63	99.07
198.8	99.07
198.96	99.07
199.13	99.07
199.3	99.07
199.46	99.07
199.63	99.07
199.8	99.07
199.96	99.07
200.13	99.06
200.29	99.06
200.46	99.06
200.63	99.06
200.79	99.06
200.96	99.06
201.13	99.06
201.29	99.06
201.46	99.06
201.62	99.06
201.79	99.06
201.96	99.05
202.12	99.05
202.29	99.05
202.46	99.05
202.62	99.05
202.79	99.05
202.96	99.05
203.12	99.05
203.29	99.05
203.46	99.05
203.62	99.05
203.79	99.05
203.95	99.04
204.12	99.04
204.29	99.04
204.46	99.04
204.62	99.04
204.79	99.04
204.95	99.04
205.12	99.04
205.29	99.04
205.45	99.04
205.62	99.04
205.79	99.04
205.95	99.03
206.12	99.03
206.29	99.03
206.45	99.03
206.62	99.03
206.79	99.03
206.95	99.03
207.12	99.03
207.29	99.03
207.45	99.03
207.62	99.03
207.79	99.02
207.95	99.02
208.12	99.02
208.29	99.02
208.45	99.02
208.62	99.02
208.78	99.02
208.95	99.02
209.12	99.02
209.28	99.02
209.45	99.02
209.62	99.02
209.78	99.01
209.95	99.01
210.11	99.01
210.28	99.01
210.45	99.01
210.62	99.01
210.78	99.01
210.95	99.01
211.12	99.01
211.28	99.01
211.45	99.01
211.61	99.01
211.78	99
211.94	99
212.11	99
212.28	99
212.44	99
212.61	99
212.78	99
212.94	99
213.11	99
213.28	99
213.44	98.99
213.61	98.99
213.78	98.99
213.94	98.99
214.11	98.99
214.28	98.99
214.44	98.99
214.61	98.99
214.78	98.99
214.94	98.99
215.11	98.99
215.27	98.98
215.44	98.98
215.61	98.98
215.77	98.98
215.94	98.98
216.1	98.98
216.26	98.98
216.43	98.98
216.6	98.98
216.77	98.97
216.94	98.97
217.1	98.97
217.27	98.97
217.44	98.97
217.6	98.97
217.77	98.97
217.94	98.97
218.1	98.97
218.27	98.97
218.44	98.97
218.6	98.97
218.77	98.96
218.94	98.96
219.1	98.96
219.27	98.96
219.44	98.96
219.6	98.96
219.77	98.96
219.94	98.96
220.1	98.96
220.27	98.96
220.44	98.96
220.6	98.96
220.77	98.96
220.93	98.96
221.1	98.96
221.27	98.95
221.44	98.95
221.6	98.95
221.77	98.95
221.94	98.95
222.1	98.95
222.27	98.95
222.44	98.95
222.6	98.95
222.77	98.95
222.94	98.95
223.1	98.94
223.27	98.94
223.44	98.94
223.6	98.94
223.77	98.94
223.94	98.94
224.1	98.94
224.27	98.94
224.44	98.94
224.6	98.94
224.77	98.94
224.93	98.93
225.1	98.93
225.27	98.93
225.43	98.93
225.6	98.93
225.77	98.93
225.94	98.93
226.1	98.93
226.27	98.93
226.43	98.93
226.6	98.92
226.77	98.92
226.93	98.92
227.1	98.92
227.26	98.92
227.43	98.92
227.6	98.92
227.76	98.92
227.93	98.92
228.1	98.92
228.26	98.91
228.43	98.91
228.6	98.91
228.76	98.91
228.93	98.91
229.1	98.91
229.26	98.91
229.43	98.91
229.6	98.91
229.76	98.91
229.93	98.91
230.09	98.91
230.26	98.91
230.43	98.9
230.59	98.9
230.76	98.9
230.93	98.9
231.09	98.9
231.26	98.9
231.43	98.9
231.6	98.9
231.76	98.9
231.93	98.89
232.1	98.89
232.26	98.89
232.43	98.89
232.59	98.89
232.76	98.89
232.93	98.89
233.1	98.89
233.26	98.89
233.43	98.89
233.59	98.89
233.76	98.89
233.93	98.89
234.09	98.88
234.26	98.88
234.43	98.88
234.59	98.88
234.76	98.88
234.93	98.88
235.09	98.88
235.26	98.88
235.43	98.88
235.6	98.87
235.76	98.87
235.93	98.87
236.09	98.87
236.26	98.87
236.42	98.87
236.59	98.87
236.76	98.87
236.93	98.87
237.09	98.87
237.26	98.87
237.43	98.86
237.59	98.86
237.76	98.86
237.93	98.86
238.09	98.86
238.26	98.86
238.43	98.86
238.59	98.86
238.76	98.86
238.93	98.86
239.09	98.85
239.26	98.85
239.43	98.85
239.59	98.85
239.76	98.85
239.93	98.85
240.09	98.85
240.26	98.85
240.43	98.85
240.59	98.85
240.76	98.85
240.93	98.85
241.09	98.84
241.26	98.84
241.42	98.84
241.59	98.84
241.76	98.84
241.93	98.84
242.09	98.84
242.26	98.84
242.43	98.84
242.59	98.83
242.76	98.83
242.93	98.83
243.09	98.83
243.26	98.83
243.43	98.83
243.59	98.83
243.76	98.83
243.93	98.83
244.09	98.82
244.26	98.82
244.42	98.82
244.59	98.82
244.76	98.82
244.92	98.82
245.09	98.82
245.25	98.82
245.42	98.82
245.59	98.82
245.76	98.82
245.92	98.81
246.09	98.81
246.25	98.81
246.42	98.81
246.59	98.81
246.76	98.81
246.92	98.81
247.09	98.81
247.25	98.81
247.42	98.81
247.59	98.81
247.75	98.8
247.92	98.8
248.09	98.8
248.25	98.8
248.42	98.8
248.58	98.8
248.75	98.8
248.92	98.8
249.08	98.8
249.25	98.8
249.42	98.79
249.58	98.79
249.75	98.79
249.92	98.79
250.09	98.79
250.25	98.79
250.42	98.79
250.59	98.79
250.75	98.79
250.92	98.79
251.09	98.79
251.25	98.78
251.42	98.78
251.59	98.78
251.75	98.78
251.92	98.78
252.09	98.78
252.25	98.78
252.42	98.78
252.59	98.78
252.75	98.77
252.92	98.77
253.08	98.77
253.25	98.77
253.42	98.77
253.58	98.77
253.75	98.77
253.92	98.77
254.09	98.77
254.25	98.77
254.42	98.77
254.59	98.76
254.75	98.76
254.92	98.76
255.08	98.76
255.25	98.76
255.42	98.76
255.59	98.76
255.75	98.76
255.92	98.76
256.09	98.76
256.25	98.76
256.42	98.75
256.59	98.75
256.75	98.75
256.92	98.75
257.08	98.75
257.25	98.75
257.42	98.75
257.58	98.75
257.75	98.74
257.91	98.74
258.08	98.74
258.25	98.74
258.41	98.74
258.58	98.74
258.75	98.74
258.91	98.74
259.08	98.74
259.24	98.74
259.41	98.74
259.58	98.73
259.75	98.73
259.91	98.73
260.08	98.73
260.24	98.73
260.41	98.73
260.58	98.73
260.74	98.73
260.91	98.73
261.08	98.73
261.24	98.72
261.41	98.72
261.57	98.72
261.74	98.72
261.91	98.72
262.07	98.72
262.24	98.72
262.41	98.72
262.57	98.72
262.74	98.72
262.91	98.71
263.07	98.71
263.24	98.71
263.41	98.71
263.57	98.71
263.74	98.71
263.91	98.71
264.07	98.71
264.24	98.71
264.41	98.71
264.57	98.71
264.74	98.7
264.9	98.7
265.07	98.7
265.24	98.7
265.4	98.7
265.57	98.7
265.74	98.7
265.9	98.7
266.07	98.7
266.24	98.69
266.41	98.69
266.57	98.69
266.74	98.69
266.91	98.69
267.07	98.69
267.24	98.69
267.41	98.69
267.57	98.69
267.74	98.69
267.91	98.68
268.07	98.68
268.24	98.68
268.41	98.68
268.57	98.68
268.73	98.68
268.9	98.68
269.07	98.68
269.24	98.68
269.4	98.68
269.57	98.67
269.74	98.67
269.9	98.67
270.07	98.67
270.24	98.67
270.4	98.67
270.57	98.67
270.73	98.67
270.9	98.67
271.07	98.66
271.24	98.66
271.4	98.66
271.57	98.66
271.74	98.66
271.9	98.66
272.07	98.66
272.23	98.66
272.41	98.66
272.57	98.65
272.74	98.65
272.9	98.65
273.07	98.65
273.24	98.65
273.4	98.65
273.57	98.65
273.73	98.65
273.9	98.65
274.07	98.65
274.23	98.64
274.4	98.64
274.57	98.64
274.73	98.64
274.9	98.64
275.07	98.64
275.24	98.64
275.4	98.64
275.57	98.64
275.73	98.64
275.9	98.63
276.07	98.63
276.23	98.63
276.4	98.63
276.56	98.63
276.73	98.63
276.9	98.63
277.07	98.63
277.23	98.63
277.4	98.62
277.57	98.62
277.73	98.62
277.9	98.62
278.07	98.62
278.24	98.62
278.4	98.62
278.57	98.62
278.74	98.62
278.9	98.62
279.07	98.61
279.24	98.61
279.4	98.61
279.57	98.61
279.73	98.61
279.9	98.61
280.07	98.61
280.23	98.61
280.4	98.61
280.56	98.61
280.73	98.6
280.9	98.6
281.06	98.6
281.23	98.6
281.4	98.6
281.57	98.6
281.73	98.6
281.9	98.6
282.07	98.6
282.23	98.59
282.4	98.59
282.57	98.59
282.73	98.59
282.9	98.59
283.07	98.59
283.23	98.59
283.4	98.59
283.57	98.58
283.73	98.58
283.9	98.58
284.07	98.58
284.24	98.58
284.4	98.58
284.57	98.58
284.74	98.58
284.91	98.58
285.07	98.57
285.24	98.57
285.4	98.57
285.57	98.57
285.74	98.57
285.91	98.57
286.08	98.57
286.24	98.57
286.41	98.57
286.58	98.57
286.74	98.56
286.91	98.56
287.08	98.56
287.25	98.56
287.41	98.56
287.58	98.56
287.75	98.56
287.91	98.56
288.08	98.55
288.25	98.55
288.42	98.55
288.58	98.55
288.75	98.55
288.91	98.55
289.08	98.55
289.25	98.55
289.41	98.55
289.58	98.54
289.75	98.54
289.91	98.54
290.08	98.54
290.25	98.54
290.41	98.54
290.58	98.54
290.75	98.54
290.91	98.54
291.08	98.53
291.25	98.53
291.41	98.53
291.58	98.53
291.74	98.53
291.91	98.53
292.08	98.53
292.25	98.53
292.41	98.53
292.58	98.53
292.74	98.52
292.91	98.52
293.08	98.52
293.24	98.52
293.41	98.52
293.57	98.52
293.74	98.52
293.9	98.52
294.07	98.51
294.24	98.51
294.41	98.51
294.57	98.51
294.74	98.51
294.9	98.51
295.07	98.51
295.24	98.51
295.41	98.51
295.57	98.51
295.74	98.5
295.91	98.5
296.07	98.5
296.24	98.5
296.41	98.5
296.57	98.5
296.74	98.5
296.91	98.49
297.07	98.49
297.24	98.49
297.41	98.49
297.58	98.49
297.74	98.49
297.91	98.48
298.07	98.48
298.24	98.48
298.41	98.48
298.57	98.48
298.74	98.48
298.91	98.48
299.07	98.48
299.24	98.48
299.41	98.48
299.57	98.47
299.74	98.47
299.91	98.47
300.07	98.47
300.24	98.47
300.41	98.47
300.57	98.47
300.74	98.46
300.9	98.46
301.07	98.46
301.24	98.46
301.4	98.46
301.57	98.46
301.74	98.46
301.9	98.46
302.07	98.46
302.23	98.45
302.4	98.45
302.57	98.45
302.73	98.45
302.9	98.45
303.07	98.45
303.23	98.45
303.4	98.44
303.56	98.44
303.73	98.44
303.9	98.44
304.06	98.44
304.23	98.44
304.4	98.44
304.56	98.44
304.73	98.43
304.9	98.43
305.06	98.43
305.23	98.43
305.4	98.43
305.56	98.43
305.73	98.43
305.9	98.42
306.06	98.42
306.23	98.42
306.4	98.42
306.56	98.42
306.73	98.42
306.9	98.42
307.06	98.42
307.23	98.41
307.4	98.41
307.56	98.41
307.73	98.41
307.9	98.41
308.06	98.41
308.23	98.4
308.4	98.4
308.56	98.4
308.73	98.4
308.9	98.4
309.06	98.4
309.23	98.4
309.4	98.4
309.56	98.39
309.73	98.39
309.9	98.39
310.06	98.39
310.23	98.39
310.39	98.39
310.56	98.38
310.73	98.38
310.89	98.38
311.06	98.38
311.23	98.38
311.4	98.38
311.56	98.38
311.73	98.38
311.9	98.37
312.06	98.37
312.23	98.37
312.39	98.37
312.56	98.37
312.73	98.37
312.9	98.36
313.06	98.36
313.23	98.36
313.39	98.36
313.56	98.36
313.73	98.36
313.9	98.36
314.06	98.35
314.23	98.35
314.39	98.35
314.56	98.35
314.72	98.35
314.89	98.35
315.06	98.34
315.22	98.34
315.39	98.34
315.56	98.34
315.72	98.34
315.89	98.34
316.06	98.33
316.22	98.33
316.39	98.33
316.56	98.33
316.73	98.33
316.89	98.33
317.06	98.33
317.23	98.32
317.39	98.32
317.56	98.32
317.73	98.32
317.89	98.32
318.06	98.32
318.23	98.32
318.4	98.31
318.56	98.31
318.73	98.31
318.89	98.31
319.06	98.31
319.22	98.3
319.39	98.3
319.56	98.3
319.73	98.3
319.9	98.3
320.06	98.3
320.23	98.29
320.39	98.29
320.56	98.29
320.72	98.29
320.89	98.29
321.06	98.29
321.23	98.28
321.39	98.28
321.56	98.28
321.73	98.28
321.89	98.28
322.06	98.28
322.23	98.27
322.39	98.27
322.56	98.27
322.73	98.27
322.89	98.27
323.06	98.27
323.23	98.26
323.39	98.26
323.56	98.26
323.72	98.26
323.89	98.26
324.06	98.25
324.23	98.25
324.39	98.25
324.56	98.25
324.73	98.25
324.89	98.24
325.06	98.24
325.23	98.24
325.39	98.24
325.56	98.24
325.73	98.24
325.9	98.23
326.06	98.23
326.23	98.23
326.4	98.23
326.57	98.23
326.73	98.22
326.9	98.22
327.07	98.22
327.23	98.22
327.4	98.22
327.56	98.21
327.73	98.21
327.9	98.21
328.07	98.21
328.23	98.21
328.4	98.2
328.56	98.2
328.73	98.2
328.9	98.2
329.07	98.2
329.23	98.2
329.4	98.19
329.57	98.19
329.73	98.19
329.9	98.19
330.07	98.18
330.24	98.18
330.4	98.18
330.57	98.18
330.73	98.18
330.9	98.17
331.07	98.17
331.24	98.17
331.4	98.17
331.57	98.17
331.73	98.16
331.9	98.16
332.07	98.16
332.23	98.16
332.4	98.16
332.56	98.15
332.73	98.15
332.9	98.15
333.07	98.15
333.23	98.15
333.4	98.14
333.57	98.14
333.73	98.14
333.9	98.14
334.06	98.14
334.23	98.13
334.4	98.13
334.57	98.13
334.73	98.13
334.9	98.12
335.06	98.12
335.23	98.12
335.4	98.12
335.56	98.12
335.73	98.11
335.9	98.11
336.06	98.11
336.23	98.11
336.4	98.1
336.57	98.1
336.73	98.1
336.9	98.1
337.07	98.1
337.23	98.09
337.4	98.09
337.56	98.09
337.73	98.09
337.9	98.08
338.06	98.08
338.23	98.08
338.4	98.08
338.56	98.08
338.73	98.07
338.9	98.07
339.06	98.07
339.23	98.07
339.4	98.06
339.57	98.06
339.73	98.06
339.9	98.06
340.06	98.05
340.23	98.05
340.4	98.05
340.56	98.05
340.73	98.04
340.9	98.04
341.07	98.04
341.23	98.04
341.4	98.04
341.57	98.03
341.74	98.03
341.9	98.03
342.07	98.03
342.24	98.02
342.4	98.02
342.57	98.02
342.74	98.02
342.9	98.01
343.07	98.01
343.23	98.01
343.4	98.01
343.57	98
343.74	98
343.9	98
344.07	98
344.24	97.99
344.41	97.99
344.57	97.99
344.74	97.99
344.9	97.98
345.07	97.98
345.24	97.98
345.4	97.98
345.56	97.97
345.74	97.97
345.91	97.97
346.07	97.97
346.24	97.96
346.41	97.96
346.57	97.96
346.74	97.96
346.91	97.95
347.07	97.95
347.24	97.95
347.41	97.95
347.57	97.95
347.74	97.94
347.9	97.94
348.07	97.94
348.24	97.93
348.41	97.93
348.58	97.93
348.74	97.93
348.91	97.92
349.08	97.92
349.24	97.92
349.41	97.92
349.57	97.91
349.74	97.91
349.91	97.91
350.08	97.91
350.25	97.9
350.42	97.9
350.58	97.9
350.75	97.9
350.92	97.89
351.08	97.89
351.25	97.89
351.42	97.89
351.59	97.88
351.75	97.88
351.92	97.88
352.09	97.87
352.25	97.87
352.42	97.87
352.59	97.87
352.75	97.87
352.92	97.86
353.09	97.86
353.26	97.86
353.43	97.85
353.6	97.85
353.76	97.85
353.93	97.85
354.1	97.84
354.27	97.84
354.44	97.84
354.6	97.84
354.77	97.83
354.94	97.83
355.11	97.83
355.27	97.82
355.44	97.82
355.61	97.82
355.78	97.82
355.95	97.81
356.11	97.81
356.28	97.81
356.45	97.81
356.61	97.8
356.78	97.8
356.94	97.8
357.11	97.8
357.28	97.79
357.44	97.79
357.61	97.79
357.77	97.78
357.94	97.78
358.11	97.78
358.27	97.78
358.44	97.77
358.61	97.77
358.77	97.77
358.94	97.77
359.1	97.76
359.27	97.76
359.44	97.76
359.6	97.76
359.77	97.75
359.93	97.75
360.09	97.75
360.27	97.74
360.43	97.74
360.6	97.74
360.77	97.73
360.93	97.73
361.1	97.73
361.26	97.73
361.43	97.72
361.6	97.72
361.76	97.72
361.93	97.72
362.1	97.71
362.26	97.71
362.43	97.71
362.59	97.7
362.76	97.7
362.92	97.7
363.09	97.69
363.26	97.69
363.42	97.69
363.59	97.69
363.75	97.68
363.92	97.68
364.09	97.68
364.25	97.68
364.42	97.67
364.58	97.67
364.75	97.67
364.92	97.67
365.08	97.66
365.25	97.66
365.42	97.66
365.58	97.65
365.75	97.65
365.92	97.65
366.08	97.65
366.25	97.64
366.41	97.64
366.58	97.64
366.74	97.63
366.91	97.63
367.08	97.63
367.24	97.63
367.41	97.62
367.57	97.62
367.74	97.62
367.91	97.61
368.08	97.61
368.24	97.61
368.41	97.61
368.58	97.6
368.75	97.6
368.91	97.6
369.08	97.59
369.24	97.59
369.41	97.59
369.58	97.58
369.75	97.58
369.91	97.58
370.08	97.58
370.24	97.57
370.41	97.57
370.58	97.57
370.75	97.57
370.91	97.56
371.08	97.56
371.25	97.56
371.42	97.55
371.58	97.55
371.75	97.55
371.92	97.54
372.08	97.54
372.25	97.54
372.42	97.54
372.59	97.53
372.75	97.53
372.92	97.53
373.08	97.52
373.25	97.52
373.42	97.52
373.58	97.51
373.75	97.51
373.92	97.51
374.08	97.51
374.25	97.5
374.42	97.5
374.58	97.5
374.75	97.49
374.91	97.49
375.08	97.49
375.25	97.49
375.42	97.48
375.58	97.48
375.75	97.48
375.91	97.47
376.08	97.47
376.24	97.47
376.41	97.46
376.58	97.46
376.74	97.46
376.91	97.45
377.08	97.45
377.25	97.45
377.41	97.45
377.58	97.44
377.74	97.44
377.91	97.44
378.07	97.43
378.24	97.43
378.41	97.43
378.58	97.43
378.74	97.42
378.91	97.42
379.07	97.42
379.24	97.41
379.4	97.41
379.57	97.41
379.74	97.4
379.9	97.4
380.07	97.4
380.24	97.39
380.4	97.39
380.57	97.39
380.73	97.38
380.9	97.38
381.07	97.38
381.24	97.37
381.4	97.37
381.57	97.37
381.74	97.37
381.9	97.36
382.07	97.36
382.24	97.36
382.4	97.35
382.57	97.35
382.74	97.35
382.9	97.34
383.07	97.34
383.24	97.34
383.4	97.33
383.57	97.33
383.74	97.33
383.9	97.32
384.07	97.32
384.24	97.32
384.41	97.31
384.58	97.31
384.75	97.31
384.91	97.31
385.08	97.3
385.25	97.3
385.41	97.3
385.58	97.29
385.75	97.29
385.92	97.28
386.08	97.28
386.25	97.28
386.42	97.27
386.58	97.27
386.75	97.27
386.91	97.27
387.08	97.26
387.25	97.26
387.41	97.25
387.58	97.25
387.75	97.25
387.92	97.24
388.08	97.24
388.25	97.24
388.41	97.23
388.58	97.23
388.75	97.23
388.91	97.22
389.08	97.22
389.25	97.22
389.41	97.21
[truncated: 2,402 more rows]
