# Supplementary material for: X-ray-activated polymerization expanding the frontiers of deep-tissue hydrogel formation
Source: Nat Commun. 2024 Apr 15;15:3247. doi: 10.1038/s41467-024-47559-z (PMC11018743; doi:10.1038/s41467-024-47559-z)
Supplement: Supplementary file 4 — Source Data [file 41467_2024_47559_MOESM4_ESM.zip › Supplementary Figure 6-HNTs.xlsx]

## Sheet: Sheet1
5	2.38607
5.0105	2.38669
5.021	2.3873
5.0315	2.3879
5.042	2.38848
5.0525	2.38904
5.063	2.38959
5.0735	2.39012
5.0841	2.39064
5.0946	2.39114
5.1051	2.39163
5.1156	2.3921
5.1261	2.39256
5.1366	2.393
5.1471	2.39343
5.1576	2.39384
5.1681	2.39423
5.1786	2.39461
5.1891	2.39498
5.1996	2.39533
5.2101	2.39566
5.2206	2.39598
5.2312	2.39628
5.2417	2.39657
5.2522	2.39685
5.2627	2.3971
5.2732	2.39614
5.2837	2.39562
5.2942	2.39547
5.3047	2.39315
5.3152	2.39117
5.3257	2.38994
5.3362	2.38757
5.3467	2.3911
5.3572	2.38932
5.3677	2.39152
5.3783	2.39393
5.3888	2.39365
5.3993	2.39718
5.4098	2.39809
5.4203	2.3997
5.4308	2.40129
5.4413	2.40299
5.4518	2.40222
5.4623	2.40583
5.4728	2.40539
5.4833	2.40737
5.4938	2.40816
5.5043	2.41028
5.5148	2.41017
5.5253	2.40784
5.5359	2.40819
5.5464	2.40938
5.5569	2.41125
5.5674	2.41368
5.5779	2.41255
5.5884	2.41045
5.5989	2.41091
5.6094	2.41209
5.6199	2.41158
5.6304	2.4132
5.6409	2.41304
5.6514	2.41268
5.6619	2.41272
5.6724	2.41249
5.683	2.415
5.6935	2.41676
5.704	2.41815
5.7145	2.41949
5.725	2.42008
5.7355	2.42256
5.746	2.42148
5.7565	2.4203
5.767	2.41911
5.7775	2.4177
5.788	2.41935
5.7985	2.41926
5.809	2.41922
5.8195	2.41992
5.8301	2.42066
5.8406	2.42256
5.8511	2.42566
5.8616	2.42568
5.8721	2.42821
5.8826	2.42297
5.8931	2.42155
5.9036	2.41981
5.9141	2.41817
5.9246	2.42107
5.9351	2.41692
5.9456	2.41862
5.9561	2.42164
5.9666	2.42298
5.9772	2.42289
5.9877	2.42408
5.9982	2.42045
6.0087	2.42086
6.0192	2.41959
6.0297	2.41857
6.0402	2.41655
6.0507	2.4166
6.0612	2.41706
6.0717	2.41618
6.0822	2.41491
6.0927	2.41184
6.1032	2.41048
6.1137	2.41018
6.1242	2.41476
6.1348	2.41536
6.1453	2.41552
6.1558	2.41436
6.1663	2.4137
6.1768	2.4155
6.1873	2.41616
6.1978	2.41433
6.2083	2.4166
6.2188	2.41742
6.2293	2.41535
6.2398	2.41255
6.2503	2.41159
6.2608	2.41129
6.2713	2.40952
6.2819	2.40878
6.2924	2.40811
6.3029	2.40801
6.3134	2.40772
6.3239	2.40534
6.3344	2.40544
6.3449	2.40611
6.3554	2.40888
6.3659	2.40784
6.3764	2.40662
6.3869	2.40689
6.3974	2.40397
6.4079	2.40109
6.4184	2.40186
6.429	2.40477
6.4395	2.40627
6.45	2.40498
6.4605	2.40483
6.471	2.40901
6.4815	2.41196
6.492	2.4109
6.5025	2.41117
6.513	2.40873
6.5235	2.40627
6.534	2.4062
6.5445	2.40533
6.555	2.40537
6.5655	2.40361
6.5761	2.40379
6.5866	2.40572
6.5971	2.40723
6.6076	2.40789
6.6181	2.40848
6.6286	2.408
6.6391	2.40818
6.6496	2.40702
6.6601	2.40323
6.6706	2.40224
6.6811	2.4009
6.6916	2.39904
6.7021	2.39901
6.7126	2.39759
6.7231	2.3931
6.7337	2.39352
6.7442	2.38925
6.7547	2.38677
6.7652	2.38546
6.7757	2.38488
6.7862	2.3838
6.7967	2.38314
6.8072	2.38264
6.8177	2.38192
6.8282	2.3807
6.8387	2.37844
6.8492	2.37883
6.8597	2.37962
6.8702	2.37987
6.8808	2.38107
6.8913	2.3784
6.9018	2.37986
6.9123	2.38134
6.9228	2.37757
6.9333	2.37892
6.9438	2.37727
6.9543	2.37872
6.9648	2.37873
6.9753	2.37933
6.9858	2.38164
6.9963	2.38129
7.0068	2.3813
7.0173	2.37623
7.0279	2.37409
7.0384	2.37152
7.0489	2.37249
7.0594	2.37268
7.0699	2.37354
7.0804	2.37294
7.0909	2.37299
7.1014	2.37593
7.1119	2.37733
7.1224	2.37536
7.1329	2.37352
7.1434	2.37106
7.1539	2.36821
7.1644	2.36552
7.1749	2.36392
7.1855	2.36211
7.196	2.36107
7.2065	2.35823
7.217	2.35698
7.2275	2.35389
7.238	2.35046
7.2485	2.34907
7.259	2.3509
7.2695	2.34901
7.28	2.35087
7.2905	2.34758
7.301	2.34616
7.3115	2.34513
7.322	2.34524
7.3326	2.34561
7.3431	2.3445
7.3536	2.34472
7.3641	2.34474
7.3746	2.34369
7.3851	2.34253
7.3956	2.34122
7.4061	2.34063
7.4166	2.33969
7.4271	2.33923
7.4376	2.33705
7.4481	2.33472
7.4586	2.33445
7.4691	2.33137
7.4797	2.33115
7.4902	2.33141
7.5007	2.33126
7.5112	2.32807
7.5217	2.32678
7.5322	2.32588
7.5427	2.32547
7.5532	2.32876
7.5637	2.3292
7.5742	2.33011
7.5847	2.32962
7.5952	2.32816
7.6057	2.32725
7.6162	2.32846
7.6268	2.32946
7.6373	2.3309
7.6478	2.33022
7.6583	2.33059
7.6688	2.32597
7.6793	2.32508
7.6898	2.32317
7.7003	2.32454
7.7108	2.32356
7.7213	2.32332
7.7318	2.32327
7.7423	2.32383
7.7528	2.32364
7.7633	2.32703
7.7738	2.3282
7.7844	2.32656
7.7949	2.32553
7.8054	2.32575
7.8159	2.32518
7.8264	2.32732
7.8369	2.32858
7.8474	2.32949
7.8579	2.32838
7.8684	2.32806
7.8789	2.3256
7.8894	2.32388
7.8999	2.32288
7.9104	2.32313
7.9209	2.32376
7.9315	2.32431
7.942	2.32158
7.9525	2.31887
7.963	2.3156
7.9735	2.31659
7.984	2.31432
7.9945	2.31351
8.005	2.31389
8.0155	2.31391
8.026	2.3134
8.0365	2.31192
8.047	2.31438
8.0575	2.31528
8.068	2.31537
8.0786	2.31233
8.0891	2.31083
8.0996	2.31
8.1101	2.30944
8.1206	2.31168
8.1311	2.31267
8.1416	2.31321
8.1521	2.31465
8.1626	2.31462
8.1731	2.31387
8.1836	2.31174
8.1941	2.31104
8.2046	2.31258
8.2151	2.31416
8.2256	2.31523
8.2362	2.31713
8.2467	2.31521
8.2572	2.31664
8.2677	2.31667
8.2782	2.31819
8.2887	2.31729
8.2992	2.31744
8.3097	2.31743
8.3202	2.31892
8.3307	2.31943
8.3412	2.32057
8.3517	2.31919
8.3622	2.31836
8.3727	2.31651
8.3833	2.31482
8.3938	2.31566
8.4043	2.31422
8.4148	2.31645
8.4253	2.31694
8.4358	2.31602
8.4463	2.31455
8.4568	2.31335
8.4673	2.31212
8.4778	2.31336
8.4883	2.31086
8.4988	2.31173
8.5093	2.30921
8.5198	2.30813
8.5304	2.30704
8.5409	2.30571
8.5514	2.30508
8.5619	2.3029
8.5724	2.30315
8.5829	2.30425
8.5934	2.30298
8.6039	2.30129
8.6144	2.30212
8.6249	2.30403
8.6354	2.30464
8.6459	2.30416
8.6564	2.30194
8.6669	2.30286
8.6775	2.30287
8.688	2.30254
8.6985	2.30276
8.709	2.3042
8.7195	2.30524
8.73	2.30477
8.7405	2.30545
8.751	2.3058
8.7615	2.30461
8.772	2.30343
8.7825	2.3038
8.793	2.30375
8.8035	2.30599
8.814	2.3062
8.8245	2.30541
8.8351	2.30421
8.8456	2.30425
8.8561	2.30452
8.8666	2.30421
8.8771	2.30309
8.8876	2.30256
8.8981	2.30119
8.9086	2.3015
8.9191	2.29998
8.9296	2.29971
8.9401	2.29903
8.9506	2.2966
8.9611	2.29381
8.9716	2.29343
8.9822	2.29016
8.9927	2.28889
9.0032	2.28689
9.0137	2.28409
9.0242	2.28463
9.0347	2.28379
9.0452	2.28268
9.0557	2.28349
9.0662	2.28244
9.0767	2.28187
9.0872	2.28064
9.0977	2.28044
9.1082	2.2793
9.1187	2.27692
9.1293	2.27492
9.1398	2.27601
9.1503	2.27687
9.1608	2.27418
9.1713	2.27552
9.1818	2.27758
9.1923	2.27998
9.2028	2.28156
9.2133	2.28364
9.2238	2.28616
9.2343	2.28823
9.2448	2.2881
9.2553	2.28796
9.2658	2.28882
9.2763	2.28864
9.2869	2.28895
9.2974	2.29226
9.3079	2.29262
9.3184	2.29572
9.3289	2.29779
9.3394	2.29721
9.3499	2.29802
9.3604	2.29955
9.3709	2.30071
9.3814	2.30326
9.3919	2.30289
9.4024	2.30138
9.4129	2.3
9.4234	2.30128
9.434	2.30048
9.4445	2.29981
9.455	2.29944
9.4655	2.29567
9.476	2.29625
9.4865	2.29597
9.497	2.29698
9.5075	2.29557
9.518	2.29632
9.5285	2.29305
9.539	2.29075
9.5495	2.29019
9.56	2.28882
9.5705	2.28799
9.5811	2.28498
9.5916	2.27957
9.6021	2.28016
9.6126	2.27695
9.6231	2.27613
9.6336	2.27642
9.6441	2.27581
9.6546	2.27412
9.6651	2.27293
9.6756	2.27138
9.6861	2.27259
9.6966	2.27412
9.7071	2.27468
9.7176	2.27498
9.7281	2.27548
9.7387	2.27404
9.7492	2.27455
9.7597	2.27311
9.7702	2.27397
9.7807	2.2741
9.7912	2.27747
9.8017	2.27827
9.8122	2.28074
9.8227	2.2814
9.8332	2.28057
9.8437	2.28233
9.8542	2.28211
9.8647	2.28305
9.8752	2.28568
9.8858	2.28559
9.8963	2.28682
9.9068	2.2882
9.9173	2.28788
9.9278	2.2888
9.9383	2.28979
9.9488	2.29178
9.9593	2.28851
9.9698	2.28866
9.9803	2.28985
9.9908	2.29092
10.0013	2.29307
10.0118	2.29342
10.0223	2.29316
10.0329	2.29021
10.0434	2.28948
10.0539	2.28645
10.0644	2.28792
10.0749	2.2878
10.0854	2.28454
10.0959	2.28256
10.1064	2.2796
10.1169	2.27912
10.1274	2.27904
10.1379	2.27653
10.1484	2.27699
10.1589	2.27475
10.1694	2.27427
10.18	2.27364
10.1905	2.2734
10.201	2.27621
10.2115	2.27841
10.222	2.27777
10.2325	2.27651
10.243	2.2779
10.2535	2.27641
10.264	2.27779
10.2745	2.28116
10.285	2.28365
10.2955	2.28499
10.306	2.28632
10.3165	2.28673
10.327	2.28801
10.3376	2.29105
10.3481	2.29241
10.3586	2.29459
10.3691	2.29623
10.3796	2.29864
10.3901	2.30228
10.4006	2.30373
10.4111	2.30483
10.4216	2.30741
10.4321	2.30978
10.4426	2.3118
10.4531	2.31226
10.4636	2.31317
10.4741	2.31516
10.4847	2.31712
10.4952	2.31906
10.5057	2.32157
10.5162	2.32275
10.5267	2.32245
10.5372	2.32325
10.5477	2.32361
10.5582	2.32402
10.5687	2.32666
10.5792	2.32563
10.5897	2.3273
10.6002	2.32308
10.6107	2.32255
10.6212	2.32501
10.6318	2.32487
10.6423	2.32648
10.6528	2.32737
10.6633	2.32883
10.6738	2.33032
10.6843	2.33167
10.6948	2.33713
10.7053	2.33782
10.7158	2.33857
10.7263	2.3429
10.7368	2.34313
10.7473	2.34226
10.7578	2.34383
10.7683	2.34866
10.7789	2.34777
10.7894	2.35085
10.7999	2.35255
10.8104	2.35463
10.8209	2.35567
10.8314	2.35861
10.8419	2.3608
10.8524	2.36502
10.8629	2.36731
10.8734	2.36847
10.8839	2.36819
10.8944	2.36999
10.9049	2.37215
10.9154	2.37397
10.9259	2.37496
10.9365	2.37761
10.947	2.38053
10.9575	2.37975
10.968	2.37935
10.9785	2.38021
10.989	2.38533
10.9995	2.38865
11.01	2.39026
11.0205	2.39075
11.031	2.39308
11.0415	2.3947
11.052	2.39746
11.0625	2.39973
11.073	2.40163
11.0836	2.40142
11.0941	2.40347
11.1046	2.4003
11.1151	2.40311
11.1256	2.4029
11.1361	2.40796
11.1466	2.41257
11.1571	2.41436
11.1676	2.41829
11.1781	2.4201
11.1886	2.42258
11.1991	2.42605
11.2096	2.42841
11.2201	2.43204
11.2307	2.43302
11.2412	2.43565
11.2517	2.43824
11.2622	2.43805
11.2727	2.44348
11.2832	2.44754
11.2937	2.4525
11.3042	2.45465
11.3147	2.45744
11.3252	2.46274
11.3357	2.46576
11.3462	2.46892
11.3567	2.46918
11.3672	2.47545
11.3777	2.48046
11.3883	2.48775
11.3988	2.4927
11.4093	2.49824
11.4198	2.50587
11.4303	2.51163
11.4408	2.51652
11.4513	2.52106
11.4618	2.52696
11.4723	2.53376
11.4828	2.53679
11.4933	2.54573
11.5038	2.55553
11.5143	2.56139
11.5248	2.56414
11.5354	2.56928
11.5459	2.57328
11.5564	2.57594
11.5669	2.57885
11.5774	2.58576
11.5879	2.58903
11.5984	2.59079
11.6089	2.59315
11.6194	2.60077
11.6299	2.60467
11.6404	2.61102
11.6509	2.6141
11.6614	2.61964
11.6719	2.6257
11.6825	2.62904
11.693	2.63294
11.7035	2.63535
11.714	2.6397
11.7245	2.64085
11.735	2.64468
11.7455	2.64807
11.756	2.65126
11.7665	2.65519
11.777	2.6556
11.7875	2.65722
11.798	2.65743
11.8085	2.65607
11.819	2.65606
11.8296	2.65465
11.8401	2.65561
11.8506	2.65833
11.8611	2.65852
11.8716	2.65724
11.8821	2.6544
11.8926	2.65839
11.9031	2.65867
11.9136	2.65721
11.9241	2.65426
11.9346	2.65285
11.9451	2.64944
11.9556	2.64686
11.9661	2.64361
11.9766	2.64179
11.9872	2.63967
11.9977	2.63904
12.0082	2.6329
12.0187	2.63061
12.0292	2.62614
12.0397	2.61868
12.0502	2.61215
12.0607	2.60814
12.0712	2.59996
12.0817	2.59339
12.0922	2.58793
12.1027	2.58441
12.1132	2.57798
12.1237	2.57229
12.1343	2.57099
12.1448	2.56803
12.1553	2.56118
12.1658	2.55368
12.1763	2.54968
12.1868	2.54622
12.1973	2.54001
12.2078	2.53299
12.2183	2.52625
12.2288	2.51663
12.2393	2.50876
12.2498	2.50255
12.2603	2.49773
12.2708	2.48842
12.2814	2.48397
12.2919	2.47651
12.3024	2.46501
12.3129	2.4584
12.3234	2.45242
12.3339	2.44964
12.3444	2.44569
12.3549	2.44225
12.3654	2.43715
12.3759	2.43071
12.3864	2.42379
12.3969	2.41503
12.4074	2.4085
12.4179	2.40572
12.4284	2.39993
12.439	2.39422
12.4495	2.38883
12.46	2.38334
12.4705	2.37812
12.481	2.37388
12.4915	2.37085
12.502	2.36809
12.5125	2.36483
12.523	2.36262
12.5335	2.35849
12.544	2.35703
12.5545	2.35407
12.565	2.35003
12.5755	2.34774
12.5861	2.34601
12.5966	2.34227
12.6071	2.33869
12.6176	2.33646
12.6281	2.3369
12.6386	2.33412
12.6491	2.33123
12.6596	2.3291
12.6701	2.32575
12.6806	2.32551
12.6911	2.32271
12.7016	2.32139
12.7121	2.31651
12.7226	2.31357
12.7332	2.31093
12.7437	2.30738
12.7542	2.30469
12.7647	2.30294
12.7752	2.30104
12.7857	2.2976
12.7962	2.29453
12.8067	2.29676
12.8172	2.29397
12.8277	2.29375
12.8382	2.29341
12.8487	2.2938
12.8592	2.2937
12.8697	2.29119
12.8803	2.2884
12.8908	2.28536
12.9013	2.28262
12.9118	2.28183
12.9223	2.27952
12.9328	2.2798
12.9433	2.27826
12.9538	2.27588
12.9643	2.27329
12.9748	2.27303
12.9853	2.2724
12.9958	2.2705
13.0063	2.2702
13.0168	2.26922
13.0273	2.26838
13.0379	2.26782
13.0484	2.26827
13.0589	2.2678
13.0694	2.26518
13.0799	2.25991
13.0904	2.25732
13.1009	2.25574
13.1114	2.25416
13.1219	2.25305
13.1324	2.25162
13.1429	2.25101
13.1534	2.2509
13.1639	2.24794
13.1744	2.24927
13.185	2.24834
13.1955	2.25033
13.206	2.25105
13.2165	2.24775
13.227	2.24532
13.2375	2.24509
13.248	2.24562
13.2585	2.24424
13.269	2.24566
13.2795	2.2468
13.29	2.24459
13.3005	2.24492
13.311	2.24743
13.3215	2.24654
13.3321	2.24921
13.3426	2.24995
13.3531	2.24993
13.3636	2.2491
13.3741	2.25218
13.3846	2.25203
13.3951	2.25311
13.4056	2.25494
13.4161	2.25477
13.4266	2.25659
13.4371	2.25681
13.4476	2.25709
13.4581	2.25714
13.4686	2.25524
13.4791	2.25674
13.4897	2.2564
13.5002	2.25503
13.5107	2.25191
13.5212	2.25222
13.5317	2.25237
13.5422	2.25106
13.5527	2.25223
13.5632	2.2518
13.5737	2.25114
13.5842	2.24882
13.5947	2.24536
13.6052	2.24315
13.6157	2.2452
13.6262	2.2457
13.6368	2.24555
13.6473	2.24386
13.6578	2.24138
13.6683	2.24026
13.6788	2.24158
13.6893	2.24185
13.6998	2.24231
13.7103	2.24193
13.7208	2.2441
13.7313	2.24141
13.7418	2.24096
13.7523	2.24226
13.7628	2.24456
13.7733	2.24322
13.7839	2.24114
13.7944	2.23998
13.8049	2.23952
13.8154	2.23939
13.8259	2.24046
13.8364	2.24001
13.8469	2.23811
13.8574	2.23914
13.8679	2.24035
13.8784	2.241
13.8889	2.24102
13.8994	2.2405
13.9099	2.24007
13.9204	2.23933
13.931	2.23834
13.9415	2.23532
13.952	2.23555
13.9625	2.23517
13.973	2.23646
13.9835	2.23379
13.994	2.23199
14.0045	2.23217
14.015	2.23259
14.0255	2.2322
14.036	2.23386
14.0465	2.23557
14.057	2.23316
14.0675	2.23375
14.078	2.23363
14.0886	2.23258
14.0991	2.23189
14.1096	2.23159
14.1201	2.23098
14.1306	2.2337
14.1411	2.23557
14.1516	2.23851
14.1621	2.23955
14.1726	2.24058
14.1831	2.2402
14.1936	2.24171
14.2041	2.24191
14.2146	2.24128
14.2251	2.2406
14.2357	2.24023
14.2462	2.24115
14.2567	2.242
14.2672	2.2416
14.2777	2.23997
14.2882	2.23808
14.2987	2.23783
14.3092	2.23704
14.3197	2.23831
14.3302	2.24163
14.3407	2.24027
14.3512	2.23936
14.3617	2.23812
14.3722	2.23844
14.3828	2.24003
14.3933	2.24031
14.4038	2.23778
14.4143	2.2359
14.4248	2.23428
14.4353	2.23165
14.4458	2.23058
14.4563	2.22994
14.4668	2.22713
14.4773	2.2269
14.4878	2.22625
14.4983	2.22577
14.5088	2.22459
14.5193	2.22597
14.5298	2.22718
14.5404	2.22797
14.5509	2.22683
14.5614	2.226
14.5719	2.22781
14.5824	2.22702
14.5929	2.23026
14.6034	2.23012
14.6139	2.22983
14.6244	2.23247
14.6349	2.23384
14.6454	2.23464
14.6559	2.23959
14.6664	2.2389
14.6769	2.23929
14.6875	2.2377
14.698	2.23838
14.7085	2.23693
14.719	2.23651
14.7295	2.23748
14.74	2.23639
14.7505	2.23795
14.761	2.24081
14.7715	2.24232
14.782	2.24177
14.7925	2.24199
14.803	2.24356
14.8135	2.24369
14.824	2.24432
14.8346	2.24326
14.8451	2.24146
14.8556	2.24124
14.8661	2.23967
14.8766	2.2414
14.8871	2.24021
14.8976	2.24004
14.9081	2.23907
14.9186	2.23738
14.9291	2.23495
14.9396	2.23541
14.9501	2.23282
14.9606	2.2313
14.9711	2.23183
14.9817	2.22977
14.9922	2.22951
15.0027	2.23076
15.0132	2.22904
15.0237	2.22934
15.0342	2.22993
15.0447	2.22965
15.0552	2.23052
15.0657	2.23134
15.0762	2.23297
15.0867	2.23232
15.0972	2.23207
15.1077	2.23303
15.1182	2.2299
15.1287	2.2306
15.1393	2.23141
15.1498	2.23414
15.1603	2.2338
15.1708	2.23489
15.1813	2.23717
15.1918	2.23475
15.2023	2.23636
15.2128	2.23597
15.2233	2.2366
15.2338	2.23486
15.2443	2.23545
15.2548	2.23668
15.2653	2.2378
15.2758	2.24143
15.2864	2.24165
15.2969	2.24037
15.3074	2.23966
15.3179	2.23983
15.3284	2.23923
15.3389	2.24009
15.3494	2.23964
15.3599	2.23892
15.3704	2.23738
15.3809	2.23774
15.3914	2.23814
15.4019	2.23846
15.4124	2.23776
15.4229	2.23646
15.4335	2.23665
15.444	2.23776
15.4545	2.23675
15.465	2.23804
15.4755	2.23736
15.486	2.23866
15.4965	2.23855
15.507	2.23889
15.5175	2.23896
15.528	2.23605
15.5385	2.23682
15.549	2.2372
15.5595	2.23926
15.57	2.23951
15.5805	2.2412
15.5911	2.24113
15.6016	2.24076
15.6121	2.23846
15.6226	2.24019
15.6331	2.24214
15.6436	2.24173
15.6541	2.24457
15.6646	2.24492
15.6751	2.2464
15.6856	2.24761
15.6961	2.24915
15.7066	2.25068
15.7171	2.24994
15.7276	2.25304
15.7382	2.25427
15.7487	2.25468
15.7592	2.25642
15.7697	2.25906
15.7802	2.2612
15.7907	2.26301
15.8012	2.26173
15.8117	2.26108
15.8222	2.26133
15.8327	2.26035
15.8432	2.26124
15.8537	2.26353
15.8642	2.26378
15.8747	2.26045
15.8853	2.26147
15.8958	2.26212
15.9063	2.26158
15.9168	2.26243
15.9273	2.26381
15.9378	2.26276
15.9483	2.26207
15.9588	2.26359
15.9693	2.26254
15.9798	2.26232
15.9903	2.2623
16.0008	2.26064
16.0113	2.25921
16.0218	2.25706
16.0324	2.25458
16.0429	2.25248
16.0534	2.2503
16.0639	2.25036
16.0744	2.24649
16.0849	2.24752
16.0954	2.24414
16.1059	2.24262
16.1164	2.24214
16.1269	2.24052
16.1374	2.24008
16.1479	2.24175
16.1584	2.24227
16.1689	2.24265
16.1794	2.24151
16.19	2.24248
16.2005	2.24205
16.211	2.24236
16.2215	2.24333
16.232	2.24239
16.2425	2.24349
16.253	2.24525
16.2635	2.24304
16.274	2.24312
16.2845	2.2451
16.295	2.2447
16.3055	2.24505
16.316	2.24523
16.3265	2.24394
16.3371	2.24603
16.3476	2.24898
16.3581	2.25011
16.3686	2.25175
16.3791	2.25372
16.3896	2.25078
16.4001	2.25007
16.4106	2.25339
16.4211	2.2539
16.4316	2.25239
16.4421	2.25259
16.4526	2.25204
16.4631	2.25304
16.4736	2.25472
16.4842	2.25498
16.4947	2.25518
16.5052	2.25737
16.5157	2.25799
16.5262	2.26014
16.5367	2.26007
16.5472	2.25972
16.5577	2.25758
16.5682	2.25742
16.5787	2.25781
16.5892	2.25772
16.5997	2.25892
16.6102	2.25799
16.6207	2.25609
16.6312	2.25738
16.6418	2.25828
16.6523	2.25603
16.6628	2.2562
16.6733	2.25595
16.6838	2.25608
16.6943	2.25609
16.7048	2.25577
16.7153	2.25771
16.7258	2.25832
16.7363	2.26022
16.7468	2.26091
16.7573	2.26136
16.7678	2.26492
16.7783	2.26395
16.7889	2.26536
16.7994	2.26733
16.8099	2.26674
16.8204	2.26794
16.8309	2.2695
16.8414	2.27024
16.8519	2.27056
16.8624	2.27301
16.8729	2.27218
16.8834	2.27066
16.8939	2.26942
16.9044	2.26819
16.9149	2.26825
16.9254	2.27112
16.936	2.27338
16.9465	2.27492
16.957	2.27533
16.9675	2.27666
16.978	2.27848
16.9885	2.28193
16.999	2.28412
17.0095	2.28531
17.02	2.28922
17.0305	2.29105
17.041	2.2931
17.0515	2.29297
17.062	2.28941
17.0725	2.29099
17.0831	2.29155
17.0936	2.29178
17.1041	2.29452
17.1146	2.29427
17.1251	2.2939
17.1356	2.29334
17.1461	2.29267
17.1566	2.29216
17.1671	2.29126
17.1776	2.28978
17.1881	2.29154
17.1986	2.29385
17.2091	2.29657
17.2196	2.29695
17.2301	2.29558
17.2407	2.29521
17.2512	2.29381
17.2617	2.29387
17.2722	2.29356
17.2827	2.29341
17.2932	2.29289
17.3037	2.28927
17.3142	2.28913
17.3247	2.28658
17.3352	2.28726
17.3457	2.28802
17.3562	2.28616
17.3667	2.28526
17.3772	2.28562
17.3878	2.28293
17.3983	2.28234
17.4088	2.28467
17.4193	2.28543
17.4298	2.28465
17.4403	2.28832
17.4508	2.28963
17.4613	2.29016
17.4718	2.29014
17.4823	2.29027
17.4928	2.28789
17.5033	2.28891
17.5138	2.289
17.5243	2.2888
17.5349	2.28832
17.5454	2.28804
17.5559	2.28678
17.5664	2.28705
17.5769	2.28578
17.5874	2.28481
17.5979	2.28869
17.6084	2.28895
17.6189	2.28866
17.6294	2.29175
17.6399	2.29126
17.6504	2.29244
17.6609	2.2927
17.6714	2.29101
17.6819	2.29182
17.6925	2.29334
17.703	2.29487
17.7135	2.29644
17.724	2.29419
17.7345	2.29185
17.745	2.29004
17.7555	2.28954
17.766	2.29024
17.7765	2.29038
17.787	2.28986
17.7975	2.28947
17.808	2.29028
17.8185	2.28956
17.829	2.2898
17.8396	2.29217
17.8501	2.29373
17.8606	2.2959
17.8711	2.29586
17.8816	2.29514
17.8921	2.29778
17.9026	2.29906
17.9131	2.30033
17.9236	2.30291
17.9341	2.30533
17.9446	2.30711
17.9551	2.30763
17.9656	2.31063
17.9761	2.30704
17.9867	2.30893
17.9972	2.30989
18.0077	2.31168
18.0182	2.30781
18.0287	2.30992
18.0392	2.31058
18.0497	2.31288
18.0602	2.31467
18.0707	2.3158
18.0812	2.31756
18.0917	2.3196
18.1022	2.31963
18.1127	2.32089
18.1232	2.32276
18.1337	2.322
18.1443	2.32476
18.1548	2.32587
18.1653	2.32782
18.1758	2.32736
18.1863	2.32814
18.1968	2.32757
18.2073	2.32598
18.2178	2.32624
18.2283	2.3242
18.2388	2.32331
18.2493	2.32123
18.2598	2.32369
18.2703	2.32278
18.2808	2.32382
18.2914	2.32275
18.3019	2.31941
18.3124	2.31641
18.3229	2.31607
18.3334	2.31627
18.3439	2.31624
18.3544	2.31666
18.3649	2.31663
18.3754	2.31704
18.3859	2.31814
18.3964	2.31821
18.4069	2.31745
18.4174	2.319
18.4279	2.31819
18.4385	2.3198
18.449	2.31858
18.4595	2.31806
18.47	2.31725
18.4805	2.31602
18.491	2.31402
18.5015	2.31363
18.512	2.31569
18.5225	2.31443
18.533	2.31323
18.5435	2.31202
18.554	2.31689
18.5645	2.31957
18.575	2.32054
18.5856	2.3217
18.5961	2.32307
18.6066	2.32199
18.6171	2.32193
18.6276	2.32248
18.6381	2.32492
18.6486	2.32868
18.6591	2.33209
18.6696	2.33507
18.6801	2.33695
18.6906	2.338
18.7011	2.33861
18.7116	2.34131
18.7221	2.34155
18.7326	2.34405
18.7432	2.34594
18.7537	2.34572
18.7642	2.34741
18.7747	2.35016
18.7852	2.35146
18.7957	2.34921
18.8062	2.3508
18.8167	2.35005
18.8272	2.34861
18.8377	2.34954
18.8482	2.35216
18.8587	2.35461
18.8692	2.35687
18.8797	2.35752
18.8903	2.35789
18.9008	2.36032
18.9113	2.36223
18.9218	2.36268
18.9323	2.36251
18.9428	2.36434
18.9533	2.36292
18.9638	2.36457
18.9743	2.36403
18.9848	2.36304
18.9953	2.36507
19.0058	2.36459
19.0163	2.36333
19.0268	2.36415
19.0374	2.36318
19.0479	2.36449
19.0584	2.36126
19.0689	2.36263
19.0794	2.36418
19.0899	2.36324
19.1004	2.36394
19.1109	2.36404
19.1214	2.36334
19.1319	2.3615
19.1424	2.36495
19.1529	2.36653
19.1634	2.36844
19.1739	2.36982
19.1845	2.36978
19.195	2.36708
19.2055	2.36828
19.216	2.36966
19.2265	2.37092
19.237	2.37082
19.2475	2.37124
19.258	2.3737
19.2685	2.37344
19.279	2.3746
19.2895	2.37557
19.3	2.37949
19.3105	2.38008
19.321	2.37786
19.3315	2.37974
19.3421	2.38171
19.3526	2.38143
19.3631	2.38484
19.3736	2.38961
19.3841	2.39197
19.3946	2.39423
19.4051	2.39868
19.4156	2.40152
19.4261	2.40617
19.4366	2.41117
19.4471	2.4112
19.4576	2.41422
19.4681	2.41621
19.4786	2.42027
19.4892	2.42734
19.4997	2.42757
19.5102	2.42957
19.5207	2.43501
19.5312	2.43637
19.5417	2.44044
19.5522	2.44657
19.5627	2.44915
19.5732	2.45657
19.5837	2.46195
19.5942	2.4674
19.6047	2.47681
19.6152	2.48483
19.6257	2.49529
19.6363	2.50007
19.6468	2.50931
19.6573	2.5192
19.6678	2.53236
19.6783	2.54458
19.6888	2.55518
19.6993	2.56908
19.7098	2.58437
19.7203	2.59936
19.7308	2.61776
19.7413	2.63356
19.7518	2.6479
19.7623	2.667
19.7728	2.68275
19.7833	2.70032
19.7939	2.71663
19.8044	2.73217
19.8149	2.74446
19.8254	2.75904
19.8359	2.77185
19.8464	2.78177
19.8569	2.79613
19.8674	2.80611
19.8779	2.81605
19.8884	2.82704
19.8989	2.83484
19.9094	2.84334
19.9199	2.84979
19.9304	2.85738
19.941	2.86116
19.9515	2.86198
19.962	2.86416
19.9725	2.86589
19.983	2.86876
19.9935	2.86821
20.004	2.86795
20.0145	2.86606
20.025	2.85958
20.0355	2.8588
20.046	2.85257
20.0565	2.84517
20.067	2.84318
20.0775	2.83644
20.0881	2.83232
20.0986	2.82996
20.1091	2.82162
20.1196	2.81765
20.1301	2.81568
20.1406	2.80741
20.1511	2.8005
20.1616	2.79682
20.1721	2.79465
20.1826	2.79102
20.1931	2.7885
20.2036	2.7842
20.2141	2.78153
20.2246	2.78272
20.2352	2.78093
20.2457	2.77599
20.2562	2.77167
20.2667	2.76934
20.2772	2.76439
20.2877	2.76209
20.2982	2.7567
20.3087	2.75352
20.3192	2.75024
20.3297	2.74438
20.3402	2.73708
20.3507	2.73494
20.3612	2.73119
20.3717	2.72651
20.3822	2.72297
20.3928	2.71522
20.4033	2.71288
20.4138	2.70887
20.4243	2.70578
20.4348	2.70384
20.4453	2.69938
20.4558	2.69901
20.4663	2.69376
20.4768	2.6916
20.4873	2.69309
20.4978	2.69037
20.5083	2.68462
20.5188	2.68332
20.5293	2.68134
20.5399	2.68334
20.5504	2.68046
20.5609	2.682
20.5714	2.67991
20.5819	2.68107
20.5924	2.68356
20.6029	2.68441
20.6134	2.68495
20.6239	2.68187
20.6344	2.6777
20.6449	2.6798
20.6554	2.67967
20.6659	2.67938
20.6764	2.68084
20.687	2.68087
20.6975	2.6802
20.708	2.67791
20.7185	2.67861
20.729	2.68071
20.7395	2.68025
20.75	2.68006
20.7605	2.68037
20.771	2.67773
20.7815	2.67631
20.792	2.67521
20.8025	2.67027
20.813	2.66977
20.8235	2.66631
20.834	2.66255
20.8446	2.66228
20.8551	2.6593
20.8656	2.65534
20.8761	2.65491
20.8866	2.6525
20.8971	2.65142
20.9076	2.65205
20.9181	2.64928
20.9286	2.64982
20.9391	2.64709
20.9496	2.64502
20.9601	2.6449
20.9706	2.64201
20.9811	2.63875
20.9917	2.63687
21.0022	2.63874
21.0127	2.6386
21.0232	2.63351
21.0337	2.63336
21.0442	2.63439
21.0547	2.63673
21.0652	2.63825
21.0757	2.63589
21.0862	2.63644
21.0967	2.63272
21.1072	2.63213
21.1177	2.63147
21.1282	2.63035
21.1388	2.62485
21.1493	2.62618
21.1598	2.62587
21.1703	2.62821
21.1808	2.62478
21.1913	2.62528
21.2018	2.62432
21.2123	2.62281
21.2228	2.6239
21.2333	2.61899
21.2438	2.61988
21.2543	2.61909
21.2648	2.6195
21.2753	2.62186
21.2859	2.62039
21.2964	2.61654
21.3069	2.61775
21.3174	2.61671
21.3279	2.61515
21.3384	2.61599
21.3489	2.61666
21.3594	2.61799
21.3699	2.62174
21.3804	2.61848
21.3909	2.62037
21.4014	2.62091
21.4119	2.62234
21.4224	2.62406
21.4329	2.62147
21.4435	2.61776
21.454	2.6164
21.4645	2.61557
21.475	2.61665
21.4855	2.61516
21.496	2.61485
21.5065	2.61724
21.517	2.61952
21.5275	2.62192
21.538	2.62037
21.5485	2.61712
21.559	2.61972
21.5695	2.62103
21.58	2.62311
21.5906	2.62003
21.6011	2.61841
21.6116	2.61859
21.6221	2.61477
21.6326	2.61405
21.6431	2.61031
21.6536	2.61064
21.6641	2.60857
21.6746	2.6105
21.6851	2.60757
21.6956	2.60552
21.7061	2.604
21.7166	2.60491
21.7271	2.59818
21.7377	2.59513
21.7482	2.59509
21.7587	2.59335
21.7692	2.59673
21.7797	2.59852
21.7902	2.59893
21.8007	2.59797
21.8112	2.59706
21.8217	2.59716
21.8322	2.59875
21.8427	2.59624
21.8532	2.59653
21.8637	2.59746
21.8742	2.59659
21.8847	2.59591
21.8953	2.59258
21.9058	2.59141
21.9163	2.59604
21.9268	2.5949
21.9373	2.59401
21.9478	2.59444
21.9583	2.59301
21.9688	2.59632
21.9793	2.59682
21.9898	2.59652
22.0003	2.59578
22.0108	2.5958
22.0213	2.59847
22.0318	2.59618
22.0424	2.5962
22.0529	2.59571
22.0634	2.59282
22.0739	2.59419
22.0844	2.59195
22.0949	2.59151
22.1054	2.5912
22.1159	2.59012
22.1264	2.58938
22.1369	2.58764
22.1474	2.58651
22.1579	2.58628
22.1684	2.58557
22.1789	2.58705
22.1895	2.5839
22.2	2.58138
22.2105	2.57944
22.221	2.57913
22.2315	2.5794
22.242	2.57771
22.2525	2.57653
22.263	2.5781
22.2735	2.58142
22.284	2.58249
22.2945	2.58795
22.305	2.58638
22.3155	2.58553
22.326	2.58562
22.3366	2.58546
22.3471	2.58564
22.3576	2.58399
22.3681	2.58033
22.3786	2.57994
22.3891	2.57794
22.3996	2.57642
22.4101	2.5779
22.4206	2.57905
22.4311	2.58303
22.4416	2.58261
22.4521	2.5822
22.4626	2.58116
22.4731	2.58235
22.4836	2.58088
22.4942	2.58148
22.5047	2.58166
22.5152	2.57913
22.5257	2.57824
22.5362	2.57649
22.5467	2.57456
22.5572	2.57233
22.5677	2.57558
22.5782	2.57428
22.5887	2.57442
22.5992	2.57369
22.6097	2.57282
22.6202	2.5752
22.6307	2.57277
22.6413	2.56925
22.6518	2.56845
22.6623	2.5677
22.6728	2.56584
22.6833	2.56307
22.6938	2.5622
22.7043	2.56115
22.7148	2.55923
22.7253	2.55867
22.7358	2.56195
22.7463	2.56387
22.7568	2.56222
22.7673	2.56071
22.7778	2.56146
22.7884	2.56117
22.7989	2.56233
22.8094	2.56163
22.8199	2.55975
22.8304	2.55541
22.8409	2.55234
22.8514	2.54948
22.8619	2.54901
22.8724	2.5443
22.8829	2.54457
22.8934	2.54411
22.9039	2.54457
22.9144	2.54563
22.9249	2.54828
22.9354	2.54921
22.946	2.5483
22.9565	2.54953
22.967	2.54623
22.9775	2.54612
22.988	2.54469
22.9985	2.54393
23.009	2.54081
23.0195	2.53921
23.03	2.53806
23.0405	2.53259
23.051	2.53197
23.0615	2.533
23.072	2.53382
23.0825	2.53686
23.0931	2.53714
23.1036	2.53741
23.1141	2.53767
23.1246	2.53873
23.1351	2.53839
23.1456	2.53556
23.1561	2.53498
23.1666	2.53649
23.1771	2.53888
23.1876	2.54059
23.1981	2.54465
23.2086	2.54619
23.2191	2.54682
23.2296	2.54872
23.2402	2.55076
23.2507	2.55336
23.2612	2.55481
23.2717	2.55503
23.2822	2.55261
23.2927	2.55667
23.3032	2.5564
23.3137	2.5593
23.3242	2.56375
23.3347	2.56355
23.3452	2.56264
23.3557	2.56639
23.3662	2.56763
23.3767	2.56893
23.3873	2.57194
23.3978	2.57108
23.4083	2.57673
23.4188	2.57603
23.4293	2.57721
23.4398	2.58139
23.4503	2.58181
23.4608	2.5819
23.4713	2.58204
23.4818	2.58333
23.4923	2.5789
23.5028	2.58157
23.5133	2.57876
23.5238	2.57881
23.5343	2.57662
23.5449	2.57762
23.5554	2.57665
23.5659	2.57462
23.5764	2.57731
23.5869	2.57748
23.5974	2.57701
23.6079	2.57966
23.6184	2.57652
23.6289	2.57802
23.6394	2.57732
23.6499	2.57875
23.6604	2.57388
23.6709	2.57446
23.6814	2.57846
23.692	2.58098
23.7025	2.58137
23.713	2.58658
23.7235	2.58443
23.734	2.58035
23.7445	2.58189
23.755	2.58223
23.7655	2.57988
23.776	2.5795
23.7865	2.58062
23.797	2.58232
23.8075	2.58418
23.818	2.5852
23.8285	2.58816
23.8391	2.59491
23.8496	2.59649
23.8601	2.59655
23.8706	2.59805
23.8811	2.60268
23.8916	2.60095
23.9021	2.60151
23.9126	2.60742
23.9231	2.61087
23.9336	2.61776
23.9441	2.62055
23.9546	2.62431
23.9651	2.62393
23.9756	2.62471
23.9861	2.62711
23.9967	2.62627
24.0072	2.62779
24.0177	2.62793
24.0282	2.63317
24.0387	2.6323
24.0492	2.63562
24.0597	2.63413
24.0702	2.6338
24.0807	2.63588
24.0912	2.64122
24.1017	2.64426
24.1122	2.64636
24.1227	2.64686
24.1332	2.64733
24.1438	2.64619
24.1543	2.64952
24.1648	2.65231
24.1753	2.65338
24.1858	2.6545
24.1963	2.66071
24.2068	2.66571
24.2173	2.66822
24.2278	2.66917
24.2383	2.66868
24.2488	2.6692
24.2593	2.67376
24.2698	2.67552
24.2803	2.67947
24.2909	2.67977
24.3014	2.68292
24.3119	2.68794
24.3224	2.68944
24.3329	2.69718
24.3434	2.70043
24.3539	2.70464
24.3644	2.70356
24.3749	2.70619
24.3854	2.70769
24.3959	2.70827
24.4064	2.71037
24.4169	2.71275
24.4274	2.71592
24.438	2.7183
24.4485	2.71867
24.459	2.71658
24.4695	2.7142
24.48	2.71321
24.4905	2.71036
24.501	2.71266
24.5115	2.70812
24.522	2.70381
24.5325	2.70631
24.543	2.70354
24.5535	2.70069
24.564	2.69544
24.5745	2.69313
24.585	2.68879
24.5956	2.6841
24.6061	2.68378
24.6166	2.67971
24.6271	2.67233
24.6376	2.66978
24.6481	2.66488
24.6586	2.66099
24.6691	2.65974
24.6796	2.65663
24.6901	2.65306
24.7006	2.65032
24.7111	2.64883
24.7216	2.64593
24.7321	2.64482
24.7427	2.64355
24.7532	2.64142
24.7637	2.63986
24.7742	2.64233
24.7847	2.63891
24.7952	2.63404
24.8057	2.63224
24.8162	2.6278
24.8267	2.62799
24.8372	2.62747
24.8477	2.62345
24.8582	2.6241
24.8687	2.61848
24.8792	2.61299
24.8898	2.61122
24.9003	2.61262
24.9108	2.60938
24.9213	2.6083
24.9318	2.60759
24.9423	2.60869
24.9528	2.60594
24.9633	2.60516
24.9738	2.60255
24.9843	2.59957
24.9948	2.60024
25.0053	2.59732
25.0158	2.59364
25.0263	2.58877
25.0368	2.58345
25.0474	2.58331
25.0579	2.58075
25.0684	2.57224
25.0789	2.56752
25.0894	2.56399
25.0999	2.56037
25.1104	2.55393
25.1209	2.55006
25.1314	2.54643
25.1419	2.543
25.1524	2.53896
25.1629	2.53828
25.1734	2.53369
25.1839	2.52826
25.1945	2.52618
25.205	2.52217
25.2155	2.52242
25.226	2.51964
25.2365	2.51712
25.247	2.51511
25.2575	2.51444
25.268	2.51175
25.2785	2.50755
25.289	2.50324
25.2995	2.50064
25.31	2.49634
25.3205	2.49204
25.331	2.4908
25.3416	2.48895
25.3521	2.48662
25.3626	2.48276
25.3731	2.48086
25.3836	2.48041
25.3941	2.47661
25.4046	2.47335
25.4151	2.47271
25.4256	2.47138
25.4361	2.46895
25.4466	2.4668
25.4571	2.46371
25.4676	2.46234
25.4781	2.45864
25.4887	2.45507
25.4992	2.45236
25.5097	2.45175
25.5202	2.44793
25.5307	2.44426
25.5412	2.4415
25.5517	2.43962
25.5622	2.43665
25.5727	2.4327
25.5832	2.42874
25.5937	2.42523
25.6042	2.42217
25.6147	2.42062
25.6252	2.41627
25.6357	2.41417
25.6463	2.41546
25.6568	2.41481
25.6673	2.41652
25.6778	2.41367
25.6883	2.4128
25.6988	2.41165
25.7093	2.40974
25.7198	2.41139
25.7303	2.41212
25.7408	2.41053
25.7513	2.40689
25.7618	2.40669
25.7723	2.40927
25.7828	2.40941
25.7934	2.40635
25.8039	2.4082
25.8144	2.4068
25.8249	2.40836
25.8354	2.40795
25.8459	2.40838
25.8564	2.40937
25.8669	2.4093
25.8774	2.40755
25.8879	2.40815
25.8984	2.40895
25.9089	2.40722
25.9194	2.40472
25.9299	2.40328
25.9405	2.40014
25.951	2.39853
25.9615	2.39714
25.972	2.39744
25.9825	2.39494
25.993	2.39597
26.0035	2.39333
[truncated: 6,091 more rows]
