# Supplementary material for: X-ray-activated polymerization expanding the frontiers of deep-tissue hydrogel formation
Source: Nat Commun. 2024 Apr 15;15:3247. doi: 10.1038/s41467-024-47559-z (PMC11018743; doi:10.1038/s41467-024-47559-z)
Supplement: Supplementary file 4 — Source Data [file 41467_2024_47559_MOESM4_ESM.zip › Supplementary Figure 6-HNTs@YF3@Tb3+.xlsx]

## Sheet: Sheet1
10	1.15356
10.02	1.15203
10.04	1.16388
10.06	1.15461
10.08	1.15404
10.1	1.15227
10.12	1.1534
10.14	1.15179
10.16	1.15421
10.18	1.15219
10.2	1.15058
10.22	1.14945
10.24	1.15638
10.26	1.14937
10.28	1.15251
10.3	1.15542
10.32	1.14743
10.34	1.14993
10.36	1.15033
10.38	1.14283
10.4	1.14929
10.42	1.14993
10.44	1.15558
10.46	1.14872
10.48	1.1488
10.5	1.14888
10.52	1.14687
10.54	1.14727
10.56	1.14388
10.58	1.14848
10.6	1.15396
10.62	1.14001
10.64	1.15033
10.66	1.1488
10.68	1.15195
10.7	1.15219
10.72	1.15001
10.74	1.14646
10.76	1.14808
10.78	1.14743
10.8	1.15163
10.82	1.14654
10.84	1.14485
10.86	1.14719
10.88	1.14646
10.9	1.14219
10.92	1.1488
10.94	1.15485
10.96	1.14114
10.98	1.15098
11	1.15243
11.02	1.1555
11.04	1.14824
11.06	1.15025
11.08	1.15122
11.1	1.15017
11.12	1.14816
11.14	1.14469
11.16	1.16122
11.18	1.15824
11.2	1.15372
11.22	1.15324
11.24	1.1488
11.26	1.15195
11.28	1.15348
11.3	1.15759
11.32	1.15937
11.34	1.15832
11.36	1.15703
11.38	1.16163
11.4	1.15485
11.42	1.16001
11.44	1.15905
11.46	1.16138
11.48	1.15872
11.5	1.16574
11.52	1.15614
11.54	1.16477
11.56	1.1634
11.58	1.1734
11.6	1.16856
11.62	1.16679
11.64	1.17284
11.66	1.17316
11.68	1.17493
11.7	1.16985
11.72	1.17316
11.74	1.17816
11.76	1.17292
11.78	1.18493
11.8	1.18461
11.82	1.19381
11.84	1.19195
11.86	1.19171
11.88	1.18405
11.9	1.19784
11.92	1.19856
11.94	1.1955
11.96	1.20211
11.98	1.20147
12	1.19776
12.02	1.20115
12.04	1.20219
12.06	1.20808
12.08	1.21429
12.1	1.21808
12.12	1.21566
12.14	1.2134
12.16	1.21413
12.18	1.21219
12.2	1.21179
12.22	1.20865
12.24	1.21599
12.26	1.21034
12.28	1.20889
12.3	1.1955
12.32	1.19905
12.34	1.2051
12.36	1.18913
12.38	1.18727
12.4	1.19276
12.42	1.18768
12.44	1.17106
12.46	1.17558
12.48	1.16929
12.5	1.16396
12.52	1.16848
12.54	1.16243
12.56	1.15888
12.58	1.15977
12.6	1.15283
12.62	1.15283
12.64	1.15025
12.66	1.14493
12.68	1.1463
12.7	1.14283
12.72	1.1459
12.74	1.13646
12.76	1.1388
12.78	1.14243
12.8	1.13985
12.82	1.14009
12.84	1.13864
12.86	1.13058
12.88	1.12904
12.9	1.12662
12.92	1.12856
12.94	1.1242
12.96	1.12436
12.98	1.12799
13	1.12501
13.02	1.12945
13.04	1.1213
13.06	1.12251
13.08	1.12969
13.1	1.12912
13.12	1.12211
13.14	1.12396
13.16	1.12598
13.18	1.12759
13.2	1.11759
13.22	1.12324
13.24	1.11735
13.26	1.11509
13.28	1.11622
13.3	1.12453
13.32	1.12114
13.34	1.12001
13.36	1.11703
13.38	1.11267
13.4	1.11775
13.42	1.11291
13.44	1.12243
13.46	1.12259
13.48	1.11259
13.5	1.11678
13.52	1.11743
13.54	1.11404
13.56	1.11872
13.58	1.11807
13.6	1.12122
13.62	1.10832
13.64	1.11469
13.66	1.10815
13.68	1.11203
13.7	1.10936
13.72	1.11646
13.74	1.11662
13.76	1.11219
13.78	1.11211
13.8	1.11323
13.82	1.1113
13.84	1.11654
13.86	1.11162
13.88	1.10606
13.9	1.11178
13.92	1.11533
13.94	1.11194
13.96	1.11961
13.98	1.1113
14	1.10791
14.02	1.11251
14.04	1.10904
14.06	1.11565
14.08	1.10565
14.1	1.11275
14.12	1.11227
14.14	1.11412
14.16	1.11211
14.18	1.10743
14.2	1.11178
14.22	1.10848
14.24	1.11154
14.26	1.10799
14.28	1.1092
14.3	1.10993
14.32	1.11049
14.34	1.10598
14.36	1.10686
14.38	1.10557
14.4	1.11678
14.42	1.11259
14.44	1.10904
14.46	1.10767
14.48	1.1067
14.5	1.11082
14.52	1.11436
14.54	1.11178
14.56	1.1142
14.58	1.11993
14.6	1.11735
14.62	1.1167
14.64	1.11082
14.66	1.11122
14.68	1.1117
14.7	1.11662
14.72	1.11977
14.74	1.11936
14.76	1.11388
14.78	1.12541
14.8	1.12477
14.82	1.12719
14.84	1.13066
14.86	1.12816
14.88	1.13203
14.9	1.14356
14.92	1.14396
14.94	1.14509
14.96	1.15542
14.98	1.15582
15	1.16138
15.02	1.16582
15.04	1.18219
15.06	1.1788
15.08	1.18961
15.1	1.19332
15.12	1.20574
15.14	1.2055
15.16	1.20969
15.18	1.21542
15.2	1.21518
15.22	1.21494
15.24	1.22018
15.26	1.2205
15.28	1.22792
15.3	1.22687
15.32	1.22832
15.34	1.228
15.36	1.22663
15.38	1.22776
15.4	1.22566
15.42	1.22252
15.44	1.21881
15.46	1.21994
15.48	1.21534
15.5	1.21623
15.52	1.21518
15.54	1.22002
15.56	1.2355
15.58	1.24534
15.6	1.25405
15.62	1.27575
15.64	1.30172
15.66	1.33761
15.68	1.38092
15.7	1.3956
15.72	1.34487
15.74	1.25905
15.76	1.19461
15.78	1.1455
15.8	1.12396
15.82	1.1234
15.84	1.11009
15.86	1.10977
15.88	1.10461
15.9	1.10098
15.92	1.10057
15.94	1.09993
15.96	1.10243
15.98	1.1034
16	1.09751
16.02	1.10154
16.04	1.09598
16.06	1.09702
16.08	1.09622
16.1	1.09178
16.12	1.09307
16.14	1.09267
16.16	1.09299
16.18	1.08646
16.2	1.09235
16.22	1.09138
16.24	1.09106
16.26	1.08896
16.28	1.0896
16.3	1.09049
16.32	1.09291
16.34	1.09041
16.36	1.09525
16.38	1.08476
16.4	1.09009
16.42	1.09017
16.44	1.09041
16.46	1.08525
16.48	1.0863
16.5	1.08541
16.52	1.09372
16.54	1.08839
16.56	1.07936
16.58	1.08178
16.6	1.08331
16.62	1.08033
16.64	1.08904
16.66	1.08452
16.68	1.08105
16.7	1.08154
16.72	1.0863
16.74	1.08404
16.76	1.08307
16.78	1.07839
16.8	1.07993
16.82	1.08315
16.84	1.08476
16.86	1.08702
16.88	1.07702
16.9	1.08178
16.92	1.08226
16.94	1.08283
16.96	1.07823
16.98	1.08412
17	1.08444
17.02	1.08146
17.04	1.07872
17.06	1.07976
17.08	1.07436
17.1	1.08339
17.12	1.08452
17.14	1.07888
17.16	1.0763
17.18	1.07493
17.2	1.08154
17.22	1.08017
17.24	1.07751
17.26	1.0817
17.28	1.08356
17.3	1.08372
17.32	1.07872
17.34	1.08283
17.36	1.0742
17.38	1.07976
17.4	1.07525
17.42	1.0846
17.44	1.07525
17.46	1.07646
17.48	1.07944
17.5	1.08017
17.52	1.07275
17.54	1.08105
17.56	1.07541
17.58	1.07428
17.6	1.08065
17.62	1.07872
17.64	1.07726
17.66	1.07323
17.68	1.07476
17.7	1.07404
17.72	1.0767
17.74	1.07734
17.76	1.07412
17.78	1.07888
17.8	1.07872
17.82	1.07839
17.84	1.07847
17.86	1.07154
17.88	1.07339
17.9	1.0796
17.92	1.0721
17.94	1.0771
17.96	1.07363
17.98	1.07315
18	1.07178
18.02	1.07299
18.04	1.07525
18.06	1.08033
18.08	1.07484
18.1	1.0767
18.12	1.07783
18.14	1.07146
18.16	1.07218
18.18	1.07291
18.2	1.07517
18.22	1.07573
18.24	1.0742
18.26	1.06533
18.28	1.0767
18.3	1.07146
18.32	1.07049
18.34	1.07186
18.36	1.07009
18.38	1.07638
18.4	1.07073
18.42	1.07154
18.44	1.07097
18.46	1.06968
18.48	1.07267
18.5	1.06968
18.52	1.07057
18.54	1.07493
18.56	1.07363
18.58	1.07493
18.6	1.07186
18.62	1.07243
18.64	1.07073
18.66	1.07138
18.68	1.06888
18.7	1.07517
18.72	1.07452
18.74	1.06565
18.76	1.06791
18.78	1.0738
18.8	1.07347
18.82	1.07073
18.84	1.07307
18.86	1.07638
18.88	1.07089
18.9	1.06984
18.92	1.07363
18.94	1.0738
18.96	1.06831
18.98	1.07339
19	1.07339
19.02	1.07686
19.04	1.07605
19.06	1.0788
19.08	1.0796
19.1	1.07614
19.12	1.07525
19.14	1.07484
19.16	1.07113
19.18	1.07484
19.2	1.07476
19.22	1.08097
19.24	1.07533
19.26	1.07734
19.28	1.07501
19.3	1.08235
19.32	1.07823
19.34	1.07662
19.36	1.07864
19.38	1.07855
19.4	1.0838
19.42	1.07694
19.44	1.07912
19.46	1.07783
19.48	1.07533
19.5	1.08541
19.52	1.08307
19.54	1.08791
19.56	1.0842
19.58	1.09477
19.6	1.09081
19.62	1.09662
19.64	1.09549
19.66	1.10436
19.68	1.10686
19.7	1.10549
19.72	1.11106
19.74	1.12065
19.76	1.12461
19.78	1.12985
19.8	1.13541
19.82	1.15735
19.84	1.15437
19.86	1.16582
19.88	1.17953
19.9	1.18735
19.92	1.18574
19.94	1.19018
19.96	1.19373
19.98	1.19316
20	1.19042
20.02	1.19405
20.04	1.18655
20.06	1.1834
20.08	1.17461
20.1	1.17776
20.12	1.18251
20.14	1.17155
20.16	1.17227
20.18	1.16316
20.2	1.17147
20.22	1.17042
20.24	1.16429
20.26	1.16501
20.28	1.15646
20.3	1.15517
20.32	1.15171
20.34	1.15437
20.36	1.14977
20.38	1.15275
20.4	1.14921
20.42	1.15163
20.44	1.15646
20.46	1.14308
20.48	1.14308
20.5	1.14937
20.52	1.1484
20.54	1.14429
20.56	1.14993
20.58	1.14671
20.6	1.14727
20.62	1.14872
20.64	1.1388
20.66	1.13743
20.68	1.14485
20.7	1.14259
20.72	1.1384
20.74	1.14308
20.76	1.13566
20.78	1.14687
20.8	1.1488
20.82	1.14872
20.84	1.14114
20.86	1.13832
20.88	1.13743
20.9	1.13566
20.92	1.14356
20.94	1.1367
20.96	1.1434
20.98	1.13235
21	1.13412
21.02	1.1309
21.04	1.13969
21.06	1.14074
21.08	1.13977
21.1	1.13638
21.12	1.13816
21.14	1.12928
21.16	1.1417
21.18	1.12574
21.2	1.13735
21.22	1.13299
21.24	1.13582
21.26	1.13154
21.28	1.1388
21.3	1.13799
21.32	1.13912
21.34	1.14009
21.36	1.14251
21.38	1.1438
21.4	1.15283
21.42	1.14654
21.44	1.15953
21.46	1.1588
21.48	1.16066
21.5	1.16687
21.52	1.16647
21.54	1.17082
21.56	1.17195
21.58	1.17961
21.6	1.1805
21.62	1.18881
21.64	1.18389
21.66	1.18332
21.68	1.18743
21.7	1.18372
21.72	1.19219
21.74	1.19889
21.76	1.19566
21.78	1.1901
21.8	1.18316
21.82	1.17421
21.84	1.17921
21.86	1.17727
21.88	1.17179
21.9	1.16945
21.92	1.17687
21.94	1.16082
21.96	1.16485
21.98	1.15598
22	1.14775
22.02	1.14525
22.04	1.14517
22.06	1.14146
22.08	1.13687
22.1	1.13969
22.12	1.13679
22.14	1.13469
22.16	1.12945
22.18	1.11856
22.2	1.12219
22.22	1.12106
22.24	1.12235
22.26	1.12138
22.28	1.12162
22.3	1.11678
22.32	1.11493
22.34	1.11856
22.36	1.11711
22.38	1.10993
22.4	1.10452
22.42	1.10614
22.44	1.1088
22.46	1.10848
22.48	1.11178
22.5	1.10606
22.52	1.09799
22.54	1.10275
22.56	1.10307
22.58	1.1084
22.6	1.10307
22.62	1.10533
22.64	1.10436
22.66	1.10065
22.68	1.10219
22.7	1.10025
22.72	1.1042
22.74	1.10598
22.76	1.10557
22.78	1.10485
22.8	1.10396
22.82	1.10283
22.84	1.10622
22.86	1.10888
22.88	1.10017
22.9	1.09952
22.92	1.09598
22.94	1.10194
22.96	1.09775
22.98	1.0963
23	1.09775
23.02	1.0992
23.04	1.0992
23.06	1.10114
23.08	1.10315
23.1	1.10114
23.12	1.1038
23.14	1.10219
23.16	1.09743
23.18	1.10444
23.2	1.10493
23.22	1.10057
23.24	1.10581
23.26	1.1109
23.28	1.10993
23.3	1.11106
23.32	1.11025
23.34	1.11194
23.36	1.11114
23.38	1.11041
23.4	1.10896
23.42	1.11574
23.44	1.11211
23.46	1.11622
23.48	1.11501
23.5	1.11896
23.52	1.11557
23.54	1.12057
23.56	1.12735
23.58	1.13025
23.6	1.13945
23.62	1.14743
23.64	1.15646
23.66	1.17122
23.68	1.17792
23.7	1.1951
23.72	1.22123
23.74	1.22647
23.76	1.25792
23.78	1.27018
23.8	1.29712
23.82	1.30269
23.84	1.29857
23.86	1.28962
23.88	1.29365
23.9	1.28494
23.92	1.29769
23.94	1.30067
23.96	1.30648
23.98	1.30252
24	1.29204
24.02	1.28647
24.04	1.26365
24.06	1.25107
24.08	1.22631
24.1	1.21324
24.12	1.20348
24.14	1.21034
24.16	1.21179
24.18	1.20977
24.2	1.21655
24.22	1.23566
24.24	1.26002
24.26	1.27244
24.28	1.32825
24.3	1.36737
24.32	1.43245
24.34	1.48899
24.36	1.54448
24.38	1.60529
24.4	1.68005
24.42	1.70433
24.44	1.73917
24.46	1.73772
24.48	1.73111
24.5	1.7157
24.52	1.70127
24.54	1.6836
24.56	1.66715
24.58	1.62005
24.6	1.56876
24.62	1.50593
24.64	1.43883
24.66	1.38471
24.68	1.33108
24.7	1.28365
24.72	1.26349
24.74	1.253
24.76	1.22574
24.78	1.21647
24.8	1.21921
24.82	1.20953
24.84	1.20203
24.86	1.18961
24.88	1.18872
24.9	1.19308
24.92	1.17872
24.94	1.17477
24.96	1.17324
24.98	1.16953
25	1.16574
25.02	1.16437
25.04	1.16993
25.06	1.16074
25.08	1.15332
25.1	1.14614
25.12	1.1459
25.14	1.14598
25.16	1.13533
25.18	1.13961
25.2	1.14251
25.22	1.14114
25.24	1.13824
25.26	1.12848
25.28	1.13259
25.3	1.13041
25.32	1.13041
25.34	1.12219
25.36	1.13316
25.38	1.13074
25.4	1.11856
25.42	1.12477
25.44	1.13187
25.46	1.1334
25.48	1.13679
25.5	1.13404
25.52	1.14316
25.54	1.13937
25.56	1.14517
25.58	1.14832
25.6	1.15171
25.62	1.15743
25.64	1.16655
25.66	1.17574
25.68	1.19453
25.7	1.21324
25.72	1.23744
25.74	1.27349
25.76	1.32357
25.78	1.38793
25.8	1.4748
25.82	1.55972
25.84	1.68022
25.86	1.78361
25.88	1.92524
25.9	1.96959
25.92	1.94362
25.94	1.84176
25.96	1.72578
25.98	1.57222
26	1.45278
26.02	1.34035
26.04	1.25905
26.06	1.21058
26.08	1.18897
26.1	1.17251
26.12	1.16501
26.14	1.16316
26.16	1.15453
26.18	1.15622
26.2	1.15872
26.22	1.16759
26.24	1.16082
26.26	1.16655
26.28	1.17122
26.3	1.17792
26.32	1.18058
26.34	1.18251
26.36	1.19421
26.38	1.20986
26.4	1.2076
26.42	1.21832
26.44	1.23139
26.46	1.24478
26.48	1.25784
26.5	1.26704
26.52	1.28341
26.54	1.30373
26.56	1.30551
26.58	1.32559
26.6	1.3272
26.62	1.34543
26.64	1.35196
26.66	1.35656
26.68	1.35503
26.7	1.36108
26.72	1.36809
26.74	1.35471
26.76	1.36471
26.78	1.3443
26.8	1.34664
26.82	1.32962
26.84	1.30785
26.86	1.30252
26.88	1.28817
26.9	1.27043
26.92	1.25704
26.94	1.23792
26.96	1.22953
26.98	1.21478
27	1.20308
27.02	1.19534
27.04	1.19373
27.06	1.17832
27.08	1.17034
27.1	1.16485
27.12	1.16808
27.14	1.15614
27.16	1.14945
27.18	1.14219
27.2	1.13751
27.22	1.13856
27.24	1.13566
27.26	1.13993
27.28	1.13058
27.3	1.14203
27.32	1.13864
27.34	1.14114
27.36	1.15211
27.38	1.14824
27.4	1.15784
27.42	1.16445
27.44	1.16864
27.46	1.18598
27.48	1.2055
27.5	1.22808
27.52	1.25526
27.54	1.29478
27.56	1.35979
27.58	1.42342
27.6	1.51262
27.62	1.59892
27.64	1.71223
27.66	1.83103
27.68	1.91943
27.7	2
27.72	1.99444
27.74	1.97685
27.76	1.99524
27.78	1.96951
27.8	1.92887
27.82	1.90878
27.84	1.82434
27.86	1.7649
27.88	1.64287
27.9	1.53198
27.92	1.45044
27.94	1.36269
27.96	1.2876
27.98	1.23607
28	1.19429
28.02	1.17929
28.04	1.16477
28.06	1.15146
28.08	1.13856
28.1	1.12687
28.12	1.11775
28.14	1.11775
28.16	1.11154
28.18	1.1042
28.2	1.0971
28.22	1.09428
28.24	1.09057
28.26	1.09533
28.28	1.08646
28.3	1.0867
28.32	1.08952
28.34	1.08081
28.36	1.08194
28.38	1.08057
28.4	1.07743
28.42	1.0813
28.44	1.07476
28.46	1.07896
28.48	1.07928
28.5	1.07807
28.52	1.07791
28.54	1.07283
28.56	1.06968
28.58	1.06872
28.6	1.07307
28.62	1.07105
28.64	1.0692
28.66	1.07162
28.68	1.06775
28.7	1.07226
28.72	1.0721
28.74	1.07291
28.76	1.06638
28.78	1.06517
28.8	1.06662
28.82	1.06533
28.84	1.06541
28.86	1.0688
28.88	1.06751
28.9	1.06307
28.92	1.0713
28.94	1.06791
28.96	1.06541
28.98	1.06678
29	1.06936
29.02	1.06823
29.04	1.06662
29.06	1.0667
29.08	1.06388
29.1	1.06388
29.12	1.07033
29.14	1.07017
29.16	1.06097
29.18	1.06339
29.2	1.05928
29.22	1.05968
29.24	1.06573
29.26	1.06089
29.28	1.06218
29.3	1.06073
29.32	1.06081
29.34	1.0592
29.36	1.06428
29.38	1.0663
29.4	1.06347
29.42	1.06388
29.44	1.05678
29.46	1.05888
29.48	1.06226
29.5	1.06138
29.52	1.06525
29.54	1.05871
29.56	1.06541
29.58	1.06146
29.6	1.0617
29.62	1.06259
29.64	1.05678
29.66	1.06057
29.68	1.06041
29.7	1.06041
29.72	1.06251
29.74	1.0617
29.76	1.0588
29.78	1.06105
29.8	1.0642
29.82	1.06121
29.84	1.06057
29.86	1.05968
29.88	1.06444
29.9	1.06492
29.92	1.0671
29.94	1.07234
29.96	1.07113
29.98	1.06872
30	1.07138
30.02	1.07162
30.04	1.0717
30.06	1.06791
30.08	1.07605
30.1	1.07605
30.12	1.08364
30.14	1.09146
30.16	1.09122
30.18	1.10961
30.2	1.11703
30.22	1.12719
30.24	1.1388
30.26	1.16042
30.28	1.14783
30.3	1.13509
30.32	1.12687
30.34	1.12122
30.36	1.11323
30.38	1.09436
30.4	1.08985
30.42	1.09267
30.44	1.08444
30.46	1.09025
30.48	1.09436
30.5	1.10227
30.52	1.10227
30.54	1.10775
30.56	1.11759
30.58	1.11453
30.6	1.12299
30.62	1.12937
30.64	1.14703
30.66	1.14671
30.68	1.15929
30.7	1.17792
30.72	1.19518
30.74	1.21365
30.76	1.24849
30.78	1.27414
30.8	1.30849
30.82	1.35729
30.84	1.42205
30.86	1.49827
30.88	1.59029
30.9	1.6657
30.92	1.75571
30.94	1.8016
30.96	1.83095
30.98	1.82757
31	1.82249
31.02	1.75603
31.04	1.65489
31.06	1.53351
31.08	1.45084
31.1	1.36116
31.12	1.29672
31.14	1.23171
31.16	1.193
31.18	1.17235
31.2	1.14961
31.22	1.13614
31.24	1.12598
31.26	1.12799
31.28	1.10646
31.3	1.09969
31.32	1.10001
31.34	1.0996
31.36	1.08847
31.38	1.08186
31.4	1.08162
31.42	1.07952
31.44	1.08097
31.46	1.07807
31.48	1.06686
31.5	1.07952
31.52	1.08114
31.54	1.07775
31.56	1.08727
31.58	1.08896
31.6	1.10573
31.62	1.1217
31.64	1.13461
31.66	1.13662
31.68	1.1242
31.7	1.10356
31.72	1.08686
31.74	1.08597
31.76	1.07476
31.78	1.06589
31.8	1.05742
31.82	1.05686
31.84	1.05863
31.86	1.05621
31.88	1.05218
31.9	1.05371
31.92	1.04339
31.94	1.04887
31.96	1.04718
31.98	1.04815
32	1.045
32.02	1.04589
32.04	1.04847
32.06	1.04734
32.08	1.04525
32.1	1.05008
32.12	1.04355
32.14	1.04783
32.16	1.04339
32.18	1.04783
32.2	1.04371
32.22	1.04646
32.24	1.04557
32.26	1.04726
32.28	1.04637
32.3	1.04807
32.32	1.04654
32.34	1.04129
32.36	1.04533
32.38	1.04565
32.4	1.04396
32.42	1.04307
32.44	1.05267
32.46	1.045
32.48	1.0471
32.5	1.04807
32.52	1.04589
32.54	1.04291
32.56	1.05017
32.58	1.04315
32.6	1.0392
32.62	1.04412
32.64	1.04226
32.66	1.03589
32.68	1.03984
32.7	1.0425
32.72	1.0421
32.74	1.0425
32.76	1.04113
32.78	1.04057
32.8	1.04194
32.82	1.04226
32.84	1.03742
32.86	1.03887
32.88	1.0425
32.9	1.04129
32.92	1.04178
32.94	1.04025
32.96	1.04154
32.98	1.04041
33	1.04081
33.02	1.03645
33.04	1.04065
33.06	1.04105
33.08	1.03662
33.1	1.03694
33.12	1.04049
33.14	1.03887
33.16	1.03678
33.18	1.03799
33.2	1.03524
33.22	1.0375
33.24	1.03742
33.26	1.03524
33.28	1.03871
33.3	1.03242
33.32	1.04291
33.34	1.03807
33.36	1.03291
33.38	1.03621
33.4	1.04065
33.42	1.04154
33.44	1.03363
33.46	1.03766
33.48	1.03887
33.5	1.03968
33.52	1.03855
33.54	1.03387
33.56	1.03371
33.58	1.03863
33.6	1.0375
33.62	1.03871
33.64	1.0375
33.66	1.04113
33.68	1.04025
33.7	1.03629
33.72	1.03912
33.74	1.03726
33.76	1.03307
33.78	1.03444
33.8	1.03395
33.82	1.03621
33.84	1.04145
33.86	1.03774
33.88	1.0371
33.9	1.0367
33.92	1.03984
33.94	1.03694
33.96	1.03952
33.98	1.03799
34	1.03774
34.02	1.03863
34.04	1.03702
34.06	1.04
34.08	1.035
34.1	1.04218
34.12	1.03436
34.14	1.03637
34.16	1.03839
34.18	1.0375
34.2	1.03654
34.22	1.04331
34.24	1.03984
34.26	1.04081
34.28	1.03984
34.3	1.03984
34.32	1.04081
34.34	1.04266
34.36	1.04468
34.38	1.04508
34.4	1.04033
34.42	1.04444
34.44	1.04307
34.46	1.04912
34.48	1.04581
34.5	1.04855
34.52	1.04823
34.54	1.04839
34.56	1.05017
34.58	1.05202
34.6	1.05258
34.62	1.06081
34.64	1.06113
34.66	1.0638
34.68	1.0671
34.7	1.07025
34.72	1.07372
34.74	1.0742
34.76	1.07025
34.78	1.07355
34.8	1.07436
34.82	1.07404
34.84	1.07178
34.86	1.07081
34.88	1.07025
34.9	1.07259
34.92	1.07323
34.94	1.07484
34.96	1.0738
34.98	1.07307
35	1.07952
35.02	1.07799
35.04	1.07041
35.06	1.07347
35.08	1.0738
35.1	1.06872
35.12	1.07226
35.14	1.06678
35.16	1.06702
35.18	1.0638
35.2	1.06186
35.22	1.06452
35.24	1.06105
35.26	1.06186
35.28	1.06081
35.3	1.05791
35.32	1.06242
35.34	1.06783
35.36	1.05944
35.38	1.06017
35.4	1.05863
35.42	1.06162
35.44	1.06299
35.46	1.06025
35.48	1.06791
35.5	1.07073
35.52	1.06831
35.54	1.06726
35.56	1.06307
35.58	1.06589
35.6	1.06251
35.62	1.06839
35.64	1.07146
35.66	1.06573
35.68	1.06622
35.7	1.07251
35.72	1.08162
35.74	1.08904
35.76	1.09307
35.78	1.09985
35.8	1.12404
35.82	1.13541
35.84	1.15404
35.86	1.16679
35.88	1.18461
35.9	1.19985
35.92	1.19171
35.94	1.20276
35.96	1.19945
35.98	1.20171
36	1.19719
36.02	1.18485
36.04	1.16727
36.06	1.14953
36.08	1.12888
36.1	1.12727
36.12	1.11719
36.14	1.10162
36.16	1.0938
36.18	1.08831
36.2	1.07888
36.22	1.0767
36.24	1.07097
36.26	1.06702
36.28	1.06476
36.3	1.06412
36.32	1.06218
36.34	1.06726
36.36	1.06251
36.38	1.06138
36.4	1.0617
36.42	1.0613
36.44	1.06202
36.46	1.05734
36.48	1.06065
36.5	1.05654
36.52	1.06226
36.54	1.05847
36.56	1.06202
36.58	1.05944
36.6	1.05662
36.62	1.05823
36.64	1.06654
36.66	1.06331
36.68	1.07339
36.7	1.06872
36.72	1.06033
36.74	1.06291
36.76	1.06283
36.78	1.06597
36.8	1.06517
36.82	1.06783
36.84	1.06105
36.86	1.06218
36.88	1.06186
36.9	1.06541
36.92	1.06839
36.94	1.06275
36.96	1.06847
36.98	1.06783
37	1.06783
37.02	1.07291
37.04	1.07759
37.06	1.07815
37.08	1.09348
37.1	1.09469
37.12	1.10686
37.14	1.12178
37.16	1.12364
37.18	1.11638
37.2	1.11291
37.22	1.10485
37.24	1.0984
37.26	1.09251
37.28	1.08065
37.3	1.08347
37.32	1.07662
37.34	1.07154
37.36	1.06404
37.38	1.06702
37.4	1.06678
37.42	1.07243
37.44	1.06492
37.46	1.06355
37.48	1.06694
37.5	1.06694
37.52	1.06307
37.54	1.05734
37.56	1.06452
37.58	1.06
37.6	1.06234
37.62	1.06484
37.64	1.06355
37.66	1.06194
37.68	1.06646
37.7	1.06347
37.72	1.06759
37.74	1.05855
37.76	1.06226
37.78	1.06113
37.8	1.06444
37.82	1.06251
37.84	1.06501
37.86	1.0617
37.88	1.06347
37.9	1.06404
37.92	1.06694
37.94	1.06541
37.96	1.06541
37.98	1.06888
38	1.06549
38.02	1.06807
38.04	1.07097
38.06	1.06799
38.08	1.07912
38.1	1.07146
38.12	1.07726
38.14	1.07299
38.16	1.0746
38.18	1.07896
38.2	1.0742
38.22	1.07267
38.24	1.08154
38.26	1.07775
38.28	1.08178
38.3	1.08073
38.32	1.07847
38.34	1.07597
38.36	1.07501
38.38	1.08444
38.4	1.08799
38.42	1.08493
38.44	1.09202
38.46	1.09106
38.48	1.10033
38.5	1.11106
38.52	1.10606
38.54	1.11815
38.56	1.11444
38.58	1.10412
38.6	1.10436
38.62	1.09202
38.64	1.08928
38.66	1.07847
38.68	1.07952
38.7	1.07622
38.72	1.0721
38.74	1.07049
38.76	1.06815
38.78	1.06492
38.8	1.06501
38.82	1.05992
38.84	1.06081
38.86	1.05742
38.88	1.06371
38.9	1.06073
38.92	1.05589
38.94	1.06218
38.96	1.05726
38.98	1.05105
39	1.05323
39.02	1.0567
39.04	1.05871
39.06	1.05355
39.08	1.05258
39.1	1.05605
39.12	1.05855
39.14	1.05944
39.16	1.05267
39.18	1.05557
39.2	1.06081
39.22	1.06121
39.24	1.05871
39.26	1.05428
39.28	1.06202
39.3	1.05605
39.32	1.0521
39.34	1.04791
39.36	1.05525
39.38	1.05831
39.4	1.05928
39.42	1.05702
39.44	1.05742
39.46	1.05509
39.48	1.05428
39.5	1.05299
39.52	1.05412
39.54	1.05597
39.56	1.05307
39.58	1.05775
39.6	1.04646
39.62	1.04396
39.64	1.0525
39.66	1.04968
39.68	1.05178
39.7	1.0467
39.72	1.04694
39.74	1.05323
39.76	1.05379
39.78	1.05412
39.8	1.05355
39.82	1.05323
39.84	1.04742
39.86	1.05275
39.88	1.05162
39.9	1.05315
39.92	1.0546
39.94	1.05105
39.96	1.05041
39.98	1.05436
40	1.05783
40.02	1.05702
40.04	1.05557
40.06	1.0613
40.08	1.06783
40.1	1.06718
40.12	1.07089
40.14	1.07855
40.16	1.07307
40.18	1.07057
40.2	1.07444
40.22	1.08226
40.24	1.0813
40.26	1.08388
40.28	1.08501
40.3	1.09073
40.32	1.09751
40.34	1.10315
40.36	1.10702
40.38	1.12009
40.4	1.12049
40.42	1.1388
40.44	1.14033
40.46	1.14106
40.48	1.14864
40.5	1.1555
40.52	1.16179
40.54	1.15146
40.56	1.15735
40.58	1.14977
40.6	1.15574
40.62	1.15259
40.64	1.14138
40.66	1.13622
40.68	1.13396
40.7	1.12324
40.72	1.12178
40.74	1.12485
40.76	1.12428
40.78	1.11824
40.8	1.11267
40.82	1.11985
40.84	1.12622
40.86	1.12299
40.88	1.11719
40.9	1.12461
40.92	1.12525
40.94	1.13219
40.96	1.12517
40.98	1.12904
41	1.12396
41.02	1.12219
41.04	1.11436
41.06	1.10719
41.08	1.10114
41.1	1.09291
41.12	1.08323
41.14	1.07444
41.16	1.07146
41.18	1.06283
41.2	1.06226
41.22	1.05863
41.24	1.05412
41.26	1.05218
41.28	1.05428
41.3	1.05089
41.32	1.04387
41.34	1.04976
41.36	1.04508
41.38	1.04952
41.4	1.04896
41.42	1.04049
41.44	1.04879
41.46	1.04121
41.48	1.04202
41.5	1.04129
41.52	1.04145
41.54	1.04105
41.56	1.04186
41.58	1.04049
41.6	1.04073
41.62	1.03904
41.64	1.03952
41.66	1.04266
41.68	1.04041
41.7	1.03783
41.72	1.04178
41.74	1.04533
41.76	1.04105
41.78	1.03726
41.8	1.03597
41.82	1.0421
41.84	1.04041
41.86	1.04637
41.88	1.04
41.9	1.04629
41.92	1.04484
41.94	1.0442
41.96	1.04613
41.98	1.03702
42	1.04484
42.02	1.04283
42.04	1.04323
42.06	1.04928
42.08	1.04549
42.1	1.04516
42.12	1.04525
42.14	1.04573
42.16	1.04178
42.18	1.04412
42.2	1.03799
42.22	1.04557
42.24	1.03565
42.26	1.03557
42.28	1.04347
42.3	1.03887
42.32	1.04154
42.34	1.03395
42.36	1.03629
42.38	1.03831
42.4	1.03766
42.42	1.03758
42.44	1.04065
42.46	1.04057
42.48	1.03863
42.5	1.0417
42.52	1.03944
42.54	1.03887
42.56	1.04105
42.58	1.0442
42.6	1.04339
42.62	1.03573
42.64	1.04154
42.66	1.0421
42.68	1.04629
42.7	1.04347
42.72	1.04767
42.74	1.04783
42.76	1.0421
42.78	1.04275
42.8	1.04145
42.82	1.04266
42.84	1.04379
42.86	1.04379
42.88	1.04355
42.9	1.04508
42.92	1.04404
42.94	1.04597
42.96	1.04081
42.98	1.04016
43	1.04404
43.02	1.04379
43.04	1.04371
43.06	1.04129
43.08	1.03928
43.1	1.04468
43.12	1.04791
43.14	1.04476
43.16	1.04468
43.18	1.04742
43.2	1.04533
43.22	1.04783
43.24	1.04984
43.26	1.05388
43.28	1.04928
43.3	1.0467
43.32	1.04847
43.34	1.05162
43.36	1.04742
43.38	1.05162
43.4	1.05605
43.42	1.06162
43.44	1.0596
43.46	1.05847
43.48	1.06428
43.5	1.06
43.52	1.06347
43.54	1.06952
43.56	1.07807
43.58	1.08041
43.6	1.08226
43.62	1.08985
43.64	1.1042
43.66	1.11073
43.68	1.13533
43.7	1.15759
43.72	1.19566
43.74	1.24195
43.76	1.28809
43.78	1.32801
43.8	1.34374
43.82	1.34519
43.84	1.3389
43.86	1.31091
43.88	1.28986
43.9	1.28276
43.92	1.26341
43.94	1.24212
43.96	1.2134
43.98	1.19155
44	1.17413
44.02	1.16509
44.04	1.16009
44.06	1.16187
44.08	1.163
44.1	1.15792
44.12	1.15477
44.14	1.16114
44.16	1.16574
44.18	1.17558
44.2	1.1805
44.22	1.18284
44.24	1.19042
44.26	1.19292
44.28	1.18437
44.3	1.19316
44.32	1.20106
44.34	1.19703
44.36	1.19639
44.38	1.198
44.4	1.19002
44.42	1.19719
44.44	1.17647
44.46	1.16937
44.48	1.1688
44.5	1.16687
44.52	1.15654
44.54	1.15445
44.56	1.14074
44.58	1.13937
44.6	1.12928
44.62	1.12445
44.64	1.1288
44.66	1.11356
44.68	1.11146
44.7	1.10969
44.72	1.1042
44.74	1.10194
44.76	1.0946
44.78	1.09694
44.8	1.09807
44.82	1.09081
44.84	1.08218
44.86	1.09622
44.88	1.09815
44.9	1.09856
44.92	1.1017
44.94	1.1188
44.96	1.12364
44.98	1.13372
45	1.14751
45.02	1.16235
45.04	1.16332
45.06	1.17606
45.08	1.19421
45.1	1.19413
45.12	1.18929
45.14	1.19332
45.16	1.18558
45.18	1.18913
45.2	1.18856
45.22	1.1809
45.24	1.17735
45.26	1.17348
45.28	1.17751
45.3	1.17566
45.32	1.17542
45.34	1.18429
45.36	1.18405
45.38	1.18227
45.4	1.19316
45.42	1.19373
45.44	1.21123
45.46	1.21453
45.48	1.22365
45.5	1.23042
45.52	1.21736
45.54	1.21808
45.56	1.21736
45.58	1.20373
45.6	1.18752
45.62	1.17179
45.64	1.15509
45.66	1.14775
45.68	1.13308
45.7	1.11993
45.72	1.10904
45.74	1.10081
45.76	1.09759
45.78	1.08759
45.8	1.08017
45.82	1.07226
45.84	1.0738
45.86	1.0738
45.88	1.07154
45.9	1.07017
45.92	1.06799
45.94	1.06734
45.96	1.06597
45.98	1.06597
46	1.06839
46.02	1.0638
46.04	1.06412
46.06	1.06355
46.08	1.06589
46.1	1.0663
46.12	1.06371
46.14	1.06678
46.16	1.06976
46.18	1.07065
46.2	1.06718
46.22	1.06759
46.24	1.06581
46.26	1.07597
46.28	1.07823
46.3	1.0771
46.32	1.07791
46.34	1.07993
46.36	1.08404
46.38	1.08493
46.4	1.0846
46.42	1.0871
46.44	1.09275
46.46	1.09606
46.48	1.10388
46.5	1.10065
46.52	1.11082
46.54	1.11098
46.56	1.11799
46.58	1.12291
46.6	1.13662
46.62	1.14404
46.64	1.17171
46.66	1.20389
46.68	1.24413
46.7	1.28301
46.72	1.34487
46.74	1.38931
46.76	1.44447
46.78	1.4598
46.8	1.49012
46.82	1.4923
46.84	1.51553
46.86	1.54577
46.88	1.54512
46.9	1.54311
46.92	1.4998
46.94	1.4585
46.96	1.40826
46.98	1.36769
47	1.33196
47.02	1.30769
47.04	1.28768
47.06	1.25083
47.08	1.21889
47.1	1.20179
47.12	1.18397
47.14	1.17276
47.16	1.16396
47.18	1.15163
47.2	1.15195
47.22	1.15251
47.24	1.15566
47.26	1.15211
47.28	1.16671
47.3	1.15509
47.32	1.16937
47.34	1.16598
47.36	1.18179
47.38	1.20477
47.4	1.23276
47.42	1.27567
47.44	1.32656
47.46	1.39455
47.48	1.44584
47.5	1.48181
47.52	1.49794
47.54	1.50109
47.56	1.441
47.58	1.41302
47.6	1.36213
47.62	1.32478
47.64	1.30099
47.66	1.28849
47.68	1.23881
47.7	1.19945
47.72	1.15566
47.74	1.13017
47.76	1.11001
47.78	1.10057
47.8	1.08928
47.82	1.07815
47.84	1.07501
47.86	1.07396
47.88	1.07267
47.9	1.07057
47.92	1.06404
47.94	1.06517
47.96	1.06259
47.98	1.06089
48	1.06573
48.02	1.0521
48.04	1.05888
48.06	1.05533
48.08	1.05783
48.1	1.05218
48.12	1.05759
48.14	1.05952
48.16	1.06936
48.18	1.07396
48.2	1.07751
48.22	1.08936
48.24	1.10469
48.26	1.11332
48.28	1.12348
48.3	1.11106
48.32	1.10202
48.34	1.08533
48.36	1.08968
48.38	1.08735
48.4	1.0984
48.42	1.08686
48.44	1.07912
48.46	1.07976
48.48	1.0742
48.5	1.0717
48.52	1.0788
48.54	1.08243
48.56	1.09622
48.58	1.10009
48.6	1.10678
48.62	1.12033
48.64	1.12001
48.66	1.12783
48.68	1.12969
48.7	1.14122
48.72	1.15171
48.74	1.14453
48.76	1.15921
48.78	1.16235
48.8	1.18243
48.82	1.21203
48.84	1.23736
48.86	1.28543
48.88	1.35898
48.9	1.43262
48.92	1.49657
48.94	1.57722
48.96	1.59682
48.98	1.569
49	1.50319
49.02	1.44076
49.04	1.401
49.06	1.38511
49.08	1.39705
49.1	1.37656
49.12	1.33422
49.14	1.27914
49.16	1.23292
49.18	1.19227
49.2	1.18171
49.22	1.16332
49.24	1.15372
49.26	1.15413
49.28	1.14775
49.3	1.15066
49.32	1.15711
49.34	1.16921
49.36	1.18752
49.38	1.21881
49.4	1.24978
49.42	1.26712
49.44	1.27123
49.46	1.26438
49.48	1.24204
49.5	1.20937
49.52	1.18969
49.54	1.18542
49.56	1.17082
49.58	1.15929
49.6	1.14541
49.62	1.1259
49.64	1.09856
49.66	1.08412
49.68	1.07186
49.7	1.07202
49.72	1.05823
49.74	1.05952
49.76	1.05517
49.78	1.05452
49.8	1.05589
49.82	1.0546
49.84	1.05355
49.86	1.05379
49.88	1.05121
49.9	1.04404
49.92	1.05436
49.94	1.04912
49.96	1.04734
49.98	1.04823
[truncated: 2,001 more rows]
