# Supplementary material for: X-ray-activated polymerization expanding the frontiers of deep-tissue hydrogel formation
Source: Nat Commun. 2024 Apr 15;15:3247. doi: 10.1038/s41467-024-47559-z (PMC11018743; doi:10.1038/s41467-024-47559-z)
Supplement: Supplementary file 4 — Source Data [file 41467_2024_47559_MOESM4_ESM.zip › Supplementary Figure 6-YF3.xlsx]

## Sheet: Sheet1
24.058	55
24.626	75
25.986	75
27.884	100
30.96	95
34.784	5
36.07	50
37.232	25
38.575	19
41.068	45
43.56	2
43.915	80
44.669	1
45.618	85
46.993	100
47.568	95
49.041	100
49.239	60
49.496	70
51.42	70
52.309	70
53.408	60
54.989	70
57.897	35
59.64	35
60.166	25
60.637	7
61.384	1
61.99	5
62.281	35
63.394	45
63.593	30
64.506	25
65.103	25
65.328	20
65.827	50
66.94	12
67.087	15
68.349	4
69.51	25
70.789	17
71.295	20
71.588	10
72.088	11
72.292	15
73.42	20
73.847	25
74.273	55
74.718	2
74.911	3
75.414	20
75.953	9
