# Supplementary material for: X-ray-activated polymerization expanding the frontiers of deep-tissue hydrogel formation
Source: Nat Commun. 2024 Apr 15;15:3247. doi: 10.1038/s41467-024-47559-z (PMC11018743; doi:10.1038/s41467-024-47559-z)
Supplement: Supplementary file 4 — Source Data [file 41467_2024_47559_MOESM4_ESM.zip › Supplementary Figure 9.xlsx]

## Sheet: Sheet1
-997.5	0
-992.5	0
-987.5	0
-982.5	0
-977.5	0
-972.5	0
-967.5	0
-962.5	0
-957.5	0
-952.5	0
-947.5	0
-942.5	0
-937.5	0
-932.5	0
-927.5	0
-922.5	0
-917.5	0
-912.5	0
-907.5	0
-902.5	0
-897.5	0
-892.5	0
-887.5	0
-882.5	0
-877.5	0
-872.5	0
-867.5	0
-862.5	0
-857.5	0
-852.5	0
-847.5	0
-842.5	0
-837.5	0
-832.5	0
-827.5	0
-822.5	0
-817.5	0
-812.5	0
-807.5	0
-802.5	0
-797.5	0
-792.5	0
-787.5	0
-782.5	0
-777.5	0
-772.5	0
-767.5	0
-762.5	0
-757.5	0
-752.5	0
-747.5	0
-742.5	0
-737.5	0
-732.5	0
-727.5	0
-722.5	0
-717.5	0
-712.5	0
-707.5	0
-702.5	0
-697.5	0
-692.5	0
-687.5	0
-682.5	0
-677.5	0
-672.5	0
-667.5	0
-662.5	0
-657.5	0
-652.5	0
-647.5	0
-642.5	0
-637.5	0
-632.5	0
-627.5	0
-622.5	0
-617.5	0
-612.5	0
-607.5	0
-602.5	0
-597.5	0
-592.5	0
-587.5	0
-582.5	0
-577.5	0
-572.5	0
-567.5	0
-562.5	0
-557.5	0
-552.5	0
-547.5	0
-542.5	0
-537.5	0
-532.5	0
-527.5	0
-522.5	0
-517.5	0
-512.5	0
-507.5	0
-502.5	0
-497.5	0
-492.5	0
-487.5	0
-482.5	0
-477.5	0
-472.5	0
-467.5	0
-462.5	0
-457.5	0
-452.5	0
-447.5	0
-442.5	0
-437.5	0
-432.5	0
-427.5	0
-422.5	0
-417.5	0
-412.5	0
-407.5	0
-402.5	0
-397.5	0
-392.5	0
-387.5	0
-382.5	0
-377.5	0
-372.5	0
-367.5	0
-362.5	0
-357.5	0
-352.5	0
-347.5	0
-342.5	0
-337.5	0
-332.5	0
-327.5	0
-322.5	0
-317.5	0
-312.5	0
-307.5	0
-302.5	0
-297.5	0
-292.5	0
-287.5	0
-282.5	0
-277.5	0
-272.5	0
-267.5	0
-262.5	0
-257.5	0
-252.5	0
-247.5	0
-242.5	0
-237.5	0
-232.5	0
-227.5	0
-222.5	0
-217.5	0
-212.5	0
-207.5	0
-202.5	0
-197.5	0
-192.5	0
-187.5	0
-182.5	0
-177.5	0
-172.5	0
-167.5	0
-162.5	0
-157.5	0
-152.5	0
-147.5	0
-142.5	0
-137.5	0
-132.5	0
-127.5	0
-122.5	0
-117.5	0
-112.5	0
-107.5	0
-102.5	0
-97.5	0
-92.5	0
-87.5	0
-82.5	0
-77.5	0
-72.5	0
-67.5	0
-62.5	0
-57.5	0
-52.5	0
-47.5	0
-42.5	0
-37.5	0
-32.5	0
-27.5	0
-22.5	0
-17.5	0
-12.5	0
-7.5	0
-2.5	0
2.5	0
7.5	0
12.5	0
17.5	0
22.5	0
27.5	0
32.5	0
37.5	0
42.5	0
47.5	0
52.5	0
57.5	0
62.5	0
67.5	0
72.5	0
77.5	0
82.5	0
87.5	0
92.5	0
97.5	0
102.5	0
107.5	0
112.5	0
117.5	0
122.5	6
127.5	6
132.5	5
137.5	9
142.5	12
147.5	11
152.5	12
157.5	14
162.5	16
167.5	26
172.5	24
177.5	26
182.5	33
187.5	29
192.5	45
197.5	44
202.5	64
207.5	65
212.5	94
217.5	144
222.5	238
227.5	329
232.5	414
237.5	564
242.5	829
247.5	1038
252.5	1408
257.5	1560
262.5	1795
267.5	1887
272.5	1946
277.5	1834
282.5	1718
287.5	1450
292.5	1168
297.5	934
302.5	718
307.5	521
312.5	343
317.5	261
322.5	218
327.5	177
332.5	152
337.5	136
342.5	154
347.5	154
352.5	173
357.5	183
362.5	194
367.5	216
372.5	233
377.5	242
382.5	285
387.5	285
392.5	252
397.5	251
402.5	224
407.5	220
412.5	196
417.5	192
422.5	157
427.5	172
432.5	182
437.5	154
442.5	165
447.5	151
452.5	175
457.5	219
462.5	213
467.5	243
472.5	312
477.5	405
482.5	531
487.5	651
492.5	779
497.5	934
502.5	1147
507.5	1302
512.5	1435
517.5	1429
522.5	1441
527.5	1430
532.5	1328
537.5	1232
542.5	1031
547.5	818
552.5	628
557.5	494
562.5	365
567.5	307
572.5	224
577.5	187
582.5	184
587.5	134
592.5	183
597.5	176
602.5	208
607.5	234
612.5	207
617.5	347
622.5	410
627.5	568
632.5	697
637.5	937
642.5	1199
647.5	1502
652.5	1791
657.5	2091
662.5	2424
667.5	2514
672.5	2716
677.5	2802
682.5	2685
687.5	2496
692.5	2160
697.5	1886
702.5	1504
707.5	1166
712.5	868
717.5	702
722.5	496
727.5	332
732.5	202
737.5	162
742.5	117
747.5	94
752.5	83
757.5	77
762.5	81
767.5	82
772.5	78
777.5	65
782.5	77
787.5	80
792.5	84
797.5	89
802.5	92
807.5	102
812.5	87
817.5	84
822.5	92
827.5	95
832.5	80
837.5	85
842.5	93
847.5	74
852.5	86
857.5	85
862.5	75
867.5	100
872.5	103
877.5	93
882.5	120
887.5	168
892.5	173
897.5	195
902.5	248
907.5	295
912.5	287
917.5	323
922.5	385
927.5	331
932.5	395
937.5	344
942.5	351
947.5	313
952.5	272
957.5	239
962.5	229
967.5	173
972.5	165
977.5	131
982.5	103
987.5	94
992.5	103
997.5	77
1002.5	89
1007.5	94
1012.5	94
1017.5	100
1022.5	108
1027.5	123
1032.5	111
1037.5	99
1042.5	102
1047.5	111
1052.5	119
1057.5	95
1062.5	86
1067.5	89
1072.5	70
1077.5	67
1082.5	70
1087.5	70
1092.5	65
1097.5	53
1102.5	56
1107.5	42
1112.5	47
1117.5	50
1122.5	48
1127.5	48
1132.5	52
1137.5	62
1142.5	43
1147.5	52
1152.5	49
1157.5	46
1162.5	60
1167.5	34
1172.5	62
1177.5	61
1182.5	71
1187.5	66
1192.5	86
1197.5	87
1202.5	108
1207.5	121
1212.5	131
1217.5	152
1222.5	135
1227.5	160
1232.5	155
1237.5	184
1242.5	186
1247.5	175
1252.5	189
1257.5	162
1262.5	170
1267.5	154
1272.5	148
1277.5	140
1282.5	114
1287.5	114
1292.5	100
1297.5	99
1302.5	83
1307.5	61
1312.5	66
1317.5	60
1322.5	59
1327.5	53
1332.5	57
1337.5	57
1342.5	52
1347.5	46
1352.5	51
1357.5	51
1362.5	57
1367.5	45
1372.5	48
1377.5	41
1382.5	52
1387.5	53
1392.5	70
1397.5	52
1402.5	77
1407.5	67
1412.5	87
1417.5	103
1422.5	131
1427.5	160
1432.5	184
1437.5	238
1442.5	260
1447.5	318
1452.5	345
1457.5	412
1462.5	475
1467.5	497
1472.5	536
1477.5	577
1482.5	579
1487.5	532
1492.5	571
1497.5	492
1502.5	461
1507.5	391
1512.5	356
1517.5	278
1522.5	242
1527.5	215
1532.5	175
1537.5	138
1542.5	133
1547.5	113
1552.5	104
1557.5	62
1562.5	77
1567.5	53
1572.5	69
1577.5	61
1582.5	52
1587.5	51
1592.5	51
1597.5	61
1602.5	56
1607.5	43
1612.5	55
1617.5	47
1622.5	56
1627.5	63
1632.5	70
1637.5	86
1642.5	88
1647.5	85
1652.5	100
1657.5	87
1662.5	141
1667.5	169
1672.5	177
1677.5	235
1682.5	279
1687.5	317
1692.5	358
1697.5	413
1702.5	486
1707.5	514
1712.5	568
1717.5	662
1722.5	657
1727.5	699
1732.5	717
1737.5	715
1742.5	705
1747.5	654
1752.5	648
1757.5	557
1762.5	503
1767.5	475
1772.5	389
1777.5	332
1782.5	262
1787.5	218
1792.5	212
1797.5	155
1802.5	162
1807.5	142
1812.5	150
1817.5	163
1822.5	139
1827.5	160
1832.5	153
1837.5	176
1842.5	227
1847.5	226
1852.5	263
1857.5	325
1862.5	391
1867.5	482
1872.5	548
1877.5	623
1882.5	772
1887.5	871
1892.5	931
1897.5	987
1902.5	1112
1907.5	1164
1912.5	1203
1917.5	1186
1922.5	1256
1927.5	1178
1932.5	1189
1937.5	1098
1942.5	1109
1947.5	953
1952.5	983
1957.5	908
1962.5	845
1967.5	828
1972.5	728
1977.5	746
1982.5	701
1987.5	712
1992.5	603
1997.5	622
2002.5	581
2007.5	526
2012.5	480
2017.5	437
2022.5	397
2027.5	364
2032.5	334
2037.5	267
2042.5	282
2047.5	225
2052.5	202
2057.5	192
2062.5	170
2067.5	149
2072.5	150
2077.5	125
2082.5	112
2087.5	106
2092.5	102
2097.5	70
2102.5	75
2107.5	58
2112.5	60
2117.5	52
2122.5	55
2127.5	55
2132.5	41
2137.5	44
2142.5	54
2147.5	36
2152.5	35
2157.5	33
2162.5	28
2167.5	23
2172.5	24
2177.5	38
2182.5	32
2187.5	29
2192.5	25
2197.5	29
2202.5	26
2207.5	28
2212.5	24
2217.5	28
2222.5	15
2227.5	26
2232.5	25
2237.5	27
2242.5	29
2247.5	26
2252.5	23
2257.5	26
2262.5	29
2267.5	23
2272.5	22
2277.5	29
2282.5	29
2287.5	29
2292.5	22
2297.5	20
2302.5	22
2307.5	43
2312.5	27
2317.5	36
2322.5	25
2327.5	36
2332.5	36
2337.5	38
2342.5	34
2347.5	31
2352.5	36
2357.5	27
2362.5	29
2367.5	36
2372.5	27
2377.5	29
2382.5	29
2387.5	25
2392.5	14
2397.5	27
2402.5	35
2407.5	23
2412.5	26
2417.5	26
2422.5	17
2427.5	28
2432.5	18
2437.5	14
2442.5	29
2447.5	30
2452.5	17
2457.5	20
2462.5	21
2467.5	17
2472.5	27
2477.5	24
2482.5	23
2487.5	29
2492.5	17
2497.5	21
2502.5	24
2507.5	24
2512.5	20
2517.5	15
2522.5	15
2527.5	30
2532.5	19
2537.5	13
2542.5	16
2547.5	24
2552.5	23
2557.5	22
2562.5	27
2567.5	29
2572.5	26
2577.5	14
2582.5	21
2587.5	24
2592.5	27
2597.5	19
2602.5	21
2607.5	34
2612.5	32
2617.5	25
2622.5	24
2627.5	23
2632.5	30
2637.5	22
2642.5	30
2647.5	23
2652.5	19
2657.5	25
2662.5	25
2667.5	24
2672.5	20
2677.5	23
2682.5	27
2687.5	13
2692.5	13
2697.5	16
2702.5	16
2707.5	38
2712.5	22
2717.5	16
2722.5	17
2727.5	16
2732.5	19
2737.5	15
2742.5	26
2747.5	23
2752.5	18
2757.5	17
2762.5	22
2767.5	20
2772.5	20
2777.5	24
2782.5	18
2787.5	26
2792.5	21
2797.5	18
2802.5	12
2807.5	18
2812.5	17
2817.5	21
2822.5	19
2827.5	20
2832.5	19
2837.5	15
2842.5	21
2847.5	22
2852.5	28
2857.5	33
2862.5	18
2867.5	20
2872.5	14
2877.5	17
2882.5	18
2887.5	24
2892.5	20
2897.5	24
2902.5	17
2907.5	26
2912.5	12
2917.5	21
2922.5	17
2927.5	20
2932.5	18
2937.5	15
2942.5	13
2947.5	21
2952.5	15
2957.5	17
2962.5	17
2967.5	23
2972.5	25
2977.5	13
2982.5	16
2987.5	19
2992.5	21
2997.5	18
3002.5	23
3007.5	18
3012.5	17
3017.5	21
3022.5	25
3027.5	12
3032.5	17
3037.5	15
3042.5	23
3047.5	18
3052.5	19
3057.5	29
3062.5	19
3067.5	19
3072.5	11
3077.5	13
3082.5	12
3087.5	10
3092.5	26
3097.5	22
3102.5	14
3107.5	13
3112.5	18
3117.5	20
3122.5	15
3127.5	9
3132.5	16
3137.5	18
3142.5	21
3147.5	23
3152.5	21
3157.5	18
3162.5	19
3167.5	28
3172.5	22
3177.5	31
3182.5	17
3187.5	22
3192.5	21
3197.5	19
3202.5	21
3207.5	20
3212.5	24
3217.5	19
3222.5	16
3227.5	19
3232.5	19
3237.5	17
3242.5	16
3247.5	27
3252.5	18
3257.5	14
3262.5	25
3267.5	23
3272.5	14
3277.5	15
3282.5	15
3287.5	18
3292.5	17
3297.5	25
3302.5	19
3307.5	19
3312.5	23
3317.5	7
3322.5	29
3327.5	21
3332.5	22
3337.5	21
3342.5	22
3347.5	27
3352.5	26
3357.5	13
3362.5	18
3367.5	18
3372.5	19
3377.5	22
3382.5	32
3387.5	20
3392.5	18
3397.5	14
3402.5	13
3407.5	15
3412.5	23
3417.5	24
3422.5	18
3427.5	17
3432.5	15
3437.5	20
3442.5	17
3447.5	24
3452.5	20
3457.5	21
3462.5	17
3467.5	14
3472.5	16
3477.5	20
3482.5	15
3487.5	14
3492.5	16
3497.5	11
3502.5	16
3507.5	15
3512.5	17
3517.5	18
3522.5	20
3527.5	17
3532.5	10
3537.5	10
3542.5	24
3547.5	23
3552.5	18
3557.5	13
3562.5	18
3567.5	18
3572.5	15
3577.5	16
3582.5	21
3587.5	21
3592.5	20
3597.5	23
3602.5	13
3607.5	18
3612.5	22
3617.5	14
3622.5	23
3627.5	15
3632.5	15
3637.5	17
3642.5	19
3647.5	19
3652.5	17
3657.5	20
3662.5	24
3667.5	19
3672.5	27
3677.5	20
3682.5	21
3687.5	24
3692.5	24
3697.5	22
3702.5	21
3707.5	26
3712.5	27
3717.5	17
3722.5	21
3727.5	21
3732.5	26
3737.5	12
3742.5	26
3747.5	24
3752.5	17
3757.5	17
3762.5	19
3767.5	14
3772.5	19
3777.5	19
3782.5	13
3787.5	12
3792.5	13
3797.5	18
3802.5	14
3807.5	20
3812.5	14
3817.5	19
3822.5	22
3827.5	17
3832.5	17
3837.5	16
3842.5	13
3847.5	23
3852.5	15
3857.5	23
3862.5	17
3867.5	12
3872.5	16
3877.5	12
3882.5	17
3887.5	12
3892.5	12
3897.5	25
3902.5	24
3907.5	19
3912.5	23
3917.5	21
3922.5	18
3927.5	21
3932.5	13
3937.5	20
3942.5	18
3947.5	18
3952.5	15
3957.5	12
3962.5	13
3967.5	24
3972.5	13
3977.5	11
3982.5	16
3987.5	20
3992.5	21
3997.5	15
4002.5	15
4007.5	14
4012.5	13
4017.5	16
4022.5	21
4027.5	11
4032.5	16
4037.5	12
4042.5	15
4047.5	14
4052.5	20
4057.5	22
4062.5	15
4067.5	13
4072.5	22
4077.5	11
4082.5	11
4087.5	12
4092.5	13
4097.5	19
4102.5	24
4107.5	26
4112.5	24
4117.5	15
4122.5	15
4127.5	16
4132.5	13
4137.5	17
4142.5	19
4147.5	17
4152.5	14
4157.5	19
4162.5	20
4167.5	14
4172.5	14
4177.5	18
4182.5	14
4187.5	15
4192.5	11
4197.5	11
4202.5	18
4207.5	16
4212.5	23
4217.5	17
4222.5	23
4227.5	13
4232.5	9
4237.5	12
4242.5	19
4247.5	20
4252.5	16
4257.5	22
4262.5	20
4267.5	19
4272.5	12
4277.5	16
4282.5	19
4287.5	22
4292.5	10
4297.5	13
4302.5	13
4307.5	13
4312.5	12
4317.5	16
4322.5	13
4327.5	19
4332.5	17
4337.5	10
4342.5	10
4347.5	17
4352.5	14
4357.5	18
4362.5	19
4367.5	19
4372.5	16
4377.5	12
4382.5	16
4387.5	13
4392.5	14
4397.5	13
4402.5	18
4407.5	22
4412.5	12
4417.5	15
4422.5	18
4427.5	17
4432.5	20
4437.5	9
4442.5	25
4447.5	15
4452.5	15
4457.5	17
4462.5	8
4467.5	19
4472.5	20
4477.5	20
4482.5	15
4487.5	11
4492.5	14
4497.5	18
4502.5	14
4507.5	22
4512.5	13
4517.5	19
4522.5	19
4527.5	12
4532.5	16
4537.5	15
4542.5	14
4547.5	17
4552.5	19
4557.5	21
4562.5	19
4567.5	15
4572.5	16
4577.5	14
4582.5	12
4587.5	17
4592.5	13
4597.5	15
4602.5	11
4607.5	16
4612.5	14
4617.5	17
4622.5	17
4627.5	19
4632.5	24
4637.5	19
4642.5	15
4647.5	15
4652.5	14
4657.5	12
4662.5	15
4667.5	17
4672.5	12
4677.5	16
4682.5	14
4687.5	15
4692.5	10
4697.5	16
4702.5	19
4707.5	14
4712.5	17
4717.5	17
4722.5	13
4727.5	11
4732.5	18
4737.5	16
4742.5	13
4747.5	14
4752.5	11
4757.5	15
4762.5	16
4767.5	15
4772.5	21
4777.5	17
4782.5	10
4787.5	20
4792.5	10
4797.5	17
4802.5	18
4807.5	22
4812.5	18
4817.5	8
4822.5	12
4827.5	20
4832.5	16
4837.5	15
4842.5	19
4847.5	15
4852.5	20
4857.5	17
4862.5	21
4867.5	16
4872.5	18
4877.5	20
4882.5	16
4887.5	20
4892.5	15
4897.5	16
4902.5	16
4907.5	24
4912.5	17
4917.5	17
4922.5	12
4927.5	21
4932.5	15
4937.5	17
4942.5	16
4947.5	20
4952.5	21
4957.5	14
4962.5	17
4967.5	16
4972.5	17
4977.5	13
4982.5	12
4987.5	17
4992.5	11
4997.5	20
5002.5	14
5007.5	20
5012.5	20
5017.5	17
5022.5	14
5027.5	10
5032.5	18
5037.5	14
5042.5	12
5047.5	13
5052.5	11
5057.5	25
5062.5	14
5067.5	20
5072.5	19
5077.5	13
5082.5	17
5087.5	13
5092.5	15
5097.5	13
5102.5	19
5107.5	14
5112.5	20
5117.5	14
5122.5	13
5127.5	17
5132.5	18
5137.5	17
5142.5	12
5147.5	19
5152.5	18
5157.5	16
5162.5	22
5167.5	16
5172.5	16
5177.5	16
5182.5	5
5187.5	13
5192.5	20
5197.5	17
5202.5	14
5207.5	11
5212.5	10
5217.5	17
5222.5	12
5227.5	14
5232.5	13
5237.5	12
5242.5	8
5247.5	16
5252.5	20
5257.5	10
5262.5	10
5267.5	21
5272.5	17
5277.5	20
5282.5	17
5287.5	26
5292.5	17
5297.5	4
5302.5	11
5307.5	16
5312.5	14
5317.5	13
5322.5	19
5327.5	12
5332.5	14
5337.5	20
5342.5	18
5347.5	14
5352.5	23
5357.5	12
5362.5	21
5367.5	16
5372.5	16
5377.5	15
5382.5	7
5387.5	11
5392.5	7
5397.5	18
5402.5	17
5407.5	21
5412.5	17
5417.5	12
5422.5	13
5427.5	20
5432.5	14
5437.5	15
5442.5	20
5447.5	12
5452.5	19
5457.5	21
5462.5	20
5467.5	17
5472.5	21
5477.5	20
5482.5	15
5487.5	18
5492.5	21
5497.5	14
5502.5	19
5507.5	9
5512.5	16
5517.5	19
5522.5	13
5527.5	19
5532.5	20
5537.5	22
5542.5	16
5547.5	19
5552.5	18
5557.5	16
5562.5	21
5567.5	16
5572.5	19
5577.5	20
5582.5	26
5587.5	20
5592.5	18
5597.5	25
5602.5	11
5607.5	20
5612.5	23
5617.5	15
5622.5	18
5627.5	23
5632.5	22
5637.5	20
5642.5	20
5647.5	17
5652.5	15
5657.5	13
5662.5	15
5667.5	9
5672.5	10
5677.5	15
5682.5	17
5687.5	22
5692.5	15
5697.5	13
5702.5	18
5707.5	22
5712.5	18
5717.5	17
5722.5	12
5727.5	10
5732.5	16
5737.5	16
5742.5	15
5747.5	18
5752.5	7
5757.5	12
5762.5	15
5767.5	13
5772.5	15
5777.5	17
5782.5	21
5787.5	18
5792.5	15
5797.5	21
5802.5	15
5807.5	18
5812.5	7
5817.5	14
5822.5	13
5827.5	15
5832.5	13
5837.5	11
5842.5	10
5847.5	20
5852.5	13
5857.5	15
5862.5	13
5867.5	12
5872.5	14
5877.5	19
5882.5	21
5887.5	14
5892.5	12
5897.5	19
5902.5	20
5907.5	17
5912.5	13
5917.5	17
5922.5	12
5927.5	12
5932.5	16
5937.5	15
5942.5	18
5947.5	16
5952.5	19
5957.5	21
5962.5	15
5967.5	15
5972.5	24
5977.5	18
5982.5	22
5987.5	10
5992.5	23
5997.5	18
6002.5	22
6007.5	12
6012.5	16
6017.5	15
6022.5	18
6027.5	13
6032.5	11
6037.5	17
6042.5	14
6047.5	21
6052.5	21
6057.5	28
6062.5	13
6067.5	13
6072.5	21
6077.5	15
6082.5	11
6087.5	22
6092.5	17
6097.5	19
6102.5	16
6107.5	16
6112.5	15
6117.5	22
6122.5	12
6127.5	16
6132.5	33
6137.5	20
6142.5	15
6147.5	24
6152.5	14
6157.5	26
6162.5	16
6167.5	24
6172.5	19
6177.5	30
6182.5	27
6187.5	25
6192.5	38
6197.5	34
6202.5	49
6207.5	45
6212.5	40
6217.5	55
6222.5	53
6227.5	47
6232.5	71
6237.5	76
6242.5	73
6247.5	76
6252.5	74
6257.5	85
6262.5	84
6267.5	82
6272.5	78
6277.5	92
6282.5	101
6287.5	89
6292.5	96
6297.5	106
6302.5	84
6307.5	77
6312.5	82
6317.5	74
6322.5	83
6327.5	68
6332.5	71
6337.5	68
6342.5	70
6347.5	74
6352.5	53
6357.5	62
6362.5	33
6367.5	42
6372.5	39
6377.5	38
6382.5	28
6387.5	36
6392.5	29
6397.5	27
6402.5	26
6407.5	29
6412.5	25
6417.5	28
6422.5	22
6427.5	20
6432.5	24
6437.5	22
6442.5	16
6447.5	14
6452.5	19
6457.5	15
6462.5	18
6467.5	24
6472.5	24
6477.5	16
6482.5	23
6487.5	18
6492.5	16
6497.5	22
6502.5	22
6507.5	14
6512.5	14
6517.5	21
6522.5	18
6527.5	18
6532.5	19
6537.5	19
6542.5	9
6547.5	10
6552.5	13
6557.5	19
6562.5	5
6567.5	22
6572.5	18
6577.5	22
6582.5	17
6587.5	18
6592.5	19
6597.5	16
6602.5	25
6607.5	17
6612.5	12
6617.5	12
6622.5	21
6627.5	19
6632.5	14
6637.5	12
6642.5	11
6647.5	23
6652.5	21
6657.5	21
6662.5	22
6667.5	18
6672.5	15
6677.5	10
6682.5	26
6687.5	14
6692.5	15
6697.5	16
6702.5	14
6707.5	11
6712.5	12
6717.5	18
6722.5	30
6727.5	9
6732.5	14
6737.5	22
6742.5	20
6747.5	6
6752.5	13
6757.5	14
6762.5	20
6767.5	17
6772.5	15
6777.5	16
6782.5	18
6787.5	21
6792.5	19
6797.5	22
6802.5	16
6807.5	11
6812.5	18
6817.5	19
6822.5	20
6827.5	15
6832.5	28
6837.5	25
6842.5	21
6847.5	21
6852.5	23
6857.5	18
6862.5	25
6867.5	26
6872.5	24
6877.5	19
6882.5	29
6887.5	24
6892.5	38
6897.5	35
6902.5	22
6907.5	30
6912.5	30
6917.5	49
6922.5	50
6927.5	35
6932.5	49
6937.5	46
6942.5	33
6947.5	45
6952.5	49
6957.5	50
6962.5	46
6967.5	35
6972.5	42
6977.5	61
6982.5	52
6987.5	58
6992.5	47
6997.5	41
7002.5	45
7007.5	49
7012.5	54
7017.5	44
7022.5	48
7027.5	46
7032.5	40
7037.5	47
7042.5	41
7047.5	38
7052.5	45
7057.5	30
7062.5	39
7067.5	47
7072.5	36
7077.5	48
7082.5	29
7087.5	30
7092.5	29
7097.5	25
7102.5	34
7107.5	27
7112.5	28
7117.5	28
7122.5	28
7127.5	23
7132.5	30
7137.5	19
7142.5	24
7147.5	28
7152.5	24
7157.5	22
7162.5	10
7167.5	15
7172.5	25
7177.5	22
7182.5	18
7187.5	19
7192.5	15
7197.5	25
7202.5	16
7207.5	19
7212.5	20
7217.5	24
7222.5	26
7227.5	16
7232.5	14
7237.5	19
7242.5	25
7247.5	25
7252.5	26
7257.5	16
7262.5	22
7267.5	20
7272.5	18
7277.5	20
7282.5	22
7287.5	23
7292.5	14
7297.5	25
7302.5	23
7307.5	26
7312.5	21
7317.5	17
7322.5	27
7327.5	23
7332.5	28
7337.5	28
7342.5	32
7347.5	25
7352.5	25
7357.5	29
7362.5	28
7367.5	31
7372.5	25
7377.5	28
7382.5	34
7387.5	41
7392.5	29
7397.5	27
7402.5	32
7407.5	30
7412.5	22
7417.5	26
7422.5	30
7427.5	29
7432.5	20
7437.5	23
7442.5	16
7447.5	23
7452.5	28
7457.5	25
7462.5	21
7467.5	21
7472.5	23
7477.5	24
7482.5	27
7487.5	21
7492.5	12
7497.5	16
7502.5	17
7507.5	16
7512.5	21
7517.5	15
7522.5	21
7527.5	20
7532.5	18
7537.5	21
7542.5	20
7547.5	13
7552.5	19
7557.5	27
7562.5	19
7567.5	15
7572.5	21
7577.5	19
7582.5	16
7587.5	17
7592.5	18
7597.5	18
7602.5	23
7607.5	14
7612.5	23
7617.5	19
7622.5	26
7627.5	19
7632.5	27
7637.5	16
7642.5	23
7647.5	23
7652.5	23
7657.5	16
7662.5	22
7667.5	19
7672.5	17
7677.5	21
7682.5	24
7687.5	15
7692.5	15
7697.5	27
7702.5	17
7707.5	20
7712.5	20
7717.5	20
7722.5	21
7727.5	29
7732.5	19
7737.5	25
7742.5	20
7747.5	30
7752.5	19
7757.5	18
7762.5	26
7767.5	25
7772.5	28
7777.5	26
7782.5	23
7787.5	25
7792.5	24
7797.5	24
7802.5	16
7807.5	26
7812.5	27
7817.5	25
7822.5	23
7827.5	27
7832.5	44
7837.5	31
7842.5	51
7847.5	36
7852.5	41
7857.5	49
7862.5	54
7867.5	60
7872.5	49
7877.5	87
7882.5	88
7887.5	95
7892.5	119
7897.5	148
7902.5	143
7907.5	170
7912.5	194
7917.5	198
7922.5	260
7927.5	315
7932.5	358
7937.5	423
7942.5	499
7947.5	516
7952.5	629
7957.5	722
7962.5	775
7967.5	859
7972.5	952
7977.5	1057
7982.5	1198
7987.5	1340
7992.5	1458
7997.5	1533
8002.5	1646
8007.5	1756
8012.5	1892
8017.5	2045
8022.5	2036
8027.5	2212
8032.5	2326
8037.5	2367
8042.5	2425
8047.5	2432
8052.5	2545
8057.5	2469
8062.5	2512
8067.5	2566
8072.5	2498
8077.5	2394
8082.5	2409
8087.5	2292
8092.5	2226
8097.5	2141
8102.5	1999
8107.5	1898
8112.5	1766
8117.5	1638
8122.5	1546
8127.5	1519
8132.5	1302
8137.5	1238
8142.5	1095
8147.5	967
8152.5	918
8157.5	769
8162.5	701
8167.5	615
8172.5	543
8177.5	421
8182.5	395
8187.5	348
8192.5	278
8197.5	266
8202.5	206
8207.5	194
8212.5	140
8217.5	105
8222.5	92
8227.5	100
8232.5	72
8237.5	70
8242.5	45
8247.5	46
8252.5	34
8257.5	33
8262.5	42
8267.5	38
8272.5	29
8277.5	28
8282.5	23
8287.5	26
8292.5	26
8297.5	27
8302.5	28
8307.5	27
8312.5	13
8317.5	27
8322.5	22
8327.5	17
8332.5	17
8337.5	17
8342.5	16
8347.5	18
8352.5	30
8357.5	18
8362.5	22
8367.5	27
8372.5	34
8377.5	25
8382.5	18
8387.5	26
8392.5	25
8397.5	22
8402.5	15
8407.5	14
8412.5	14
8417.5	16
8422.5	18
8427.5	19
8432.5	22
8437.5	24
8442.5	26
8447.5	21
8452.5	22
8457.5	12
8462.5	24
8467.5	17
8472.5	17
8477.5	18
8482.5	21
8487.5	25
8492.5	31
8497.5	14
8502.5	26
8507.5	31
8512.5	20
8517.5	18
8522.5	22
8527.5	25
8532.5	24
8537.5	21
8542.5	19
8547.5	22
8552.5	18
8557.5	24
8562.5	25
8567.5	22
8572.5	20
8577.5	21
8582.5	20
8587.5	24
8592.5	14
8597.5	17
8602.5	25
8607.5	26
8612.5	16
8617.5	20
8622.5	27
8627.5	28
8632.5	22
8637.5	23
8642.5	26
8647.5	25
8652.5	19
8657.5	22
8662.5	35
8667.5	28
8672.5	27
8677.5	27
8682.5	22
8687.5	25
8692.5	23
8697.5	28
8702.5	29
8707.5	28
8712.5	16
8717.5	28
8722.5	26
8727.5	40
8732.5	35
8737.5	22
8742.5	34
8747.5	33
8752.5	41
8757.5	48
8762.5	52
8767.5	46
8772.5	43
8777.5	65
8782.5	68
8787.5	69
8792.5	63
8797.5	83
8802.5	106
8807.5	104
8812.5	108
8817.5	133
8822.5	127
8827.5	148
8832.5	192
8837.5	196
8842.5	197
8847.5	208
8852.5	240
8857.5	219
8862.5	287
8867.5	293
8872.5	296
8877.5	292
8882.5	333
8887.5	326
8892.5	361
8897.5	358
8902.5	371
8907.5	410
8912.5	390
8917.5	416
8922.5	405
8927.5	404
8932.5	380
8937.5	403
8942.5	389
8947.5	372
8952.5	390
8957.5	408
8962.5	366
8967.5	322
8972.5	332
8977.5	284
8982.5	288
8987.5	267
8992.5	248
8997.5	231
[truncated: 2,096 more rows]
