# Supplementary material for: X-ray-activated polymerization expanding the frontiers of deep-tissue hydrogel formation
Source: Nat Commun. 2024 Apr 15;15:3247. doi: 10.1038/s41467-024-47559-z (PMC11018743; doi:10.1038/s41467-024-47559-z)
Supplement: Supplementary file 4 — Source Data [file 41467_2024_47559_MOESM4_ESM.zip › Supplementary Figure 10-linear fit.xlsx]

## Sheet: Sheet1
1.30103	166.482
1.30251	166.675
1.30399	166.868
1.30547	167.061
1.30694	167.254
1.30842	167.447
1.3099	167.639
1.31138	167.832
1.31286	168.025
1.31434	168.218
1.31582	168.411
1.31729	168.604
1.31877	168.797
1.32025	168.99
1.32173	169.183
1.32321	169.376
1.32469	169.569
1.32617	169.762
1.32764	169.955
1.32912	170.148
1.3306	170.341
1.33208	170.533
1.33356	170.726
1.33504	170.919
1.33652	171.112
1.33799	171.305
1.33947	171.498
1.34095	171.691
1.34243	171.884
1.34391	172.077
1.34539	172.27
1.34687	172.463
1.34835	172.656
1.34982	172.849
1.3513	173.042
1.35278	173.234
1.35426	173.427
1.35574	173.62
1.35722	173.813
1.3587	174.006
1.36017	174.199
1.36165	174.392
1.36313	174.585
1.36461	174.778
1.36609	174.971
1.36757	175.164
1.36905	175.357
1.37052	175.55
1.372	175.743
1.37348	175.935
1.37496	176.128
1.37644	176.321
1.37792	176.514
1.3794	176.707
1.38087	176.9
1.38235	177.093
1.38383	177.286
1.38531	177.479
1.38679	177.672
1.38827	177.865
1.38975	178.058
1.39122	178.251
1.3927	178.444
1.39418	178.636
1.39566	178.829
1.39714	179.022
1.39862	179.215
1.4001	179.408
1.40157	179.601
1.40305	179.794
1.40453	179.987
1.40601	180.18
1.40749	180.373
1.40897	180.566
1.41045	180.759
1.41192	180.952
1.4134	181.145
1.41488	181.337
1.41636	181.53
1.41784	181.723
1.41932	181.916
1.4208	182.109
1.42228	182.302
1.42375	182.495
1.42523	182.688
1.42671	182.881
1.42819	183.074
1.42967	183.267
1.43115	183.46
1.43263	183.653
1.4341	183.846
1.43558	184.038
1.43706	184.231
1.43854	184.424
1.44002	184.617
1.4415	184.81
1.44298	185.003
1.44445	185.196
1.44593	185.389
1.44741	185.582
1.44889	185.775
1.45037	185.968
1.45185	186.161
1.45333	186.354
1.4548	186.547
1.45628	186.739
1.45776	186.932
1.45924	187.125
1.46072	187.318
1.4622	187.511
1.46368	187.704
1.46515	187.897
1.46663	188.09
1.46811	188.283
1.46959	188.476
1.47107	188.669
1.47255	188.862
1.47403	189.055
1.4755	189.248
1.47698	189.44
1.47846	189.633
1.47994	189.826
1.48142	190.019
1.4829	190.212
1.48438	190.405
1.48585	190.598
1.48733	190.791
1.48881	190.984
1.49029	191.177
1.49177	191.37
1.49325	191.563
1.49473	191.756
1.49621	191.949
1.49768	192.142
1.49916	192.334
1.50064	192.527
1.50212	192.72
1.5036	192.913
1.50508	193.106
1.50656	193.299
1.50803	193.492
1.50951	193.685
1.51099	193.878
1.51247	194.071
1.51395	194.264
1.51543	194.457
1.51691	194.65
1.51838	194.843
1.51986	195.035
1.52134	195.228
1.52282	195.421
1.5243	195.614
1.52578	195.807
1.52726	196
1.52873	196.193
1.53021	196.386
1.53169	196.579
1.53317	196.772
1.53465	196.965
1.53613	197.158
1.53761	197.351
1.53908	197.544
1.54056	197.736
1.54204	197.929
1.54352	198.122
1.545	198.315
1.54648	198.508
1.54796	198.701
1.54943	198.894
1.55091	199.087
1.55239	199.28
1.55387	199.473
1.55535	199.666
1.55683	199.859
1.55831	200.052
1.55978	200.245
1.56126	200.437
1.56274	200.63
1.56422	200.823
1.5657	201.016
1.56718	201.209
1.56866	201.402
1.57014	201.595
1.57161	201.788
1.57309	201.981
1.57457	202.174
1.57605	202.367
1.57753	202.56
1.57901	202.753
1.58049	202.946
1.58196	203.138
1.58344	203.331
1.58492	203.524
1.5864	203.717
1.58788	203.91
1.58936	204.103
1.59084	204.296
1.59231	204.489
1.59379	204.682
1.59527	204.875
1.59675	205.068
1.59823	205.261
1.59971	205.454
1.60119	205.647
1.60266	205.839
1.60414	206.032
1.60562	206.225
1.6071	206.418
1.60858	206.611
1.61006	206.804
1.61154	206.997
1.61301	207.19
1.61449	207.383
1.61597	207.576
1.61745	207.769
1.61893	207.962
1.62041	208.155
1.62189	208.348
1.62336	208.54
1.62484	208.733
1.62632	208.926
1.6278	209.119
1.62928	209.312
1.63076	209.505
1.63224	209.698
1.63371	209.891
1.63519	210.084
1.63667	210.277
1.63815	210.47
1.63963	210.663
1.64111	210.856
1.64259	211.049
1.64407	211.241
1.64554	211.434
1.64702	211.627
1.6485	211.82
1.64998	212.013
1.65146	212.206
1.65294	212.399
1.65442	212.592
1.65589	212.785
1.65737	212.978
1.65885	213.171
1.66033	213.364
1.66181	213.557
1.66329	213.75
1.66477	213.942
1.66624	214.135
1.66772	214.328
1.6692	214.521
1.67068	214.714
1.67216	214.907
1.67364	215.1
1.67512	215.293
1.67659	215.486
1.67807	215.679
1.67955	215.872
1.68103	216.065
1.68251	216.258
1.68399	216.451
1.68547	216.643
1.68694	216.836
1.68842	217.029
1.6899	217.222
1.69138	217.415
1.69286	217.608
1.69434	217.801
1.69582	217.994
1.69729	218.187
1.69877	218.38
1.70025	218.573
1.70173	218.766
1.70321	218.959
1.70469	219.152
1.70617	219.345
1.70764	219.537
1.70912	219.73
1.7106	219.923
1.71208	220.116
1.71356	220.309
1.71504	220.502
1.71652	220.695
1.718	220.888
1.71947	221.081
1.72095	221.274
1.72243	221.467
1.72391	221.66
1.72539	221.853
1.72687	222.046
1.72835	222.238
1.72982	222.431
1.7313	222.624
1.73278	222.817
1.73426	223.01
1.73574	223.203
1.73722	223.396
1.7387	223.589
1.74017	223.782
1.74165	223.975
1.74313	224.168
1.74461	224.361
1.74609	224.554
1.74757	224.747
1.74905	224.939
1.75052	225.132
1.752	225.325
1.75348	225.518
1.75496	225.711
1.75644	225.904
1.75792	226.097
1.7594	226.29
1.76087	226.483
1.76235	226.676
1.76383	226.869
1.76531	227.062
1.76679	227.255
1.76827	227.448
1.76975	227.64
1.77122	227.833
1.7727	228.026
1.77418	228.219
1.77566	228.412
1.77714	228.605
1.77862	228.798
1.7801	228.991
1.78157	229.184
1.78305	229.377
1.78453	229.57
1.78601	229.763
1.78749	229.956
1.78897	230.149
1.79045	230.341
1.79193	230.534
1.7934	230.727
1.79488	230.92
1.79636	231.113
1.79784	231.306
1.79932	231.499
1.8008	231.692
1.80228	231.885
1.80375	232.078
1.80523	232.271
1.80671	232.464
1.80819	232.657
1.80967	232.85
1.81115	233.042
1.81263	233.235
1.8141	233.428
1.81558	233.621
1.81706	233.814
1.81854	234.007
1.82002	234.2
1.8215	234.393
1.82298	234.586
1.82445	234.779
1.82593	234.972
1.82741	235.165
1.82889	235.358
1.83037	235.551
1.83185	235.743
1.83333	235.936
1.8348	236.129
1.83628	236.322
1.83776	236.515
1.83924	236.708
1.84072	236.901
1.8422	237.094
1.84368	237.287
1.84515	237.48
1.84663	237.673
1.84811	237.866
1.84959	238.059
1.85107	238.252
1.85255	238.444
1.85403	238.637
1.8555	238.83
1.85698	239.023
1.85846	239.216
1.85994	239.409
1.86142	239.602
1.8629	239.795
1.86438	239.988
1.86586	240.181
1.86733	240.374
1.86881	240.567
1.87029	240.76
1.87177	240.953
1.87325	241.145
1.87473	241.338
1.87621	241.531
1.87768	241.724
1.87916	241.917
1.88064	242.11
1.88212	242.303
1.8836	242.496
1.88508	242.689
1.88656	242.882
1.88803	243.075
1.88951	243.268
1.89099	243.461
1.89247	243.654
1.89395	243.846
1.89543	244.039
1.89691	244.232
1.89838	244.425
1.89986	244.618
1.90134	244.811
1.90282	245.004
1.9043	245.197
1.90578	245.39
1.90726	245.583
1.90873	245.776
1.91021	245.969
1.91169	246.162
1.91317	246.355
1.91465	246.548
1.91613	246.74
1.91761	246.933
1.91908	247.126
1.92056	247.319
1.92204	247.512
1.92352	247.705
1.925	247.898
1.92648	248.091
1.92796	248.284
1.92943	248.477
1.93091	248.67
1.93239	248.863
1.93387	249.056
1.93535	249.249
1.93683	249.441
1.93831	249.634
1.93979	249.827
1.94126	250.02
1.94274	250.213
1.94422	250.406
1.9457	250.599
1.94718	250.792
1.94866	250.985
1.95014	251.178
1.95161	251.371
1.95309	251.564
1.95457	251.757
1.95605	251.95
1.95753	252.142
1.95901	252.335
1.96049	252.528
1.96196	252.721
1.96344	252.914
1.96492	253.107
1.9664	253.3
1.96788	253.493
1.96936	253.686
1.97084	253.879
1.97231	254.072
1.97379	254.265
1.97527	254.458
1.97675	254.651
1.97823	254.843
1.97971	255.036
1.98119	255.229
1.98266	255.422
1.98414	255.615
1.98562	255.808
1.9871	256.001
1.98858	256.194
1.99006	256.387
1.99154	256.58
1.99301	256.773
1.99449	256.966
1.99597	257.159
1.99745	257.352
1.99893	257.544
2.00041	257.737
2.00189	257.93
2.00336	258.123
2.00484	258.316
2.00632	258.509
2.0078	258.702
2.00928	258.895
2.01076	259.088
2.01224	259.281
2.01372	259.474
2.01519	259.667
2.01667	259.86
2.01815	260.053
2.01963	260.245
2.02111	260.438
2.02259	260.631
2.02407	260.824
2.02554	261.017
2.02702	261.21
2.0285	261.403
2.02998	261.596
2.03146	261.789
2.03294	261.982
2.03442	262.175
2.03589	262.368
2.03737	262.561
2.03885	262.754
2.04033	262.946
2.04181	263.139
2.04329	263.332
2.04477	263.525
2.04624	263.718
2.04772	263.911
2.0492	264.104
2.05068	264.297
2.05216	264.49
2.05364	264.683
2.05512	264.876
2.05659	265.069
2.05807	265.262
2.05955	265.455
2.06103	265.647
2.06251	265.84
2.06399	266.033
2.06547	266.226
2.06694	266.419
2.06842	266.612
2.0699	266.805
2.07138	266.998
2.07286	267.191
2.07434	267.384
2.07582	267.577
2.07729	267.77
2.07877	267.963
2.08025	268.156
2.08173	268.349
2.08321	268.541
2.08469	268.734
2.08617	268.927
2.08765	269.12
2.08912	269.313
2.0906	269.506
2.09208	269.699
2.09356	269.892
2.09504	270.085
2.09652	270.278
2.098	270.471
2.09947	270.664
2.10095	270.857
2.10243	271.05
2.10391	271.242
2.10539	271.435
2.10687	271.628
2.10835	271.821
2.10982	272.014
2.1113	272.207
2.11278	272.4
2.11426	272.593
2.11574	272.786
2.11722	272.979
2.1187	273.172
2.12017	273.365
2.12165	273.558
2.12313	273.751
2.12461	273.943
2.12609	274.136
2.12757	274.329
2.12905	274.522
2.13052	274.715
2.132	274.908
2.13348	275.101
2.13496	275.294
2.13644	275.487
2.13792	275.68
2.1394	275.873
2.14087	276.066
2.14235	276.259
2.14383	276.452
2.14531	276.644
2.14679	276.837
2.14827	277.03
2.14975	277.223
2.15122	277.416
2.1527	277.609
2.15418	277.802
2.15566	277.995
2.15714	278.188
2.15862	278.381
2.1601	278.574
2.16158	278.767
2.16305	278.96
2.16453	279.153
2.16601	279.345
2.16749	279.538
2.16897	279.731
2.17045	279.924
2.17193	280.117
2.1734	280.31
2.17488	280.503
2.17636	280.696
2.17784	280.889
2.17932	281.082
2.1808	281.275
2.18228	281.468
2.18375	281.661
2.18523	281.854
2.18671	282.046
2.18819	282.239
2.18967	282.432
2.19115	282.625
2.19263	282.818
2.1941	283.011
2.19558	283.204
2.19706	283.397
2.19854	283.59
2.20002	283.783
2.2015	283.976
2.20298	284.169
2.20445	284.362
2.20593	284.555
2.20741	284.747
2.20889	284.94
2.21037	285.133
2.21185	285.326
2.21333	285.519
2.2148	285.712
2.21628	285.905
2.21776	286.098
2.21924	286.291
2.22072	286.484
2.2222	286.677
2.22368	286.87
2.22515	287.063
2.22663	287.256
2.22811	287.448
2.22959	287.641
2.23107	287.834
2.23255	288.027
2.23403	288.22
2.23551	288.413
2.23698	288.606
2.23846	288.799
2.23994	288.992
2.24142	289.185
2.2429	289.378
2.24438	289.571
2.24586	289.764
2.24733	289.957
2.24881	290.149
2.25029	290.342
2.25177	290.535
2.25325	290.728
2.25473	290.921
2.25621	291.114
2.25768	291.307
2.25916	291.5
2.26064	291.693
2.26212	291.886
2.2636	292.079
2.26508	292.272
2.26656	292.465
2.26803	292.658
2.26951	292.851
2.27099	293.043
2.27247	293.236
2.27395	293.429
2.27543	293.622
2.27691	293.815
2.27838	294.008
2.27986	294.201
2.28134	294.394
2.28282	294.587
2.2843	294.78
2.28578	294.973
2.28726	295.166
2.28873	295.359
2.29021	295.552
2.29169	295.744
2.29317	295.937
2.29465	296.13
2.29613	296.323
2.29761	296.516
2.29908	296.709
2.30056	296.902
2.30204	297.095
2.30352	297.288
2.305	297.481
2.30648	297.674
2.30796	297.867
2.30944	298.06
2.31091	298.253
2.31239	298.445
2.31387	298.638
2.31535	298.831
2.31683	299.024
2.31831	299.217
2.31979	299.41
2.32126	299.603
2.32274	299.796
2.32422	299.989
2.3257	300.182
2.32718	300.375
2.32866	300.568
2.33014	300.761
2.33161	300.954
2.33309	301.146
2.33457	301.339
2.33605	301.532
2.33753	301.725
2.33901	301.918
2.34049	302.111
2.34196	302.304
2.34344	302.497
2.34492	302.69
2.3464	302.883
2.34788	303.076
2.34936	303.269
2.35084	303.462
2.35231	303.655
2.35379	303.847
2.35527	304.04
2.35675	304.233
2.35823	304.426
2.35971	304.619
2.36119	304.812
2.36266	305.005
2.36414	305.198
2.36562	305.391
2.3671	305.584
2.36858	305.777
2.37006	305.97
2.37154	306.163
2.37301	306.356
2.37449	306.548
2.37597	306.741
2.37745	306.934
2.37893	307.127
2.38041	307.32
2.38189	307.513
2.38337	307.706
2.38484	307.899
2.38632	308.092
2.3878	308.285
2.38928	308.478
2.39076	308.671
2.39224	308.864
2.39372	309.057
2.39519	309.249
2.39667	309.442
2.39815	309.635
2.39963	309.828
2.40111	310.021
2.40259	310.214
2.40407	310.407
2.40554	310.6
2.40702	310.793
2.4085	310.986
2.40998	311.179
2.41146	311.372
2.41294	311.565
2.41442	311.758
2.41589	311.95
2.41737	312.143
2.41885	312.336
2.42033	312.529
2.42181	312.722
2.42329	312.915
2.42477	313.108
2.42624	313.301
2.42772	313.494
2.4292	313.687
2.43068	313.88
2.43216	314.073
2.43364	314.266
2.43512	314.459
2.43659	314.651
2.43807	314.844
2.43955	315.037
2.44103	315.23
2.44251	315.423
2.44399	315.616
2.44547	315.809
2.44694	316.002
2.44842	316.195
2.4499	316.388
2.45138	316.581
2.45286	316.774
2.45434	316.967
2.45582	317.16
2.4573	317.353
2.45877	317.545
2.46025	317.738
2.46173	317.931
2.46321	318.124
2.46469	318.317
2.46617	318.51
2.46765	318.703
2.46912	318.896
2.4706	319.089
2.47208	319.282
2.47356	319.475
2.47504	319.668
2.47652	319.861
2.478	320.054
2.47947	320.246
2.48095	320.439
2.48243	320.632
2.48391	320.825
2.48539	321.018
2.48687	321.211
2.48835	321.404
2.48982	321.597
2.4913	321.79
2.49278	321.983
2.49426	322.176
2.49574	322.369
2.49722	322.562
2.4987	322.755
2.50017	322.947
2.50165	323.14
2.50313	323.333
2.50461	323.526
2.50609	323.719
2.50757	323.912
2.50905	324.105
2.51052	324.298
2.512	324.491
2.51348	324.684
2.51496	324.877
2.51644	325.07
2.51792	325.263
2.5194	325.456
2.52087	325.648
2.52235	325.841
2.52383	326.034
2.52531	326.227
2.52679	326.42
2.52827	326.613
2.52975	326.806
2.53123	326.999
2.5327	327.192
2.53418	327.385
2.53566	327.578
2.53714	327.771
2.53862	327.964
2.5401	328.157
2.54158	328.349
2.54305	328.542
2.54453	328.735
2.54601	328.928
2.54749	329.121
2.54897	329.314
2.55045	329.507
2.55193	329.7
2.5534	329.893
2.55488	330.086
2.55636	330.279
2.55784	330.472
2.55932	330.665
2.5608	330.858
2.56228	331.05
2.56375	331.243
2.56523	331.436
2.56671	331.629
2.56819	331.822
2.56967	332.015
2.57115	332.208
2.57263	332.401
2.5741	332.594
2.57558	332.787
2.57706	332.98
2.57854	333.173
2.58002	333.366
2.5815	333.559
2.58298	333.751
2.58445	333.944
2.58593	334.137
2.58741	334.33
2.58889	334.523
2.59037	334.716
2.59185	334.909
2.59333	335.102
2.5948	335.295
2.59628	335.488
2.59776	335.681
2.59924	335.874
2.60072	336.067
2.6022	336.26
2.60368	336.452
2.60516	336.645
2.60663	336.838
2.60811	337.031
2.60959	337.224
2.61107	337.417
2.61255	337.61
2.61403	337.803
2.61551	337.996
2.61698	338.189
2.61846	338.382
2.61994	338.575
2.62142	338.768
2.6229	338.961
2.62438	339.153
2.62586	339.346
2.62733	339.539
2.62881	339.732
2.63029	339.925
2.63177	340.118
2.63325	340.311
2.63473	340.504
2.63621	340.697
2.63768	340.89
2.63916	341.083
2.64064	341.276
2.64212	341.469
2.6436	341.662
2.64508	341.854
2.64656	342.047
2.64803	342.24
2.64951	342.433
2.65099	342.626
2.65247	342.819
2.65395	343.012
2.65543	343.205
2.65691	343.398
2.65838	343.591
2.65986	343.784
2.66134	343.977
2.66282	344.17
2.6643	344.363
2.66578	344.555
2.66726	344.748
2.66873	344.941
2.67021	345.134
2.67169	345.327
2.67317	345.52
2.67465	345.713
2.67613	345.906
2.67761	346.099
2.67909	346.292
2.68056	346.485
2.68204	346.678
2.68352	346.871
2.685	347.064
2.68648	347.257
2.68796	347.449
2.68944	347.642
2.69091	347.835
2.69239	348.028
2.69387	348.221
2.69535	348.414
2.69683	348.607
2.69831	348.8
2.69979	348.993
2.70126	349.186
2.70274	349.379
2.70422	349.572
2.7057	349.765
2.70718	349.958
2.70866	350.15
2.71014	350.343
2.71161	350.536
2.71309	350.729
2.71457	350.922
2.71605	351.115
2.71753	351.308
2.71901	351.501
2.72049	351.694
2.72196	351.887
2.72344	352.08
2.72492	352.273
2.7264	352.466
2.72788	352.659
2.72936	352.851
2.73084	353.044
2.73231	353.237
2.73379	353.43
2.73527	353.623
2.73675	353.816
2.73823	354.009
2.73971	354.202
2.74119	354.395
2.74266	354.588
2.74414	354.781
2.74562	354.974
2.7471	355.167
2.74858	355.36
2.75006	355.552
2.75154	355.745
2.75302	355.938
2.75449	356.131
2.75597	356.324
2.75745	356.517
2.75893	356.71
2.76041	356.903
2.76189	357.096
2.76337	357.289
2.76484	357.482
2.76632	357.675
2.7678	357.868
2.76928	358.061
2.77076	358.253
2.77224	358.446
2.77372	358.639
2.77519	358.832
2.77667	359.025
2.77815	359.218
