# Supplementary material for: X-ray-activated polymerization expanding the frontiers of deep-tissue hydrogel formation
Source: Nat Commun. 2024 Apr 15;15:3247. doi: 10.1038/s41467-024-47559-z (PMC11018743; doi:10.1038/s41467-024-47559-z)
Supplement: Supplementary file 4 — Source Data [file 41467_2024_47559_MOESM4_ESM.zip › Supplementary Figure 10-plots.xlsx]

## Sheet: Sheet1
1.30103	174
1.47712	182
1.60206	203
1.69897	220
2.25527	291
2.47712	287
2.62325	344
2.77815	379
