# Supplementary material for: X-ray-activated polymerization expanding the frontiers of deep-tissue hydrogel formation
Source: Nat Commun. 2024 Apr 15;15:3247. doi: 10.1038/s41467-024-47559-z (PMC11018743; doi:10.1038/s41467-024-47559-z)
Supplement: Supplementary file 4 — Source Data [file 41467_2024_47559_MOESM4_ESM.zip › Supplementary Figure 11a.xlsx]

## Sheet: CQ
-0.50688	-4658
-0.506574	-3436
-0.506268	-3084
-0.505963	-3418
-0.505657	-3996
-0.505351	-2414
-0.505046	-3139
-0.50474	-2710
-0.504434	-1777
-0.504128	792
-0.503823	2231
-0.503517	1369
-0.503211	3610
-0.502906	3014
-0.5026	709
-0.502294	-811
-0.501988	-3
-0.501683	-746
-0.501377	490
-0.501071	-1530
-0.500766	-1483
-0.50046	1661
-0.500154	4282
-0.499848	6196
-0.499543	6113
-0.499237	5909
-0.498931	5333
-0.498626	4977
-0.49832	4459
-0.498014	5679
-0.497708	7339
-0.497403	4234
-0.497097	3375
-0.496791	4915
-0.496486	3744
-0.49618	3650
-0.495874	2983
-0.495568	844
-0.495263	-1456
-0.494957	-1075
-0.494651	359
-0.494346	-1954
-0.49404	-4047
-0.493734	-717
-0.493428	3937
-0.493123	3833
-0.492817	474
-0.492511	-120
-0.492206	-560
-0.4919	-981
-0.491594	-2118
-0.491288	-3255
-0.490983	-2831
-0.490677	-56
-0.490371	1370
-0.490066	3446
-0.48976	2421
-0.489454	-3311
-0.489148	-4357
-0.488843	1320
-0.488537	6447
-0.488231	8010
-0.487926	5940
-0.48762	3180
-0.487314	1253
-0.487008	2003
-0.486703	4262
-0.486397	3735
-0.486091	2658
-0.485786	1306
-0.48548	-681
-0.485174	-5751
-0.484868	-6544
-0.484563	-5701
-0.484257	-5898
-0.483951	-6709
-0.483646	-5152
-0.48334	235
-0.483034	1074
-0.482728	-59
-0.482423	6150
-0.482117	11229
-0.481811	10953
-0.481506	9224
-0.4812	3328
-0.480894	-2748
-0.480588	-8220
-0.480283	-7554
-0.479977	-1816
-0.479671	1318
-0.479366	2312
-0.47906	2730
-0.478754	-2617
-0.478448	-7000
-0.478143	-4277
-0.477837	-1666
-0.477531	-648
-0.477226	-1957
-0.47692	-249
-0.476614	3369
-0.476308	5460
-0.476003	10570
-0.475697	10858
-0.475391	3777
-0.475086	-1457
-0.47478	-54
-0.474474	5209
-0.474168	5468
-0.473863	5136
-0.473557	5210
-0.473251	6802
-0.472946	7339
-0.47264	8323
-0.472334	8248
-0.472028	4234
-0.471723	959
-0.471417	721
-0.471111	2742
-0.470806	1937
-0.4705	-618
-0.470194	-3422
-0.469888	-2781
-0.469583	-754
-0.469277	-2113
-0.468971	-3905
-0.468666	53
-0.46836	3366
-0.468054	3404
-0.467748	2334
-0.467443	2773
-0.467137	2778
-0.466831	2133
-0.466526	1193
-0.46622	-1654
-0.465914	-650
-0.465608	1115
-0.465303	1817
-0.464997	1487
-0.464691	1264
-0.464386	441
-0.46408	804
-0.463774	2914
-0.463468	658
-0.463163	-409
-0.462857	-1749
-0.462551	-1073
-0.462246	1885
-0.46194	2185
-0.461634	716
-0.461328	1272
-0.461023	1223
-0.460717	1353
-0.460411	3839
-0.460106	4718
-0.4598	3262
-0.459494	1776
-0.459188	196
-0.458883	-1560
-0.458577	-2054
-0.458271	-78
-0.457966	2927
-0.45766	1268
-0.457354	1211
-0.457048	3836
-0.456743	3295
-0.456437	830
-0.456131	5195
-0.455826	9780
-0.45552	8096
-0.455214	5435
-0.454909	3254
-0.454603	2465
-0.454297	6800
-0.453991	10254
-0.453686	13855
-0.45338	14174
-0.453074	10486
-0.452769	7579
-0.452463	7205
-0.452157	9396
-0.451851	9856
-0.451546	8013
-0.45124	5653
-0.450934	8012
-0.450629	10818
-0.450323	9326
-0.450017	7214
-0.449711	7052
-0.449406	8505
-0.4491	7422
-0.448794	5215
-0.448489	4824
-0.448183	3703
-0.447877	6731
-0.447571	8048
-0.447266	7194
-0.44696	9423
-0.446654	10191
-0.446349	5258
-0.446043	-119
-0.445737	-573
-0.445431	3682
-0.445126	7463
-0.44482	10210
-0.444514	11144
-0.444209	10986
-0.443903	11452
-0.443597	9906
-0.443291	7970
-0.442986	8836
-0.44268	8705
-0.442374	9940
-0.442069	11259
-0.441763	7283
-0.441457	8131
-0.441151	11444
-0.440846	10323
-0.44054	4615
-0.440234	-1869
-0.439929	-2540
-0.439623	461
-0.439317	2791
-0.439011	4360
-0.438706	5558
-0.4384	5076
-0.438094	1119
-0.437789	1114
-0.437483	-259
-0.437177	-2612
-0.436871	533
-0.436566	936
-0.43626	1491
-0.435954	1919
-0.435649	1835
-0.435343	3512
-0.435037	1329
-0.434731	-5186
-0.434426	-7895
-0.43412	-7011
-0.433814	-5146
-0.433509	-1011
-0.433203	4948
-0.432897	5886
-0.432591	903
-0.432286	-2064
-0.43198	-2000
-0.431674	-5087
-0.431369	-8913
-0.431063	-7505
-0.430757	-4186
-0.430451	458
-0.430146	4992
-0.42984	11702
-0.429534	14455
-0.429229	8439
-0.428923	-317
-0.428617	-2293
-0.428311	1699
-0.428006	4330
-0.4277	1395
-0.427394	-2744
-0.427089	-2989
-0.426783	-1188
-0.426477	-552
-0.426171	-2847
-0.425866	-5917
-0.42556	-7186
-0.425254	-4080
-0.424949	2878
-0.424643	6246
-0.424337	6655
-0.424031	7801
-0.423726	6673
-0.42342	2987
-0.423114	1769
-0.422809	5373
-0.422503	7267
-0.422197	2666
-0.421891	-2050
-0.421586	-4268
-0.42128	-7622
-0.420974	-6289
-0.420669	-1049
-0.420363	3048
-0.420057	2287
-0.419751	1018
-0.419446	2919
-0.41914	4666
-0.418834	6318
-0.418529	9297
-0.418223	10000
-0.417917	5271
-0.417611	-1406
-0.417306	1736
-0.417	5290
-0.416694	5438
-0.416389	4643
-0.416083	6172
-0.415777	9567
-0.415471	7951
-0.415166	3946
-0.41486	3309
-0.414554	3659
-0.414249	1871
-0.413943	156
-0.413637	-774
-0.413331	-134
-0.413026	516
-0.41272	2401
-0.412414	3052
-0.412109	4062
-0.411803	5843
-0.411497	8067
-0.411191	2357
-0.410886	-4644
-0.41058	-4280
-0.410274	347
-0.409969	4585
-0.409663	3370
-0.409357	2759
-0.409051	4225
-0.408746	4201
-0.40844	1341
-0.408134	158
-0.407829	2642
-0.407523	2555
-0.407217	4696
-0.406911	5760
-0.406606	7228
-0.4063	8166
-0.405994	6631
-0.405689	4214
-0.405383	3863
-0.405077	5456
-0.404771	5912
-0.404466	4339
-0.40416	3192
-0.403854	1372
-0.403549	638
-0.403243	6141
-0.402937	8224
-0.402631	5815
-0.402326	2837
-0.40202	2501
-0.401714	3276
-0.401409	936
-0.401103	-910
-0.400797	-486
-0.400491	1362
-0.400186	2477
-0.39988	-697
-0.399574	-486
-0.399269	1206
-0.398963	3746
-0.398657	2940
-0.398351	461
-0.398046	2767
-0.39774	6307
-0.397434	7882
-0.397129	8452
-0.396823	10073
-0.396517	6974
-0.396211	4740
-0.395906	9966
-0.3956	12943
-0.395294	12340
-0.394989	11940
-0.394683	11481
-0.394377	6219
-0.394071	3517
-0.393766	1889
-0.39346	1943
-0.393154	1464
-0.392849	1292
-0.392543	4534
-0.392237	6504
-0.391931	6937
-0.391626	3363
-0.39132	865
-0.391014	1956
-0.390709	3736
-0.390403	2357
-0.390097	2351
-0.389791	3960
-0.389486	4075
-0.38918	2135
-0.388874	4794
-0.388569	7201
-0.388263	6714
-0.387957	3901
-0.387651	2297
-0.387346	2670
-0.38704	5325
-0.386734	8271
-0.386429	9950
-0.386123	6356
-0.385817	-565
-0.385511	-2736
-0.385206	-4653
-0.3849	-6942
-0.384594	-5995
-0.384289	-4810
-0.383983	-4030
-0.383677	-3073
-0.383371	-1867
-0.383066	-1082
-0.38276	195
-0.382454	2807
-0.382149	4118
-0.381843	1987
-0.381537	-876
-0.381231	-709
-0.380926	-289
-0.38062	-101
-0.380314	-760
-0.380009	-2513
-0.379703	-4528
-0.379397	-4291
-0.379091	-4179
-0.378786	-1110
-0.37848	3182
-0.378174	3787
-0.377869	2681
-0.377563	2364
-0.377257	1170
-0.376951	1880
-0.376646	3387
-0.37634	3603
-0.376034	4912
-0.375729	7594
-0.375423	9785
-0.375117	8970
-0.374811	7825
-0.374506	5193
-0.3742	-861
-0.373894	-5369
-0.373589	-6890
-0.373283	-9172
-0.372977	-11289
-0.372671	-8369
-0.372366	-5205
-0.37206	-472
-0.371754	4836
-0.371449	4926
-0.371143	3239
-0.370837	1973
-0.370531	217
-0.370226	3244
-0.36992	6592
-0.369614	7019
-0.369309	6742
-0.369003	6647
-0.368697	6336
-0.368391	6512
-0.368086	7236
-0.36778	4513
-0.367474	7481
-0.367169	7803
-0.366863	577
-0.366557	-2262
-0.366251	169
-0.365946	1587
-0.36564	4437
-0.365334	5565
-0.365029	5519
-0.364723	3510
-0.364417	5321
-0.364111	8305
-0.363806	7208
-0.3635	4418
-0.363194	-1202
-0.362889	-6145
-0.362583	-7846
-0.362277	-6475
-0.361971	-2800
-0.361666	829
-0.36136	2592
-0.361054	4964
-0.360749	4414
-0.360443	3915
-0.360137	3966
-0.359831	5136
-0.359526	6809
-0.35922	7775
-0.358914	7852
-0.358609	2906
-0.358303	-420
-0.357997	305
-0.357691	904
-0.357386	2051
-0.35708	685
-0.356774	1166
-0.356469	3034
-0.356163	3018
-0.355857	-405
-0.355551	-1543
-0.355246	3439
-0.35494	3185
-0.354634	-199
-0.354329	-798
-0.354023	956
-0.353717	3704
-0.353411	5620
-0.353106	7264
-0.3528	8702
-0.352494	9221
-0.352189	9820
-0.351883	12316
-0.351577	9505
-0.351271	5838
-0.350966	3323
-0.35066	1253
-0.350354	520
-0.350049	-2023
-0.349743	-3409
-0.349437	-1731
-0.349132	5043
-0.348826	11149
-0.34852	12385
-0.348214	9976
-0.347909	9912
-0.347603	12576
-0.347297	12341
-0.346992	8452
-0.346686	6000
-0.34638	5630
-0.346074	8888
-0.345769	14012
-0.345463	14966
-0.345157	12656
-0.344852	9931
-0.344546	8143
-0.34424	7530
-0.343934	8027
-0.343629	7288
-0.343323	8783
-0.343017	9478
-0.342712	9165
-0.342406	10480
-0.3421	10847
-0.341794	10043
-0.341489	4589
-0.341183	1997
-0.340877	4029
-0.340572	4609
-0.340266	1396
-0.33996	595
-0.339654	506
-0.339349	-1591
-0.339043	-302
-0.338737	-545
-0.338432	-3053
-0.338126	-4089
-0.33782	1354
-0.337514	6408
-0.337209	6243
-0.336903	6993
-0.336597	7601
-0.336292	5856
-0.335986	4415
-0.33568	3826
-0.335374	3346
-0.335069	1933
-0.334763	4665
-0.334457	6957
-0.334152	7110
-0.333846	11411
-0.33354	9642
-0.333234	3289
-0.332929	1427
-0.332623	1629
-0.332317	-973
-0.332012	-4253
-0.331706	-5642
-0.3314	-7541
-0.331094	-7726
-0.330789	-3326
-0.330483	-386
-0.330177	2890
-0.329872	5358
-0.329566	5171
-0.32926	4332
-0.328954	-1320
-0.328649	-4008
-0.328343	-4063
-0.328037	-6050
-0.327732	-4662
-0.327426	-1249
-0.32712	2476
-0.326814	6037
-0.326509	8788
-0.326203	6838
-0.325897	995
-0.325592	457
-0.325286	1338
-0.32498	3749
-0.324674	7005
-0.324369	6556
-0.324063	5205
-0.323757	4793
-0.323452	3976
-0.323146	4771
-0.32284	6586
-0.322534	8634
-0.322229	10737
-0.321923	13503
-0.321617	11688
-0.321312	4232
-0.321006	-422
-0.3207	-3132
-0.320394	-3450
-0.320089	-7666
-0.319783	-10107
-0.319477	-6489
-0.319172	-1451
-0.318866	-294
-0.31856	-1681
-0.318254	-3879
-0.317949	-3142
-0.317643	-2407
-0.317337	-4520
-0.317032	-2704
-0.316726	-3234
-0.31642	-4622
-0.316114	-2888
-0.315809	-1227
-0.315503	-1083
-0.315197	-1409
-0.314892	-2442
-0.314586	-473
-0.31428	1144
-0.313974	1262
-0.313669	3354
-0.313363	6041
-0.313057	7305
-0.312752	8725
-0.312446	4150
-0.31214	-1184
-0.311834	-438
-0.311529	1547
-0.311223	1423
-0.310917	-14
-0.310612	5240
-0.310306	8972
-0.31	6373
-0.309694	275
-0.309389	-4681
-0.309083	-6138
-0.308777	-6698
-0.308472	-4085
-0.308166	236
-0.30786	3223
-0.307554	1634
-0.307249	-886
-0.306943	-1780
-0.306637	-2930
-0.306332	217
-0.306026	3227
-0.30572	3153
-0.305414	3870
-0.305109	5730
-0.304803	7066
-0.304497	8289
-0.304192	8259
-0.303886	8084
-0.30358	7532
-0.303274	6858
-0.302969	4679
-0.302663	746
-0.302357	-999
-0.302052	-1252
-0.301746	1320
-0.30144	-550
-0.301134	-455
-0.300829	3570
-0.300523	4778
-0.300217	1959
-0.299912	-288
-0.299606	5293
-0.2993	8503
-0.298994	4166
-0.298689	353
-0.298383	-2386
-0.298077	-5307
-0.297772	-6888
-0.297466	-2215
-0.29716	2718
-0.296854	151
-0.296549	779
-0.296243	2880
-0.295937	2994
-0.295632	1045
-0.295326	1091
-0.29502	3837
-0.294714	4637
-0.294409	5147
-0.294103	7221
-0.293797	7482
-0.293492	5511
-0.293186	2889
-0.29288	5963
-0.292574	7654
-0.292269	4549
-0.291963	3539
-0.291657	6055
-0.291352	8680
-0.291046	9790
-0.29074	9715
-0.290434	4030
-0.290129	3661
-0.289823	8321
-0.289517	10006
-0.289212	6169
-0.288906	4224
-0.2886	2920
-0.288294	3710
-0.287989	5236
-0.287683	7119
-0.287377	8585
-0.287072	6646
-0.286766	4124
-0.28646	-557
-0.286154	-1180
-0.285849	1429
-0.285543	5726
-0.285237	9877
-0.284932	11432
-0.284626	9186
-0.28432	6903
-0.284014	9257
-0.283709	11636
-0.283403	11225
-0.283097	9494
-0.282792	9407
-0.282486	9944
-0.28218	7847
-0.281874	6814
-0.281569	9474
-0.281263	12126
-0.280957	10856
-0.280652	10572
-0.280346	9485
-0.28004	5473
-0.279734	4933
-0.279429	4183
-0.279123	4105
-0.278817	6741
-0.278512	4564
-0.278206	3431
-0.2779	6521
-0.277594	9012
-0.277289	5554
-0.276983	2515
-0.276677	4885
-0.276372	7123
-0.276066	10812
-0.27576	9501
-0.275454	4532
-0.275149	1486
-0.274843	1522
-0.274537	2569
-0.274232	3746
-0.273926	4623
-0.27362	4030
-0.273314	325
-0.273009	-3120
-0.272703	-1348
-0.272397	-84
-0.272092	-409
-0.271786	-1349
-0.27148	-2056
-0.271174	-305
-0.270869	3732
-0.270563	4945
-0.270257	4694
-0.269952	4416
-0.269646	4246
-0.26934	4083
-0.269034	3278
-0.268729	2161
-0.268423	-1485
-0.268117	-3597
-0.267812	501
-0.267506	3057
-0.2672	4015
-0.266894	9337
-0.266589	13137
-0.266283	11973
-0.265977	7533
-0.265672	4474
-0.265366	1953
-0.26506	2812
-0.264754	5573
-0.264449	6446
-0.264143	7099
-0.263837	3678
-0.263532	1074
-0.263226	1231
-0.26292	-152
-0.262614	-1314
-0.262309	758
-0.262003	4976
-0.261697	7631
-0.261392	6302
-0.261086	3985
-0.26078	2528
-0.260474	893
-0.260169	4716
-0.259863	4347
-0.259557	2254
-0.259252	4067
-0.258946	2563
-0.25864	-702
-0.258334	-2878
-0.258029	-222
-0.257723	2892
-0.257417	3155
-0.257112	1881
-0.256806	-1377
-0.2565	-2651
-0.256194	-2842
-0.255889	-4303
-0.255583	-4859
-0.255277	-5559
-0.254972	-3595
-0.254666	-655
-0.25436	447
-0.254054	-110
-0.253749	-899
-0.253443	-1455
-0.253137	-1875
-0.252832	-589
-0.252526	-1346
-0.25222	-1998
-0.251914	2983
-0.251609	4131
-0.251303	1178
-0.250997	943
-0.250692	1879
-0.250386	3661
-0.25008	2674
-0.249774	-623
-0.249469	-3251
-0.249163	-486
-0.248857	4065
-0.248552	5141
-0.248246	3940
-0.24794	4847
-0.247634	6034
-0.247329	4426
-0.247023	5225
-0.246717	6007
-0.246412	7765
-0.246106	7964
-0.2458	4433
-0.245494	2006
-0.245189	4819
-0.244883	6581
-0.244577	3691
-0.244272	2019
-0.243966	1616
-0.24366	452
-0.243355	684
-0.243049	443
-0.242743	2582
-0.242437	6397
-0.242132	7811
-0.241826	8426
-0.24152	9756
-0.241215	9902
-0.240909	8131
-0.240603	7134
-0.240297	4758
-0.239992	3951
-0.239686	3278
-0.23938	3338
-0.239075	8193
-0.238769	11707
-0.238463	9434
-0.238157	7146
-0.237852	6306
-0.237546	9351
-0.23724	13495
-0.236935	12561
-0.236629	8178
-0.236323	6239
-0.236017	5226
-0.235712	7001
-0.235406	8050
-0.2351	5434
-0.234795	2819
-0.234489	3031
-0.234183	1706
-0.233877	-486
-0.233572	3499
-0.233266	8235
-0.23296	9713
-0.232655	7226
-0.232349	8529
-0.232043	13604
-0.231737	13017
-0.231432	7175
-0.231126	4305
-0.23082	5030
-0.230515	5735
-0.230209	5301
-0.229903	4152
-0.229597	3745
-0.229292	1969
-0.228986	2157
-0.22868	5552
-0.228375	5401
-0.228069	4181
-0.227763	1294
-0.227457	1222
-0.227152	2942
-0.226846	5441
-0.22654	8944
-0.226235	8200
-0.225929	5888
-0.225623	7038
-0.225317	6121
-0.225012	1989
-0.224706	2373
-0.2244	5419
-0.224095	4453
-0.223789	56
-0.223483	-1320
-0.223177	3389
-0.222872	6784
-0.222566	4715
-0.22226	4907
-0.221955	2971
-0.221649	-376
-0.221343	-1284
-0.221037	-1794
-0.220732	365
-0.220426	4967
-0.22012	10045
-0.219815	12772
-0.219509	11327
-0.219203	8433
-0.218897	6081
-0.218592	6833
-0.218286	7624
-0.21798	10986
-0.217675	14443
-0.217369	12713
-0.217063	11257
-0.216757	13908
-0.216452	11183
-0.216146	7421
-0.21584	11074
-0.215535	12268
-0.215229	11000
-0.214923	10842
-0.214617	10771
-0.214312	8758
-0.214006	7521
-0.2137	8058
-0.213395	8862
-0.213089	7823
-0.212783	6490
-0.212477	3650
-0.212172	1546
-0.211866	-1051
-0.21156	-2518
-0.211255	-3690
-0.210949	-5794
-0.210643	-8436
-0.210337	-8635
-0.210032	-5724
-0.209726	-5019
-0.20942	-1362
-0.209115	1198
-0.208809	709
-0.208503	738
-0.208197	1192
-0.207892	9
-0.207586	1316
-0.20728	209
-0.206975	-3125
-0.206669	-5486
-0.206363	-5332
-0.206057	-4332
-0.205752	-4121
-0.205446	-2536
-0.20514	-295
-0.204835	1391
-0.204529	2461
-0.204223	5184
-0.203917	9303
-0.203612	10082
-0.203306	10454
-0.203	11268
-0.202695	7535
-0.202389	4336
-0.202083	2262
-0.201777	3368
-0.201472	6278
-0.201166	6552
-0.20086	4240
-0.200555	-1205
-0.200249	-4470
-0.199943	-706
-0.199637	2706
-0.199332	3967
-0.199026	1429
-0.19872	-191
-0.198415	2368
-0.198109	5697
-0.197803	2050
-0.197497	-1673
-0.197192	3144
-0.196886	10090
-0.19658	12474
-0.196275	11959
-0.195969	11114
-0.195663	1892
-0.195357	-4800
-0.195052	-3630
-0.194746	-3364
-0.19444	-3556
-0.194135	-3825
-0.193829	-2075
-0.193523	-1955
-0.193217	-434
-0.192912	4113
-0.192606	6246
-0.1923	5716
-0.191995	2768
-0.191689	1919
-0.191383	3357
-0.191077	4600
-0.190772	5442
-0.190466	5518
-0.19016	6422
-0.189855	9181
-0.189549	9756
-0.189243	7747
-0.188937	7136
-0.188632	8569
-0.188326	5274
-0.18802	1581
-0.187715	-2534
-0.187409	-6388
-0.187103	-8352
-0.186797	-7659
-0.186492	-5633
-0.186186	-1440
-0.18588	2240
-0.185575	4120
-0.185269	5238
-0.184963	5194
-0.184657	6802
-0.184352	6763
-0.184046	4725
-0.18374	4479
-0.183435	4902
-0.183129	4686
-0.182823	1391
-0.182517	-1518
-0.182212	2263
-0.181906	5982
-0.1816	6409
-0.181295	3542
-0.180989	1104
-0.180683	-381
-0.180377	4836
-0.180072	9316
-0.179766	7633
-0.17946	4875
-0.179155	702
-0.178849	-916
-0.178543	1802
-0.178237	5841
-0.177932	7539
-0.177626	4248
-0.17732	-1401
-0.177015	-10177
-0.176709	-13166
-0.176403	-9499
-0.176097	-7536
-0.175792	-3617
-0.175486	-1657
-0.17518	-1656
-0.174875	-2751
-0.174569	-2092
-0.174263	722
-0.173957	1685
-0.173652	2021
-0.173346	2547
-0.17304	4761
-0.172735	4971
-0.172429	5030
-0.172123	6084
-0.171817	7697
-0.171512	5652
-0.171206	1809
-0.1709	2168
-0.170595	582
-0.170289	-2215
-0.169983	-632
-0.169677	-810
-0.169372	-4820
-0.169066	-5015
-0.16876	-3898
-0.168455	-3635
-0.168149	2996
-0.167843	9040
-0.167537	9493
-0.167232	11828
-0.166926	10475
-0.16662	9289
-0.166315	8393
-0.166009	5333
-0.165703	2179
-0.165397	1077
-0.165092	3162
-0.164786	5299
-0.16448	6398
-0.164175	8334
-0.163869	6539
-0.163563	3266
-0.163257	935
-0.162952	1439
-0.162646	1633
-0.16234	2503
-0.162035	1971
-0.161729	2475
-0.161423	5669
-0.161117	7070
-0.160812	7832
-0.160506	5230
-0.1602	2911
-0.159895	1945
-0.159589	1016
-0.159283	1770
-0.158977	7138
-0.158672	10683
-0.158366	12581
-0.15806	11938
-0.157755	9607
-0.157449	8132
-0.157143	7119
-0.156837	3272
-0.156532	1519
-0.156226	-606
-0.15592	-4737
-0.155615	-6438
-0.155309	-4343
-0.155003	-4750
-0.154697	-3408
-0.154392	1784
-0.154086	4159
-0.15378	3352
-0.153475	2437
-0.153169	1386
-0.152863	1062
-0.152557	794
-0.152252	-2202
-0.151946	-3629
-0.15164	-5706
-0.151335	-6994
-0.151029	-6938
-0.150723	-3745
-0.150417	-270
-0.150112	4167
-0.149806	8016
-0.1495	7040
-0.149195	4496
-0.148889	4888
-0.148583	5745
-0.148277	4462
-0.147972	177
-0.147666	-1916
-0.14736	-1508
-0.147055	-497
-0.146749	2530
-0.146443	3080
-0.146137	3714
-0.145832	4256
-0.145526	3372
-0.14522	3364
-0.144915	3501
-0.144609	6015
-0.144303	8496
-0.143997	7893
-0.143692	4014
-0.143386	155
-0.14308	-1259
-0.142775	-3313
-0.142469	-5566
-0.142163	-4409
-0.141857	-5422
-0.141552	-7154
-0.141246	-7324
-0.14094	-8265
-0.140635	-7010
-0.140329	-658
-0.140023	2976
-0.139717	-611
-0.139412	-1922
-0.139106	-2623
-0.1388	-3180
-0.138495	-1783
-0.138189	-255
-0.137883	2021
-0.137578	4710
-0.137272	6416
-0.136966	6241
-0.13666	3264
-0.136355	1345
-0.136049	2212
-0.135743	1487
-0.135438	936
-0.135132	2765
-0.134826	2141
-0.13452	4987
-0.134215	6784
-0.133909	6600
-0.133603	8009
-0.133298	12204
-0.132992	13561
-0.132686	10989
-0.13238	8494
-0.132075	6015
-0.131769	3873
-0.131463	6994
-0.131158	10088
-0.130852	7332
-0.130546	6506
-0.13024	10306
-0.129935	17980
-0.129629	16297
-0.129323	9063
-0.129018	5186
-0.128712	5265
-0.128406	3355
-0.1281	2299
-0.127795	2819
-0.127489	3836
-0.127183	3106
-0.126878	2713
-0.126572	4825
-0.126266	6489
-0.12596	9947
-0.125655	10478
-0.125349	5878
-0.125043	3389
-0.124738	4118
-0.124432	2124
-0.124126	2311
-0.12382	3919
-0.123515	3383
-0.123209	6657
-0.122903	8059
-0.122598	3245
-0.122292	1725
-0.121986	4586
-0.12168	6602
-0.121375	6364
-0.121069	6309
-0.120763	7243
-0.120458	8886
-0.120152	8701
-0.119846	7732
-0.11954	3760
-0.119235	-260
-0.118929	-301
-0.118623	2619
-0.118318	5078
-0.118012	2716
-0.117706	-522
-0.1174	-4774
-0.117095	-7896
-0.116789	-5874
-0.116483	-2709
-0.116178	-1310
-0.115872	-736
-0.115566	-2291
-0.11526	-2434
-0.114955	-281
-0.114649	-1759
-0.114343	-4914
-0.114038	-3909
-0.113732	160
-0.113426	1583
-0.11312	1315
-0.112815	1812
-0.112509	693
-0.112203	1369
-0.111898	1406
-0.111592	-796
-0.111286	4379
-0.11098	15028
-0.110675	18198
-0.110369	16038
-0.110063	16312
-0.109758	16315
-0.109452	14688
-0.109146	7924
-0.10884	1497
-0.108535	-4786
-0.108229	-6435
-0.107923	-6145
-0.107618	-6506
-0.107312	-5225
-0.107006	-4844
-0.1067	-1988
-0.106395	-409
-0.106089	1503
-0.105783	1590
-0.105478	1523
-0.105172	213
-0.104866	-4875
-0.10456	-7006
-0.104255	-3133
-0.103949	2205
-0.103643	4502
-0.103338	3557
-0.103032	3715
-0.102726	6425
-0.10242	8843
-0.102115	6487
-0.101809	5107
-0.101503	3235
-0.101198	-891
-0.100892	2284
-0.100586	10068
-0.10028	12012
-0.0999747	10240
-0.099669	9324
-0.0993633	6732
-0.0990576	4031
-0.0987518	2927
-0.0984461	3355
-0.0981404	6677
-0.0978347	9585
-0.097529	12846
-0.0972233	15267
-0.0969176	13784
-0.0966118	16703
-0.0963061	21320
-0.0960004	22076
-0.0956947	20282
-0.095389	14617
-0.0950833	8502
-0.0947776	5599
-0.0944718	5887
-0.0941661	8619
-0.0938604	7727
-0.0935547	7827
-0.093249	7112
-0.0929433	4034
-0.0926376	3998
-0.0923318	4272
-0.0920261	1300
-0.0917204	264
-0.0914147	4046
-0.091109	6446
-0.0908033	4834
-0.0904976	1554
-0.0901919	884
-0.0898861	1873
-0.0895804	3942
-0.0892747	6568
-0.088969	4864
-0.0886633	2328
-0.0883576	-241
-0.0880519	-1185
-0.0877461	2397
-0.0874404	6988
-0.0871347	9328
-0.086829	10968
-0.0865233	10997
-0.0862176	10939
-0.0859119	10762
-0.0856061	9225
-0.0853004	7632
-0.0849947	4041
-0.084689	2039
-0.0843833	842
-0.0840776	-246
-0.0837719	2827
-0.0834661	6043
-0.0831604	5377
-0.0828547	7788
-0.082549	6934
-0.0822433	7397
-0.0819376	8470
-0.0816319	7798
-0.0813261	7070
-0.0810204	6323
-0.0807147	6845
-0.080409	6462
-0.0801033	5591
-0.0797976	4936
-0.0794919	5167
-0.0791862	5205
-0.0788804	4450
-0.0785747	3004
-0.078269	2176
-0.0779633	1838
-0.0776576	1821
-0.0773519	1233
-0.0770462	1572
-0.0767404	1153
-0.0764347	2079
-0.076129	3254
-0.0758233	2563
-0.0755176	761
-0.0752119	-454
-0.0749062	994
-0.0746004	2075
-0.0742947	2906
-0.073989	4083
-0.0736833	1319
-0.0733776	539
-0.0730719	2299
-0.0727662	1844
-0.0724604	2801
-0.0721547	8694
-0.071849	11797
-0.0715433	11977
-0.0712376	13936
-0.0709319	13984
-0.0706262	15212
-0.0703204	17903
-0.0700147	15656
-0.069709	12892
-0.0694033	13823
-0.0690976	14298
-0.0687919	10193
-0.0684862	4197
-0.0681805	702
-0.0678747	985
-0.067569	5349
-0.0672633	9596
-0.0669576	11709
-0.0666519	10587
-0.0663462	8872
-0.0660405	9677
-0.0657347	9796
-0.065429	9555
-0.0651233	7872
-0.0648176	4158
-0.0645119	7037
-0.0642062	9009
-0.0639005	6911
-0.0635947	5198
-0.063289	5055
-0.0629833	6127
-0.0626776	6168
-0.0623719	3654
-0.0620662	1383
-0.0617605	-418
-0.0614547	-234
-0.061149	5385
-0.0608433	7061
-0.0605376	6512
-0.0602319	5116
-0.0599262	13
-0.0596205	-4228
-0.0593147	-3534
-0.059009	-77
-0.0587033	2376
-0.0583976	3129
-0.0580919	3053
-0.0577862	3772
-0.0574805	4289
-0.0571748	2508
-0.056869	1545
-0.0565633	1967
-0.0562576	1537
-0.0559519	3806
-0.0556462	6047
-0.0553405	6601
-0.0550348	3293
-0.054729	113
-0.0544233	-371
-0.0541176	-1011
-0.0538119	-4389
-0.0535062	-4958
-0.0532005	1135
-0.0528948	4743
-0.052589	6870
-0.0522833	7713
-0.0519776	5099
-0.0516719	1313
-0.0513662	923
-0.0510605	1954
-0.0507548	2956
-0.050449	1475
-0.0501433	-154
-0.0498376	-381
-0.0495319	2469
-0.0492262	5442
-0.0489205	2180
-0.0486148	356
-0.048309	312
-0.0480033	620
-0.0476976	-2076
-0.0473919	-7332
-0.0470862	-7656
-0.0467805	-6765
-0.0464748	-4420
-0.0461691	-2359
-0.0458633	-1016
-0.0455576	2264
-0.0452519	5592
-0.0449462	11254
-0.0446405	17144
-0.0443348	17598
-0.0440291	11323
-0.0437233	5315
-0.0434176	-2152
-0.0431119	-8120
-0.0428062	-10003
-0.0425005	-10475
-0.0421948	-9081
-0.0418891	-7042
-0.0415833	-3351
-0.0412776	-1791
-0.0409719	-974
-0.0406662	-669
-0.0403605	577
-0.0400548	3649
-0.0397491	5190
-0.0394433	4671
-0.0391376	2723
-0.0388319	2811
-0.0385262	7745
-0.0382205	11940
-0.0379148	11306
-0.0376091	12032
-0.0373034	11234
-0.0369976	7925
-0.0366919	4638
-0.0363862	2652
-0.0360805	3997
-0.0357748	4209
-0.0354691	6247
-0.0351634	9189
-0.0348576	10885
-0.0345519	9985
-0.0342462	6518
-0.0339405	6073
-0.0336348	5978
-0.0333291	5782
-0.0330234	6424
-0.0327176	7437
-0.0324119	6316
-0.0321062	3000
-0.0318005	1651
-0.0314948	4788
-0.0311891	8615
-0.0308834	8463
-0.0305776	8279
-0.0302719	8576
-0.0299662	6387
-0.0296605	3814
-0.0293548	2137
-0.0290491	1211
-0.0287434	1630
-0.0284376	3170
-0.0281319	3784
-0.0278262	2927
-0.0275205	3350
-0.0272148	7695
-0.0269091	6897
-0.0266034	4394
-0.0262977	4230
-0.0259919	5265
-0.0256862	8720
-0.0253805	9089
-0.0250748	7944
-0.0247691	7594
-0.0244634	10151
-0.0241577	9185
-0.0238519	4866
-0.0235462	1850
-0.0232405	-867
-0.0229348	-2859
-0.0226291	-5422
-0.0223234	-5130
-0.0220177	-2536
-0.0217119	173
-0.0214062	2662
-0.0211005	860
-0.0207948	1155
-0.0204891	2203
-0.0201834	5311
-0.0198777	7321
-0.0195719	6178
-0.0192662	4768
-0.0189605	5242
-0.0186548	7615
-0.0183491	10559
-0.0180434	10280
-0.0177377	7633
-0.0174319	6710
-0.0171262	5514
-0.0168205	5137
-0.0165148	2996
-0.0162091	2537
-0.0159034	2567
-0.0155977	1074
-0.015292	2812
-0.0149862	7088
-0.0146805	11126
-0.0143748	17007
-0.0140691	18131
-0.0137634	13982
-0.0134577	9489
-0.013152	7469
-0.0128462	5648
-0.0125405	5122
-0.0122348	2835
-0.0119291	4935
-0.0116234	6622
-0.0113177	4522
-0.011012	4513
-0.0107062	3751
-0.0104005	4383
-0.0100948	1547
-0.0097891	-919
-0.00948339	-377
-0.00917767	153
-0.00887196	5281
-0.00856625	12293
-0.00826053	13826
-0.00795482	10067
-0.0076491	5579
-0.00734339	1188
-0.00703768	-1006
-0.00673196	2468
-0.00642625	4356
-0.00612054	5371
-0.00581482	6362
-0.00550911	8758
-0.00520339	9718
-0.00489768	9009
-0.00459197	9724
-0.00428625	8132
-0.00398054	5271
-0.00367482	3111
-0.00336911	3996
-0.0030634	4523
-0.00275768	-64
-0.00245197	-971
-0.00214625	827
-0.00184054	3102
-0.00153483	1599
-0.00122911	-1048
-0.000923399	931
-0.000617685	1382
-0.000311972	2109
-6.25775e-06	3980
0.000299456	5067
0.00060517	5389
0.000910884	7954
0.0012166	8629
0.00152231	5945
0.00182803	6064
0.00213374	8104
0.00243945	8099
0.00274517	6849
0.00305088	4763
0.00335659	4235
0.00366231	5352
0.00396802	5125
0.00427374	4844
0.00457945	4536
0.00488516	5270
0.00519088	8378
0.00549659	10819
0.00580231	7505
0.00610802	4038
0.00641373	4355
0.00671945	7394
0.00702516	12963
0.00733088	17005
0.00763659	19047
0.0079423	15635
0.00824802	11765
0.00855373	11062
0.00885944	11042
0.00916516	13807
0.00947087	10414
0.00977659	7374
0.0100823	7797
0.010388	4217
0.0106937	5526
0.0109994	7492
0.0113052	6442
0.0116109	3095
0.0119166	5447
0.0122223	7089
0.012528	6227
0.0128337	7363
0.0131394	8588
0.0134452	10205
0.0137509	10666
0.0140566	8582
0.0143623	5755
0.014668	3269
0.0149737	5572
0.0152794	11177
0.0155851	9124
0.0158909	8238
0.0161966	10323
0.0165023	12957
0.016808	11710
0.0171137	10365
0.0174194	13200
0.0177251	12425
0.0180309	7735
0.0183366	9534
0.0186423	12322
0.018948	12882
0.0192537	14255
0.0195594	17086
0.0198651	18528
0.0201709	17355
0.0204766	17573
0.0207823	16196
0.021088	13308
0.0213937	9416
0.0216994	5012
0.0220051	1560
0.0223109	2045
0.0226166	5126
0.0229223	3812
0.023228	818
0.0235337	-138
0.0238394	1116
0.0241451	5282
0.0244509	7792
0.0247566	9977
0.0250623	12365
0.025368	14135
0.0256737	14015
0.0259794	10320
0.0262851	6396
0.0265908	4441
0.0268966	3067
0.0272023	4364
0.027508	11780
0.0278137	13451
0.0281194	12076
0.0284251	11188
0.0287308	7295
0.0290366	7464
0.0293423	9706
0.029648	12410
0.0299537	9239
0.0302594	5738
0.0305651	2961
0.0308708	1695
0.0311766	3182
0.0314823	2565
0.031788	2076
0.0320937	2038
0.0323994	286
0.0327051	-1623
0.0330108	278
0.0333166	5855
0.0336223	9826
0.033928	8349
0.0342337	5648
0.0345394	3781
0.0348451	3907
0.0351508	4020
0.0354566	1472
0.0357623	-1762
0.036068	-4252
0.0363737	-3236
0.0366794	1003
0.0369851	3110
0.0372908	6374
0.0375965	10133
0.0379023	8800
0.038208	7790
0.0385137	9676
0.0388194	11946
0.0391251	13739
0.0394308	11136
0.0397365	8065
0.0400423	4687
0.040348	3664
0.0406537	5976
0.0409594	5182
0.0412651	4398
0.0415708	5698
0.0418765	6583
0.0421823	7447
0.042488	11268
0.0427937	13583
0.0430994	12482
0.0434051	11844
0.0437108	11157
0.0440165	13505
0.0443223	15500
0.044628	13927
0.0449337	13262
0.0452394	10246
0.0455451	7358
0.0458508	9913
0.0461565	14512
0.0464623	13925
0.046768	11468
0.0470737	7824
0.0473794	4442
0.0476851	4887
0.0479908	7196
0.0482965	10425
0.0486022	10733
0.048908	8329
0.0492137	5582
0.0495194	8105
0.0498251	15035
0.0501308	22876
0.0504365	23741
0.0507422	19080
0.051048	14508
0.0513537	11083
0.0516594	7841
0.0519651	3591
0.0522708	3473
0.0525765	5952
0.0528822	6800
0.053188	7984
0.0534937	10013
0.0537994	11644
0.0541051	11788
0.0544108	10006
0.0547165	6705
0.0550222	3906
0.055328	4168
0.0556337	2714
0.0559394	2809
0.0562451	4256
0.0565508	4864
0.0568565	4900
0.0571622	5216
0.057468	6379
0.0577737	9230
0.0580794	9665
0.0583851	8855
0.0586908	8182
0.0589965	7914
0.0593022	8552
0.0596079	8559
0.0599137	9957
0.0602194	11268
0.0605251	10082
0.0608308	8029
0.0611365	4940
0.0614422	1477
0.0617479	739
0.0620537	1607
0.0623594	5053
0.0626651	10169
0.0629708	13902
0.0632765	12355
0.0635822	9247
0.0638879	8534
0.0641937	8979
0.0644994	6738
0.0648051	4965
0.0651108	5794
0.0654165	8561
0.0657222	8009
0.0660279	5555
0.0663337	7292
0.0666394	12555
0.0669451	11482
0.0672508	8473
0.0675565	8470
0.0678622	7823
0.0681679	9296
0.0684736	7511
0.0687794	1001
0.0690851	-2450
0.0693908	2100
0.0696965	4430
0.0700022	649
0.0703079	-4408
0.0706136	-3024
0.0709194	883
0.0712251	3907
0.0715308	6462
0.0718365	6672
0.0721422	4880
0.0724479	2497
0.0727536	2154
0.0730594	5252
0.0733651	8134
0.0736708	7332
0.0739765	7772
0.0742822	8479
0.0745879	5606
0.0748936	936
0.0751994	-3489
0.0755051	-8698
0.0758108	-8985
0.0761165	-3151
0.0764222	1339
0.0767279	3608
0.0770336	3885
0.0773394	5406
0.0776451	5523
0.0779508	2977
0.0782565	1876
0.0785622	3600
0.0788679	5706
0.0791736	6127
0.0794793	5402
0.0797851	1273
0.0800908	236
0.0803965	2236
0.0807022	3641
0.0810079	2778
0.0813136	2423
0.0816193	2937
0.0819251	6096
0.0822308	12259
0.0825365	11786
0.0828422	7339
0.0831479	7035
0.0834536	6844
0.0837593	4279
0.0840651	3981
0.0843708	6345
0.0846765	7106
0.0849822	3557
0.0852879	-858
0.0855936	-184
0.0858993	445
0.0862051	-606
0.0865108	-849
0.0868165	-2912
0.0871222	-6663
0.0874279	-6044
0.0877336	-205
0.0880393	4396
0.0883451	7208
0.0886508	6785
0.0889565	9335
0.0892622	11554
0.0895679	11128
0.0898736	9176
0.0901793	7618
0.090485	7446
0.0907908	7606
0.0910965	3425
0.0914022	-3670
0.0917079	-2567
0.0920136	4130
0.0923193	7144
0.092625	7455
0.0929308	8376
0.0932365	8148
0.0935422	7782
0.0938479	9148
0.0941536	11324
0.0944593	12812
0.094765	12861
0.0950708	9238
0.0953765	5074
0.0956822	6193
0.0959879	7730
0.0962936	7072
0.0965993	7037
0.096905	5564
0.0972108	6090
0.0975165	4245
0.0978222	1560
0.0981279	2197
0.0984336	4106
0.0987393	3301
0.099045	1475
0.0993508	1707
0.0996565	3019
0.0999622	3585
0.100268	2594
0.100574	5163
0.100879	7400
0.101185	9322
0.101491	11666
0.101796	11787
0.102102	15414
0.102408	15785
0.102714	11605
0.103019	9672
0.103325	15349
0.103631	18508
0.103936	12396
0.104242	7126
[truncated: 19,277 more rows]
