# Supplementary material for: X-ray-activated polymerization expanding the frontiers of deep-tissue hydrogel formation
Source: Nat Commun. 2024 Apr 15;15:3247. doi: 10.1038/s41467-024-47559-z (PMC11018743; doi:10.1038/s41467-024-47559-z)
Supplement: Supplementary file 4 — Source Data [file 41467_2024_47559_MOESM4_ESM.zip › Supplementary Figure 11b.xlsx]

## Sheet: MCD-CQ
-0.493734	34905.6
-0.493428	36564.9
-0.493123	36121.5
-0.492817	36041.7
-0.492511	36040.1
-0.492206	37364.2
-0.4919	41974.5
-0.491594	43583.7
-0.491288	42362.1
-0.490983	40785.1
-0.490677	38368.7
-0.490371	37453
-0.490066	36477.1
-0.48976	36065.6
-0.489454	36842.9
-0.489148	35680.6
-0.488843	35657.4
-0.488537	36623.5
-0.488231	36000.5
-0.487926	33682.1
-0.48762	33621.7
-0.487314	36682.2
-0.487008	37027.9
-0.486703	37420.7
-0.486397	37223.4
-0.486091	37409.3
-0.485786	40523.7
-0.48548	40709.6
-0.485174	37997.1
-0.484868	36360.7
-0.484563	37664.9
-0.484257	39944.4
-0.483951	40378.6
-0.483646	36666.7
-0.48334	35325.2
-0.483034	37704.5
-0.482728	40426.1
-0.482423	44515.4
-0.482117	44612.3
-0.481811	41291.7
-0.481506	36653.8
-0.4812	33137.6
-0.480894	33965
-0.480588	37828.9
-0.480283	38342.7
-0.479977	34310.6
-0.479671	32118.6
-0.479366	33422.8
-0.47906	37802.8
-0.478754	39936.3
-0.478448	40470.4
-0.478143	43304
-0.477837	44181.6
-0.477531	42815.4
-0.477226	44422.6
-0.47692	47161.8
-0.476614	50553.2
-0.476308	48903.3
-0.476003	42058.4
-0.475697	37044.5
-0.475391	35190.8
-0.475086	39128.8
-0.47478	38424.8
-0.474474	36427.4
-0.474168	36602.6
-0.473863	37962.8
-0.473557	39536
-0.473251	39215.8
-0.472946	39429.4
-0.47264	39338.4
-0.472334	37463.9
-0.472028	38413.3
-0.471723	39820.1
-0.471417	40457.8
-0.471111	40469.5
-0.470806	39974.7
-0.4705	42781.4
-0.470194	43382.1
-0.469888	41329.7
-0.469583	40048
-0.469277	41803
-0.468971	43994.5
-0.468666	43400.6
-0.46836	42150.3
-0.468054	41617.1
-0.467748	43169.5
-0.467443	44612.9
-0.467137	42131
-0.466831	43183.2
-0.466526	42284.8
-0.46622	39508.8
-0.465914	37024.6
-0.465608	35461.4
-0.465303	36894.9
-0.464997	39311.2
-0.464691	40522.4
-0.464386	42989.4
-0.46408	45694.1
-0.463774	48962.7
-0.463468	49897.4
-0.463163	46120.5
-0.462857	45488.7
-0.462551	42393.3
-0.462246	39461.8
-0.46194	39673.6
-0.461634	39776.8
-0.461328	40183.4
-0.461023	39269.9
-0.460717	38310.9
-0.460411	37461.9
-0.460106	34782.3
-0.4598	34288.8
-0.459494	36608.3
-0.459188	39922.8
-0.458883	41648.3
-0.458577	43060.6
-0.458271	45037.2
-0.457966	42957.6
-0.45766	42589.3
-0.457354	43463.9
-0.457048	39790
-0.456743	38215
-0.456437	38293.6
-0.456131	39438.4
-0.455826	41074.6
-0.45552	41011.5
-0.455214	38901.8
-0.454909	38894.5
-0.454603	41711
-0.454297	43068.8
-0.453991	39637
-0.453686	34243.4
-0.45338	33042.7
-0.453074	32637.3
-0.452769	31177.9
-0.452463	33263.9
-0.452157	35861.8
-0.451851	38388.5
-0.451546	40245.5
-0.45124	40852.8
-0.450934	42533.3
-0.450629	41850.2
-0.450323	41074.1
-0.450017	41512
-0.449711	43346.2
-0.449406	43976.3
-0.4491	42898.1
-0.448794	39850.1
-0.448489	39449.8
-0.448183	40712.3
-0.447877	38782.9
-0.447571	37405
-0.447266	35441.2
-0.44696	33306.2
-0.446654	35779
-0.446349	38810.1
-0.446043	40857.9
-0.445737	42113.7
-0.445431	42492.9
-0.445126	39413.5
-0.44482	33970
-0.444514	35702.8
-0.444209	38288.9
-0.443903	38490.7
-0.443597	38781.1
-0.443291	38825.2
-0.442986	37350.8
-0.44268	39615.1
-0.442374	44070.4
-0.442069	44644.6
-0.441763	45280.5
-0.441457	46313.6
-0.441151	46435.4
-0.440846	46401.1
-0.44054	46822.6
-0.440234	43108.5
-0.439929	41093.8
-0.439623	41038.7
-0.439317	41630.4
-0.439011	39597.9
-0.438706	36948
-0.4384	37743.9
-0.438094	39602.6
-0.437789	41624.2
-0.437483	40073.8
-0.437177	40322
-0.436871	43830.7
-0.436566	44113.1
-0.43626	42968
-0.435954	41724.1
-0.435649	38923.4
-0.435343	39582.9
-0.435037	40366.5
-0.434731	40132.8
-0.434426	38119
-0.43412	37752.3
-0.433814	39859.9
-0.433509	42111.9
-0.433203	42767.9
-0.432897	41808.2
-0.432591	40271
-0.432286	41552.8
-0.43198	41996.7
-0.431674	42868.9
-0.431369	44624.7
-0.431063	42259.7
-0.430757	42713.6
-0.430451	41582.4
-0.430146	37907.1
-0.42984	38055.2
-0.429534	40147.9
-0.429229	40238.8
-0.428923	40713.9
-0.428617	42392.1
-0.428311	43189.9
-0.428006	43239.3
-0.4277	40162.9
-0.427394	34695.6
-0.427089	32926.5
-0.426783	33714.1
-0.426477	32300.7
-0.426171	32916.6
-0.425866	34768.8
-0.42556	35978.9
-0.425254	38151.2
-0.424949	39315.7
-0.424643	43851.2
-0.424337	45902.2
-0.424031	45392.7
-0.423726	45512.2
-0.42342	44936.7
-0.423114	46381.6
-0.422809	49160.5
-0.422503	50659.6
-0.422197	49517.4
-0.421891	47963.2
-0.421586	45133.7
-0.42128	42385.7
-0.420974	41739.1
-0.420669	40213.7
-0.420363	39370.5
-0.420057	39525
-0.419751	41413.5
-0.419446	39476.5
-0.41914	38151.4
-0.418834	40526.3
-0.418529	41813.6
-0.418223	43509.1
-0.417917	43279.4
-0.417611	43191
-0.417306	43242.5
-0.417	43142
-0.416694	41582.3
-0.416389	41397.3
-0.416083	40485.9
-0.415777	35982.6
-0.415471	32446.1
-0.415166	33235.4
-0.41486	37699.5
-0.414554	42037
-0.414249	45242.9
-0.413943	48136.3
-0.413637	46975.6
-0.413331	41884.4
-0.413026	38452
-0.41272	38318.7
-0.412414	36940.3
-0.412109	34400.9
-0.411803	32276.9
-0.411497	32626.8
-0.411191	35331.8
-0.410886	36320.6
-0.41058	34948.6
-0.410274	35100.8
-0.409969	38934.4
-0.409663	41919.2
-0.409357	43204.2
-0.409051	43697
-0.408746	42927.9
-0.40844	39743.4
-0.408134	36899.4
-0.407829	37212.8
-0.407523	40179
-0.407217	40513.7
-0.406911	39025.6
-0.406606	41255
-0.4063	43312.4
-0.405994	41582.8
-0.405689	40985.1
-0.405383	44659.4
-0.405077	43972.4
-0.404771	43174.9
-0.404466	45444.4
-0.40416	46569.3
-0.403854	44655.1
-0.403549	41820.3
-0.403243	40793.8
-0.402937	39469.4
-0.402631	37243.1
-0.402326	34162.7
-0.40202	34940.1
-0.401714	35622.1
-0.401409	36925.6
-0.401103	40084.2
-0.400797	42100.5
-0.400491	44237.7
-0.400186	45542.2
-0.39988	43693.2
-0.399574	40058
-0.399269	40951.2
-0.398963	42090.2
-0.398657	36822.9
-0.398351	33319.8
-0.398046	34701
-0.39774	37027.2
-0.397434	40177.5
-0.397129	43813
-0.396823	44508.1
-0.396517	44279
-0.396211	44577.9
-0.395906	44774.5
-0.3956	43453.5
-0.395294	42240.4
-0.394989	46012.4
-0.394683	52176
-0.394377	53621.9
-0.394071	53513.4
-0.393766	53788.3
-0.39346	52426.7
-0.393154	47505.5
-0.392849	43936.1
-0.392543	44179.4
-0.392237	46535.9
-0.391931	46408.4
-0.391626	41254.8
-0.39132	40110
-0.391014	39788.7
-0.390709	39921.1
-0.390403	41028.5
-0.390097	40246.5
-0.389791	39996
-0.389486	43179
-0.38918	46392
-0.388874	45936.7
-0.388569	40250.2
-0.388263	39216.7
-0.387957	38893.9
-0.387651	39315.9
-0.387346	40082.1
-0.38704	38152.4
-0.386734	40731
-0.386429	42524.3
-0.386123	42073
-0.385817	42555.3
-0.385511	42497.8
-0.385206	43513.2
-0.3849	43503.7
-0.384594	42916.7
-0.384289	41945.4
-0.383983	42417.2
-0.383677	45127.1
-0.383371	44363.8
-0.383066	44094.7
-0.38276	44897.4
-0.382454	41892.8
-0.382149	39458.8
-0.381843	38628.6
-0.381537	38136
-0.381231	38215.7
-0.380926	36878.8
-0.38062	40963.1
-0.380314	43222.5
-0.380009	43107.5
-0.379703	41508.4
-0.379397	41950.3
-0.379091	44235.7
-0.378786	45377.9
-0.37848	45442.4
-0.378174	45639.4
-0.377869	40175.3
-0.377563	32809.1
-0.377257	30717.1
-0.376951	30485.7
-0.376646	37292.4
-0.37634	41289.4
-0.376034	37776.7
-0.375729	35013.1
-0.375423	32460.6
-0.375117	32956.3
-0.374811	35635
-0.374506	36862.2
-0.3742	37311.8
-0.373894	38150.6
-0.373589	36840.8
-0.373283	35082.9
-0.372977	39547
-0.372671	44593
-0.372366	45456
-0.37206	42105.9
-0.371754	41484
-0.371449	39767.8
-0.371143	37738.7
-0.370837	37777.5
-0.370531	38343.3
-0.370226	37238.8
-0.36992	38879.2
-0.369614	42746.3
-0.369309	44134
-0.369003	42567.3
-0.368697	42247.4
-0.368391	42628.6
-0.368086	41551.2
-0.36778	44761.5
-0.367474	45496.5
-0.367169	41662.4
-0.366863	42021.2
-0.366557	46513.3
-0.366251	43778.6
-0.365946	38577.7
-0.36564	40688.4
-0.365334	42878.8
-0.365029	41747.2
-0.364723	40037.3
-0.364417	41022.5
-0.364111	45022.2
-0.363806	45363.2
-0.3635	44590.7
-0.363194	42479.7
-0.362889	43055.2
-0.362583	42527.2
-0.362277	42330.1
-0.361971	42770.4
-0.361666	41055.8
-0.36136	37749.5
-0.361054	31972.1
-0.360749	31561.3
-0.360443	34603.1
-0.360137	37825.3
-0.359831	38449.6
-0.359526	37056.7
-0.35922	37546.4
-0.358914	38393.4
-0.358609	37730.3
-0.358303	37073.3
-0.357997	36386.6
-0.357691	36462
-0.357386	38846.4
-0.35708	42541.3
-0.356774	43465.8
-0.356469	44174
-0.356163	45373.9
-0.355857	43867.4
-0.355551	41264.7
-0.355246	42484.8
-0.35494	46962.9
-0.354634	50019.5
-0.354329	50149.9
-0.354023	48576.3
-0.353717	44451.4
-0.353411	42040.2
-0.353106	43200.7
-0.3528	45451.6
-0.352494	45470.1
-0.352189	42843.9
-0.351883	41727.1
-0.351577	42368.5
-0.351271	42445.5
-0.350966	41116
-0.35066	40868.9
-0.350354	40062.2
-0.350049	38207.8
-0.349743	36400.6
-0.349437	37776.1
-0.349132	42721.2
-0.348826	45189.6
-0.34852	42358.8
-0.348214	42009
-0.347909	43134
-0.347603	42353.2
-0.347297	43298.6
-0.346992	46075.7
-0.346686	46691
-0.34638	48144.2
-0.346074	44870.5
-0.345769	41472.1
-0.345463	42986.7
-0.345157	41707.4
-0.344852	40080.7
-0.344546	38909.2
-0.34424	39678.6
-0.343934	36484.8
-0.343629	34652.4
-0.343323	37093.7
-0.343017	41048.1
-0.342712	44140
-0.342406	43907.7
-0.3421	43592.6
-0.341794	45003.8
-0.341489	44751.2
-0.341183	41829.6
-0.340877	40450.1
-0.340572	39784.1
-0.340266	37917.8
-0.33996	37546.7
-0.339654	36471.5
-0.339349	34586.7
-0.339043	35233.4
-0.338737	34746.5
-0.338432	33040.8
-0.338126	32157.9
-0.33782	35712.1
-0.337514	41017.5
-0.337209	45142.6
-0.336903	45571
-0.336597	44129.1
-0.336292	43027.4
-0.335986	42220.5
-0.33568	42666.6
-0.335374	42876
-0.335069	44887.6
-0.334763	50173.5
-0.334457	48620.3
-0.334152	42561.1
-0.333846	39565
-0.33354	36796
-0.333234	32752.2
-0.332929	30193.3
-0.332623	32272.8
-0.332317	33313
-0.332012	34992.8
-0.331706	38360.2
-0.3314	41203
-0.331094	40705.2
-0.330789	39056.2
-0.330483	38871
-0.330177	38776.7
-0.329872	39230.5
-0.329566	40636.1
-0.32926	40700.2
-0.328954	40541.5
-0.328649	40140.9
-0.328343	41656.1
-0.328037	40859.2
-0.327732	37940.2
-0.327426	39360.5
-0.32712	41855.8
-0.326814	42839.6
-0.326509	43150
-0.326203	41546.2
-0.325897	40958.1
-0.325592	44217.7
-0.325286	45810.6
-0.32498	45034.7
-0.324674	45222.7
-0.324369	46100.2
-0.324063	44222.9
-0.323757	43089.1
-0.323452	43485.8
-0.323146	44655.7
-0.32284	45535
-0.322534	46232.8
-0.322229	44122.3
-0.321923	42903.6
-0.321617	42716.2
-0.321312	40645.2
-0.321006	39505.9
-0.3207	42317.7
-0.320394	44833.4
-0.320089	43933.7
-0.319783	43660
-0.319477	44361.6
-0.319172	44014.3
-0.318866	44359.8
-0.31856	47228.7
-0.318254	46789.4
-0.317949	43076.4
-0.317643	41540.2
-0.317337	45959
-0.317032	48626.5
-0.316726	46949.7
-0.31642	45512.4
-0.316114	42435.9
-0.315809	40287.6
-0.315503	37861.2
-0.315197	38402.4
-0.314892	43353.8
-0.314586	44359.4
-0.31428	42405.7
-0.313974	40486.8
-0.313669	39608.2
-0.313363	36276.2
-0.313057	34793
-0.312752	35859.6
-0.312446	34907.1
-0.31214	34932.2
-0.311834	35409.9
-0.311529	38877.3
-0.311223	38897.5
-0.310917	38192.3
-0.310612	39735.1
-0.310306	39041.8
-0.31	42561.1
-0.309694	46623.9
-0.309389	48819.3
-0.309083	48238.2
-0.308777	47749.8
-0.308472	47477.3
-0.308166	41268.2
-0.30786	32714.9
-0.307554	33378.3
-0.307249	38066.9
-0.306943	40415.9
-0.306637	42158.3
-0.306332	43632.1
-0.306026	42285.1
-0.30572	39461.5
-0.305414	40335
-0.305109	40354.7
-0.304803	39434.6
-0.304497	37082.6
-0.304192	36368.7
-0.303886	40424.3
-0.30358	45066.2
-0.303274	43480.5
-0.302969	40848
-0.302663	41946.5
-0.302357	41032.6
-0.302052	38619.9
-0.301746	37948.9
-0.30144	35972.4
-0.301134	33381.4
-0.300829	31696.7
-0.300523	33021
-0.300217	36309.3
-0.299912	37076.2
-0.299606	36901.4
-0.2993	38377.2
-0.298994	41880.5
-0.298689	41523.1
-0.298383	39872.1
-0.298077	42674.2
-0.297772	45609.3
-0.297466	45734.4
-0.29716	46112.9
-0.296854	44898
-0.296549	43266.1
-0.296243	40434.4
-0.295937	34940.2
-0.295632	35768.3
-0.295326	37962.2
-0.29502	37254.3
-0.294714	39119.9
-0.294409	40101.5
-0.294103	42329
-0.293797	42314.8
-0.293492	42330.6
-0.293186	45268.1
-0.29288	42644.5
-0.292574	36924.8
-0.292269	35045.9
-0.291963	33841.8
-0.291657	32654.4
-0.291352	33206.9
-0.291046	34503.4
-0.29074	39584
-0.290434	40321.1
-0.290129	41983.9
-0.289823	43859.7
-0.289517	41791.4
-0.289212	40262.1
-0.288906	40700.3
-0.2886	40999.2
-0.288294	44083.3
-0.287989	47019.1
-0.287683	45804.3
-0.287377	44719
-0.287072	46027.2
-0.286766	43776.7
-0.28646	39935.4
-0.286154	40194.4
-0.285849	42913.8
-0.285543	46338.8
-0.285237	45711.7
-0.284932	44950.3
-0.284626	43289.7
-0.28432	43142.1
-0.284014	42769.2
-0.283709	42883.1
-0.283403	43843.7
-0.283097	46246.1
-0.282792	47627.1
-0.282486	43651.3
-0.28218	39336
-0.281874	40715.6
-0.281569	41584.3
-0.281263	41936.8
-0.280957	44509.9
-0.280652	47883.9
-0.280346	48269.7
-0.28004	46526.7
-0.279734	45699.2
-0.279429	43411.9
-0.279123	42001.8
-0.278817	43510.3
-0.278512	40726.1
-0.278206	34288.7
-0.2779	31217.5
-0.277594	32268
-0.277289	36777.8
-0.276983	42437.9
-0.276677	47097.6
-0.276372	46006.7
-0.276066	39596.1
-0.27576	38468.1
-0.275454	44920.2
-0.275149	44770.8
-0.274843	42431.8
-0.274537	43133.1
-0.274232	44583.3
-0.273926	44397.6
-0.27362	45821.9
-0.273314	47761
-0.273009	49342.5
-0.272703	48742.9
-0.272397	47462.5
-0.272092	48288
-0.271786	46443.9
-0.27148	45069.3
-0.271174	43637.7
-0.270869	40448.5
-0.270563	38913
-0.270257	40004.4
-0.269952	42382.5
-0.269646	40313.1
-0.26934	38730.4
-0.269034	39417.8
-0.268729	38972.6
-0.268423	41908.4
-0.268117	45012.5
-0.267812	44169.2
-0.267506	41377.2
-0.2672	42313.3
-0.266894	45732.1
-0.266589	48703.2
-0.266283	48670.7
-0.265977	45904.5
-0.265672	43261.2
-0.265366	42297.8
-0.26506	43192.4
-0.264754	45171.2
-0.264449	45846
-0.264143	44464.8
-0.263837	41014.6
-0.263532	40161
-0.263226	41976.2
-0.26292	42261.9
-0.262614	43639
-0.262309	46071.2
-0.262003	44279.3
-0.261697	41376.9
-0.261392	41471.9
-0.261086	43705.3
-0.26078	42569.1
-0.260474	38576.9
-0.260169	40027.7
-0.259863	41132.2
-0.259557	44031.6
-0.259252	41701.8
-0.258946	37634.2
-0.25864	41575.8
-0.258334	45535.1
-0.258029	45280.9
-0.257723	39232.3
-0.257417	34825
-0.257112	34845.1
-0.256806	37467.7
-0.2565	38510.5
-0.256194	37849.5
-0.255889	35697.1
-0.255583	38922.1
-0.255277	46004.7
-0.254972	44501.5
-0.254666	39741.8
-0.25436	39230.3
-0.254054	37808.8
-0.253749	37366.4
-0.253443	37786.2
-0.253137	40011.3
-0.252832	42913.4
-0.252526	44672.1
-0.25222	43407.1
-0.251914	41622.5
-0.251609	40975.2
-0.251303	37156.6
-0.250997	35192.9
-0.250692	34134.6
-0.250386	34689.7
-0.25008	37459.5
-0.249774	39036.6
-0.249469	38991.8
-0.249163	42111.6
-0.248857	46086.1
-0.248552	47820.1
-0.248246	46517.3
-0.24794	45374
-0.247634	44801.6
-0.247329	43316.6
-0.247023	40569.8
-0.246717	40312.8
-0.246412	40731.9
-0.246106	38760.1
-0.2458	39624.3
-0.245494	41862.5
-0.245189	43825
-0.244883	43932.6
-0.244577	42289.4
-0.244272	41428.8
-0.243966	41161.9
-0.24366	41834.1
-0.243355	41381.1
-0.243049	44495.5
-0.242743	45010.2
-0.242437	42966.2
-0.242132	42430.5
-0.241826	42060.6
-0.24152	43790.2
-0.241215	47346.3
-0.240909	47753.9
-0.240603	43322.3
-0.240297	44131.5
-0.239992	45460.4
-0.239686	45966.7
-0.23938	45485.9
-0.239075	43251.9
-0.238769	42140.7
-0.238463	43103.6
-0.238157	44252.7
-0.237852	42184.1
-0.237546	38653.1
-0.23724	38072.1
-0.236935	40223.6
-0.236629	41090.8
-0.236323	40427
-0.236017	39836.2
-0.235712	40310.6
-0.235406	42239.6
-0.2351	40544.5
-0.234795	35962.3
-0.234489	34537.6
-0.234183	37707.8
-0.233877	40240
-0.233572	41072.8
-0.233266	38297.1
-0.23296	38385.7
-0.232655	43625.2
-0.232349	47854.7
-0.232043	48903.4
-0.231737	46983.1
-0.231432	44689.9
-0.231126	41206.6
-0.23082	40202.9
-0.230515	38682.1
-0.230209	38458.7
-0.229903	40248.1
-0.229597	41985.7
-0.229292	44950
-0.228986	47171.8
-0.22868	46639.8
-0.228375	45595.9
-0.228069	48775.3
-0.227763	47271.7
-0.227457	42333.7
-0.227152	41281.9
-0.226846	41188.1
-0.22654	40794
-0.226235	42832.8
-0.225929	43108.9
-0.225623	39450.3
-0.225317	37203.4
-0.225012	34106.6
-0.224706	32216.9
-0.2244	33550.5
-0.224095	36753.2
-0.223789	39810.1
-0.223483	41731.4
-0.223177	41489.3
-0.222872	43529.4
-0.222566	42860.2
-0.22226	42850
-0.221955	44317.2
-0.221649	45621.9
-0.221343	46508.9
-0.221037	43425.8
-0.220732	44273
-0.220426	47316.4
-0.22012	47461.3
-0.219815	45809.9
-0.219509	42749.8
-0.219203	41112.7
-0.218897	45406.2
-0.218592	46919.6
-0.218286	46937
-0.21798	48666.1
-0.217675	48551.9
-0.217369	50203.2
-0.217063	50133.2
-0.216757	46349
-0.216452	45592.6
-0.216146	48339.8
-0.21584	50660.7
-0.215535	51944.3
-0.215229	51573.2
-0.214923	46572.8
-0.214617	44115.2
-0.214312	43421.8
-0.214006	42505.1
-0.2137	43669.2
-0.213395	44217.3
-0.213089	44942.9
-0.212783	43204.4
-0.212477	40497.9
-0.212172	39755.7
-0.211866	41809.9
-0.21156	41622
-0.211255	42313.1
-0.210949	44199.4
-0.210643	45259.8
-0.210337	46190.9
-0.210032	44914.5
-0.209726	42738.1
-0.20942	38575.2
-0.209115	37421.8
-0.208809	40654.3
-0.208503	45062.1
-0.208197	47286.4
-0.207892	46279.4
-0.207586	43650
-0.20728	44059.9
-0.206975	48325.7
-0.206669	49799.4
-0.206363	45301.7
-0.206057	42033
-0.205752	41155.7
-0.205446	43980.2
-0.20514	48946.6
-0.204835	48712.6
-0.204529	44636.7
-0.204223	43452
-0.203917	44054.7
-0.203612	46224.4
-0.203306	48251.4
-0.203	47090.3
-0.202695	44283.6
-0.202389	43209.5
-0.202083	44206.9
-0.201777	42134.7
-0.201472	43531.5
-0.201166	46603.8
-0.20086	45746.3
-0.200555	43676.3
-0.200249	41570.5
-0.199943	40665.9
-0.199637	42595
-0.199332	45241
-0.199026	46188
-0.19872	48085.8
-0.198415	50995.1
-0.198109	50304.6
-0.197803	50818.4
-0.197497	47594.8
-0.197192	46076.3
-0.196886	45921.7
-0.19658	47162
-0.196275	48475.1
-0.195969	44074.1
-0.195663	40906.4
-0.195357	38349.2
-0.195052	36943.4
-0.194746	38259.6
-0.19444	43472.7
-0.194135	45255
-0.193829	40629.1
-0.193523	37711.8
-0.193217	39447.4
-0.192912	45406
-0.192606	47687.1
-0.1923	43685
-0.191995	41752.1
-0.191689	39092.6
-0.191383	40375.1
-0.191077	42211.9
-0.190772	44965.5
-0.190466	46903.3
-0.19016	44909.5
-0.189855	42420.5
-0.189549	39066.4
-0.189243	37162.6
-0.188937	38008.4
-0.188632	37031.8
-0.188326	35372
-0.18802	36509.1
-0.187715	39088.1
-0.187409	41969.6
-0.187103	41723.5
-0.186797	41427.2
-0.186492	40969.8
-0.186186	39931.9
-0.18588	40916.2
-0.185575	42210
-0.185269	43320.6
-0.184963	42474.4
-0.184657	40227.1
-0.184352	39316.7
-0.184046	39521.7
-0.18374	43647.9
-0.183435	46408.5
-0.183129	47245
-0.182823	44210.7
-0.182517	38768.9
-0.182212	36654.1
-0.181906	35160.4
-0.1816	35126.8
-0.181295	40367.8
-0.180989	42572.4
-0.180683	42828.2
-0.180377	43949.1
-0.180072	40792.3
-0.179766	39334.1
-0.17946	43762.9
-0.179155	47705.5
-0.178849	49675.3
-0.178543	53198.4
-0.178237	53676.3
-0.177932	50542.4
-0.177626	47935.6
-0.17732	47407.9
-0.177015	48158.3
-0.176709	47988
-0.176403	45156.3
-0.176097	43913.7
-0.175792	43158.3
-0.175486	41557.9
-0.17518	41041.8
-0.174875	40853.8
-0.174569	40242.2
-0.174263	41200.8
-0.173957	42966.2
-0.173652	42709.3
-0.173346	38823.9
-0.17304	38593.7
-0.172735	38506
-0.172429	41955.6
-0.172123	45532.2
-0.171817	43751.4
-0.171512	42517.6
-0.171206	42146.2
-0.1709	42538.2
-0.170595	42153.8
-0.170289	43591.8
-0.169983	39808.8
-0.169677	38494.7
-0.169372	43592.9
-0.169066	48373.8
-0.16876	46835.1
-0.168455	42314.5
-0.168149	37938.6
-0.167843	38308.6
-0.167537	44358
-0.167232	47322.4
-0.166926	47771.7
-0.16662	47989.6
-0.166315	48573.9
-0.166009	46806.2
-0.165703	44010.4
-0.165397	44983.3
-0.165092	43374.6
-0.164786	39634.7
-0.16448	38185.9
-0.164175	38914.4
-0.163869	43371.8
-0.163563	47172.5
-0.163257	49270.8
-0.162952	49772.9
-0.162646	45121.4
-0.16234	40872.5
-0.162035	42414.4
-0.161729	40825
-0.161423	39033.1
-0.161117	43166.6
-0.160812	45642.5
-0.160506	44103.4
-0.1602	42826.6
-0.159895	41940
-0.159589	42510.5
-0.159283	40937.2
-0.158977	40907.9
-0.158672	44820.1
-0.158366	49559.9
-0.15806	52890
-0.157755	49581.6
-0.157449	46829.2
-0.157143	45976.5
-0.156837	43339.3
-0.156532	41625.6
-0.156226	40487.1
-0.15592	41539.3
-0.155615	42723
-0.155309	44186.1
-0.155003	44873.8
-0.154697	44725
-0.154392	47802.8
-0.154086	49682.5
-0.15378	49834.6
-0.153475	46285.3
-0.153169	42055.8
-0.152863	42689.3
-0.152557	42526.7
-0.152252	38057.1
-0.151946	35745.8
-0.15164	37751.3
-0.151335	39808.2
-0.151029	41492.3
-0.150723	42281.1
-0.150417	43503.4
-0.150112	46086.9
-0.149806	46743.1
-0.1495	45437.1
-0.149195	45445.8
-0.148889	44788.9
-0.148583	43530.6
-0.148277	44464.5
-0.147972	45095.2
-0.147666	45078.7
-0.14736	45962.9
-0.147055	44120
-0.146749	42855.8
-0.146443	43964
-0.146137	43282.3
-0.145832	44371.6
-0.145526	44022.2
-0.14522	41987.1
-0.144915	40491.4
-0.144609	39995.5
-0.144303	39611.1
-0.143997	39336.6
-0.143692	42088
-0.143386	40883.2
-0.14308	41699.8
-0.142775	48533.4
-0.142469	46563.2
-0.142163	40444.8
-0.141857	40496.7
-0.141552	42591.1
-0.141246	42007.8
-0.14094	39972.3
-0.140635	41703.5
-0.140329	44417.5
-0.140023	43366.3
-0.139717	39929.4
-0.139412	36839.9
-0.139106	38545.5
-0.1388	43377.3
-0.138495	43159.1
-0.138189	42319.2
-0.137883	43019.3
-0.137578	42498.7
-0.137272	42741.9
-0.136966	43308.5
-0.13666	43938.2
-0.136355	44544.8
-0.136049	44278.7
-0.135743	44799.3
-0.135438	44656.7
-0.135132	43064.9
-0.134826	42185.4
-0.13452	41584.5
-0.134215	41921.5
-0.133909	41416.7
-0.133603	39838.4
-0.133298	36686.9
-0.132992	37143.6
-0.132686	39816.6
-0.13238	39348.1
-0.132075	38471.4
-0.131769	38974.3
-0.131463	39521.7
-0.131158	38867
-0.130852	39797.7
-0.130546	40509.7
-0.13024	41898.4
-0.129935	44492.3
-0.129629	41434.3
-0.129323	40051.4
-0.129018	42870.8
-0.128712	44312.6
-0.128406	45244.2
-0.1281	43973.5
-0.127795	41862.2
-0.127489	40119.4
-0.127183	40382.8
-0.126878	40425.5
-0.126572	41670.8
-0.126266	41747.1
-0.12596	41587.4
-0.125655	44150.6
-0.125349	45670.2
-0.125043	43965.3
-0.124738	42393.1
-0.124432	43201.2
-0.124126	47350.5
-0.12382	52833.2
-0.123515	54282.1
-0.123209	53202.6
-0.122903	51759.4
-0.122598	50455.8
-0.122292	47058.3
-0.121986	43988.5
-0.12168	40383.4
-0.121375	40037.4
-0.121069	44442.3
-0.120763	44685.2
-0.120458	45677.2
-0.120152	48726
-0.119846	47811.5
-0.11954	47569.8
-0.119235	46321
-0.118929	45285.2
-0.118623	44925.9
-0.118318	44055.5
-0.118012	44518.6
-0.117706	44857.4
-0.1174	45047.6
-0.117095	44863
-0.116789	46369.7
-0.116483	47020.2
-0.116178	46810.5
-0.115872	45125.1
-0.115566	43180.7
-0.11526	44897.5
-0.114955	46149.6
-0.114649	50086.5
-0.114343	53493.8
-0.114038	51379.2
-0.113732	48483
-0.113426	46232.8
-0.11312	42801.6
-0.112815	41261.1
-0.112509	45351.1
-0.112203	45956.5
-0.111898	42637.2
-0.111592	38464.6
-0.111286	38166.6
-0.11098	41533.2
-0.110675	42558.3
-0.110369	40973.2
-0.110063	39323.9
-0.109758	43352.4
-0.109452	47380.4
-0.109146	47010.7
-0.10884	45269.1
-0.108535	45247.1
-0.108229	45292.9
-0.107923	42938
-0.107618	41684.8
-0.107312	41362.6
-0.107006	44534.5
-0.1067	49700.7
-0.106395	48892.4
-0.106089	47822.1
-0.105783	49536.5
-0.105478	48912.5
-0.105172	46342.4
-0.104866	45693.2
-0.10456	45617
-0.104255	46325.2
-0.103949	46991.8
-0.103643	45897
-0.103338	43198.5
-0.103032	41281.1
-0.102726	42883.9
-0.10242	43821.8
-0.102115	41183.9
-0.101809	39984.8
-0.101503	42927.6
-0.101198	43299
-0.100892	44148.1
-0.100586	46445.4
-0.10028	46052.3
-0.0999747	42679
-0.099669	39548.1
-0.0993633	39744.9
-0.0990576	40294.1
-0.0987518	38761.1
-0.0984461	38772.3
-0.0981404	39093.3
-0.0978347	38438.7
-0.097529	38185
-0.0972233	38322.5
-0.0969176	39347.3
-0.0966118	39998.5
-0.0963061	42242.4
-0.0960004	43592.1
-0.0956947	43832.9
-0.095389	45290.5
-0.0950833	45202.7
-0.0947776	45784.7
-0.0944718	44956.1
-0.0941661	39660.7
-0.0938604	35904.9
-0.0935547	36187.7
-0.093249	39192.3
-0.0929433	41079.4
-0.0926376	42253.2
-0.0923318	43363.6
-0.0920261	43727.5
-0.0917204	44777
-0.0914147	46284.2
-0.091109	44071.4
-0.0908033	37764.5
-0.0904976	35681.1
-0.0901919	36843.9
-0.0898861	38026.2
-0.0895804	41079.6
-0.0892747	39129.8
-0.088969	37339
-0.0886633	37919.1
-0.0883576	37657.9
-0.0880519	40751.4
-0.0877461	43073.3
-0.0874404	45599
-0.0871347	46060.2
-0.086829	43870.2
-0.0865233	43167.4
-0.0862176	43687.1
-0.0859119	43389.2
-0.0856061	42697.5
-0.0853004	45661.8
-0.0849947	48513.8
-0.084689	46133.6
-0.0843833	43082.5
-0.0840776	46224.6
-0.0837719	50457
-0.0834661	50736.2
-0.0831604	52068.7
-0.0828547	50964.3
-0.082549	49072.1
-0.0822433	46203.9
-0.0819376	45998.6
-0.0816319	49974
-0.0813261	49667.9
-0.0810204	48847.5
-0.0807147	47123.8
-0.080409	43610.9
-0.0801033	41728.4
-0.0797976	41798.8
-0.0794919	40831.5
-0.0791862	43510.5
-0.0788804	46966.2
-0.0785747	44688.3
-0.078269	40476.9
-0.0779633	40667.2
-0.0776576	41964.4
-0.0773519	43530.3
-0.0770462	49798.1
-0.0767404	54779.8
-0.0764347	56202.7
-0.076129	55273.3
-0.0758233	51715.6
-0.0755176	47968.8
-0.0752119	45820.1
-0.0749062	44028
-0.0746004	43291.3
-0.0742947	42761.7
-0.073989	39521.1
-0.0736833	37962.7
-0.0733776	39939
-0.0730719	41539
-0.0727662	45081.9
-0.0724604	48284.6
-0.0721547	46943.9
-0.071849	45761.9
-0.0715433	46186.2
-0.0712376	45165.8
-0.0709319	42055
-0.0706262	37270.8
-0.0703204	37424.5
-0.0700147	40387.9
-0.069709	38035.4
-0.0694033	35272.3
-0.0690976	37435.4
-0.0687919	42791.5
-0.0684862	49177.5
-0.0681805	52431.6
-0.0678747	51249.8
-0.067569	45594.2
-0.0672633	41374
-0.0669576	39702.7
-0.0666519	41548.1
-0.0663462	44598.4
-0.0660405	44388.9
-0.0657347	44378.5
-0.065429	44955.9
-0.0651233	45216.9
-0.0648176	40713
-0.0645119	39961.6
-0.0642062	45353.2
-0.0639005	49054.8
-0.0635947	45537.1
-0.063289	41773.5
-0.0629833	42155.5
-0.0626776	40895.8
-0.0623719	41088
-0.0620662	41771.3
-0.0617605	41426.6
-0.0614547	39596
-0.061149	40200.5
-0.0608433	42236.6
-0.0605376	43343.3
-0.0602319	44552.4
-0.0599262	43751.3
-0.0596205	42045.3
-0.0593147	44249.7
-0.059009	48213.2
-0.0587033	46023.2
-0.0583976	42114.3
-0.0580919	41144.3
-0.0577862	40744
-0.0574805	41048.2
-0.0571748	46295.5
-0.056869	51506.4
-0.0565633	52472.6
-0.0562576	51428.4
-0.0559519	50944.3
-0.0556462	47901.9
-0.0553405	44252.1
-0.0550348	44728.1
-0.054729	44270.3
-0.0544233	45263
-0.0541176	49726.4
-0.0538119	50497.8
-0.0535062	46929.5
-0.0532005	45851.1
-0.0528948	49642.2
-0.052589	51505.4
-0.0522833	51016.6
-0.0519776	47404.4
-0.0516719	43216.6
-0.0513662	42216.9
-0.0510605	40970
-0.0507548	41211.3
-0.050449	44931.2
-0.0501433	50115.6
-0.0498376	51085.6
-0.0495319	48265.1
-0.0492262	44940.9
-0.0489205	45661.5
-0.0486148	47600.8
-0.048309	46870.2
-0.0480033	45811.9
-0.0476976	49377
-0.0473919	49498.4
-0.0470862	46334.4
-0.0467805	45409.2
-0.0464748	44996.2
-0.0461691	42662.2
-0.0458633	41299.9
-0.0455576	43622.6
-0.0452519	42117.3
-0.0449462	40881.8
-0.0446405	45018.7
-0.0443348	50511.2
-0.0440291	49643.4
-0.0437233	47365
-0.0434176	44599.6
-0.0431119	39983.8
-0.0428062	38084.5
-0.0425005	36316.3
-0.0421948	36743.1
-0.0418891	39432.8
-0.0415833	42279.7
-0.0412776	43056.5
-0.0409719	44029
-0.0406662	44995.7
-0.0403605	43421.7
-0.0400548	42934.6
-0.0397491	42235.7
-0.0394433	40946.8
-0.0391376	42643.4
-0.0388319	43492.8
-0.0385262	44228.9
-0.0382205	44248
-0.0379148	45271.4
-0.0376091	47088.4
-0.0373034	45872.5
-0.0369976	46360.1
-0.0366919	47732.2
-0.0363862	48423.4
-0.0360805	45315.7
-0.0357748	42440.8
-0.0354691	42840.1
-0.0351634	46423.1
-0.0348576	48829.8
-0.0345519	50612.3
-0.0342462	54574.1
-0.0339405	55076
-0.0336348	50614
-0.0333291	48268.7
-0.0330234	44640.4
-0.0327176	40794.4
-0.0324119	38216.6
-0.0321062	34739.6
-0.0318005	36074
-0.0314948	41876.8
-0.0311891	45096.3
-0.0308834	47076
-0.0305776	47887
-0.0302719	46854.3
-0.0299662	44625
-0.0296605	41099.7
-0.0293548	42428.8
-0.0290491	40874.5
-0.0287434	40148
-0.0284376	46183.2
-0.0281319	48696
-0.0278262	44024.6
-0.0275205	39418.5
-0.0272148	38907
-0.0269091	43871.3
-0.0266034	50022.1
-0.0262977	52452.5
-0.0259919	49178.3
-0.0256862	47534.4
-0.0253805	48657.2
-0.0250748	46502
-0.0247691	44279.6
-0.0244634	43548.5
-0.0241577	40786.2
-0.0238519	38835.1
-0.0235462	36689.2
-0.0232405	35575.3
-0.0229348	37610.6
-0.0226291	38286.3
-0.0223234	38226.1
-0.0220177	36802.8
-0.0217119	36581.3
-0.0214062	37857.3
-0.0211005	40335.7
-0.0207948	47825.3
-0.0204891	54202.7
-0.0201834	55612.9
-0.0198777	54047.1
-0.0195719	48265.8
-0.0192662	45982.2
-0.0189605	45622.2
-0.0186548	44193.9
-0.0183491	42595.5
-0.0180434	44743.6
-0.0177377	51770.6
-0.0174319	53631
-0.0171262	51689.9
-0.0168205	50141.8
-0.0165148	50333.9
-0.0162091	49394.4
-0.0159034	48080.7
-0.0155977	47597.2
-0.015292	46608.2
-0.0149862	45508.5
-0.0146805	43102.2
-0.0143748	42483.5
-0.0140691	41092
-0.0137634	39899.2
-0.0134577	43383.3
-0.013152	48942.6
-0.0128462	49591
-0.0125405	46927.2
-0.0122348	44078.8
-0.0119291	42624.2
-0.0116234	42970.6
-0.0113177	43540.6
-0.011012	43552.2
-0.0107062	41772.6
-0.0104005	39827.9
-0.0100948	39659.2
-0.0097891	41273.3
-0.00948339	41583.8
-0.00917767	43891.2
-0.00887196	45485.9
-0.00856625	46553.6
-0.00826053	47328.1
-0.00795482	44136.6
-0.0076491	39262.9
-0.00734339	35517.3
-0.00703768	34728.2
-0.00673196	30616
-0.00642625	30474.3
-0.00612054	38466.2
-0.00581482	46730.9
-0.00550911	49366.6
-0.00520339	49518.6
-0.00489768	48493.9
-0.00459197	47553.2
-0.00428625	49188.3
-0.00398054	50666.8
-0.00367482	49491.4
-0.00336911	44093.6
-0.0030634	39080.7
-0.00275768	38693.5
-0.00245197	38386
-0.00214625	38188.5
-0.00184054	40375.4
-0.00153483	42705.7
-0.00122911	45884.9
-0.000923399	45644.1
-0.000617685	43623.9
-0.000311972	42139.6
-6.25775e-06	44143.8
0.000299456	46560.7
0.00060517	47011.3
0.000910884	42739.2
0.0012166	37690.3
0.00152231	37068.5
0.00182803	39312.8
0.00213374	42493.5
0.00243945	42734.3
0.00274517	44291.9
0.00305088	49849.9
0.00335659	51452.8
0.00366231	48123.6
0.00396802	44497.9
0.00427374	41407.1
0.00457945	39069.8
0.00488516	40478.8
0.00519088	44017.8
0.00549659	44096.7
0.00580231	41943.9
0.00610802	43205.1
0.00641373	45819.2
0.00671945	49103.6
0.00702516	49821.1
0.00733088	50734.3
0.00763659	50975.7
0.0079423	50283.4
0.00824802	53178.8
0.00855373	50589.3
0.00885944	47941.1
0.00916516	49649.6
0.00947087	53122.2
0.00977659	54445.5
0.0100823	52446.9
0.010388	49270.7
0.0106937	49783.8
0.0109994	48530.5
0.0113052	48080.8
0.0116109	46519
0.0119166	45190.5
0.0122223	45934.1
0.012528	49826.3
0.0128337	51937.3
0.0131394	50922.8
0.0134452	52825.1
0.0137509	53071.3
0.0140566	54683.4
0.0143623	56370.5
0.014668	57757.8
0.0149737	59071.3
0.0152794	54739.8
0.0155851	47897.9
0.0158909	45278.5
0.0161966	44201.3
0.0165023	41575.4
0.016808	39617.9
0.0171137	39652
0.0174194	40883.5
0.0177251	43925.9
0.0180309	44740.4
0.0183366	45745.3
0.0186423	45839.1
0.018948	45963.1
0.0192537	45350.4
0.0195594	46827.6
0.0198651	47932.2
0.0201709	47859.1
0.0204766	43833.5
0.0207823	40783.2
0.021088	42927
0.0213937	44806.9
0.0216994	48071.1
0.0220051	49375.5
0.0223109	46153.3
0.0226166	43078.5
0.0229223	44019.1
0.023228	45998.9
0.0235337	48970.5
0.0238394	49879.3
0.0241451	51733.2
0.0244509	51758.9
0.0247566	50089.2
0.0250623	47493.8
0.025368	43546.5
0.0256737	44137.5
0.0259794	47718.1
0.0262851	47912.7
0.0265908	48018.8
0.0268966	52106.8
0.0272023	56042.1
0.027508	55262.2
0.0278137	50302.1
0.0281194	45738.2
0.0284251	44918.1
0.0287308	44486.6
0.0290366	41559.3
0.0293423	45158.7
0.029648	46512.9
0.0299537	44738.4
0.0302594	44156.6
0.0305651	43615.6
0.0308708	47371.3
0.0311766	52350.4
0.0314823	53734.3
0.031788	52952.7
0.0320937	53077.9
0.0323994	51144.5
0.0327051	46688.3
0.0330108	45590.2
0.0333166	48628.8
0.0336223	46668
0.033928	43653.3
0.0342337	43287.3
0.0345394	46728.9
0.0348451	50274.9
0.0351508	51118.6
0.0354566	49402
0.0357623	45858.6
0.036068	42728.3
0.0363737	40955.4
0.0366794	42383.3
0.0369851	43867.3
0.0372908	42897.6
0.0375965	43687.6
0.0379023	44859.4
0.038208	43194.4
0.0385137	42831.1
0.0388194	45202.5
0.0391251	45753.1
0.0394308	45005.9
0.0397365	44474.4
0.0400423	46288.8
0.040348	47690.9
0.0406537	45637.9
0.0409594	43743
0.0412651	44100.4
0.0415708	48553
0.0418765	47524
0.0421823	45170
0.042488	45806.3
0.0427937	46921.8
0.0430994	50544.3
0.0434051	50376.1
0.0437108	48199.3
0.0440165	48692.8
0.0443223	51878.2
0.044628	54351.8
0.0449337	51932.2
0.0452394	50504
0.0455451	52175.3
0.0458508	54964.6
0.0461565	53403.9
0.0464623	51747.1
0.046768	51926.8
0.0470737	50727.5
0.0473794	51515.5
0.0476851	54706.3
0.0479908	55401.4
0.0482965	51188.9
0.0486022	47360.8
0.048908	48299.6
0.0492137	51235.1
0.0495194	51944.4
0.0498251	55199.5
0.0501308	56260.7
0.0504365	50073.5
0.0507422	47490.7
0.051048	47811
0.0513537	49004
0.0516594	49149
0.0519651	49749.6
0.0522708	50797
0.0525765	48639
0.0528822	46351.4
0.053188	45838.2
0.0534937	48168.8
0.0537994	48792.6
0.0541051	48597.2
0.0544108	47469.9
0.0547165	47095.5
0.0550222	48120
0.055328	49433.2
0.0556337	46849.1
0.0559394	45843.2
0.0562451	46915.5
0.0565508	45378.7
0.0568565	45306.7
0.0571622	44112.7
0.057468	42770.3
0.0577737	44631.9
0.0580794	45812.9
0.0583851	47646.6
0.0586908	48363.4
0.0589965	48548.4
0.0593022	49725.4
0.0596079	51272.1
0.0599137	50378.1
0.0602194	51246.6
0.0605251	52813.4
0.0608308	50880.2
0.0611365	48824.6
0.0614422	45356.1
0.0617479	43103.8
0.0620537	42798.2
0.0623594	45199.8
0.0626651	48747.1
0.0629708	50833
0.0632765	49846.5
0.0635822	52038.1
0.0638879	52813.8
0.0641937	48803.1
0.0644994	46141.9
0.0648051	45683.4
0.0651108	48779.3
0.0654165	54620.4
0.0657222	57912.6
0.0660279	56848.9
0.0663337	53472.9
0.0666394	51168.9
0.0669451	47467
0.0672508	46993.9
0.0675565	47900.3
0.0678622	48940.8
0.0681679	49617.4
0.0684736	46491.1
0.0687794	43142.4
0.0690851	40784.7
0.0693908	42273.2
0.0696965	46612.6
0.0700022	49048.6
0.0703079	49322.5
0.0706136	47549.8
0.0709194	44620.3
0.0712251	44763.3
0.0715308	46720.3
0.0718365	45322.5
0.0721422	44329.2
0.0724479	46404.7
0.0727536	44816.1
0.0730594	46731.8
0.0733651	50449.5
0.0736708	51525.4
0.0739765	52074.4
0.0742822	54037.5
0.0745879	56853.3
0.0748936	58173.7
0.0751994	58782.6
0.0755051	56295.3
0.0758108	52607.6
0.0761165	51212.2
0.0764222	49999.2
0.0767279	46644.1
0.0770336	45886
0.0773394	46263.9
0.0776451	45787.1
0.0779508	47151.8
0.0782565	47123.4
0.0785622	49572.4
0.0788679	52616.6
0.0791736	52204.4
0.0794793	49981.9
0.0797851	49172.1
0.0800908	46738.6
0.0803965	45051
0.0807022	45822.6
0.0810079	46579.6
0.0813136	46538.3
0.0816193	44986.1
0.0819251	44616
0.0822308	44098
0.0825365	46282.1
0.0828422	48867.6
0.0831479	47290.8
0.0834536	46948.3
0.0837593	47904.6
0.0840651	44769.5
0.0843708	43592
0.0846765	43680.9
0.0849822	44290.2
0.0852879	45493.6
0.0855936	42851
0.0858993	42707.9
0.0862051	44770.8
0.0865108	45435.2
0.0868165	49775.9
0.0871222	50319.5
0.0874279	47112.4
0.0877336	46749.2
0.0880393	46438.7
0.0883451	44159.7
0.0886508	42146.9
0.0889565	42157.7
0.0892622	42359.2
0.0895679	41107
0.0898736	42928.1
0.0901793	48211.2
0.090485	50183.3
0.0907908	47515.1
0.0910965	46350.3
0.0914022	48479.5
0.0917079	50814.7
0.0920136	50149.7
0.0923193	48057.5
0.092625	46161
0.0929308	41495.7
0.0932365	38872.2
0.0935422	40435
0.0938479	47419.4
0.0941536	52835.9
0.0944593	53470.2
0.094765	55517.2
0.0950708	54120.6
0.0953765	51718.6
0.0956822	54464.9
0.0959879	57043.5
0.0962936	56574.5
0.0965993	54465.7
0.096905	50178.4
0.0972108	47761.4
0.0975165	49108.4
0.0978222	50890.6
0.0981279	48652.8
0.0984336	43703.5
0.0987393	44428.8
0.099045	45452
0.0993508	45472.9
0.0996565	47590.8
0.0999622	48730.4
0.100268	47595.2
0.100574	44508.9
0.100879	40458
0.101185	36500.6
0.101491	37789.3
0.101796	42976
0.102102	42020.1
0.102408	43042.9
0.102714	46954.2
0.103019	50219.3
0.103325	54280.8
0.103631	54921.8
0.103936	53474.3
0.104242	49551.8
0.104548	50033
0.104854	55508.8
0.105159	59994.5
0.105465	59613.7
0.105771	55611
0.106076	51990.6
0.106382	51050.7
0.106688	52128
0.106994	50289.5
0.107299	49124.8
0.107605	51091.4
0.107911	51682.1
0.108216	52872.1
0.108522	53435.9
0.108828	51476
0.109134	51474.9
0.109439	52421.8
0.109745	52175.4
0.110051	51044
0.110356	50027.4
0.110662	49185
0.110968	46772.8
0.111274	46356.1
0.111579	44864.2
0.111885	43465.8
0.112191	44783.8
0.112496	43365
0.112802	42538.5
0.113108	44311.5
0.113414	48031
0.113719	51106.3
0.114025	52841.2
0.114331	52509.7
0.114636	48797.1
0.114942	50423.7
0.115248	54380.6
0.115554	53080.7
0.115859	52426.4
0.116165	53479.8
0.116471	52710.3
0.116776	54228.7
0.117082	56041.8
0.117388	54923.9
[truncated: 19,272 more rows]
