# Supplementary material for: X-ray-activated polymerization expanding the frontiers of deep-tissue hydrogel formation
Source: Nat Commun. 2024 Apr 15;15:3247. doi: 10.1038/s41467-024-47559-z (PMC11018743; doi:10.1038/s41467-024-47559-z)
Supplement: Supplementary file 4 — Source Data [file 41467_2024_47559_MOESM4_ESM.zip › Supplementary Figure 12b-PEGDA.xlsx]

## Sheet: Sheet1
0	0.1583
0.00833	0.1583
0.01667	0.15513
0.025	0.15511
0.03333	0.15505
0.04167	0.15491
0.05	0.15472
0.05833	0.15458
0.06667	0.15453
0.075	0.15459
0.08333	0.1547
0.09167	0.15483
0.1	0.15496
0.10833	0.15507
0.11667	0.15517
0.125	0.15525
0.13333	0.15531
0.14167	0.15534
0.15	0.15534
0.15833	0.15534
0.16667	0.15535
0.175	0.15536
0.18333	0.15536
0.19167	0.15535
0.2	0.15534
0.20833	0.15534
0.21667	0.15534
0.225	0.15534
0.23333	0.15534
0.24167	0.15532
0.25	0.15531
0.25833	0.1553
0.26667	0.15531
0.275	0.15531
0.28333	0.15531
0.29167	0.1553
0.3	0.15529
0.30833	0.15531
0.31667	0.15531
0.325	0.15531
0.33333	0.1553
0.34167	0.1553
0.35	0.15529
0.35833	0.1553
0.36667	0.15531
0.375	0.15531
0.38333	0.1553
0.39167	0.15529
0.4	0.15529
0.40833	0.1553
0.41667	0.1553
0.425	0.1553
0.43333	0.15528
0.44167	0.15528
0.45	0.15531
0.45833	0.15534
0.46667	0.15536
0.475	0.15536
0.48333	0.15536
0.49167	0.15535
0.5	0.15536
0.50833	0.15536
0.51667	0.15535
0.525	0.15533
0.53333	0.15533
0.54167	0.15534
0.55	0.15535
0.55833	0.15536
0.56667	0.15535
0.575	0.15534
0.58333	0.15533
0.59167	0.15535
0.6	0.15536
0.60833	0.15535
0.61667	0.15535
0.625	0.15535
0.63333	0.15535
0.64167	0.15535
0.65	0.15536
0.65833	0.15536
0.66667	0.15535
0.675	0.15535
0.68333	0.15537
0.69167	0.15538
0.7	0.15538
0.70833	0.15538
0.71667	0.15538
0.725	0.15539
0.73333	0.1554
0.74167	0.15541
0.75	0.15541
0.75833	0.1554
0.76667	0.15541
0.775	0.15541
0.78333	0.15542
0.79167	0.15541
0.8	0.15541
0.80833	0.15541
0.81667	0.15541
0.825	0.15543
0.83333	0.15544
0.84167	0.15543
0.85	0.15543
0.85833	0.15542
0.86667	0.15544
0.875	0.15545
0.88333	0.15545
0.89167	0.15545
0.9	0.15545
0.90833	0.15544
0.91667	0.15545
0.925	0.15547
0.93333	0.15547
0.94167	0.15546
0.95	0.15546
0.95833	0.15547
0.96667	0.15548
0.975	0.15549
0.98333	0.15549
0.99167	0.15549
1	0.15549
1.00833	0.15549
1.01667	0.1555
1.025	0.1555
1.03333	0.1555
1.04167	0.1555
1.05	0.1555
1.05833	0.15551
1.06667	0.15551
1.075	0.15551
1.08333	0.1555
1.09167	0.1555
1.1	0.15551
1.10833	0.15553
1.11667	0.15553
1.125	0.15553
1.13333	0.15553
1.14167	0.15553
1.15	0.15555
1.15833	0.15556
1.16667	0.15556
1.175	0.15555
1.18333	0.15555
1.19167	0.15555
1.2	0.15556
1.20833	0.15557
1.21667	0.15557
1.225	0.15557
1.23333	0.15557
1.24167	0.15557
1.25	0.15559
1.25833	0.15559
1.26667	0.15559
1.275	0.15559
1.28333	0.1556
1.29167	0.1556
1.3	0.15561
1.30833	0.15561
1.31667	0.1556
1.325	0.1556
1.33333	0.15561
1.34167	0.15562
1.35	0.15563
1.35833	0.15561
1.36667	0.15561
1.375	0.1556
1.38333	0.15562
1.39167	0.15564
1.4	0.15563
1.40833	0.15563
1.41667	0.15563
1.425	0.15563
1.43333	0.15565
1.44167	0.15566
1.45	0.15565
1.45833	0.15564
1.46667	0.15564
1.475	0.15565
1.48333	0.15566
1.49167	0.15566
1.5	0.15566
1.50833	0.15566
1.51667	0.15566
1.525	0.15567
1.53333	0.15568
1.54167	0.15568
1.55	0.15568
1.55833	0.15567
1.56667	0.15569
1.575	0.15569
1.58333	0.15569
1.59167	0.15569
1.6	0.15568
1.60833	0.15568
1.61667	0.15569
1.625	0.1557
1.63333	0.1557
1.64167	0.1557
1.65	0.1557
1.65833	0.15571
1.66667	0.15571
1.675	0.15572
1.68333	0.15572
1.69167	0.15572
1.7	0.15572
1.70833	0.15573
1.71667	0.15574
1.725	0.15574
1.73333	0.15574
1.74167	0.15573
1.75	0.15574
1.75833	0.15576
1.76667	0.15577
1.775	0.15576
1.78333	0.15576
1.79167	0.15576
1.8	0.15577
1.80833	0.15578
1.81667	0.15579
1.825	0.15579
1.83333	0.15578
1.84167	0.15578
1.85	0.15579
1.85833	0.1558
1.86667	0.15581
1.875	0.1558
1.88333	0.15579
1.89167	0.15579
1.9	0.15581
1.90833	0.15581
1.91667	0.15581
1.925	0.15581
1.93333	0.15582
1.94167	0.15584
1.95	0.15584
1.95833	0.15584
1.96667	0.15584
1.975	0.15584
1.98333	0.15585
1.99167	0.15587
2	0.15587
2.00833	0.15586
2.01667	0.15585
2.025	0.15586
2.03333	0.15587
2.04167	0.15588
2.05	0.15588
2.05833	0.15587
2.06667	0.15586
2.075	0.15588
2.08333	0.15588
2.09167	0.15589
2.1	0.15588
2.10833	0.15588
2.11667	0.15588
2.125	0.15589
2.13333	0.1559
2.14167	0.15591
2.15	0.15591
2.15833	0.1559
2.16667	0.1559
2.175	0.15592
2.18333	0.15592
2.19167	0.15592
2.2	0.15591
2.20833	0.15591
2.21667	0.15592
2.225	0.15593
2.23333	0.15594
2.24167	0.15594
2.25	0.15594
2.25833	0.15594
2.26667	0.15594
2.275	0.15595
2.28333	0.15596
2.29167	0.15596
2.3	0.15595
2.30833	0.15595
2.31667	0.15597
2.325	0.15598
2.33333	0.15597
2.34167	0.15597
2.35	0.15597
2.35833	0.15597
2.36667	0.15598
2.375	0.15599
2.38333	0.15598
2.39167	0.15598
2.4	0.15599
2.40833	0.156
2.41667	0.156
2.425	0.15601
2.43333	0.15601
2.44167	0.15601
2.45	0.15602
2.45833	0.15603
2.46667	0.15603
2.475	0.15603
2.48333	0.15602
2.49167	0.15602
2.5	0.15602
2.50833	0.15604
2.51667	0.15604
2.525	0.15604
2.53333	0.15604
2.54167	0.15605
2.55	0.15606
2.55833	0.15606
2.56667	0.15606
2.575	0.15606
2.58333	0.15605
2.59167	0.15605
2.6	0.15607
2.60833	0.15608
2.61667	0.15607
2.625	0.15606
2.63333	0.15607
2.64167	0.15608
2.65	0.15609
2.65833	0.15609
2.66667	0.15609
2.675	0.15608
2.68333	0.15609
2.69167	0.1561
2.7	0.15611
2.70833	0.15611
2.71667	0.1561
2.725	0.15611
2.73333	0.15611
2.74167	0.15612
2.75	0.15612
2.75833	0.15612
2.76667	0.15611
2.775	0.15611
2.78333	0.15613
2.79167	0.15613
2.8	0.15614
2.80833	0.15613
2.81667	0.15612
2.825	0.15614
2.83333	0.15615
2.84167	0.15614
2.85	0.15614
2.85833	0.15614
2.86667	0.15614
2.875	0.15615
2.88333	0.15616
2.89167	0.15616
2.9	0.15615
2.90833	0.15615
2.91667	0.15616
2.925	0.15617
2.93333	0.15617
2.94167	0.15617
2.95	0.15616
2.95833	0.15616
2.96667	0.15616
2.975	0.15617
2.98333	0.15617
2.99167	0.15617
3	0.15617
3.00833	0.15617
3.01667	0.15618
3.025	0.15619
3.03333	0.15619
3.04167	0.15619
3.05	0.15619
3.05833	0.1562
3.06667	0.1562
3.075	0.15621
3.08333	0.1562
3.09167	0.1562
3.1	0.1562
3.10833	0.1562
3.11667	0.15621
3.125	0.15622
3.13333	0.1562
3.14167	0.1562
3.15	0.15621
3.15833	0.15621
3.16667	0.15622
3.175	0.15622
3.18333	0.15621
3.19167	0.15622
3.2	0.15622
3.20833	0.15623
3.21667	0.15623
3.225	0.15622
3.23333	0.15621
3.24167	0.15623
3.25	0.15624
3.25833	0.15625
3.26667	0.15623
3.275	0.15623
3.28333	0.15623
3.29167	0.15624
3.3	0.15625
3.30833	0.15626
3.31667	0.15626
3.325	0.15626
3.33333	0.15626
3.34167	0.15626
3.35	0.15627
3.35833	0.15627
3.36667	0.15626
3.375	0.15626
3.38333	0.15626
3.39167	0.15628
3.4	0.15627
3.40833	0.15627
3.41667	0.15626
3.425	0.15626
3.43333	0.15628
3.44167	0.15628
3.45	0.15629
3.45833	0.15628
3.46667	0.15629
3.475	0.15629
3.48333	0.15629
3.49167	0.1563
3.5	0.1563
3.50833	0.15629
3.51667	0.15629
3.525	0.1563
3.53333	0.15631
3.54167	0.15631
3.55	0.1563
3.55833	0.1563
3.56667	0.15631
3.575	0.15632
3.58333	0.15633
3.59167	0.15632
3.6	0.15632
3.60833	0.15632
3.61667	0.15632
3.625	0.15633
3.63333	0.15634
3.64167	0.15634
3.65	0.15634
3.65833	0.15634
3.66667	0.15635
3.675	0.15635
3.68333	0.15635
3.69167	0.15635
3.7	0.15634
3.70833	0.15635
3.71667	0.15636
3.725	0.15635
3.73333	0.15636
3.74167	0.15635
3.75	0.15635
3.75833	0.15636
3.76667	0.15637
3.775	0.15636
3.78333	0.15636
3.79167	0.15635
3.8	0.15635
3.80833	0.15636
3.81667	0.15636
3.825	0.15636
3.83333	0.15636
3.84167	0.15636
3.85	0.15636
3.85833	0.15638
3.86667	0.15638
3.875	0.15638
3.88333	0.15638
3.89167	0.15638
3.9	0.15639
3.90833	0.1564
3.91667	0.15639
3.925	0.15638
3.93333	0.15638
3.94167	0.15639
3.95	0.1564
3.95833	0.1564
3.96667	0.1564
3.975	0.15639
3.98333	0.1564
3.99167	0.1564
4	0.15641
4.00833	0.15641
4.01667	0.15641
4.025	0.1564
4.03333	0.1564
4.04167	0.15641
4.05	0.15642
4.05833	0.15641
4.06667	0.15641
4.075	0.15642
4.08333	0.15642
4.09167	0.15642
4.1	0.15642
4.10833	0.15642
4.11667	0.15641
4.125	0.15641
4.13333	0.15642
4.14167	0.15645
4.15	0.15645
4.15833	0.15644
4.16667	0.15644
4.175	0.15644
4.18333	0.15645
4.19167	0.15645
4.2	0.15645
4.20833	0.15643
4.21667	0.15644
4.225	0.15645
4.23333	0.15645
4.24167	0.15645
4.25	0.15645
4.25833	0.15644
4.26667	0.15645
4.275	0.15647
4.28333	0.15647
4.29167	0.15647
4.3	0.15646
4.30833	0.15646
4.31667	0.15646
4.325	0.15646
4.33333	0.15647
4.34167	0.15646
4.35	0.15647
4.35833	0.15647
4.36667	0.15649
4.375	0.15649
4.38333	0.15649
4.39167	0.15648
4.4	0.15648
4.40833	0.15649
4.41667	0.15649
4.425	0.15649
4.43333	0.15649
4.44167	0.15649
4.45	0.15649
4.45833	0.1565
4.46667	0.15651
4.475	0.15651
4.48333	0.15651
4.49167	0.15651
4.5	0.15651
4.50833	0.15652
4.51667	0.15653
4.525	0.15653
4.53333	0.15653
4.54167	0.15653
4.55	0.15654
4.55833	0.15655
4.56667	0.15655
4.575	0.15655
4.58333	0.15655
4.59167	0.15655
4.6	0.15656
4.60833	0.15657
4.61667	0.15657
4.625	0.15656
4.63333	0.15656
4.64167	0.15658
4.65	0.15658
4.65833	0.15659
4.66667	0.15658
4.675	0.15658
4.68333	0.15658
4.69167	0.15659
4.7	0.1566
4.70833	0.1566
4.71667	0.15659
4.725	0.15661
4.73333	0.15661
4.74167	0.15662
4.75	0.15662
4.75833	0.15662
4.76667	0.15662
4.775	0.15663
4.78333	0.15664
4.79167	0.15665
4.8	0.15665
4.80833	0.15665
4.81667	0.15665
4.825	0.15665
4.83333	0.15665
4.84167	0.15666
4.85	0.15665
4.85833	0.15665
4.86667	0.15665
4.875	0.15666
4.88333	0.15667
4.89167	0.15667
4.9	0.15667
4.90833	0.15666
4.91667	0.15667
4.925	0.15668
4.93333	0.15669
4.94167	0.15668
4.95	0.15667
4.95833	0.15667
4.96667	0.15669
4.975	0.1567
4.98333	0.15671
4.99167	0.15669
5	0.15669
5.00833	0.1567
5.01667	0.15671
5.025	0.15672
5.03333	0.15672
5.04167	0.15671
5.05	0.15671
5.05833	0.15672
5.06667	0.15672
5.075	0.15673
5.08333	0.15673
5.09167	0.15672
5.1	0.15672
5.10833	0.15673
5.11667	0.15675
5.125	0.15676
5.13333	0.15675
5.14167	0.15674
5.15	0.15675
5.15833	0.15676
5.16667	0.15677
5.175	0.15676
5.18333	0.15676
5.19167	0.15676
5.2	0.15677
5.20833	0.15679
5.21667	0.15679
5.225	0.15679
5.23333	0.15679
5.24167	0.15679
5.25	0.1568
5.25833	0.15681
5.26667	0.15682
5.275	0.1568
5.28333	0.1568
5.29167	0.15681
5.3	0.15682
5.30833	0.15683
5.31667	0.15683
5.325	0.15683
5.33333	0.15683
5.34167	0.15684
5.35	0.15685
5.35833	0.15686
5.36667	0.15686
5.375	0.15686
5.38333	0.15686
5.39167	0.15688
5.4	0.15689
5.40833	0.15689
5.41667	0.15689
5.425	0.15689
5.43333	0.1569
5.44167	0.15692
5.45	0.15693
5.45833	0.15693
5.46667	0.15693
5.475	0.15693
5.48333	0.15694
5.49167	0.15695
5.5	0.15695
5.50833	0.15696
5.51667	0.15696
5.525	0.15696
5.53333	0.15697
5.54167	0.15698
5.55	0.15697
5.55833	0.15697
5.56667	0.15698
5.575	0.15699
5.58333	0.157
5.59167	0.157
5.6	0.15699
5.60833	0.15699
5.61667	0.157
5.625	0.15701
5.63333	0.15702
5.64167	0.15702
5.65	0.15702
5.65833	0.15702
5.66667	0.15704
5.675	0.15705
5.68333	0.15706
5.69167	0.15706
5.7	0.15706
5.70833	0.15708
5.71667	0.15709
5.725	0.1571
5.73333	0.15711
5.74167	0.15711
5.75	0.15711
5.75833	0.15711
5.76667	0.15713
5.775	0.15714
5.78333	0.15714
5.79167	0.15715
5.8	0.15715
5.80833	0.15716
5.81667	0.15717
5.825	0.15718
5.83333	0.15718
5.84167	0.15718
5.85	0.15721
5.85833	0.15722
5.86667	0.15723
5.875	0.15723
5.88333	0.15723
5.89167	0.15724
5.9	0.15727
5.90833	0.15728
5.91667	0.15729
5.925	0.15729
5.93333	0.15729
5.94167	0.1573
5.95	0.15732
5.95833	0.15733
5.96667	0.15733
5.975	0.15733
5.98333	0.15733
5.99167	0.15735
6	0.15737
6.00833	0.15738
6.01667	0.15738
6.025	0.15738
6.03333	0.15739
6.04167	0.1574
6.05	0.15742
6.05833	0.15742
6.06667	0.15742
6.075	0.15742
6.08333	0.15744
6.09167	0.15744
6.1	0.15745
6.10833	0.15745
6.11667	0.15744
6.125	0.15744
6.13333	0.15745
6.14167	0.15748
6.15	0.15747
6.15833	0.15747
6.16667	0.15748
6.175	0.15748
6.18333	0.1575
6.19167	0.15751
6.2	0.15751
6.20833	0.15751
6.21667	0.15751
6.225	0.15752
6.23333	0.15752
6.24167	0.15752
6.25	0.15751
6.25833	0.15752
6.26667	0.15752
6.275	0.15753
6.28333	0.15754
6.29167	0.15753
6.3	0.15753
6.30833	0.15753
6.31667	0.15754
6.325	0.15756
6.33333	0.15757
6.34167	0.15757
6.35	0.15757
6.35833	0.15757
6.36667	0.15758
6.375	0.1576
6.38333	0.1576
6.39167	0.1576
6.4	0.15759
6.40833	0.15759
6.41667	0.1576
6.425	0.15761
6.43333	0.1576
6.44167	0.1576
6.45	0.15761
6.45833	0.15762
6.46667	0.15763
6.475	0.15763
6.48333	0.15763
6.49167	0.15763
6.5	0.15764
6.50833	0.15765
6.51667	0.15765
6.525	0.15766
6.53333	0.15765
6.54167	0.15765
6.55	0.15767
6.55833	0.15767
6.56667	0.15768
6.575	0.15768
6.58333	0.15768
6.59167	0.15768
6.6	0.1577
6.60833	0.15771
6.61667	0.15771
6.625	0.1577
6.63333	0.15771
6.64167	0.15772
6.65	0.15773
6.65833	0.15774
6.66667	0.15774
6.675	0.15774
6.68333	0.15775
6.69167	0.15775
6.7	0.15776
6.70833	0.15777
6.71667	0.15777
6.725	0.15776
6.73333	0.15776
6.74167	0.15777
6.75	0.15778
6.75833	0.15778
6.76667	0.15778
6.775	0.15777
6.78333	0.15779
6.79167	0.1578
6.8	0.1578
6.80833	0.1578
6.81667	0.1578
6.825	0.1578
6.83333	0.1578
6.84167	0.15781
6.85	0.15781
6.85833	0.15781
6.86667	0.15781
6.875	0.15781
6.88333	0.15782
6.89167	0.15783
6.9	0.15782
6.90833	0.15781
6.91667	0.15782
6.925	0.15783
6.93333	0.15783
6.94167	0.15783
6.95	0.15783
6.95833	0.15783
6.96667	0.15783
6.975	0.15784
6.98333	0.15783
6.99167	0.15783
7	0.15782
7.00833	0.15782
7.01667	0.15784
7.025	0.15784
7.03333	0.15784
7.04167	0.15783
7.05	0.15783
7.05833	0.15783
7.06667	0.15785
7.075	0.15785
7.08333	0.15785
7.09167	0.15784
7.1	0.15783
7.10833	0.15784
7.11667	0.15785
7.125	0.15785
7.13333	0.15784
7.14167	0.15784
7.15	0.15785
7.15833	0.15785
7.16667	0.15787
7.175	0.15787
7.18333	0.15787
7.19167	0.15788
7.2	0.15788
7.20833	0.15788
7.21667	0.15788
7.225	0.15788
7.23333	0.15787
7.24167	0.15788
7.25	0.15789
7.25833	0.15791
7.26667	0.15791
7.275	0.15791
7.28333	0.15791
7.29167	0.15793
7.3	0.15793
7.30833	0.15794
7.31667	0.15795
7.325	0.15795
7.33333	0.15796
7.34167	0.15797
7.35	0.15799
7.35833	0.158
7.36667	0.158
7.375	0.15802
7.38333	0.15803
7.39167	0.15805
7.4	0.15807
7.40833	0.15808
7.41667	0.15808
7.425	0.15809
7.43333	0.15811
7.44167	0.15814
7.45	0.15817
7.45833	0.15818
7.46667	0.1582
7.475	0.15822
7.48333	0.15825
7.49167	0.15829
7.5	0.15832
7.50833	0.15835
7.51667	0.1584
7.525	0.15846
7.53333	0.15852
7.54167	0.15859
7.55	0.15867
7.55833	0.15874
7.56667	0.15884
7.575	0.15897
7.58333	0.15911
7.59167	0.15926
7.6	0.15943
7.60833	0.15962
7.61667	0.15985
7.625	0.16012
7.63333	0.16045
7.64167	0.16079
7.65	0.16121
7.65833	0.16168
7.66667	0.16224
7.675	0.1629
7.68333	0.16364
7.69167	0.16449
7.7	0.16545
7.70833	0.16656
7.71667	0.16782
7.725	0.16923
7.73333	0.17079
7.74167	0.17251
7.75	0.1744
7.75833	0.17647
7.76667	0.17869
7.775	0.18107
7.78333	0.18358
7.79167	0.1862
7.8	0.18891
7.80833	0.19171
7.81667	0.19458
7.825	0.19744
7.83333	0.20032
7.84167	0.2032
7.85	0.20609
7.85833	0.20896
7.86667	0.21185
7.875	0.21476
7.88333	0.21773
7.89167	0.22082
7.9	0.2241
7.90833	0.22764
7.91667	0.23153
7.925	0.23586
7.93333	0.24076
7.94167	0.24636
7.95	0.25278
7.95833	0.26018
7.96667	0.26865
7.975	0.27839
7.98333	0.2895
7.99167	0.30214
8	0.31639
8.00833	0.33238
8.01667	0.35014
8.025	0.36975
8.03333	0.39127
8.04167	0.41467
8.05	0.43989
8.05833	0.46687
8.06667	0.4955
8.075	0.52562
8.08333	0.55706
8.09167	0.58959
8.1	0.6229
8.10833	0.65674
8.11667	0.69078
8.125	0.72469
8.13333	0.75811
8.14167	0.79066
8.15	0.82199
8.15833	0.85173
8.16667	0.87954
8.175	0.90509
8.18333	0.92808
8.19167	0.94825
8.2	0.96535
8.20833	0.97919
8.21667	0.98964
8.225	0.9966
8.23333	1
8.24167	0.99983
8.25	0.99613
8.25833	0.98899
8.26667	0.97854
8.275	0.96494
8.28333	0.9484
8.29167	0.92914
8.3	0.90743
8.30833	0.88354
8.31667	0.85778
8.325	0.83044
8.33333	0.80185
8.34167	0.7723
8.35	0.7421
8.35833	0.71154
8.36667	0.6809
8.375	0.65042
8.38333	0.62032
8.39167	0.5908
8.4	0.56202
8.40833	0.53415
8.41667	0.50729
8.425	0.48151
8.43333	0.4569
8.44167	0.43349
8.45	0.41133
8.45833	0.39044
8.46667	0.37082
8.475	0.35247
8.48333	0.33539
8.49167	0.31957
8.5	0.30501
8.50833	0.2917
8.51667	0.2796
8.525	0.26867
8.53333	0.25889
8.54167	0.25022
8.55	0.24259
8.55833	0.23597
8.56667	0.23025
8.575	0.22533
8.58333	0.22111
8.59167	0.21753
8.6	0.21442
8.60833	0.2117
8.61667	0.20924
8.625	0.20694
8.63333	0.20472
8.64167	0.20252
8.65	0.20027
8.65833	0.19796
8.66667	0.19556
8.675	0.19307
8.68333	0.19054
8.69167	0.18798
8.7	0.18543
8.70833	0.18293
8.71667	0.1805
8.725	0.17821
8.73333	0.17607
8.74167	0.17413
8.75	0.1724
8.75833	0.1709
8.76667	0.16965
8.775	0.16867
8.78333	0.16799
8.79167	0.16762
8.8	0.16756
8.80833	0.16781
8.81667	0.1684
8.825	0.1693
8.83333	0.17053
8.84167	0.17204
8.85	0.17379
8.85833	0.17575
8.86667	0.17785
8.875	0.18003
8.88333	0.1822
8.89167	0.1843
8.9	0.18621
8.90833	0.18788
8.91667	0.18925
8.925	0.19026
8.93333	0.19087
8.94167	0.19107
8.95	0.19085
8.95833	0.19024
8.96667	0.18926
8.975	0.18798
8.98333	0.18645
8.99167	0.18469
9	0.18281
9.00833	0.18085
9.01667	0.17887
9.025	0.17693
9.03333	0.17503
9.04167	0.17324
9.05	0.17156
9.05833	0.17004
9.06667	0.16868
9.075	0.1675
9.08333	0.16647
9.09167	0.1656
9.1	0.1649
9.10833	0.16435
9.11667	0.16396
9.125	0.16369
9.13333	0.16352
9.14167	0.16346
9.15	0.16347
9.15833	0.16355
9.16667	0.16369
9.175	0.16383
9.18333	0.16398
9.19167	0.16412
9.2	0.16425
9.20833	0.16433
9.21667	0.16437
9.225	0.16435
9.23333	0.16426
9.24167	0.16414
9.25	0.16398
9.25833	0.16377
9.26667	0.16354
9.275	0.16328
9.28333	0.163
9.29167	0.16275
9.3	0.16251
9.30833	0.16231
9.31667	0.16213
9.325	0.16202
9.33333	0.162
9.34167	0.16208
9.35	0.16228
9.35833	0.16261
9.36667	0.16309
9.375	0.16375
9.38333	0.16462
9.39167	0.16572
9.4	0.16706
9.40833	0.16866
9.41667	0.17051
9.425	0.17263
9.43333	0.17502
9.44167	0.17765
9.45	0.1805
9.45833	0.1835
9.46667	0.18663
9.475	0.18981
9.48333	0.19298
9.49167	0.19605
9.5	0.19892
9.50833	0.20148
9.51667	0.20364
9.525	0.20531
9.53333	0.20638
9.54167	0.20675
9.55	0.20634
9.55833	0.20504
9.56667	0.20279
9.575	0.19954
9.58333	0.19525
9.59167	0.18984
9.6	0.18334
9.60833	0.17573
9.61667	0.16705
9.625	0.15736
9.63333	0.14671
9.64167	0.13523
9.65	0.12305
9.65833	0.11035
9.66667	0.09734
9.675	0.08424
9.68333	0.0713
9.69167	0.05875
9.7	0.04686
9.70833	0.03591
9.71667	0.02612
9.725	0.01769
9.73333	0.01076
9.74167	0.00548
9.75	0.00193
9.75833	9.90334e-05
9.76667	0
9.775	0.00151
9.78333	0.00453
9.79167	0.00891
9.8	0.01445
9.80833	0.02097
9.81667	0.02826
9.825	0.0361
9.83333	0.04431
9.84167	0.05271
9.85	0.06115
9.85833	0.06948
9.86667	0.07758
9.875	0.08535
9.88333	0.09272
9.89167	0.09964
9.9	0.10608
9.90833	0.11201
9.91667	0.11744
9.925	0.12234
9.93333	0.12674
9.94167	0.13068
9.95	0.13416
9.95833	0.13722
9.96667	0.13987
9.975	0.14215
9.98333	0.14408
9.99167	0.14571
10	0.14705
10.0083	0.14812
10.0167	0.14896
10.025	0.14958
10.0333	0.15002
10.0417	0.1503
10.05	0.15043
10.0583	0.15044
10.0667	0.15033
10.075	0.15014
10.0833	0.14989
10.0917	0.1496
10.1	0.14928
10.1083	0.14895
10.1167	0.14863
10.125	0.14833
10.1333	0.14808
10.1417	0.14789
10.15	0.14775
10.1583	0.14769
10.1667	0.14771
10.175	0.1478
10.1833	0.14799
10.1917	0.14827
10.2	0.14861
10.2083	0.14902
10.2167	0.14951
10.225	0.15004
10.2333	0.15063
10.2417	0.15125
10.25	0.15188
10.2583	0.15251
10.2667	0.15315
10.275	0.15378
10.2833	0.15439
10.2917	0.15497
10.3	0.1555
10.3083	0.156
10.3167	0.15645
10.325	0.15687
10.3333	0.15723
10.3417	0.15755
10.35	0.15781
10.3583	0.15803
10.3667	0.15824
10.375	0.15839
10.3833	0.15851
10.3917	0.1586
10.4	0.15867
10.4083	0.15872
10.4167	0.15875
10.425	0.15877
10.4333	0.15876
10.4417	0.15877
10.45	0.15876
10.4583	0.15876
10.4667	0.15874
10.475	0.15871
10.4833	0.15867
10.4917	0.15862
10.5	0.15858
10.5083	0.15855
10.5167	0.15852
10.525	0.15848
10.5333	0.15844
10.5417	0.15841
10.55	0.15838
10.5583	0.15836
10.5667	0.15835
10.575	0.15832
10.5833	0.1583
10.5917	0.15828
10.6	0.15826
10.6083	0.15825
10.6167	0.15823
10.625	0.15822
10.6333	0.15819
10.6417	0.15819
10.65	0.15819
10.6583	0.15819
10.6667	0.15818
10.675	0.15816
10.6833	0.15816
10.6917	0.15815
10.7	0.15816
10.7083	0.15815
10.7167	0.15813
10.725	0.15813
10.7333	0.15813
10.7417	0.15814
10.75	0.15815
10.7583	0.15815
10.7667	0.15814
10.775	0.15813
10.7833	0.15814
10.7917	0.15814
10.8	0.15815
10.8083	0.15815
10.8167	0.15814
10.825	0.15813
10.8333	0.15814
10.8417	0.15815
10.85	0.15814
10.8583	0.15813
10.8667	0.15813
10.875	0.15813
10.8833	0.15813
10.8917	0.15814
10.9	0.15814
10.9083	0.15813
10.9167	0.15813
10.925	0.15814
10.9333	0.15815
10.9417	0.15815
10.95	0.15813
10.9583	0.15812
10.9667	0.15812
10.975	0.15814
10.9833	0.15814
10.9917	0.15814
11	0.15814
11.0083	0.15813
11.0167	0.15813
11.025	0.15814
11.0333	0.15815
11.0417	0.15816
11.05	0.15814
11.0583	0.15815
	0.15815
	0.15816
	--
	--
	--
	--
	--
	--
	--
	--
	--
	--
	--
	--
	--
	--
