# Supplementary material for: X-ray-activated polymerization expanding the frontiers of deep-tissue hydrogel formation
Source: Nat Commun. 2024 Apr 15;15:3247. doi: 10.1038/s41467-024-47559-z (PMC11018743; doi:10.1038/s41467-024-47559-z)
Supplement: Supplementary file 4 — Source Data [file 41467_2024_47559_MOESM4_ESM.zip › Supplementary Figure 12b-sample i.xlsx]

## Sheet: Sheet1
0	1.14192
0.00833	1.14192
0.01667	1.14151
0.025	1.14151
0.03333	1.14148
0.04167	1.14135
0.05	1.14121
0.05833	1.14113
0.06667	1.14113
0.075	1.1412
0.08333	1.14131
0.09167	1.1414
0.1	1.14148
0.10833	1.14154
0.11667	1.14161
0.125	1.14167
0.13333	1.14172
0.14167	1.14173
0.15	1.14175
0.15833	1.14175
0.16667	1.14176
0.175	1.14178
0.18333	1.1418
0.19167	1.14178
0.2	1.14176
0.20833	1.14178
0.21667	1.14181
0.225	1.14186
0.23333	1.14186
0.24167	1.14186
0.25	1.14184
0.25833	1.14183
0.26667	1.14183
0.275	1.14183
0.28333	1.14181
0.29167	1.1418
0.3	1.14178
0.30833	1.1418
0.31667	1.14181
0.325	1.14181
0.33333	1.1418
0.34167	1.1418
0.35	1.14181
0.35833	1.14183
0.36667	1.14183
0.375	1.14183
0.38333	1.14183
0.39167	1.14183
0.4	1.14184
0.40833	1.14186
0.41667	1.14186
0.425	1.14186
0.43333	1.14184
0.44167	1.14186
0.45	1.14186
0.45833	1.14189
0.46667	1.14189
0.475	1.14189
0.48333	1.14189
0.49167	1.14191
0.5	1.14192
0.50833	1.14194
0.51667	1.14194
0.525	1.14192
0.53333	1.14192
0.54167	1.14194
0.55	1.14195
0.55833	1.14195
0.56667	1.14195
0.575	1.14195
0.58333	1.14195
0.59167	1.14198
0.6	1.142
0.60833	1.142
0.61667	1.142
0.625	1.142
0.63333	1.14202
0.64167	1.14203
0.65	1.14203
0.65833	1.14203
0.66667	1.14203
0.675	1.14203
0.68333	1.14205
0.69167	1.14208
0.7	1.14208
0.70833	1.14208
0.71667	1.14208
0.725	1.14208
0.73333	1.14209
0.74167	1.14211
0.75	1.14211
0.75833	1.14211
0.76667	1.14211
0.775	1.14213
0.78333	1.14214
0.79167	1.14214
0.8	1.14214
0.80833	1.14213
0.81667	1.14214
0.825	1.14216
0.83333	1.14217
0.84167	1.14217
0.85	1.14217
0.85833	1.14217
0.86667	1.14219
0.875	1.1422
0.88333	1.14222
0.89167	1.1422
0.9	1.1422
0.90833	1.14222
0.91667	1.14224
0.925	1.14225
0.93333	1.14225
0.94167	1.14225
0.95	1.14225
0.95833	1.14225
0.96667	1.14228
0.975	1.14228
0.98333	1.14228
0.99167	1.14227
1	1.14228
1.00833	1.1423
1.01667	1.14232
1.025	1.14232
1.03333	1.14232
1.04167	1.14232
1.05	1.14233
1.05833	1.14235
1.06667	1.14235
1.075	1.14235
1.08333	1.14233
1.09167	1.14233
1.1	1.14235
1.10833	1.14238
1.11667	1.14238
1.125	1.14238
1.13333	1.14238
1.14167	1.14238
1.15	1.14239
1.15833	1.14241
1.16667	1.14241
1.175	1.14241
1.18333	1.14241
1.19167	1.14241
1.2	1.14243
1.20833	1.14244
1.21667	1.14243
1.225	1.14243
1.23333	1.14243
1.24167	1.14244
1.25	1.14246
1.25833	1.14246
1.26667	1.14246
1.275	1.14246
1.28333	1.14247
1.29167	1.14249
1.3	1.14252
1.30833	1.1425
1.31667	1.1425
1.325	1.1425
1.33333	1.1425
1.34167	1.14252
1.35	1.14252
1.35833	1.14252
1.36667	1.14252
1.375	1.14252
1.38333	1.14254
1.39167	1.14255
1.4	1.14255
1.40833	1.14255
1.41667	1.14255
1.425	1.14255
1.43333	1.14258
1.44167	1.14258
1.45	1.14257
1.45833	1.14257
1.46667	1.14258
1.475	1.1426
1.48333	1.14261
1.49167	1.14263
1.5	1.14261
1.50833	1.14261
1.51667	1.14261
1.525	1.14263
1.53333	1.14265
1.54167	1.14263
1.55	1.14263
1.55833	1.14263
1.56667	1.14265
1.575	1.14266
1.58333	1.14266
1.59167	1.14265
1.6	1.14265
1.60833	1.14266
1.61667	1.14268
1.625	1.14269
1.63333	1.14269
1.64167	1.14268
1.65	1.14268
1.65833	1.14269
1.66667	1.14269
1.675	1.14271
1.68333	1.14269
1.69167	1.14269
1.7	1.14269
1.70833	1.14271
1.71667	1.14272
1.725	1.14272
1.73333	1.14271
1.74167	1.14272
1.75	1.14274
1.75833	1.14276
1.76667	1.14277
1.775	1.14277
1.78333	1.14276
1.79167	1.14276
1.8	1.14276
1.80833	1.14277
1.81667	1.14279
1.825	1.14279
1.83333	1.14279
1.84167	1.1428
1.85	1.1428
1.85833	1.14282
1.86667	1.14282
1.875	1.1428
1.88333	1.1428
1.89167	1.14282
1.9	1.14283
1.90833	1.14283
1.91667	1.14283
1.925	1.14283
1.93333	1.14283
1.94167	1.14285
1.95	1.14287
1.95833	1.14287
1.96667	1.14287
1.975	1.14287
1.98333	1.14287
1.99167	1.14288
2	1.14288
2.00833	1.14288
2.01667	1.14287
2.025	1.14287
2.03333	1.14288
2.04167	1.14288
2.05	1.1429
2.05833	1.14288
2.06667	1.14288
2.075	1.14288
2.08333	1.14291
2.09167	1.14293
2.1	1.14293
2.10833	1.14291
2.11667	1.14291
2.125	1.14293
2.13333	1.14293
2.14167	1.14293
2.15	1.14293
2.15833	1.14291
2.16667	1.14291
2.175	1.14293
2.18333	1.14294
2.19167	1.14294
2.2	1.14293
2.20833	1.14294
2.21667	1.14294
2.225	1.14296
2.23333	1.14298
2.24167	1.14298
2.25	1.14296
2.25833	1.14296
2.26667	1.14298
2.275	1.14299
2.28333	1.14299
2.29167	1.14299
2.3	1.14299
2.30833	1.14299
2.31667	1.14302
2.325	1.14304
2.33333	1.14302
2.34167	1.14302
2.35	1.14301
2.35833	1.14302
2.36667	1.14302
2.375	1.14302
2.38333	1.14302
2.39167	1.14301
2.4	1.14301
2.40833	1.14302
2.41667	1.14304
2.425	1.14304
2.43333	1.14304
2.44167	1.14304
2.45	1.14304
2.45833	1.14306
2.46667	1.14307
2.475	1.14306
2.48333	1.14306
2.49167	1.14306
2.5	1.14307
2.50833	1.14309
2.51667	1.14309
2.525	1.14307
2.53333	1.14307
2.54167	1.14307
2.55	1.14309
2.55833	1.1431
2.56667	1.1431
2.575	1.14309
2.58333	1.14309
2.59167	1.14309
2.6	1.1431
2.60833	1.1431
2.61667	1.14309
2.625	1.14309
2.63333	1.14309
2.64167	1.1431
2.65	1.14312
2.65833	1.14312
2.66667	1.14312
2.675	1.14312
2.68333	1.14312
2.69167	1.14313
2.7	1.14315
2.70833	1.14313
2.71667	1.14312
2.725	1.14312
2.73333	1.14312
2.74167	1.14313
2.75	1.14313
2.75833	1.14313
2.76667	1.14313
2.775	1.14315
2.78333	1.14315
2.79167	1.14315
2.8	1.14313
2.80833	1.14313
2.81667	1.14313
2.825	1.14315
2.83333	1.14317
2.84167	1.14317
2.85	1.14317
2.85833	1.14317
2.86667	1.14317
2.875	1.14318
2.88333	1.1432
2.89167	1.1432
2.9	1.14318
2.90833	1.14318
2.91667	1.14318
2.925	1.1432
2.93333	1.1432
2.94167	1.14318
2.95	1.14318
2.95833	1.14318
2.96667	1.1432
2.975	1.14321
2.98333	1.14321
2.99167	1.14321
3	1.1432
3.00833	1.1432
3.01667	1.14321
3.025	1.14321
3.03333	1.14321
3.04167	1.14321
3.05	1.14321
3.05833	1.14321
3.06667	1.14323
3.075	1.14321
3.08333	1.14321
3.09167	1.1432
3.1	1.1432
3.10833	1.14321
3.11667	1.14323
3.125	1.14323
3.13333	1.14321
3.14167	1.14321
3.15	1.14321
3.15833	1.14323
3.16667	1.14323
3.175	1.14323
3.18333	1.14323
3.19167	1.14321
3.2	1.14323
3.20833	1.14324
3.21667	1.14324
3.225	1.14323
3.23333	1.14323
3.24167	1.14324
3.25	1.14326
3.25833	1.14326
3.26667	1.14326
3.275	1.14324
3.28333	1.14324
3.29167	1.14326
3.3	1.14328
3.30833	1.14328
3.31667	1.14326
3.325	1.14326
3.33333	1.14326
3.34167	1.14326
3.35	1.14328
3.35833	1.14326
3.36667	1.14324
3.375	1.14324
3.38333	1.14324
3.39167	1.14326
3.4	1.14326
3.40833	1.14326
3.41667	1.14324
3.425	1.14324
3.43333	1.14326
3.44167	1.14328
3.45	1.14328
3.45833	1.14328
3.46667	1.14328
3.475	1.14328
3.48333	1.14329
3.49167	1.14331
3.5	1.14329
3.50833	1.14329
3.51667	1.14329
3.525	1.14329
3.53333	1.14331
3.54167	1.14331
3.55	1.14329
3.55833	1.14328
3.56667	1.14328
3.575	1.14329
3.58333	1.14331
3.59167	1.14331
3.6	1.14329
3.60833	1.14329
3.61667	1.14329
3.625	1.14331
3.63333	1.14331
3.64167	1.14329
3.65	1.14329
3.65833	1.14329
3.66667	1.14331
3.675	1.14332
3.68333	1.14332
3.69167	1.14331
3.7	1.14331
3.70833	1.14331
3.71667	1.14332
3.725	1.14334
3.73333	1.14332
3.74167	1.14332
3.75	1.14332
3.75833	1.14332
3.76667	1.14334
3.775	1.14334
3.78333	1.14334
3.79167	1.14332
3.8	1.14332
3.80833	1.14334
3.81667	1.14334
3.825	1.14334
3.83333	1.14332
3.84167	1.14331
3.85	1.14331
3.85833	1.14334
3.86667	1.14334
3.875	1.14334
3.88333	1.14334
3.89167	1.14334
3.9	1.14335
3.90833	1.14337
3.91667	1.14337
3.925	1.14335
3.93333	1.14335
3.94167	1.14335
3.95	1.14337
3.95833	1.14337
3.96667	1.14337
3.975	1.14337
3.98333	1.14337
3.99167	1.14337
4	1.14339
4.00833	1.14339
4.01667	1.14339
4.025	1.14339
4.03333	1.14339
4.04167	1.1434
4.05	1.1434
4.05833	1.1434
4.06667	1.14339
4.075	1.14339
4.08333	1.14339
4.09167	1.1434
4.1	1.1434
4.10833	1.14339
4.11667	1.14339
4.125	1.14339
4.13333	1.1434
4.14167	1.14342
4.15	1.14343
4.15833	1.14342
4.16667	1.14342
4.175	1.14342
4.18333	1.14342
4.19167	1.14342
4.2	1.1434
4.20833	1.1434
4.21667	1.1434
4.225	1.1434
4.23333	1.14342
4.24167	1.14342
4.25	1.14342
4.25833	1.1434
4.26667	1.14342
4.275	1.14343
4.28333	1.14345
4.29167	1.14345
4.3	1.14343
4.30833	1.14343
4.31667	1.14343
4.325	1.14345
4.33333	1.14346
4.34167	1.14346
4.35	1.14346
4.35833	1.14346
4.36667	1.14346
4.375	1.14348
4.38333	1.14346
4.39167	1.14345
4.4	1.14345
4.40833	1.14346
4.41667	1.14346
4.425	1.14348
4.43333	1.14348
4.44167	1.14348
4.45	1.14348
4.45833	1.1435
4.46667	1.14351
4.475	1.14353
4.48333	1.14353
4.49167	1.14351
4.5	1.14353
4.50833	1.14354
4.51667	1.14356
4.525	1.14356
4.53333	1.14354
4.54167	1.14354
4.55	1.14356
4.55833	1.14359
4.56667	1.14361
4.575	1.14359
4.58333	1.14361
4.59167	1.14361
4.6	1.14364
4.60833	1.14365
4.61667	1.14365
4.625	1.14365
4.63333	1.14367
4.64167	1.14368
4.65	1.1437
4.65833	1.14372
4.66667	1.14373
4.675	1.14373
4.68333	1.14375
4.69167	1.14376
4.7	1.14378
4.70833	1.14378
4.71667	1.14378
4.725	1.1438
4.73333	1.14381
4.74167	1.14384
4.75	1.14386
4.75833	1.14386
4.76667	1.14386
4.775	1.14387
4.78333	1.14391
4.79167	1.14394
4.8	1.14395
4.80833	1.14395
4.81667	1.14397
4.825	1.14397
4.83333	1.144
4.84167	1.14402
4.85	1.14402
4.85833	1.14403
4.86667	1.14405
4.875	1.14406
4.88333	1.14409
4.89167	1.14413
4.9	1.14414
4.90833	1.14414
4.91667	1.14416
4.925	1.14419
4.93333	1.14422
4.94167	1.14424
4.95	1.14424
4.95833	1.14424
4.96667	1.14427
4.975	1.1443
4.98333	1.14431
4.99167	1.14433
5	1.14433
5.00833	1.14435
5.01667	1.14436
5.025	1.14439
5.03333	1.14441
5.04167	1.14443
5.05	1.14444
5.05833	1.14446
5.06667	1.14447
5.075	1.14449
5.08333	1.1445
5.09167	1.1445
5.1	1.14452
5.10833	1.14455
5.11667	1.14458
5.125	1.1446
5.13333	1.1446
5.14167	1.14461
5.15	1.14463
5.15833	1.14465
5.16667	1.14468
5.175	1.14468
5.18333	1.14469
5.19167	1.14471
5.2	1.14472
5.20833	1.14476
5.21667	1.14479
5.225	1.1448
5.23333	1.14482
5.24167	1.14483
5.25	1.14487
5.25833	1.1449
5.26667	1.14493
5.275	1.14494
5.28333	1.14496
5.29167	1.14498
5.3	1.14501
5.30833	1.14504
5.31667	1.14505
5.325	1.14505
5.33333	1.14507
5.34167	1.14512
5.35	1.14515
5.35833	1.14518
5.36667	1.1452
5.375	1.14521
5.38333	1.14523
5.39167	1.14528
5.4	1.14532
5.40833	1.14534
5.41667	1.14537
5.425	1.14539
5.43333	1.1454
5.44167	1.14543
5.45	1.14546
5.45833	1.14548
5.46667	1.14548
5.475	1.14551
5.48333	1.14553
5.49167	1.14556
5.5	1.14559
5.50833	1.14561
5.51667	1.14562
5.525	1.14564
5.53333	1.14567
5.54167	1.1457
5.55	1.1457
5.55833	1.14568
5.56667	1.1457
5.575	1.14572
5.58333	1.14573
5.59167	1.14575
5.6	1.14575
5.60833	1.14575
5.61667	1.14576
5.625	1.14578
5.63333	1.14579
5.64167	1.14579
5.65	1.14579
5.65833	1.14579
5.66667	1.14581
5.675	1.14583
5.68333	1.14584
5.69167	1.14584
5.7	1.14583
5.70833	1.14583
5.71667	1.14584
5.725	1.14587
5.73333	1.14587
5.74167	1.14587
5.75	1.14587
5.75833	1.14589
5.76667	1.14592
5.775	1.14594
5.78333	1.14595
5.79167	1.14597
5.8	1.14597
5.80833	1.146
5.81667	1.14603
5.825	1.14605
5.83333	1.14606
5.84167	1.14606
5.85	1.14609
5.85833	1.14613
5.86667	1.14617
5.875	1.14619
5.88333	1.14619
5.89167	1.1462
5.9	1.14624
5.90833	1.14627
5.91667	1.1463
5.925	1.14631
5.93333	1.14635
5.94167	1.14636
5.95	1.14639
5.95833	1.14642
5.96667	1.14644
5.975	1.14646
5.98333	1.14646
5.99167	1.14647
6	1.1465
6.00833	1.14654
6.01667	1.14654
6.025	1.14654
6.03333	1.14654
6.04167	1.14655
6.05	1.14657
6.05833	1.14657
6.06667	1.14655
6.075	1.14655
6.08333	1.14655
6.09167	1.14655
6.1	1.14655
6.10833	1.14654
6.11667	1.14652
6.125	1.1465
6.13333	1.1465
6.14167	1.1465
6.15	1.1465
6.15833	1.14649
6.16667	1.14646
6.175	1.14646
6.18333	1.14646
6.19167	1.14646
6.2	1.14646
6.20833	1.14642
6.21667	1.14642
6.225	1.14641
6.23333	1.14641
6.24167	1.14641
6.25	1.14639
6.25833	1.14639
6.26667	1.14638
6.275	1.14638
6.28333	1.14639
6.29167	1.14638
6.3	1.14638
6.30833	1.14636
6.31667	1.14636
6.325	1.14636
6.33333	1.14636
6.34167	1.14636
6.35	1.14635
6.35833	1.14633
6.36667	1.14635
6.375	1.14635
6.38333	1.14635
6.39167	1.14635
6.4	1.14633
6.40833	1.14635
6.41667	1.14635
6.425	1.14636
6.43333	1.14636
6.44167	1.14636
6.45	1.14635
6.45833	1.14636
6.46667	1.14636
6.475	1.14638
6.48333	1.14638
6.49167	1.14636
6.5	1.14638
6.50833	1.14639
6.51667	1.14641
6.525	1.14641
6.53333	1.14642
6.54167	1.14642
6.55	1.14644
6.55833	1.14646
6.56667	1.14647
6.575	1.14649
6.58333	1.14649
6.59167	1.1465
6.6	1.14652
6.60833	1.14655
6.61667	1.14657
6.625	1.14657
6.63333	1.14658
6.64167	1.14661
6.65	1.14663
6.65833	1.14665
6.66667	1.14666
6.675	1.14668
6.68333	1.14668
6.69167	1.14671
6.7	1.14672
6.70833	1.14676
6.71667	1.14677
6.725	1.14677
6.73333	1.14679
6.74167	1.14682
6.75	1.14685
6.75833	1.14687
6.76667	1.14687
6.775	1.14687
6.78333	1.14688
6.79167	1.1469
6.8	1.14691
6.80833	1.14691
6.81667	1.14691
6.825	1.14691
6.83333	1.14693
6.84167	1.14694
6.85	1.14694
6.85833	1.14693
6.86667	1.14691
6.875	1.14693
6.88333	1.14693
6.89167	1.14694
6.9	1.14693
6.90833	1.14691
6.91667	1.14691
6.925	1.14691
6.93333	1.14691
6.94167	1.1469
6.95	1.14688
6.95833	1.14685
6.96667	1.14685
6.975	1.14683
6.98333	1.14683
6.99167	1.14682
7	1.1468
7.00833	1.14679
7.01667	1.14679
7.025	1.14679
7.03333	1.14679
7.04167	1.14677
7.05	1.14676
7.05833	1.14672
7.06667	1.14672
7.075	1.14672
7.08333	1.14671
7.09167	1.14669
7.1	1.14666
7.10833	1.14665
7.11667	1.14665
7.125	1.14665
7.13333	1.14663
7.14167	1.14661
7.15	1.1466
7.15833	1.14658
7.16667	1.14658
7.175	1.14658
7.18333	1.14657
7.19167	1.14655
7.2	1.14655
7.20833	1.14655
7.21667	1.14657
7.225	1.14655
7.23333	1.14654
7.24167	1.14654
7.25	1.14652
7.25833	1.14654
7.26667	1.14654
7.275	1.14654
7.28333	1.14652
7.29167	1.14652
7.3	1.14654
7.30833	1.14655
7.31667	1.14657
7.325	1.14657
7.33333	1.14657
7.34167	1.14658
7.35	1.14661
7.35833	1.14665
7.36667	1.14665
7.375	1.14665
7.38333	1.14666
7.39167	1.14668
7.4	1.14671
7.40833	1.14672
7.41667	1.14672
7.425	1.14674
7.43333	1.14676
7.44167	1.14679
7.45	1.14682
7.45833	1.14685
7.46667	1.14687
7.475	1.14688
7.48333	1.14693
7.49167	1.14696
7.5	1.14701
7.50833	1.14705
7.51667	1.14709
7.525	1.14715
7.53333	1.14721
7.54167	1.14729
7.55	1.14737
7.55833	1.14745
7.56667	1.14756
7.575	1.14767
7.58333	1.14783
7.59167	1.14798
7.6	1.14816
7.60833	1.14836
7.61667	1.14861
7.625	1.14891
7.63333	1.14926
7.64167	1.14965
7.65	1.15009
7.65833	1.1506
7.66667	1.1512
7.675	1.15189
7.68333	1.15269
7.69167	1.15359
7.7	1.1546
7.70833	1.15576
7.71667	1.15707
7.725	1.15855
7.73333	1.1602
7.74167	1.162
7.75	1.16397
7.75833	1.16611
7.76667	1.16842
7.775	1.17091
7.78333	1.17351
7.79167	1.1762
7.8	1.179
7.80833	1.18189
7.81667	1.18483
7.825	1.18779
7.83333	1.19073
7.84167	1.19368
7.85	1.19662
7.85833	1.19957
7.86667	1.20253
7.875	1.20552
7.88333	1.20858
7.89167	1.21176
7.9	1.21516
7.90833	1.21886
7.91667	1.22292
7.925	1.22749
7.93333	1.23265
7.94167	1.23856
7.95	1.24536
7.95833	1.25318
7.96667	1.26218
7.975	1.27244
7.98333	1.28414
7.99167	1.29742
8	1.31238
8.00833	1.3291
8.01667	1.34765
8.025	1.36809
8.03333	1.39043
8.04167	1.41468
8.05	1.44079
8.05833	1.46863
8.06667	1.49809
8.075	1.529
8.08333	1.56117
8.09167	1.59436
8.1	1.62829
8.10833	1.66265
8.11667	1.6971
8.125	1.73132
8.13333	1.76492
8.14167	1.79757
8.15	1.82885
8.15833	1.85841
8.16667	1.88592
8.175	1.91105
8.18333	1.9335
8.19167	1.95301
8.2	1.96934
8.20833	1.98232
8.21667	1.9918
8.225	1.9977
8.23333	2
8.24167	1.99868
8.25	1.9938
8.25833	1.98543
8.26667	1.97375
8.275	1.95895
8.28333	1.94122
8.29167	1.92083
8.3	1.89803
8.30833	1.8731
8.31667	1.84638
8.325	1.81819
8.33333	1.78884
8.34167	1.75866
8.35	1.7279
8.35833	1.69688
8.36667	1.66588
8.375	1.63514
8.38333	1.60488
8.39167	1.57526
8.4	1.54644
8.40833	1.51857
8.41667	1.49177
8.425	1.46609
8.43333	1.4416
8.44167	1.41833
8.45	1.3963
8.45833	1.37556
8.46667	1.3561
8.475	1.33792
8.48333	1.32099
8.49167	1.30529
8.5	1.29083
8.50833	1.27761
8.51667	1.26558
8.525	1.2547
8.53333	1.2449
8.54167	1.23619
8.55	1.22848
8.55833	1.22174
8.56667	1.21585
8.575	1.21073
8.58333	1.20631
8.59167	1.20245
8.6	1.19908
8.60833	1.1961
8.61667	1.19341
8.625	1.19089
8.63333	1.18848
8.64167	1.18612
8.65	1.18378
8.65833	1.18143
8.66667	1.17905
8.675	1.17664
8.68333	1.17422
8.69167	1.17182
8.7	1.16949
8.70833	1.16723
8.71667	1.16504
8.725	1.16297
8.73333	1.16104
8.74167	1.15926
8.75	1.15765
8.75833	1.1562
8.76667	1.1549
8.775	1.15375
8.78333	1.15274
8.79167	1.15189
8.8	1.15116
8.80833	1.15053
8.81667	1.15
8.825	1.14957
8.83333	1.14924
8.84167	1.14901
8.85	1.14887
8.85833	1.14879
8.86667	1.14877
8.875	1.14887
8.88333	1.14904
8.89167	1.14931
8.9	1.14965
8.90833	1.15003
8.91667	1.15049
8.925	1.15099
8.93333	1.15156
8.94167	1.15212
8.95	1.15266
8.95833	1.15318
8.96667	1.15365
8.975	1.15406
8.98333	1.15439
8.99167	1.15461
9	1.15469
9.00833	1.15466
9.01667	1.15452
9.025	1.15428
9.03333	1.15397
9.04167	1.15356
9.05	1.15307
9.05833	1.15257
9.06667	1.15205
9.075	1.15156
9.08333	1.15109
9.09167	1.15066
9.1	1.15028
9.10833	1.14998
9.11667	1.14976
9.125	1.14962
9.13333	1.14954
9.14167	1.14951
9.15	1.14954
9.15833	1.14962
9.16667	1.14975
9.175	1.14987
9.18333	1.15
9.19167	1.15011
9.2	1.15019
9.20833	1.15025
9.21667	1.15028
9.225	1.15027
9.23333	1.15019
9.24167	1.15008
9.25	1.14994
9.25833	1.14976
9.26667	1.14957
9.275	1.14937
9.28333	1.14915
9.29167	1.14893
9.3	1.14874
9.30833	1.14861
9.31667	1.1485
9.325	1.14846
9.33333	1.14847
9.34167	1.14857
9.35	1.14879
9.35833	1.14912
9.36667	1.14959
9.375	1.15017
9.38333	1.15094
9.39167	1.1519
9.4	1.15307
9.40833	1.15444
9.41667	1.156
9.425	1.15775
9.43333	1.15968
9.44167	1.16181
9.45	1.16409
9.45833	1.16647
9.46667	1.16888
9.475	1.1713
9.48333	1.17367
9.49167	1.1759
9.5	1.17793
9.50833	1.17968
9.51667	1.18104
9.525	1.18196
9.53333	1.18237
9.54167	1.1822
9.55	1.18135
9.55833	1.17976
9.56667	1.17737
9.575	1.17414
9.58333	1.17003
9.59167	1.16504
9.6	1.15908
9.60833	1.15222
9.61667	1.14446
9.625	1.13583
9.63333	1.12643
9.64167	1.11632
9.65	1.10563
9.65833	1.09449
9.66667	1.08312
9.675	1.07172
9.68333	1.0605
9.69167	1.04963
9.7	1.03938
9.70833	1.02995
9.71667	1.02157
9.725	1.01441
9.73333	1.0086
9.74167	1.00422
9.75	1.00135
9.75833	1
9.76667	1.00016
9.775	1.00175
9.78333	1.00465
9.79167	1.00871
9.8	1.01378
9.80833	1.0197
9.81667	1.0263
9.825	1.0334
9.83333	1.04081
9.84167	1.04839
9.85	1.05599
9.85833	1.06352
9.86667	1.07086
9.875	1.07793
9.88333	1.08464
9.89167	1.09093
9.9	1.09682
9.90833	1.10227
9.91667	1.10726
9.925	1.11181
9.93333	1.11589
9.94167	1.11953
9.95	1.12277
9.95833	1.12564
9.96667	1.12813
9.975	1.13025
9.98333	1.13206
9.99167	1.13358
10	1.13484
10.0083	1.13586
10.0167	1.13668
10.025	1.13728
10.0333	1.13772
10.0417	1.13803
10.05	1.13824
10.0583	1.13838
10.0667	1.13846
10.075	1.1385
10.0833	1.13855
10.0917	1.13866
10.1	1.13884
10.1083	1.1391
10.1167	1.13948
10.125	1.13998
10.1333	1.14065
10.1417	1.1415
10.15	1.14252
10.1583	1.14372
10.1667	1.14505
10.175	1.14654
10.1833	1.14814
10.1917	1.14986
10.2	1.15164
10.2083	1.15343
10.2167	1.15521
10.225	1.15694
10.2333	1.1586
10.2417	1.16014
10.25	1.16153
10.2583	1.16272
10.2667	1.16373
10.275	1.16453
10.2833	1.16515
10.2917	1.16556
10.3	1.16575
10.3083	1.16575
10.3167	1.16556
10.325	1.16521
10.3333	1.16474
10.3417	1.16416
10.35	1.16345
10.3583	1.16266
10.3667	1.16182
10.375	1.16097
10.3833	1.16009
10.3917	1.15921
10.4	1.15831
10.4083	1.15743
10.4167	1.15658
10.425	1.15576
10.4333	1.15499
10.4417	1.15423
10.45	1.15353
10.4583	1.15285
10.4667	1.15224
10.475	1.15167
10.4833	1.15115
10.4917	1.15063
10.5	1.15016
10.5083	1.14973
10.5167	1.14934
10.525	1.14901
10.5333	1.14868
10.5417	1.14838
10.55	1.14811
10.5583	1.14786
10.5667	1.14765
10.575	1.14746
10.5833	1.14728
10.5917	1.1471
10.6	1.14694
10.6083	1.14682
10.6167	1.14671
10.625	1.14661
10.6333	1.1465
10.6417	1.14641
10.65	1.14633
10.6583	1.14627
10.6667	1.1462
10.675	1.14614
10.6833	1.14608
10.6917	1.14603
10.7	1.146
10.7083	1.14597
10.7167	1.14595
10.725	1.14592
10.7333	1.14587
10.7417	1.14586
10.75	1.14584
10.7583	1.14584
10.7667	1.14583
10.775	1.14581
10.7833	1.14578
10.7917	1.14576
10.8	1.14576
10.8083	1.14575
10.8167	1.14573
10.825	1.14572
10.8333	1.14572
10.8417	1.1457
10.85	1.14572
10.8583	1.14572
10.8667	1.1457
10.875	1.14568
10.8833	1.14568
10.8917	1.14568
10.9	1.1457
10.9083	1.14568
10.9167	1.14568
10.925	1.14567
10.9333	1.14567
10.9417	1.14567
10.95	1.14567
10.9583	1.14567
10.9667	1.14565
10.975	1.14564
10.9833	1.14564
10.9917	1.14565
11	1.14565
11.0083	1.14564
11.0167	1.14562
11.025	1.14562
11.0333	1.14562
11.0417	1.14562
11.05	1.14562
11.0583	1.14561
	--
	--
	--
	--
	--
	--
	--
	--
	--
	--
	--
	--
	--
	--
	--
	--
