# Supplementary material for: X-ray-activated polymerization expanding the frontiers of deep-tissue hydrogel formation
Source: Nat Commun. 2024 Apr 15;15:3247. doi: 10.1038/s41467-024-47559-z (PMC11018743; doi:10.1038/s41467-024-47559-z)
Supplement: Supplementary file 4 — Source Data [file 41467_2024_47559_MOESM4_ESM.zip › Supplementary Figure 12b-sample ii.xlsx]

## Sheet: Sheet1
0	2.1477
0.00833	2.1477
0.01667	2.14487
0.025	2.14485
0.03333	2.1448
0.04167	2.14469
0.05	2.14455
0.05833	2.14443
0.06667	2.14437
0.075	2.14441
0.08333	2.14449
0.09167	2.1446
0.1	2.14471
0.10833	2.1448
0.11667	2.14489
0.125	2.14497
0.13333	2.14503
0.14167	2.14505
0.15	2.14507
0.15833	2.14505
0.16667	2.14505
0.175	2.14507
0.18333	2.14507
0.19167	2.14507
0.2	2.14505
0.20833	2.14504
0.21667	2.14504
0.225	2.14504
0.23333	2.14504
0.24167	2.14503
0.25	2.14501
0.25833	2.145
0.26667	2.14501
0.275	2.14503
0.28333	2.14503
0.29167	2.14503
0.3	2.14501
0.30833	2.14503
0.31667	2.14503
0.325	2.14504
0.33333	2.14503
0.34167	2.14503
0.35	2.14501
0.35833	2.14503
0.36667	2.14504
0.375	2.14504
0.38333	2.14504
0.39167	2.14503
0.4	2.14503
0.40833	2.14503
0.41667	2.14504
0.425	2.14504
0.43333	2.14503
0.44167	2.14503
0.45	2.14504
0.45833	2.14505
0.46667	2.14505
0.475	2.14505
0.48333	2.14505
0.49167	2.14505
0.5	2.14507
0.50833	2.14508
0.51667	2.14508
0.525	2.14507
0.53333	2.14507
0.54167	2.14508
0.55	2.14509
0.55833	2.14511
0.56667	2.14511
0.575	2.14511
0.58333	2.14509
0.59167	2.14511
0.6	2.14511
0.60833	2.14511
0.61667	2.14511
0.625	2.14509
0.63333	2.14509
0.64167	2.14509
0.65	2.14511
0.65833	2.14511
0.66667	2.14509
0.675	2.14509
0.68333	2.14511
0.69167	2.14512
0.7	2.14513
0.70833	2.14513
0.71667	2.14513
0.725	2.14513
0.73333	2.14513
0.74167	2.14515
0.75	2.14515
0.75833	2.14515
0.76667	2.14515
0.775	2.14515
0.78333	2.14516
0.79167	2.14516
0.8	2.14516
0.80833	2.14516
0.81667	2.14516
0.825	2.14517
0.83333	2.14519
0.84167	2.14519
0.85	2.14519
0.85833	2.14517
0.86667	2.14519
0.875	2.1452
0.88333	2.1452
0.89167	2.1452
0.9	2.1452
0.90833	2.14519
0.91667	2.1452
0.925	2.14521
0.93333	2.14521
0.94167	2.1452
0.95	2.1452
0.95833	2.1452
0.96667	2.14521
0.975	2.14523
0.98333	2.14523
0.99167	2.14523
1	2.14523
1.00833	2.14523
1.01667	2.14524
1.025	2.14525
1.03333	2.14525
1.04167	2.14524
1.05	2.14524
1.05833	2.14525
1.06667	2.14525
1.075	2.14525
1.08333	2.14525
1.09167	2.14524
1.1	2.14525
1.10833	2.14527
1.11667	2.14528
1.125	2.14528
1.13333	2.14528
1.14167	2.14528
1.15	2.14529
1.15833	2.14531
1.16667	2.14532
1.175	2.14531
1.18333	2.14531
1.19167	2.14531
1.2	2.14531
1.20833	2.14532
1.21667	2.14532
1.225	2.14532
1.23333	2.14532
1.24167	2.14533
1.25	2.14535
1.25833	2.14535
1.26667	2.14535
1.275	2.14535
1.28333	2.14535
1.29167	2.14535
1.3	2.14536
1.30833	2.14536
1.31667	2.14535
1.325	2.14535
1.33333	2.14536
1.34167	2.14537
1.35	2.14539
1.35833	2.14537
1.36667	2.14537
1.375	2.14536
1.38333	2.14537
1.39167	2.1454
1.4	2.1454
1.40833	2.1454
1.41667	2.14539
1.425	2.14539
1.43333	2.1454
1.44167	2.14541
1.45	2.14541
1.45833	2.1454
1.46667	2.1454
1.475	2.1454
1.48333	2.14541
1.49167	2.14543
1.5	2.14543
1.50833	2.14543
1.51667	2.14543
1.525	2.14543
1.53333	2.14544
1.54167	2.14544
1.55	2.14544
1.55833	2.14543
1.56667	2.14544
1.575	2.14544
1.58333	2.14545
1.59167	2.14545
1.6	2.14544
1.60833	2.14544
1.61667	2.14545
1.625	2.14547
1.63333	2.14548
1.64167	2.14548
1.65	2.14548
1.65833	2.14548
1.66667	2.14548
1.675	2.14549
1.68333	2.14549
1.69167	2.14549
1.7	2.14549
1.70833	2.14549
1.71667	2.14551
1.725	2.14552
1.73333	2.14552
1.74167	2.14551
1.75	2.14552
1.75833	2.14553
1.76667	2.14555
1.775	2.14555
1.78333	2.14553
1.79167	2.14553
1.8	2.14553
1.80833	2.14555
1.81667	2.14556
1.825	2.14556
1.83333	2.14555
1.84167	2.14555
1.85	2.14555
1.85833	2.14556
1.86667	2.14557
1.875	2.14557
1.88333	2.14556
1.89167	2.14556
1.9	2.14557
1.90833	2.14559
1.91667	2.14559
1.925	2.14559
1.93333	2.14559
1.94167	2.1456
1.95	2.14561
1.95833	2.14561
1.96667	2.14561
1.975	2.14561
1.98333	2.14563
1.99167	2.14564
2	2.14564
2.00833	2.14564
2.01667	2.14564
2.025	2.14564
2.03333	2.14564
2.04167	2.14565
2.05	2.14565
2.05833	2.14565
2.06667	2.14564
2.075	2.14565
2.08333	2.14565
2.09167	2.14567
2.1	2.14567
2.10833	2.14567
2.11667	2.14565
2.125	2.14567
2.13333	2.14568
2.14167	2.14569
2.15	2.14569
2.15833	2.14568
2.16667	2.14568
2.175	2.14569
2.18333	2.14569
2.19167	2.14571
2.2	2.14569
2.20833	2.14569
2.21667	2.14569
2.225	2.14571
2.23333	2.14572
2.24167	2.14572
2.25	2.14572
2.25833	2.14572
2.26667	2.14572
2.275	2.14573
2.28333	2.14575
2.29167	2.14575
2.3	2.14573
2.30833	2.14573
2.31667	2.14575
2.325	2.14576
2.33333	2.14576
2.34167	2.14575
2.35	2.14575
2.35833	2.14575
2.36667	2.14576
2.375	2.14577
2.38333	2.14577
2.39167	2.14577
2.4	2.14577
2.40833	2.14579
2.41667	2.14579
2.425	2.1458
2.43333	2.1458
2.44167	2.1458
2.45	2.1458
2.45833	2.14581
2.46667	2.14581
2.475	2.14581
2.48333	2.1458
2.49167	2.1458
2.5	2.1458
2.50833	2.14581
2.51667	2.14583
2.525	2.14583
2.53333	2.14583
2.54167	2.14583
2.55	2.14584
2.55833	2.14584
2.56667	2.14584
2.575	2.14584
2.58333	2.14583
2.59167	2.14583
2.6	2.14584
2.60833	2.14585
2.61667	2.14584
2.625	2.14584
2.63333	2.14584
2.64167	2.14585
2.65	2.14587
2.65833	2.14587
2.66667	2.14587
2.675	2.14585
2.68333	2.14587
2.69167	2.14587
2.7	2.14588
2.70833	2.14589
2.71667	2.14588
2.725	2.14588
2.73333	2.14588
2.74167	2.14589
2.75	2.14589
2.75833	2.14589
2.76667	2.14588
2.775	2.14588
2.78333	2.14589
2.79167	2.14589
2.8	2.14591
2.80833	2.14591
2.81667	2.14589
2.825	2.14591
2.83333	2.14592
2.84167	2.14592
2.85	2.14592
2.85833	2.14591
2.86667	2.14591
2.875	2.14592
2.88333	2.14593
2.89167	2.14593
2.9	2.14592
2.90833	2.14592
2.91667	2.14592
2.925	2.14593
2.93333	2.14593
2.94167	2.14593
2.95	2.14592
2.95833	2.14592
2.96667	2.14592
2.975	2.14595
2.98333	2.14595
2.99167	2.14595
3	2.14595
3.00833	2.14595
3.01667	2.14595
3.025	2.14596
3.03333	2.14596
3.04167	2.14596
3.05	2.14596
3.05833	2.14596
3.06667	2.14597
3.075	2.14599
3.08333	2.14597
3.09167	2.14596
3.1	2.14596
3.10833	2.14596
3.11667	2.14597
3.125	2.14599
3.13333	2.14597
3.14167	2.14597
3.15	2.14597
3.15833	2.14597
3.16667	2.14599
3.175	2.14599
3.18333	2.14597
3.19167	2.14597
3.2	2.14597
3.20833	2.14599
3.21667	2.14599
3.225	2.14599
3.23333	2.14597
3.24167	2.14599
3.25	2.146
3.25833	2.14601
3.26667	2.146
3.275	2.146
3.28333	2.146
3.29167	2.146
3.3	2.14601
3.30833	2.14603
3.31667	2.14603
3.325	2.14603
3.33333	2.14603
3.34167	2.14603
3.35	2.14604
3.35833	2.14604
3.36667	2.14603
3.375	2.14603
3.38333	2.14603
3.39167	2.14604
3.4	2.14604
3.40833	2.14604
3.41667	2.14603
3.425	2.14603
3.43333	2.14604
3.44167	2.14604
3.45	2.14605
3.45833	2.14605
3.46667	2.14605
3.475	2.14605
3.48333	2.14605
3.49167	2.14607
3.5	2.14607
3.50833	2.14605
3.51667	2.14605
3.525	2.14605
3.53333	2.14607
3.54167	2.14608
3.55	2.14607
3.55833	2.14607
3.56667	2.14607
3.575	2.14608
3.58333	2.14609
3.59167	2.14609
3.6	2.14609
3.60833	2.14608
3.61667	2.14608
3.625	2.14609
3.63333	2.14611
3.64167	2.14611
3.65	2.14611
3.65833	2.14611
3.66667	2.14611
3.675	2.14612
3.68333	2.14611
3.69167	2.14611
3.7	2.14609
3.70833	2.14611
3.71667	2.14612
3.725	2.14612
3.73333	2.14613
3.74167	2.14612
3.75	2.14612
3.75833	2.14612
3.76667	2.14613
3.775	2.14613
3.78333	2.14613
3.79167	2.14612
3.8	2.14612
3.80833	2.14613
3.81667	2.14613
3.825	2.14615
3.83333	2.14613
3.84167	2.14613
3.85	2.14613
3.85833	2.14615
3.86667	2.14616
3.875	2.14616
3.88333	2.14616
3.89167	2.14616
3.9	2.14616
3.90833	2.14617
3.91667	2.14617
3.925	2.14616
3.93333	2.14616
3.94167	2.14616
3.95	2.14616
3.95833	2.14617
3.96667	2.14617
3.975	2.14617
3.98333	2.14617
3.99167	2.14617
4	2.14619
4.00833	2.14619
4.01667	2.14619
4.025	2.14617
4.03333	2.14617
4.04167	2.14619
4.05	2.1462
4.05833	2.1462
4.06667	2.1462
4.075	2.1462
4.08333	2.1462
4.09167	2.14621
4.1	2.14621
4.10833	2.14621
4.11667	2.1462
4.125	2.1462
4.13333	2.14621
4.14167	2.14624
4.15	2.14624
4.15833	2.14623
4.16667	2.14623
4.175	2.14623
4.18333	2.14624
4.19167	2.14624
4.2	2.14624
4.20833	2.14623
4.21667	2.14623
4.225	2.14624
4.23333	2.14625
4.24167	2.14625
4.25	2.14625
4.25833	2.14624
4.26667	2.14625
4.275	2.14627
4.28333	2.14628
4.29167	2.14628
4.3	2.14627
4.30833	2.14627
4.31667	2.14627
4.325	2.14627
4.33333	2.14628
4.34167	2.14628
4.35	2.14628
4.35833	2.14628
4.36667	2.14629
4.375	2.14629
4.38333	2.14629
4.39167	2.14629
4.4	2.14629
4.40833	2.14629
4.41667	2.14631
4.425	2.14631
4.43333	2.14631
4.44167	2.14631
4.45	2.14631
4.45833	2.14631
4.46667	2.14632
4.475	2.14632
4.48333	2.14632
4.49167	2.14632
4.5	2.14632
4.50833	2.14633
4.51667	2.14635
4.525	2.14635
4.53333	2.14635
4.54167	2.14635
4.55	2.14635
4.55833	2.14636
4.56667	2.14637
4.575	2.14637
4.58333	2.14637
4.59167	2.14637
4.6	2.14639
4.60833	2.1464
4.61667	2.1464
4.625	2.1464
4.63333	2.1464
4.64167	2.14641
4.65	2.14641
4.65833	2.14643
4.66667	2.14641
4.675	2.14641
4.68333	2.14641
4.69167	2.14641
4.7	2.14643
4.70833	2.14643
4.71667	2.14643
4.725	2.14644
4.73333	2.14644
4.74167	2.14645
4.75	2.14645
4.75833	2.14645
4.76667	2.14645
4.775	2.14645
4.78333	2.14647
4.79167	2.14648
4.8	2.14649
4.80833	2.14649
4.81667	2.14649
4.825	2.14649
4.83333	2.14649
4.84167	2.14651
4.85	2.14651
4.85833	2.14649
4.86667	2.14649
4.875	2.14649
4.88333	2.14651
4.89167	2.14652
4.9	2.14652
4.90833	2.14651
4.91667	2.14652
4.925	2.14653
4.93333	2.14655
4.94167	2.14655
4.95	2.14653
4.95833	2.14653
4.96667	2.14655
4.975	2.14656
4.98333	2.14657
4.99167	2.14656
5	2.14656
5.00833	2.14656
5.01667	2.14657
5.025	2.14659
5.03333	2.14659
5.04167	2.14659
5.05	2.14657
5.05833	2.14659
5.06667	2.1466
5.075	2.14661
5.08333	2.14661
5.09167	2.1466
5.1	2.1466
5.10833	2.14661
5.11667	2.14663
5.125	2.14664
5.13333	2.14664
5.14167	2.14663
5.15	2.14663
5.15833	2.14664
5.16667	2.14665
5.175	2.14665
5.18333	2.14665
5.19167	2.14665
5.2	2.14665
5.20833	2.14668
5.21667	2.14669
5.225	2.14669
5.23333	2.14669
5.24167	2.14669
5.25	2.14671
5.25833	2.14672
5.26667	2.14673
5.275	2.14672
5.28333	2.14672
5.29167	2.14672
5.3	2.14673
5.30833	2.14675
5.31667	2.14676
5.325	2.14675
5.33333	2.14675
5.34167	2.14676
5.35	2.14678
5.35833	2.14679
5.36667	2.14679
5.375	2.14679
5.38333	2.1468
5.39167	2.14682
5.4	2.14683
5.40833	2.14683
5.41667	2.14683
5.425	2.14683
5.43333	2.14684
5.44167	2.14686
5.45	2.14687
5.45833	2.14687
5.46667	2.14687
5.475	2.14687
5.48333	2.14688
5.49167	2.1469
5.5	2.1469
5.50833	2.1469
5.51667	2.1469
5.525	2.1469
5.53333	2.14691
5.54167	2.14692
5.55	2.14692
5.55833	2.14692
5.56667	2.14692
5.575	2.14694
5.58333	2.14695
5.59167	2.14695
5.6	2.14695
5.60833	2.14694
5.61667	2.14695
5.625	2.14695
5.63333	2.14698
5.64167	2.14698
5.65	2.14696
5.65833	2.14698
5.66667	2.14699
5.675	2.147
5.68333	2.14702
5.69167	2.14702
5.7	2.14702
5.70833	2.14703
5.71667	2.14704
5.725	2.14706
5.73333	2.14707
5.74167	2.14707
5.75	2.14707
5.75833	2.14707
5.76667	2.14708
5.775	2.1471
5.78333	2.14711
5.79167	2.14711
5.8	2.14711
5.80833	2.14712
5.81667	2.14714
5.825	2.14715
5.83333	2.14715
5.84167	2.14715
5.85	2.14718
5.85833	2.14719
5.86667	2.1472
5.875	2.1472
5.88333	2.1472
5.89167	2.14722
5.9	2.14723
5.90833	2.14726
5.91667	2.14727
5.925	2.14727
5.93333	2.14727
5.94167	2.14728
5.95	2.1473
5.95833	2.14731
5.96667	2.14732
5.975	2.14732
5.98333	2.14732
5.99167	2.14734
6	2.14736
6.00833	2.14738
6.01667	2.14738
6.025	2.14738
6.03333	2.14738
6.04167	2.14738
6.05	2.14739
6.05833	2.1474
6.06667	2.1474
6.075	2.1474
6.08333	2.14742
6.09167	2.14742
6.1	2.14743
6.10833	2.14743
6.11667	2.14742
6.125	2.14742
6.13333	2.14743
6.14167	2.14746
6.15	2.14746
6.15833	2.14746
6.16667	2.14746
6.175	2.14746
6.18333	2.14747
6.19167	2.1475
6.2	2.1475
6.20833	2.14748
6.21667	2.14747
6.225	2.14748
6.23333	2.14748
6.24167	2.14748
6.25	2.14748
6.25833	2.14748
6.26667	2.14748
6.275	2.14748
6.28333	2.1475
6.29167	2.1475
6.3	2.1475
6.30833	2.1475
6.31667	2.1475
6.325	2.14752
6.33333	2.14754
6.34167	2.14754
6.35	2.14754
6.35833	2.14754
6.36667	2.14754
6.375	2.14756
6.38333	2.14756
6.39167	2.14756
6.4	2.14755
6.40833	2.14755
6.41667	2.14756
6.425	2.14758
6.43333	2.14758
6.44167	2.14758
6.45	2.14758
6.45833	2.14758
6.46667	2.14759
6.475	2.1476
6.48333	2.1476
6.49167	2.1476
6.5	2.1476
6.50833	2.14762
6.51667	2.14762
6.525	2.14763
6.53333	2.14762
6.54167	2.14762
6.55	2.14763
6.55833	2.14763
6.56667	2.14764
6.575	2.14764
6.58333	2.14764
6.59167	2.14764
6.6	2.14766
6.60833	2.14767
6.61667	2.14767
6.625	2.14767
6.63333	2.14767
6.64167	2.14768
6.65	2.14768
6.65833	2.1477
6.66667	2.14771
6.675	2.14771
6.68333	2.14771
6.69167	2.14771
6.7	2.14772
6.70833	2.14774
6.71667	2.14774
6.725	2.14772
6.73333	2.14772
6.74167	2.14774
6.75	2.14775
6.75833	2.14775
6.76667	2.14775
6.775	2.14774
6.78333	2.14775
6.79167	2.14775
6.8	2.14776
6.80833	2.14776
6.81667	2.14776
6.825	2.14776
6.83333	2.14776
6.84167	2.14778
6.85	2.14778
6.85833	2.14778
6.86667	2.14778
6.875	2.14778
6.88333	2.14778
6.89167	2.14779
6.9	2.14779
6.90833	2.14778
6.91667	2.14778
6.925	2.14778
6.93333	2.14779
6.94167	2.14779
6.95	2.14779
6.95833	2.14778
6.96667	2.14778
6.975	2.14778
6.98333	2.14778
6.99167	2.14778
7	2.14776
7.00833	2.14776
7.01667	2.14778
7.025	2.14778
7.03333	2.14779
7.04167	2.14778
7.05	2.14778
7.05833	2.14776
7.06667	2.14778
7.075	2.14778
7.08333	2.14779
7.09167	2.14778
7.1	2.14776
7.10833	2.14776
7.11667	2.14778
7.125	2.14778
7.13333	2.14778
7.14167	2.14778
7.15	2.14778
7.15833	2.14778
7.16667	2.14779
7.175	2.14779
7.18333	2.14779
7.19167	2.14779
7.2	2.14779
7.20833	2.14779
7.21667	2.1478
7.225	2.1478
7.23333	2.14779
7.24167	2.1478
7.25	2.1478
7.25833	2.14783
7.26667	2.14783
7.275	2.14783
7.28333	2.14783
7.29167	2.14784
7.3	2.14784
7.30833	2.14786
7.31667	2.14787
7.325	2.14787
7.33333	2.14787
7.34167	2.14787
7.35	2.1479
7.35833	2.14791
7.36667	2.14791
7.375	2.14792
7.38333	2.14794
7.39167	2.14795
7.4	2.14796
7.40833	2.14798
7.41667	2.14798
7.425	2.14799
7.43333	2.148
7.44167	2.14803
7.45	2.14806
7.45833	2.14847
7.46667	2.14878
7.475	2.14901
7.48333	2.15014
7.49167	2.15018
7.5	2.15322
7.50833	2.15624
7.51667	2.15828
7.525	2.16234
7.53333	2.1684
7.54167	2.17547
7.55	2.18255
7.55833	2.18863
7.56667	2.19572
7.575	2.20386
7.58333	2.21099
7.59167	2.21715
7.6	2.22532
7.60833	2.23552
7.61667	2.24575
7.625	2.25831
7.63333	2.27037
7.64167	2.28507
7.65	2.30014
7.65833	2.31762
7.66667	2.33219
7.675	2.34286
7.68333	2.35363
7.69167	2.3645
7.7	2.37549
7.70833	2.38661
7.71667	2.39791
7.725	2.40935
7.73333	2.41095
7.74167	2.42271
7.75	2.42463
7.75833	2.42674
7.76667	2.41901
7.775	2.40144
7.78333	2.39399
7.79167	2.38664
7.8	2.37939
7.80833	2.36222
7.81667	2.35512
7.825	2.34801
7.83333	2.33092
7.84167	2.32382
7.85	2.31967
7.85833	2.30962
7.86667	2.29255
7.875	2.2855
7.88333	2.28051
7.89167	2.27565
7.9	2.273
7.90833	2.27014
7.91667	2.2706
7.925	2.27105
7.93333	2.27308
7.94167	2.27783
7.95	2.28445
7.95833	2.29206
7.96667	2.30079
7.975	2.3108
7.98333	2.32222
7.99167	2.33519
8	2.34982
8.00833	2.32621
8.01667	2.3644
8.025	2.37447
8.03333	2.38646
8.04167	2.41035
8.05	2.43609
8.05833	2.46359
8.06667	2.49273
8.075	2.52337
8.08333	2.55531
8.09167	2.58831
8.1	2.62211
8.10833	2.65638
8.11667	2.69081
8.125	2.72505
8.13333	2.75878
8.14167	2.79158
8.15	2.82312
8.15833	2.853
8.16667	2.88088
8.175	2.90645
8.18333	2.9294
8.19167	2.94947
8.2	2.96642
8.20833	2.98008
8.21667	2.99027
8.225	2.99693
8.23333	3
8.24167	2.99947
8.25	2.99537
8.25833	2.9878
8.26667	2.9769
8.275	2.96283
8.28333	2.94583
8.29167	2.92611
8.3	2.90392
8.30833	2.87956
8.31667	2.85333
8.325	2.82553
8.33333	2.79649
8.34167	2.76652
8.35	2.7359
8.35833	2.70494
8.36667	2.67391
8.375	2.64308
8.38333	2.61266
8.39167	2.58282
8.4	2.55374
8.40833	2.52556
8.41667	2.49845
8.425	2.47243
8.43333	2.4476
8.44167	2.42399
8.45	2.40165
8.45833	2.38059
8.46667	2.36083
8.475	2.34237
8.48333	2.32518
8.49167	2.30927
8.5	2.29463
8.50833	2.28125
8.51667	2.26909
8.525	2.2581
8.53333	2.24826
8.54167	2.23951
8.55	2.23181
8.55833	2.2251
8.56667	2.2193
8.575	2.21426
8.58333	2.20994
8.59167	2.20622
8.6	2.20299
8.60833	2.20013
8.61667	2.19756
8.625	2.19514
8.63333	2.19282
8.64167	2.19054
8.65	2.18824
8.65833	2.18592
8.66667	2.18352
8.675	2.18106
8.68333	2.17858
8.69167	2.1761
8.7	2.17364
8.70833	2.17126
8.71667	2.16897
8.725	2.16681
8.73333	2.16482
8.74167	2.16303
8.75	2.16147
8.75833	2.16013
8.76667	2.15907
8.775	2.15828
8.78333	2.1578
8.79167	2.15767
8.8	2.15787
8.80833	2.15843
8.81667	2.15935
8.825	2.16061
8.83333	2.16224
8.84167	2.1642
8.85	2.16645
8.85833	2.1689
8.86667	2.1715
8.875	2.17419
8.88333	2.17686
8.89167	2.17941
8.9	2.18173
8.90833	2.18374
8.91667	2.18537
8.925	2.18656
8.93333	2.18727
8.94167	2.18748
8.95	2.18717
8.95833	2.1864
8.96667	2.1852
8.975	2.18362
8.98333	2.18177
8.99167	2.17966
9	2.17739
9.00833	2.17503
9.01667	2.17265
9.025	2.17033
9.03333	2.16807
9.04167	2.16594
9.05	2.16394
9.05833	2.16212
9.06667	2.16049
9.075	2.15908
9.08333	2.15784
9.09167	2.15678
9.1	2.15592
9.10833	2.15521
9.11667	2.15468
9.125	2.15429
9.13333	2.15402
9.14167	2.15386
9.15	2.15378
9.15833	2.15378
9.16667	2.15385
9.175	2.15394
9.18333	2.15404
9.19167	2.15412
9.2	2.1542
9.20833	2.15424
9.21667	2.15425
9.225	2.15421
9.23333	2.1541
9.24167	2.15395
9.25	2.15378
9.25833	2.15357
9.26667	2.15334
9.275	2.15309
9.28333	2.15282
9.29167	2.15257
9.3	2.15234
9.30833	2.15215
9.31667	2.15199
9.325	2.1519
9.33333	2.15189
9.34167	2.15198
9.35	2.15218
9.35833	2.15253
9.36667	2.15301
9.375	2.15365
9.38333	2.15449
9.39167	2.15556
9.4	2.15686
9.40833	2.15843
9.41667	2.16021
9.425	2.16226
9.43333	2.16456
9.44167	2.16709
9.45	2.16982
9.45833	2.17271
9.46667	2.17569
9.475	2.17872
9.48333	2.18173
9.49167	2.18464
9.5	2.18735
9.50833	2.18975
9.51667	2.19176
9.525	2.19328
9.53333	2.19425
9.54167	2.19454
9.55	2.19407
9.55833	2.19275
9.56667	2.19052
9.575	2.18735
9.58333	2.18318
9.59167	2.17796
9.6	2.1717
9.60833	2.16439
9.61667	2.15608
9.625	2.14682
9.63333	2.13667
9.64167	2.12576
9.65	2.1142
9.65833	2.10217
9.66667	2.0899
9.675	2.07756
9.68333	2.06543
9.69167	2.05369
9.7	2.04261
9.70833	2.03244
9.71667	2.02339
9.725	2.01565
9.73333	2.00936
9.74167	2.00462
9.75	2.00149
9.75833	2
9.76667	2.00012
9.775	2.00175
9.78333	2.00478
9.79167	2.00905
9.8	2.01439
9.80833	2.02061
9.81667	2.02753
9.825	2.03495
9.83333	2.04269
9.84167	2.05058
9.85	2.05848
9.85833	2.06627
9.86667	2.07383
9.875	2.08107
9.88333	2.08791
9.89167	2.09433
9.9	2.10029
9.90833	2.10578
9.91667	2.1108
9.925	2.11532
9.93333	2.11938
9.94167	2.12299
9.95	2.12618
9.95833	2.129
9.96667	2.13143
9.975	2.13351
9.98333	2.13526
9.99167	2.13674
10	2.13795
10.0083	2.13893
10.0167	2.13969
10.025	2.14024
10.0333	2.14062
10.0417	2.14086
10.05	2.14097
10.0583	2.14098
10.0667	2.14088
10.075	2.14069
10.0833	2.14046
10.0917	2.1402
10.1	2.13992
10.1083	2.13964
10.1167	2.13937
10.125	2.13911
10.1333	2.13891
10.1417	2.13878
10.15	2.13871
10.1583	2.13871
10.1667	2.13878
10.175	2.13893
10.1833	2.13917
10.1917	2.13949
10.2	2.13988
10.2083	2.14033
10.2167	2.14084
10.225	2.14138
10.2333	2.14197
10.2417	2.1426
10.25	2.14323
10.2583	2.14384
10.2667	2.14445
10.275	2.14505
10.2833	2.14563
10.2917	2.14617
10.3	2.14667
10.3083	2.14711
10.3167	2.14751
10.325	2.14787
10.3333	2.14818
10.3417	2.14844
10.35	2.14866
10.3583	2.14882
10.3667	2.14896
10.375	2.14907
10.3833	2.14915
10.3917	2.14919
10.4	2.14922
10.4083	2.14922
10.4167	2.14922
10.425	2.1492
10.4333	2.14916
10.4417	2.14915
10.45	2.14912
10.4583	2.1491
10.4667	2.14906
10.475	2.14902
10.4833	2.14896
10.4917	2.1489
10.5	2.14883
10.5083	2.14878
10.5167	2.14872
10.525	2.14868
10.5333	2.14863
10.5417	2.14859
10.55	2.14855
10.5583	2.14852
10.5667	2.1485
10.575	2.14847
10.5833	2.14844
10.5917	2.14842
10.6	2.14839
10.6083	2.14838
10.6167	2.14836
10.625	2.14834
10.6333	2.14831
10.6417	2.1483
10.65	2.1483
10.6583	2.1483
10.6667	2.1483
10.675	2.14828
10.6833	2.14827
10.6917	2.14826
10.7	2.14827
10.7083	2.14827
10.7167	2.14826
10.725	2.14826
10.7333	2.14824
10.7417	2.14826
10.75	2.14827
10.7583	2.14827
10.7667	2.14826
10.775	2.14824
10.7833	2.14824
10.7917	2.14824
10.8	2.14826
10.8083	2.14826
10.8167	2.14824
10.825	2.14823
10.8333	2.14823
10.8417	2.14824
10.85	2.14824
10.8583	2.14824
10.8667	2.14823
10.875	2.14823
10.8833	2.14823
10.8917	2.14824
10.9	2.14824
10.9083	2.14823
10.9167	2.14823
10.925	2.14823
10.9333	2.14824
10.9417	2.14824
10.95	2.14823
10.9583	2.14822
10.9667	2.14822
10.975	2.14822
10.9833	2.14822
10.9917	2.14823
11	2.14823
11.0083	2.14822
11.0167	2.14822
11.025	2.14823
11.0333	2.14824
11.0417	2.14826
11.05	2.14824
11.0583	2.14824
	--
	--
	--
	--
	--
	--
	--
	--
	--
	--
	--
	--
	--
	--
	--
	--
	--
	--
	--
