# Supplementary material for: X-ray-activated polymerization expanding the frontiers of deep-tissue hydrogel formation
Source: Nat Commun. 2024 Apr 15;15:3247. doi: 10.1038/s41467-024-47559-z (PMC11018743; doi:10.1038/s41467-024-47559-z)
Supplement: Supplementary file 4 — Source Data [file 41467_2024_47559_MOESM4_ESM.zip › Supplementary Figure 12b-sample iii.xlsx]

## Sheet: Sheet1
0	3.17429
0.00833	3.17429
0.01667	3.17062
0.025	3.1706
0.03333	3.17053
0.04167	3.17032
0.05	3.17007
0.05833	3.1699
0.06667	3.16986
0.075	3.16995
0.08333	3.1701
0.09167	3.17027
0.1	3.17043
0.10833	3.17056
0.11667	3.17068
0.125	3.17077
0.13333	3.17084
0.14167	3.17086
0.15	3.17086
0.15833	3.17087
0.16667	3.17089
0.175	3.17089
0.18333	3.17089
0.19167	3.17087
0.2	3.17087
0.20833	3.17087
0.21667	3.17087
0.225	3.17087
0.23333	3.17087
0.24167	3.17086
0.25	3.17084
0.25833	3.17084
0.26667	3.17084
0.275	3.17084
0.28333	3.17082
0.29167	3.1708
0.3	3.1708
0.30833	3.17082
0.31667	3.17082
0.325	3.17082
0.33333	3.1708
0.34167	3.1708
0.35	3.1708
0.35833	3.1708
0.36667	3.1708
0.375	3.1708
0.38333	3.17079
0.39167	3.17079
0.4	3.17079
0.40833	3.1708
0.41667	3.17079
0.425	3.17079
0.43333	3.17075
0.44167	3.17075
0.45	3.1708
0.45833	3.17087
0.46667	3.17091
0.475	3.17091
0.48333	3.17091
0.49167	3.17089
0.5	3.17089
0.50833	3.17087
0.51667	3.17086
0.525	3.17082
0.53333	3.17082
0.54167	3.17082
0.55	3.17082
0.55833	3.17082
0.56667	3.1708
0.575	3.17079
0.58333	3.17079
0.59167	3.1708
0.6	3.17082
0.60833	3.1708
0.61667	3.1708
0.625	3.17082
0.63333	3.17082
0.64167	3.17084
0.65	3.17084
0.65833	3.17084
0.66667	3.17082
0.675	3.17084
0.68333	3.17086
0.69167	3.17086
0.7	3.17086
0.70833	3.17086
0.71667	3.17086
0.725	3.17087
0.73333	3.17089
0.74167	3.17089
0.75	3.17089
0.75833	3.17087
0.76667	3.17089
0.775	3.17089
0.78333	3.17091
0.79167	3.17089
0.8	3.17089
0.80833	3.17087
0.81667	3.17089
0.825	3.17091
0.83333	3.17091
0.84167	3.17089
0.85	3.17089
0.85833	3.17089
0.86667	3.17091
0.875	3.17091
0.88333	3.17092
0.89167	3.17091
0.9	3.17091
0.90833	3.17091
0.91667	3.17092
0.925	3.17094
0.93333	3.17094
0.94167	3.17094
0.95	3.17094
0.95833	3.17096
0.96667	3.17097
0.975	3.17097
0.98333	3.17097
0.99167	3.17097
1	3.17097
1.00833	3.17097
1.01667	3.17097
1.025	3.17097
1.03333	3.17097
1.04167	3.17097
1.05	3.17099
1.05833	3.17099
1.06667	3.17099
1.075	3.17099
1.08333	3.17097
1.09167	3.17097
1.1	3.17099
1.10833	3.17101
1.11667	3.17101
1.125	3.17099
1.13333	3.17099
1.14167	3.17101
1.15	3.17103
1.15833	3.17103
1.16667	3.17101
1.175	3.17101
1.18333	3.17101
1.19167	3.17101
1.2	3.17103
1.20833	3.17103
1.21667	3.17103
1.225	3.17103
1.23333	3.17103
1.24167	3.17103
1.25	3.17104
1.25833	3.17104
1.26667	3.17104
1.275	3.17104
1.28333	3.17106
1.29167	3.17108
1.3	3.17108
1.30833	3.17108
1.31667	3.17106
1.325	3.17108
1.33333	3.17108
1.34167	3.17109
1.35	3.17108
1.35833	3.17106
1.36667	3.17106
1.375	3.17106
1.38333	3.17108
1.39167	3.17109
1.4	3.17108
1.40833	3.17108
1.41667	3.17108
1.425	3.17109
1.43333	3.17111
1.44167	3.17111
1.45	3.17109
1.45833	3.17109
1.46667	3.17109
1.475	3.17111
1.48333	3.17113
1.49167	3.17111
1.5	3.17111
1.50833	3.17111
1.51667	3.17111
1.525	3.17113
1.53333	3.17113
1.54167	3.17113
1.55	3.17113
1.55833	3.17113
1.56667	3.17115
1.575	3.17115
1.58333	3.17115
1.59167	3.17113
1.6	3.17113
1.60833	3.17113
1.61667	3.17113
1.625	3.17115
1.63333	3.17113
1.64167	3.17113
1.65	3.17113
1.65833	3.17115
1.66667	3.17115
1.675	3.17115
1.68333	3.17115
1.69167	3.17115
1.7	3.17116
1.70833	3.17118
1.71667	3.17118
1.725	3.17116
1.73333	3.17116
1.74167	3.17116
1.75	3.17116
1.75833	3.17118
1.76667	3.1712
1.775	3.17118
1.78333	3.17118
1.79167	3.1712
1.8	3.17121
1.80833	3.17123
1.81667	3.17123
1.825	3.17123
1.83333	3.17121
1.84167	3.17123
1.85	3.17125
1.85833	3.17125
1.86667	3.17125
1.875	3.17123
1.88333	3.17123
1.89167	3.17123
1.9	3.17125
1.90833	3.17125
1.91667	3.17125
1.925	3.17125
1.93333	3.17127
1.94167	3.17128
1.95	3.17128
1.95833	3.17128
1.96667	3.17128
1.975	3.17128
1.98333	3.17128
1.99167	3.1713
2	3.1713
2.00833	3.17128
2.01667	3.17127
2.025	3.17128
2.03333	3.1713
2.04167	3.1713
2.05	3.1713
2.05833	3.17128
2.06667	3.17128
2.075	3.1713
2.08333	3.1713
2.09167	3.17132
2.1	3.1713
2.10833	3.1713
2.11667	3.1713
2.125	3.17132
2.13333	3.17133
2.14167	3.17133
2.15	3.17133
2.15833	3.17133
2.16667	3.17133
2.175	3.17135
2.18333	3.17135
2.19167	3.17133
2.2	3.17133
2.20833	3.17133
2.21667	3.17135
2.225	3.17137
2.23333	3.17137
2.24167	3.17137
2.25	3.17135
2.25833	3.17135
2.26667	3.17137
2.275	3.17137
2.28333	3.17137
2.29167	3.17137
2.3	3.17137
2.30833	3.17137
2.31667	3.17139
2.325	3.1714
2.33333	3.17139
2.34167	3.17139
2.35	3.17139
2.35833	3.1714
2.36667	3.1714
2.375	3.1714
2.38333	3.17139
2.39167	3.17139
2.4	3.1714
2.40833	3.17142
2.41667	3.17142
2.425	3.17142
2.43333	3.17142
2.44167	3.17142
2.45	3.17144
2.45833	3.17145
2.46667	3.17145
2.475	3.17144
2.48333	3.17144
2.49167	3.17145
2.5	3.17145
2.50833	3.17147
2.51667	3.17145
2.525	3.17145
2.53333	3.17145
2.54167	3.17147
2.55	3.17149
2.55833	3.17149
2.56667	3.17149
2.575	3.17147
2.58333	3.17149
2.59167	3.17149
2.6	3.17151
2.60833	3.17151
2.61667	3.17151
2.625	3.17149
2.63333	3.17151
2.64167	3.17152
2.65	3.17152
2.65833	3.17152
2.66667	3.17152
2.675	3.17152
2.68333	3.17152
2.69167	3.17154
2.7	3.17154
2.70833	3.17152
2.71667	3.17152
2.725	3.17154
2.73333	3.17154
2.74167	3.17156
2.75	3.17156
2.75833	3.17154
2.76667	3.17154
2.775	3.17156
2.78333	3.17157
2.79167	3.17157
2.8	3.17157
2.80833	3.17156
2.81667	3.17156
2.825	3.17157
2.83333	3.17159
2.84167	3.17157
2.85	3.17157
2.85833	3.17157
2.86667	3.17157
2.875	3.17159
2.88333	3.17159
2.89167	3.17159
2.9	3.17159
2.90833	3.17159
2.91667	3.17161
2.925	3.17161
2.93333	3.17161
2.94167	3.17161
2.95	3.17161
2.95833	3.17161
2.96667	3.17161
2.975	3.17161
2.98333	3.17161
2.99167	3.17161
3	3.17161
3.00833	3.17161
3.01667	3.17163
3.025	3.17163
3.03333	3.17163
3.04167	3.17163
3.05	3.17163
3.05833	3.17164
3.06667	3.17164
3.075	3.17164
3.08333	3.17164
3.09167	3.17164
3.1	3.17164
3.10833	3.17166
3.11667	3.17166
3.125	3.17166
3.13333	3.17164
3.14167	3.17164
3.15	3.17166
3.15833	3.17166
3.16667	3.17166
3.175	3.17166
3.18333	3.17166
3.19167	3.17168
3.2	3.17169
3.20833	3.17169
3.21667	3.17168
3.225	3.17166
3.23333	3.17166
3.24167	3.17168
3.25	3.17169
3.25833	3.17169
3.26667	3.17168
3.275	3.17168
3.28333	3.17168
3.29167	3.17169
3.3	3.17169
3.30833	3.17169
3.31667	3.17169
3.325	3.17169
3.33333	3.17169
3.34167	3.17171
3.35	3.17171
3.35833	3.17171
3.36667	3.17169
3.375	3.17171
3.38333	3.17171
3.39167	3.17173
3.4	3.17171
3.40833	3.17171
3.41667	3.17171
3.425	3.17171
3.43333	3.17173
3.44167	3.17173
3.45	3.17173
3.45833	3.17171
3.46667	3.17173
3.475	3.17174
3.48333	3.17174
3.49167	3.17174
3.5	3.17174
3.50833	3.17173
3.51667	3.17174
3.525	3.17176
3.53333	3.17176
3.54167	3.17174
3.55	3.17174
3.55833	3.17174
3.56667	3.17176
3.575	3.17178
3.58333	3.17178
3.59167	3.17176
3.6	3.17176
3.60833	3.17176
3.61667	3.17178
3.625	3.17178
3.63333	3.17178
3.64167	3.17178
3.65	3.17178
3.65833	3.17178
3.66667	3.1718
3.675	3.1718
3.68333	3.1718
3.69167	3.1718
3.7	3.1718
3.70833	3.1718
3.71667	3.17181
3.725	3.1718
3.73333	3.1718
3.74167	3.1718
3.75	3.1718
3.75833	3.17181
3.76667	3.17181
3.775	3.1718
3.78333	3.1718
3.79167	3.1718
3.8	3.1718
3.80833	3.1718
3.81667	3.17178
3.825	3.17178
3.83333	3.17178
3.84167	3.17178
3.85	3.1718
3.85833	3.17181
3.86667	3.17181
3.875	3.17181
3.88333	3.17181
3.89167	3.17181
3.9	3.17183
3.90833	3.17183
3.91667	3.17181
3.925	3.17181
3.93333	3.17181
3.94167	3.17183
3.95	3.17185
3.95833	3.17183
3.96667	3.17183
3.975	3.17181
3.98333	3.17183
3.99167	3.17183
4	3.17185
4.00833	3.17183
4.01667	3.17183
4.025	3.17183
4.03333	3.17183
4.04167	3.17183
4.05	3.17183
4.05833	3.17181
4.06667	3.17181
4.075	3.17183
4.08333	3.17183
4.09167	3.17183
4.1	3.17183
4.10833	3.17181
4.11667	3.17181
4.125	3.17181
4.13333	3.17183
4.14167	3.17185
4.15	3.17185
4.15833	3.17185
4.16667	3.17185
4.175	3.17185
4.18333	3.17186
4.19167	3.17185
4.2	3.17185
4.20833	3.17183
4.21667	3.17185
4.225	3.17185
4.23333	3.17185
4.24167	3.17183
4.25	3.17183
4.25833	3.17183
4.26667	3.17185
4.275	3.17186
4.28333	3.17185
4.29167	3.17185
4.3	3.17185
4.30833	3.17185
4.31667	3.17185
4.325	3.17185
4.33333	3.17185
4.34167	3.17183
4.35	3.17185
4.35833	3.17185
4.36667	3.17186
4.375	3.17186
4.38333	3.17186
4.39167	3.17185
4.4	3.17185
4.40833	3.17186
4.41667	3.17186
4.425	3.17186
4.43333	3.17185
4.44167	3.17185
4.45	3.17186
4.45833	3.17188
4.46667	3.17188
4.475	3.17188
4.48333	3.17188
4.49167	3.17188
4.5	3.17188
4.50833	3.1719
4.51667	3.1719
4.525	3.1719
4.53333	3.1719
4.54167	3.1719
4.55	3.17192
4.55833	3.17192
4.56667	3.1719
4.575	3.1719
4.58333	3.1719
4.59167	3.1719
4.6	3.17192
4.60833	3.17192
4.61667	3.17192
4.625	3.1719
4.63333	3.1719
4.64167	3.17192
4.65	3.17193
4.65833	3.17193
4.66667	3.17192
4.675	3.17192
4.68333	3.17193
4.69167	3.17195
4.7	3.17195
4.70833	3.17195
4.71667	3.17193
4.725	3.17195
4.73333	3.17197
4.74167	3.17197
4.75	3.17197
4.75833	3.17197
4.76667	3.17197
4.775	3.17198
4.78333	3.172
4.79167	3.172
4.8	3.17198
4.80833	3.17197
4.81667	3.17197
4.825	3.17198
4.83333	3.17198
4.84167	3.17198
4.85	3.17197
4.85833	3.17197
4.86667	3.17198
4.875	3.172
4.88333	3.172
4.89167	3.17198
4.9	3.17198
4.90833	3.17198
4.91667	3.17198
4.925	3.17198
4.93333	3.17198
4.94167	3.17197
4.95	3.17197
4.95833	3.17197
4.96667	3.17198
4.975	3.172
4.98333	3.172
4.99167	3.17198
5	3.17198
5.00833	3.172
5.01667	3.172
5.025	3.172
5.03333	3.172
5.04167	3.17198
5.05	3.172
5.05833	3.172
5.06667	3.172
5.075	3.172
5.08333	3.17198
5.09167	3.17198
5.1	3.172
5.10833	3.172
5.11667	3.17202
5.125	3.17202
5.13333	3.172
5.14167	3.172
5.15	3.17202
5.15833	3.17204
5.16667	3.17204
5.175	3.17202
5.18333	3.17202
5.19167	3.17202
5.2	3.17204
5.20833	3.17204
5.21667	3.17202
5.225	3.17202
5.23333	3.17202
5.24167	3.17204
5.25	3.17204
5.25833	3.17204
5.26667	3.17204
5.275	3.17202
5.28333	3.17202
5.29167	3.17204
5.3	3.17205
5.30833	3.17205
5.31667	3.17204
5.325	3.17204
5.33333	3.17205
5.34167	3.17205
5.35	3.17205
5.35833	3.17205
5.36667	3.17205
5.375	3.17205
5.38333	3.17205
5.39167	3.17207
5.4	3.17207
5.40833	3.17207
5.41667	3.17207
5.425	3.17207
5.43333	3.17209
5.44167	3.1721
5.45	3.1721
5.45833	3.1721
5.46667	3.1721
5.475	3.1721
5.48333	3.17212
5.49167	3.17212
5.5	3.17212
5.50833	3.17214
5.51667	3.17214
5.525	3.17216
5.53333	3.17216
5.54167	3.17216
5.55	3.17214
5.55833	3.17214
5.56667	3.17216
5.575	3.17217
5.58333	3.17217
5.59167	3.17217
5.6	3.17216
5.60833	3.17217
5.61667	3.17217
5.625	3.17219
5.63333	3.17219
5.64167	3.17219
5.65	3.17219
5.65833	3.17219
5.66667	3.17221
5.675	3.17222
5.68333	3.17222
5.69167	3.17222
5.7	3.17222
5.70833	3.17224
5.71667	3.17226
5.725	3.17226
5.73333	3.17226
5.74167	3.17226
5.75	3.17226
5.75833	3.17228
5.76667	3.17229
5.775	3.17229
5.78333	3.17228
5.79167	3.17229
5.8	3.17229
5.80833	3.17231
5.81667	3.17231
5.825	3.17231
5.83333	3.17231
5.84167	3.17233
5.85	3.17234
5.85833	3.17236
5.86667	3.17236
5.875	3.17236
5.88333	3.17236
5.89167	3.17238
5.9	3.17241
5.90833	3.17241
5.91667	3.17241
5.925	3.17241
5.93333	3.17241
5.94167	3.17241
5.95	3.17245
5.95833	3.17245
5.96667	3.17243
5.975	3.17243
5.98333	3.17245
5.99167	3.17246
6	3.17248
6.00833	3.17248
6.01667	3.17248
6.025	3.17248
6.03333	3.1725
6.04167	3.17253
6.05	3.17255
6.05833	3.17255
6.06667	3.17255
6.075	3.17255
6.08333	3.17257
6.09167	3.17257
6.1	3.17257
6.10833	3.17257
6.11667	3.17257
6.125	3.17257
6.13333	3.17258
6.14167	3.1726
6.15	3.17258
6.15833	3.17258
6.16667	3.1726
6.175	3.17262
6.18333	3.17263
6.19167	3.17263
6.2	3.17263
6.20833	3.17263
6.21667	3.17265
6.225	3.17267
6.23333	3.17267
6.24167	3.17267
6.25	3.17265
6.25833	3.17267
6.26667	3.17267
6.275	3.17269
6.28333	3.1727
6.29167	3.17269
6.3	3.17269
6.30833	3.17269
6.31667	3.1727
6.325	3.1727
6.33333	3.1727
6.34167	3.1727
6.35	3.1727
6.35833	3.17272
6.36667	3.17274
6.375	3.17274
6.38333	3.17274
6.39167	3.17274
6.4	3.17274
6.40833	3.17275
6.41667	3.17275
6.425	3.17275
6.43333	3.17274
6.44167	3.17274
6.45	3.17275
6.45833	3.17277
6.46667	3.17277
6.475	3.17277
6.48333	3.17277
6.49167	3.17277
6.5	3.17279
6.50833	3.17281
6.51667	3.17281
6.525	3.17281
6.53333	3.17281
6.54167	3.17281
6.55	3.17282
6.55833	3.17282
6.56667	3.17282
6.575	3.17282
6.58333	3.17284
6.59167	3.17284
6.6	3.17286
6.60833	3.17286
6.61667	3.17286
6.625	3.17284
6.63333	3.17286
6.64167	3.17287
6.65	3.17289
6.65833	3.17289
6.66667	3.17287
6.675	3.17287
6.68333	3.17289
6.69167	3.17291
6.7	3.17291
6.70833	3.17291
6.71667	3.17291
6.725	3.17291
6.73333	3.17291
6.74167	3.17293
6.75	3.17293
6.75833	3.17293
6.76667	3.17293
6.775	3.17293
6.78333	3.17294
6.79167	3.17296
6.8	3.17296
6.80833	3.17294
6.81667	3.17294
6.825	3.17296
6.83333	3.17296
6.84167	3.17296
6.85	3.17296
6.85833	3.17296
6.86667	3.17296
6.875	3.17296
6.88333	3.17298
6.89167	3.17298
6.9	3.17296
6.90833	3.17296
6.91667	3.17298
6.925	3.17299
6.93333	3.17299
6.94167	3.17299
6.95	3.17299
6.95833	3.17301
6.96667	3.17301
6.975	3.17303
6.98333	3.17301
6.99167	3.17301
7	3.17299
7.00833	3.17301
7.01667	3.17303
7.025	3.17303
7.03333	3.17301
7.04167	3.17301
7.05	3.17301
7.05833	3.17303
7.06667	3.17305
7.075	3.17305
7.08333	3.17303
7.09167	3.17303
7.1	3.17303
7.10833	3.17305
7.11667	3.17305
7.125	3.17305
7.13333	3.17303
7.14167	3.17303
7.15	3.17305
7.15833	3.17306
7.16667	3.17308
7.175	3.17308
7.18333	3.17308
7.19167	3.1731
7.2	3.17311
7.20833	3.17311
7.21667	3.1731
7.225	3.17308
7.23333	3.17308
7.24167	3.1731
7.25	3.17311
7.25833	3.17313
7.26667	3.17311
7.275	3.17311
7.28333	3.17313
7.29167	3.17315
7.3	3.17316
7.30833	3.17316
7.31667	3.17316
7.325	3.17316
7.33333	3.17318
7.34167	3.17322
7.35	3.17323
7.35833	3.17323
7.36667	3.17323
7.375	3.17325
7.38333	3.17327
7.39167	3.1733
7.4	3.17332
7.40833	3.17332
7.41667	3.17332
7.425	3.17334
7.43333	3.17337
7.44167	3.1734
7.45	3.17342
7.45833	3.17344
7.46667	3.17346
7.475	3.17349
7.48333	3.17352
7.49167	3.17356
7.5	3.17358
7.50833	3.17361
7.51667	3.17368
7.525	3.17373
7.53333	3.1738
7.54167	3.17387
7.55	3.17393
7.55833	3.174
7.56667	3.17411
7.575	3.17424
7.58333	3.17438
7.59167	3.17452
7.6	3.17467
7.60833	3.17486
7.61667	3.1751
7.625	3.17535
7.63333	3.17566
7.64167	3.17599
7.65	3.1764
7.65833	3.17686
7.66667	3.17741
7.675	3.17804
7.68333	3.17874
7.69167	3.17956
7.7	3.18049
7.70833	3.18156
7.71667	3.18278
7.725	3.18413
7.73333	3.18564
7.74167	3.1873
7.75	3.18913
7.75833	3.19115
7.76667	3.1933
7.775	3.19561
7.78333	3.19804
7.79167	3.20061
7.8	3.20327
7.80833	3.20603
7.81667	3.20883
7.825	3.21166
7.83333	3.2145
7.84167	3.21734
7.85	3.22019
7.85833	3.22303
7.86667	3.22587
7.875	3.22871
7.88333	3.23162
7.89167	3.23463
7.9	3.23781
7.90833	3.24124
7.91667	3.24497
7.925	3.24912
7.93333	3.25383
7.94167	3.25918
7.95	3.26532
7.95833	3.27239
7.96667	3.28048
7.975	3.28981
7.98333	3.30045
7.99167	3.31258
8	3.32626
8.00833	3.34162
8.01667	3.35873
8.025	3.37765
8.03333	3.39844
8.04167	3.42109
8.05	3.44552
8.05833	3.47171
8.06667	3.49955
8.075	3.52889
8.08333	3.55956
8.09167	3.59135
8.1	3.62394
8.10833	3.65711
8.11667	3.69054
8.125	3.72391
8.13333	3.75686
8.14167	3.78903
8.15	3.82003
8.15833	3.84954
8.16667	3.87722
8.175	3.90273
8.18333	3.92577
8.19167	3.94606
8.2	3.96337
8.20833	3.9775
8.21667	3.98833
8.225	3.99572
8.23333	3.99962
8.24167	4
8.25	3.9969
8.25833	3.9904
8.26667	3.98063
8.275	3.96773
8.28333	3.95191
8.29167	3.93337
8.3	3.91237
8.30833	3.88921
8.31667	3.86416
8.325	3.83753
8.33333	3.80962
8.34167	3.78073
8.35	3.75117
8.35833	3.72121
8.36667	3.69117
8.375	3.66125
8.38333	3.63165
8.39167	3.60262
8.4	3.57432
8.40833	3.5469
8.41667	3.52045
8.425	3.49505
8.43333	3.47077
8.44167	3.44768
8.45	3.4258
8.45833	3.40518
8.46667	3.38578
8.475	3.36761
8.48333	3.35069
8.49167	3.33502
8.5	3.3206
8.50833	3.30741
8.51667	3.2954
8.525	3.28455
8.53333	3.27487
8.54167	3.26632
8.55	3.25881
8.55833	3.25232
8.56667	3.24673
8.575	3.24197
8.58333	3.23793
8.59167	3.23455
8.6	3.23164
8.60833	3.22911
8.61667	3.22683
8.625	3.22469
8.63333	3.22264
8.64167	3.22055
8.65	3.21838
8.65833	3.21611
8.66667	3.21369
8.675	3.21116
8.68333	3.20856
8.69167	3.20589
8.7	3.20319
8.70833	3.2005
8.71667	3.19789
8.725	3.19539
8.73333	3.19303
8.74167	3.19087
8.75	3.18889
8.75833	3.18712
8.76667	3.18562
8.775	3.18435
8.78333	3.18336
8.79167	3.18264
8.8	3.18218
8.80833	3.18198
8.81667	3.18206
8.825	3.18242
8.83333	3.18304
8.84167	3.18387
8.85	3.1849
8.85833	3.1861
8.86667	3.18745
8.875	3.18887
8.88333	3.19031
8.89167	3.19171
8.9	3.19301
8.90833	3.19417
8.91667	3.19515
8.925	3.19588
8.93333	3.19636
8.94167	3.19653
8.95	3.19645
8.95833	3.19607
8.96667	3.19544
8.975	3.1946
8.98333	3.19354
8.99167	3.19233
9	3.19103
9.00833	3.18966
9.01667	3.18829
9.025	3.1869
9.03333	3.18555
9.04167	3.18427
9.05	3.18307
9.05833	3.18199
9.06667	3.18105
9.075	3.18021
9.08333	3.17949
9.09167	3.17891
9.1	3.17847
9.10833	3.17816
9.11667	3.17797
9.125	3.17787
9.13333	3.17785
9.14167	3.17794
9.15	3.17809
9.15833	3.1783
9.16667	3.17854
9.175	3.17876
9.18333	3.179
9.19167	3.17922
9.2	3.17941
9.20833	3.17956
9.21667	3.17963
9.225	3.17965
9.23333	3.1796
9.24167	3.17951
9.25	3.17936
9.25833	3.17917
9.26667	3.17893
9.275	3.17866
9.28333	3.17837
9.29167	3.17811
9.3	3.17785
9.30833	3.17763
9.31667	3.17742
9.325	3.17729
9.33333	3.17725
9.34167	3.17732
9.35	3.17753
9.35833	3.17784
9.36667	3.17831
9.375	3.179
9.38333	3.17991
9.39167	3.18105
9.4	3.18244
9.40833	3.1841
9.41667	3.18603
9.425	3.18827
9.43333	3.19079
9.44167	3.19357
9.45	3.19659
9.45833	3.19977
9.46667	3.2031
9.475	3.20652
9.48333	3.20993
9.49167	3.21325
9.5	3.21634
9.50833	3.21915
9.51667	3.22153
9.525	3.22341
9.53333	3.22466
9.54167	3.22514
9.55	3.2248
9.55833	3.22353
9.56667	3.22125
9.575	3.2179
9.58333	3.21342
9.59167	3.20774
9.6	3.20088
9.60833	3.19282
9.61667	3.1836
9.625	3.17327
9.63333	3.16187
9.64167	3.14954
9.65	3.13643
9.65833	3.12273
9.66667	3.10863
9.675	3.09438
9.68333	3.08024
9.69167	3.06648
9.7	3.05339
9.70833	3.04128
9.71667	3.03038
9.725	3.02091
9.73333	3.01305
9.74167	3.00696
9.75	3.00275
9.75833	3.00043
9.76667	3
9.775	3.00133
9.78333	3.00435
9.79167	3.00888
9.8	3.01471
9.80833	3.02168
9.81667	3.02951
9.825	3.03798
9.83333	3.04689
9.84167	3.05606
9.85	3.0653
9.85833	3.07444
9.86667	3.08335
9.875	3.0919
9.88333	3.10006
9.89167	3.10773
9.9	3.11488
9.90833	3.12148
9.91667	3.12752
9.925	3.13298
9.93333	3.13791
9.94167	3.14232
9.95	3.14624
9.95833	3.14966
9.96667	3.15264
9.975	3.1552
9.98333	3.15741
9.99167	3.15926
10	3.1608
10.0083	3.16201
10.0167	3.16297
10.025	3.1637
10.0333	3.16422
10.0417	3.16454
10.05	3.16471
10.0583	3.16471
10.0667	3.16461
10.075	3.16441
10.0833	3.16413
10.0917	3.16381
10.1	3.16343
10.1083	3.16302
10.1167	3.16261
10.125	3.16225
10.1333	3.16192
10.1417	3.16165
10.15	3.16141
10.1583	3.16126
10.1667	3.16119
10.175	3.16121
10.1833	3.16133
10.1917	3.16153
10.2	3.16181
10.2083	3.16216
10.2167	3.16261
10.225	3.16312
10.2333	3.1637
10.2417	3.16432
10.25	3.16495
10.2583	3.1656
10.2667	3.16629
10.275	3.16697
10.2833	3.16764
10.2917	3.16825
10.3	3.16885
10.3083	3.16944
10.3167	3.16997
10.325	3.17046
10.3333	3.17091
10.3417	3.1713
10.35	3.17164
10.3583	3.17195
10.3667	3.17224
10.375	3.17246
10.3833	3.17265
10.3917	3.17281
10.4	3.17294
10.4083	3.17306
10.4167	3.17315
10.425	3.17322
10.4333	3.17325
10.4417	3.17328
10.45	3.1733
10.4583	3.17334
10.4667	3.17335
10.475	3.17335
10.4833	3.17332
10.4917	3.1733
10.5	3.1733
10.5083	3.1733
10.5167	3.1733
10.525	3.17327
10.5333	3.17325
10.5417	3.17323
10.55	3.17322
10.5583	3.17322
10.5667	3.17322
10.575	3.17318
10.5833	3.17316
10.5917	3.17316
10.6	3.17315
10.6083	3.17315
10.6167	3.17313
10.625	3.17313
10.6333	3.17311
10.6417	3.17311
10.65	3.17311
10.6583	3.17311
10.6667	3.1731
10.675	3.17308
10.6833	3.17308
10.6917	3.17308
10.7	3.17308
10.7083	3.17306
10.7167	3.17305
10.725	3.17305
10.7333	3.17305
10.7417	3.17306
10.75	3.17306
10.7583	3.17306
10.7667	3.17306
10.775	3.17306
10.7833	3.17308
10.7917	3.17308
10.8	3.17308
10.8083	3.17308
10.8167	3.17308
10.825	3.17308
10.8333	3.1731
10.8417	3.1731
10.85	3.17308
10.8583	3.17306
10.8667	3.17306
10.875	3.17306
10.8833	3.17308
10.8917	3.17308
10.9	3.17308
10.9083	3.17308
10.9167	3.17308
10.925	3.1731
10.9333	3.1731
10.9417	3.1731
10.95	3.17308
10.9583	3.17308
10.9667	3.17308
10.975	3.17311
10.9833	3.17311
10.9917	3.1731
11	3.1731
11.0083	3.1731
11.0167	3.1731
11.025	3.1731
11.0333	3.1731
11.0417	3.1731
11.05	3.17308
11.0583	3.1731
	--
	--
	--
	--
	--
	--
	--
	--
	--
	--
	--
	--
	--
	--
	--
	--
