# Supplementary material for: X-ray-activated polymerization expanding the frontiers of deep-tissue hydrogel formation
Source: Nat Commun. 2024 Apr 15;15:3247. doi: 10.1038/s41467-024-47559-z (PMC11018743; doi:10.1038/s41467-024-47559-z)
Supplement: Supplementary file 4 — Source Data [file 41467_2024_47559_MOESM4_ESM.zip › Supplementary Figure 12b-standard.xlsx]

## Sheet: Sheet1
0	4.16658
0.00833	4.16658
0.01667	4.1657
0.025	4.16481
0.03333	4.16477
0.04167	4.16449
0.05	4.16414
0.05833	4.16395
0.06667	4.16393
0.075	4.16406
0.08333	4.16424
0.09167	4.16445
0.1	4.16463
0.10833	4.16481
0.11667	4.16498
0.125	4.1651
0.13333	4.1652
0.14167	4.16527
0.15	4.16531
0.15833	4.16535
0.16667	4.16539
0.175	4.16539
0.18333	4.16539
0.19167	4.16539
0.2	4.16541
0.20833	4.16543
0.21667	4.16545
0.225	4.16545
0.23333	4.16543
0.24167	4.16543
0.25	4.16545
0.25833	4.16547
0.26667	4.16549
0.275	4.16551
0.28333	4.16551
0.29167	4.16553
0.3	4.16555
0.30833	4.16557
0.31667	4.16559
0.325	4.16561
0.33333	4.16561
0.34167	4.16563
0.35	4.16566
0.35833	4.1657
0.36667	4.1657
0.375	4.1657
0.38333	4.16572
0.39167	4.16574
0.4	4.16578
0.40833	4.16582
0.41667	4.16582
0.425	4.16584
0.43333	4.16586
0.44167	4.16588
0.45	4.16592
0.45833	4.16592
0.46667	4.16594
0.475	4.16596
0.48333	4.16598
0.49167	4.16602
0.5	4.16604
0.50833	4.16607
0.51667	4.16609
0.525	4.16609
0.53333	4.16613
0.54167	4.16615
0.55	4.16615
0.55833	4.16617
0.56667	4.16617
0.575	4.16619
0.58333	4.16623
0.59167	4.16627
0.6	4.16627
0.60833	4.16629
0.61667	4.16631
0.625	4.16635
0.63333	4.16637
0.64167	4.16641
0.65	4.16641
0.65833	4.16643
0.66667	4.16645
0.675	4.16648
0.68333	4.16652
0.69167	4.16654
0.7	4.16656
0.70833	4.16656
0.71667	4.16658
0.725	4.16662
0.73333	4.16664
0.74167	4.16666
0.75	4.16668
0.75833	4.16668
0.76667	4.16672
0.775	4.16674
0.78333	4.16676
0.79167	4.16676
0.8	4.16678
0.80833	4.16678
0.81667	4.16682
0.825	4.16684
0.83333	4.16684
0.84167	4.16686
0.85	4.16689
0.85833	4.16691
0.86667	4.16695
0.875	4.16699
0.88333	4.16699
0.89167	4.16701
0.9	4.16703
0.90833	4.16705
0.91667	4.16709
0.925	4.16709
0.93333	4.16709
0.94167	4.16711
0.95	4.16713
0.95833	4.16717
0.96667	4.16719
0.975	4.16719
0.98333	4.16719
0.99167	4.16721
1	4.16725
1.00833	4.16727
1.01667	4.1673
1.025	4.16732
1.03333	4.16732
1.04167	4.16734
1.05	4.16736
1.05833	4.16738
1.06667	4.1674
1.075	4.16742
1.08333	4.16742
1.09167	4.16746
1.1	4.16748
1.10833	4.16748
1.11667	4.1675
1.125	4.1675
1.13333	4.1675
1.14167	4.16754
1.15	4.16756
1.15833	4.16756
1.16667	4.16756
1.175	4.16758
1.18333	4.1676
1.19167	4.16762
1.2	4.16766
1.20833	4.16766
1.21667	4.16766
1.225	4.16769
1.23333	4.16771
1.24167	4.16775
1.25	4.16775
1.25833	4.16775
1.26667	4.16775
1.275	4.16775
1.28333	4.16779
1.29167	4.16781
1.3	4.16781
1.30833	4.16781
1.31667	4.16783
1.325	4.16785
1.33333	4.16787
1.34167	4.16789
1.35	4.16789
1.35833	4.16789
1.36667	4.16791
1.375	4.16793
1.38333	4.16795
1.39167	4.16797
1.4	4.16797
1.40833	4.16799
1.41667	4.16801
1.425	4.16803
1.43333	4.16805
1.44167	4.16807
1.45	4.16807
1.45833	4.16807
1.46667	4.1681
1.475	4.16812
1.48333	4.16812
1.49167	4.16812
1.5	4.16812
1.50833	4.16814
1.51667	4.16816
1.525	4.16816
1.53333	4.16818
1.54167	4.16818
1.55	4.16818
1.55833	4.1682
1.56667	4.16824
1.575	4.16824
1.58333	4.16824
1.59167	4.16824
1.6	4.16824
1.60833	4.16826
1.61667	4.16826
1.625	4.16826
1.63333	4.16826
1.64167	4.16826
1.65	4.16828
1.65833	4.1683
1.66667	4.1683
1.675	4.1683
1.68333	4.1683
1.69167	4.16832
1.7	4.16834
1.70833	4.16836
1.71667	4.16836
1.725	4.16834
1.73333	4.16834
1.74167	4.16836
1.75	4.16838
1.75833	4.1684
1.76667	4.16838
1.775	4.16838
1.78333	4.16838
1.79167	4.1684
1.8	4.16842
1.80833	4.16844
1.81667	4.16844
1.825	4.16844
1.83333	4.16846
1.84167	4.16848
1.85	4.16848
1.85833	4.16846
1.86667	4.16846
1.875	4.16846
1.88333	4.16848
1.89167	4.16851
1.9	4.16853
1.90833	4.16853
1.91667	4.16853
1.925	4.16851
1.93333	4.16853
1.94167	4.16853
1.95	4.16853
1.95833	4.16853
1.96667	4.16851
1.975	4.16853
1.98333	4.16853
1.99167	4.16855
2	4.16853
2.00833	4.16853
2.01667	4.16853
2.025	4.16853
2.03333	4.16855
2.04167	4.16857
2.05	4.16855
2.05833	4.16855
2.06667	4.16855
2.075	4.16855
2.08333	4.16857
2.09167	4.16857
2.1	4.16857
2.10833	4.16857
2.11667	4.16859
2.125	4.16861
2.13333	4.16861
2.14167	4.16859
2.15	4.16857
2.15833	4.16857
2.16667	4.16859
2.175	4.16859
2.18333	4.16859
2.19167	4.16859
2.2	4.16859
2.20833	4.16859
2.21667	4.16861
2.225	4.16861
2.23333	4.16861
2.24167	4.16859
2.25	4.16859
2.25833	4.16859
2.26667	4.16859
2.275	4.16859
2.28333	4.16859
2.29167	4.16857
2.3	4.16857
2.30833	4.16859
2.31667	4.16859
2.325	4.16859
2.33333	4.16857
2.34167	4.16857
2.35	4.16857
2.35833	4.16859
2.36667	4.16859
2.375	4.16859
2.38333	4.16857
2.39167	4.16857
2.4	4.16857
2.40833	4.16857
2.41667	4.16857
2.425	4.16855
2.43333	4.16853
2.44167	4.16853
2.45	4.16853
2.45833	4.16851
2.46667	4.16851
2.475	4.16853
2.48333	4.16855
2.49167	4.16855
2.5	4.16855
2.50833	4.16855
2.51667	4.16851
2.525	4.16848
2.53333	4.16848
2.54167	4.16848
2.55	4.16848
2.55833	4.16846
2.56667	4.16846
2.575	4.16844
2.58333	4.16844
2.59167	4.16846
2.6	4.16844
2.60833	4.16844
2.61667	4.16842
2.625	4.16842
2.63333	4.16842
2.64167	4.16842
2.65	4.16842
2.65833	4.1684
2.66667	4.16838
2.675	4.16838
2.68333	4.16838
2.69167	4.16838
2.7	4.16836
2.70833	4.16834
2.71667	4.16834
2.725	4.16834
2.73333	4.16834
2.74167	4.16834
2.75	4.16832
2.75833	4.1683
2.76667	4.16828
2.775	4.16828
2.78333	4.16828
2.79167	4.16826
2.8	4.16824
2.80833	4.16824
2.81667	4.16824
2.825	4.16824
2.83333	4.16824
2.84167	4.16822
2.85	4.16822
2.85833	4.1682
2.86667	4.1682
2.875	4.16822
2.88333	4.1682
2.89167	4.16818
2.9	4.16816
2.90833	4.16816
2.91667	4.16816
2.925	4.16816
2.93333	4.16814
2.94167	4.16812
2.95	4.1681
2.95833	4.1681
2.96667	4.1681
2.975	4.16807
2.98333	4.16807
2.99167	4.16805
3	4.16803
3.00833	4.16805
3.01667	4.16803
3.025	4.16803
3.03333	4.16801
3.04167	4.16799
3.05	4.16799
3.05833	4.16799
3.06667	4.16797
3.075	4.16795
3.08333	4.16795
3.09167	4.16793
3.1	4.16793
3.10833	4.16793
3.11667	4.16791
3.125	4.16789
3.13333	4.16787
3.14167	4.16785
3.15	4.16785
3.15833	4.16785
3.16667	4.16783
3.175	4.16781
3.18333	4.16781
3.19167	4.16781
3.2	4.16781
3.20833	4.16779
3.21667	4.16777
3.225	4.16775
3.23333	4.16773
3.24167	4.16773
3.25	4.16771
3.25833	4.16769
3.26667	4.16766
3.275	4.16764
3.28333	4.16764
3.29167	4.16764
3.3	4.16764
3.30833	4.16762
3.31667	4.1676
3.325	4.16758
3.33333	4.1676
3.34167	4.1676
3.35	4.16758
3.35833	4.16754
3.36667	4.16752
3.375	4.16752
3.38333	4.1675
3.39167	4.1675
3.4	4.16748
3.40833	4.16746
3.41667	4.16744
3.425	4.16744
3.43333	4.16744
3.44167	4.16742
3.45	4.1674
3.45833	4.16738
3.46667	4.16736
3.475	4.16736
3.48333	4.16734
3.49167	4.16734
3.5	4.16732
3.50833	4.1673
3.51667	4.1673
3.525	4.1673
3.53333	4.1673
3.54167	4.16727
3.55	4.16725
3.55833	4.16723
3.56667	4.16721
3.575	4.16721
3.58333	4.16719
3.59167	4.16715
3.6	4.16713
3.60833	4.16713
3.61667	4.16713
3.625	4.16711
3.63333	4.16709
3.64167	4.16707
3.65	4.16705
3.65833	4.16703
3.66667	4.16701
3.675	4.16699
3.68333	4.16697
3.69167	4.16695
3.7	4.16695
3.70833	4.16693
3.71667	4.16693
3.725	4.16691
3.73333	4.16689
3.74167	4.16686
3.75	4.16684
3.75833	4.16686
3.76667	4.16684
3.775	4.16684
3.78333	4.16682
3.79167	4.1668
3.8	4.16678
3.80833	4.16678
3.81667	4.16676
3.825	4.16674
3.83333	4.16672
3.84167	4.1667
3.85	4.16672
3.85833	4.1667
3.86667	4.16668
3.875	4.16666
3.88333	4.16664
3.89167	4.16662
3.9	4.1666
3.90833	4.1666
3.91667	4.16656
3.925	4.16654
3.93333	4.16654
3.94167	4.16652
3.95	4.16652
3.95833	4.16648
3.96667	4.16645
3.975	4.16643
3.98333	4.16643
3.99167	4.16643
4	4.16641
4.00833	4.16639
4.01667	4.16635
4.025	4.16635
4.03333	4.16633
4.04167	4.16633
4.05	4.16631
4.05833	4.16629
4.06667	4.16627
4.075	4.16625
4.08333	4.16625
4.09167	4.16625
4.1	4.16623
4.10833	4.16621
4.11667	4.16619
4.125	4.16619
4.13333	4.16619
4.14167	4.16617
4.15	4.16615
4.15833	4.16611
4.16667	4.16611
4.175	4.16609
4.18333	4.16609
4.19167	4.16607
4.2	4.16604
4.20833	4.16604
4.21667	4.16604
4.225	4.16604
4.23333	4.16604
4.24167	4.16602
4.25	4.16598
4.25833	4.16596
4.26667	4.16596
4.275	4.16594
4.28333	4.16592
4.29167	4.16588
4.3	4.16586
4.30833	4.16584
4.31667	4.16586
4.325	4.16584
4.33333	4.16582
4.34167	4.1658
4.35	4.16578
4.35833	4.16578
4.36667	4.16578
4.375	4.16578
4.38333	4.16576
4.39167	4.16574
4.4	4.16574
4.40833	4.16574
4.41667	4.16576
4.425	4.16576
4.43333	4.16574
4.44167	4.16574
4.45	4.16574
4.45833	4.16574
4.46667	4.16576
4.475	4.16574
4.48333	4.16572
4.49167	4.16574
4.5	4.16576
4.50833	4.16578
4.51667	4.16578
4.525	4.16578
4.53333	4.16578
4.54167	4.16578
4.55	4.1658
4.55833	4.1658
4.56667	4.16578
4.575	4.16574
4.58333	4.16572
4.59167	4.16572
4.6	4.1657
4.60833	4.16568
4.61667	4.16566
4.625	4.16561
4.63333	4.16561
4.64167	4.16559
4.65	4.16559
4.65833	4.16557
4.66667	4.16553
4.675	4.16551
4.68333	4.16551
4.69167	4.16551
4.7	4.16551
4.70833	4.16549
4.71667	4.16547
4.725	4.16547
4.73333	4.16547
4.74167	4.16547
4.75	4.16545
4.75833	4.16543
4.76667	4.16541
4.775	4.16541
4.78333	4.16541
4.79167	4.16541
4.8	4.16541
4.80833	4.16539
4.81667	4.16537
4.825	4.16537
4.83333	4.16537
4.84167	4.16535
4.85	4.16531
4.85833	4.16529
4.86667	4.16527
4.875	4.16527
4.88333	4.16527
4.89167	4.16525
4.9	4.16522
4.90833	4.1652
4.91667	4.16518
4.925	4.16518
4.93333	4.16518
4.94167	4.16514
4.95	4.16512
4.95833	4.16508
4.96667	4.16508
4.975	4.16508
4.98333	4.16506
4.99167	4.16502
5	4.165
5.00833	4.16498
5.01667	4.16496
5.025	4.16496
5.03333	4.16494
5.04167	4.16492
5.05	4.1649
5.05833	4.1649
5.06667	4.1649
5.075	4.16488
5.08333	4.16486
5.09167	4.16483
5.1	4.16481
5.10833	4.16481
5.11667	4.16481
5.125	4.16479
5.13333	4.16477
5.14167	4.16477
5.15	4.16475
5.15833	4.16477
5.16667	4.16475
5.175	4.16475
5.18333	4.16473
5.19167	4.16471
5.2	4.16471
5.20833	4.16471
5.21667	4.16471
5.225	4.16469
5.23333	4.16467
5.24167	4.16465
5.25	4.16465
5.25833	4.16465
5.26667	4.16465
5.275	4.16463
5.28333	4.16461
5.29167	4.16461
5.3	4.16459
5.30833	4.16457
5.31667	4.16455
5.325	4.16451
5.33333	4.16449
5.34167	4.16449
5.35	4.16449
5.35833	4.16445
5.36667	4.16442
5.375	4.16438
5.38333	4.16438
5.39167	4.16436
5.4	4.16436
5.40833	4.16432
5.41667	4.1643
5.425	4.16428
5.43333	4.16428
5.44167	4.16428
5.45	4.16426
5.45833	4.16424
5.46667	4.16422
5.475	4.16422
5.48333	4.16422
5.49167	4.16422
5.5	4.1642
5.50833	4.16418
5.51667	4.16418
5.525	4.16418
5.53333	4.16418
5.54167	4.16418
5.55	4.16416
5.55833	4.16414
5.56667	4.16414
5.575	4.16414
5.58333	4.16414
5.59167	4.16414
5.6	4.16412
5.60833	4.16412
5.61667	4.16414
5.625	4.16414
5.63333	4.16416
5.64167	4.16414
5.65	4.16414
5.65833	4.16416
5.66667	4.16418
5.675	4.1642
5.68333	4.1642
5.69167	4.16418
5.7	4.1642
5.70833	4.1642
5.71667	4.16422
5.725	4.16424
5.73333	4.16424
5.74167	4.16424
5.75	4.16426
5.75833	4.1643
5.76667	4.16432
5.775	4.16434
5.78333	4.16436
5.79167	4.16438
5.8	4.16442
5.80833	4.16447
5.81667	4.16451
5.825	4.16453
5.83333	4.16455
5.84167	4.16457
5.85	4.16461
5.85833	4.16465
5.86667	4.16469
5.875	4.16471
5.88333	4.16475
5.89167	4.16479
5.9	4.16486
5.90833	4.1649
5.91667	4.16494
5.925	4.16498
5.93333	4.16502
5.94167	4.16506
5.95	4.16514
5.95833	4.16518
5.96667	4.16525
5.975	4.16529
5.98333	4.16537
5.99167	4.16545
6	4.16553
6.00833	4.16561
6.01667	4.16568
6.025	4.16574
6.03333	4.1658
6.04167	4.16588
6.05	4.16594
6.05833	4.16602
6.06667	4.16609
6.075	4.16615
6.08333	4.16623
6.09167	4.16631
6.1	4.16637
6.10833	4.16641
6.11667	4.16648
6.125	4.16656
6.13333	4.16664
6.14167	4.16672
6.15	4.1668
6.15833	4.16686
6.16667	4.16693
6.175	4.16701
6.18333	4.16711
6.19167	4.16721
6.2	4.16727
6.20833	4.16734
6.21667	4.16742
6.225	4.1675
6.23333	4.16758
6.24167	4.16766
6.25	4.16773
6.25833	4.16779
6.26667	4.16785
6.275	4.16795
6.28333	4.16803
6.29167	4.1681
6.3	4.16816
6.30833	4.16822
6.31667	4.1683
6.325	4.16836
6.33333	4.16842
6.34167	4.16846
6.35	4.16851
6.35833	4.16855
6.36667	4.16859
6.375	4.16865
6.38333	4.16867
6.39167	4.16869
6.4	4.16871
6.40833	4.16877
6.41667	4.16881
6.425	4.16887
6.43333	4.16889
6.44167	4.16892
6.45	4.16894
6.45833	4.16898
6.46667	4.169
6.475	4.169
6.48333	4.169
6.49167	4.16898
6.5	4.169
6.50833	4.169
6.51667	4.16902
6.525	4.169
6.53333	4.16896
6.54167	4.16894
6.55	4.16894
6.55833	4.16894
6.56667	4.16892
6.575	4.16889
6.58333	4.16889
6.59167	4.16892
6.6	4.16896
6.60833	4.169
6.61667	4.16904
6.625	4.16908
6.63333	4.16912
6.64167	4.1692
6.65	4.1693
6.65833	4.16943
6.66667	4.16955
6.675	4.16969
6.68333	4.16984
6.69167	4.17004
6.7	4.17029
6.70833	4.17056
6.71667	4.17084
6.725	4.17121
6.73333	4.17166
6.74167	4.1722
6.75	4.17283
6.75833	4.17355
6.76667	4.17441
6.775	4.17546
6.78333	4.17671
6.79167	4.1782
6.8	4.17995
6.80833	4.18198
6.81667	4.1844
6.825	4.18721
6.83333	4.19053
6.84167	4.19436
6.85	4.19877
6.85833	4.20381
6.86667	4.20962
6.875	4.21626
6.88333	4.22376
6.89167	4.23219
6.9	4.2416
6.90833	4.25206
6.91667	4.26365
6.925	4.27644
6.93333	4.29042
6.94167	4.30562
6.95	4.32198
6.95833	4.33957
6.96667	4.3584
6.975	4.37839
6.98333	4.39945
6.99167	4.42143
7	4.44429
7.00833	4.46791
7.01667	4.49215
7.025	4.51681
7.03333	4.54169
7.04167	4.56654
7.05	4.5912
7.05833	4.61548
7.06667	4.63914
7.075	4.66194
7.08333	4.68362
7.09167	4.70394
7.1	4.72274
7.10833	4.73984
7.11667	4.75507
7.125	4.76824
7.13333	4.77921
7.14167	4.78792
7.15	4.79432
7.15833	4.79834
7.16667	4.8
7.175	4.7993
7.18333	4.79631
7.19167	4.79108
7.2	4.78372
7.20833	4.77437
7.21667	4.76317
7.225	4.7503
7.23333	4.7359
7.24167	4.72018
7.25	4.7033
7.25833	4.68544
7.26667	4.66684
7.275	4.64765
7.28333	4.62807
7.29167	4.60824
7.3	4.58833
7.30833	4.56848
7.31667	4.54884
7.325	4.52955
7.33333	4.51066
7.34167	4.49229
7.35	4.47451
7.35833	4.45741
7.36667	4.44099
7.375	4.4253
7.38333	4.41038
7.39167	4.39623
7.4	4.38286
7.40833	4.37025
7.41667	4.3584
7.425	4.3473
7.43333	4.33691
7.44167	4.32723
7.45	4.31819
7.45833	4.30976
7.46667	4.30191
7.475	4.29463
7.48333	4.2879
7.49167	4.28165
7.5	4.27583
7.50833	4.27043
7.51667	4.26541
7.525	4.26075
7.53333	4.25645
7.54167	4.25243
7.55	4.24868
7.55833	4.24515
7.56667	4.24189
7.575	4.23884
7.58333	4.23599
7.59167	4.2333
7.6	4.23076
7.60833	4.22838
7.61667	4.22614
7.625	4.22403
7.63333	4.22204
7.64167	4.22014
7.65	4.21835
7.65833	4.21665
7.66667	4.21505
7.675	4.21355
7.68333	4.21212
7.69167	4.21074
7.7	4.20945
7.70833	4.20824
7.71667	4.20712
7.725	4.20605
7.73333	4.20504
7.74167	4.2041
7.75	4.20324
7.75833	4.20246
7.76667	4.20176
7.775	4.20113
7.78333	4.20053
7.79167	4.2
7.8	4.19955
7.80833	4.19914
7.81667	4.19883
7.825	4.19854
7.83333	4.19832
7.84167	4.19813
7.85	4.19799
7.85833	4.19789
7.86667	4.19785
7.875	4.19781
7.88333	4.19779
7.89167	4.19781
7.9	4.19789
7.90833	4.19799
7.91667	4.19811
7.925	4.19826
7.93333	4.19842
7.94167	4.19863
7.95	4.19887
7.95833	4.19914
7.96667	4.19943
7.975	4.19971
7.98333	4.20002
7.99167	4.20033
8	4.20066
8.00833	4.20098
8.01667	4.20127
8.025	4.20154
8.03333	4.20182
8.04167	4.20209
8.05	4.20234
8.05833	4.20254
8.06667	4.20271
8.075	4.20285
8.08333	4.20297
8.09167	4.20308
8.1	4.20314
8.10833	4.20318
8.11667	4.20318
8.125	4.20316
8.13333	4.20314
8.14167	4.2031
8.15	4.20303
8.15833	4.20295
8.16667	4.20287
8.175	4.20279
8.18333	4.20273
8.19167	4.20267
8.2	4.20258
8.20833	4.2025
8.21667	4.20242
8.225	4.20234
8.23333	4.20228
8.24167	4.20219
8.25	4.20209
8.25833	4.20197
8.26667	4.20182
8.275	4.20168
8.28333	4.20152
8.29167	4.20133
8.3	4.20111
8.30833	4.20088
8.31667	4.20066
8.325	4.20043
8.33333	4.20021
8.34167	4.19996
8.35	4.19973
8.35833	4.19953
8.36667	4.19936
8.375	4.19924
8.38333	4.19914
8.39167	4.19906
8.4	4.19902
8.40833	4.19902
8.41667	4.19908
8.425	4.19916
8.43333	4.19924
8.44167	4.1993
8.45	4.19936
8.45833	4.19936
8.46667	4.19934
8.475	4.19924
8.48333	4.19904
8.49167	4.19873
8.5	4.19832
8.50833	4.19779
8.51667	4.19713
8.525	4.19635
8.53333	4.19543
8.54167	4.1944
8.55	4.19327
8.55833	4.19209
8.56667	4.19081
8.575	4.18948
8.58333	4.18811
8.59167	4.18673
8.6	4.18536
8.60833	4.18405
8.61667	4.18274
8.625	4.18142
8.63333	4.18017
8.64167	4.17896
8.65	4.17783
8.65833	4.17677
8.66667	4.17574
8.675	4.17478
8.68333	4.17386
8.69167	4.17302
8.7	4.17224
8.70833	4.17152
8.71667	4.17082
8.725	4.17019
8.73333	4.16961
8.74167	4.1691
8.75	4.16865
8.75833	4.16822
8.76667	4.16781
8.775	4.16744
8.78333	4.16713
8.79167	4.16686
8.8	4.16662
8.80833	4.16639
8.81667	4.16619
8.825	4.166
8.83333	4.16586
8.84167	4.16576
8.85	4.16566
8.85833	4.16555
8.86667	4.16545
8.875	4.16537
8.88333	4.16531
8.89167	4.16527
8.9	4.16525
8.90833	4.16527
8.91667	4.16535
8.925	4.16553
8.93333	4.16547
8.94167	4.16522
8.95	4.16531
8.95833	4.16664
8.96667	4.16656
8.975	4.16527
8.98333	4.16508
8.99167	4.16627
9	4.16506
9.00833	4.16592
9.01667	4.16508
9.025	4.16498
9.03333	4.1659
9.04167	4.166
9.05	4.16543
9.05833	4.16625
9.06667	4.16627
9.075	4.1652
9.08333	4.1652
9.09167	4.16539
9.1	4.16514
9.10833	4.1652
9.11667	4.16557
9.125	4.16498
9.13333	4.16543
9.14167	4.16512
9.15	4.16568
9.15833	4.16539
9.16667	4.16502
9.175	4.16529
9.18333	4.16535
9.19167	4.16518
9.2	4.16522
9.20833	4.1652
9.21667	4.16559
9.225	4.16535
9.23333	4.16551
9.24167	4.16527
9.25	4.16543
9.25833	4.16529
9.26667	4.16529
9.275	4.16494
9.28333	4.16572
9.29167	4.16537
9.3	4.16512
9.30833	4.16516
9.31667	4.16555
9.325	4.16529
9.33333	4.16496
9.34167	4.16545
9.35	4.1659
9.35833	4.16492
9.36667	4.16551
9.375	4.16547
9.38333	4.16522
9.39167	4.16516
9.4	4.16522
9.40833	4.16518
9.41667	4.16512
9.425	4.16518
9.43333	4.16516
9.44167	4.16516
9.45	4.165
9.45833	4.16508
9.46667	4.16492
9.475	4.16451
9.48333	4.1642
9.49167	4.16389
9.5	4.16348
9.50833	4.16295
9.51667	4.16125
9.525	4.15852
9.53333	4.15526
9.54167	4.1513
9.55	4.14648
9.55833	4.14064
9.56667	4.13365
9.575	4.12536
9.58333	4.11567
9.59167	4.10447
9.6	4.09168
9.60833	4.07728
9.61667	4.06137
9.625	4.04402
9.63333	4.02538
9.64167	4.00568
9.65	3.98518
9.65833	3.96422
9.66667	3.94318
9.675	3.92241
9.68333	3.9023
9.69167	3.88323
9.7	3.86553
9.70833	3.84954
9.71667	3.83551
9.725	3.82368
9.73333	3.81419
9.74167	3.80705
9.75	3.80234
9.75833	3.80002
9.76667	3.8
9.775	3.80219
9.78333	3.80642
9.79167	3.81247
9.8	3.82018
9.80833	3.82936
9.81667	3.83984
9.825	3.85138
9.83333	3.86379
9.84167	3.87687
9.85	3.89049
9.85833	3.90447
9.86667	3.91872
9.875	3.93307
9.88333	3.94737
9.89167	3.96153
9.9	3.97548
9.90833	3.98911
9.91667	4.00238
9.925	4.01515
9.93333	4.02741
9.94167	4.03908
9.95	4.05015
9.95833	4.06061
9.96667	4.07039
9.975	4.07945
9.98333	4.08782
9.99167	4.09551
10	4.10254
10.0083	4.10888
10.0167	4.11456
10.025	4.11956
10.0333	4.12395
10.0417	4.12774
10.05	4.131
10.0583	4.13373
10.0667	4.13594
10.075	4.13767
10.0833	4.13896
10.0917	4.13986
10.1	4.14039
10.1083	4.14062
10.1167	4.14054
10.125	4.14021
10.1333	4.13968
10.1417	4.13898
10.15	4.13816
10.1583	4.13724
10.1667	4.13625
10.175	4.13525
10.1833	4.13428
10.1917	4.13338
10.2	4.13256
10.2083	4.13182
10.2167	4.13123
10.225	4.13078
10.2333	4.13051
10.2417	4.13043
10.25	4.13053
10.2583	4.13078
10.2667	4.13121
10.275	4.13182
10.2833	4.13258
10.2917	4.13352
10.3	4.13455
10.3083	4.1357
10.3167	4.13693
10.325	4.13824
10.3333	4.13961
10.3417	4.14101
10.35	4.14238
10.3583	4.14376
10.3667	4.14509
10.375	4.1464
10.3833	4.14767
10.3917	4.14888
10.4	4.14999
10.4083	4.15106
10.4167	4.15204
10.425	4.15294
10.4333	4.1538
10.4417	4.15454
10.45	4.15522
10.4583	4.15581
10.4667	4.15637
10.475	4.15684
10.4833	4.15727
10.4917	4.15762
10.5	4.15792
10.5083	4.15821
10.5167	4.15846
10.525	4.15866
10.5333	4.15885
10.5417	4.15899
10.55	4.15911
10.5583	4.15922
10.5667	4.15932
10.575	4.1594
10.5833	4.15944
10.5917	4.15948
10.6	4.15952
10.6083	4.15959
10.6167	4.15963
10.625	4.15965
10.6333	4.15967
10.6417	4.15967
10.65	4.15971
10.6583	4.15973
10.6667	4.15975
10.675	4.15975
10.6833	4.15975
10.6917	4.15975
10.7	4.15977
10.7083	4.15977
10.7167	4.15979
10.725	4.15977
10.7333	4.15977
10.7417	4.15977
10.75	4.15979
10.7583	4.15981
10.7667	4.15983
10.775	4.15981
10.7833	4.15981
10.7917	4.15981
10.8	4.15983
10.8083	4.15983
10.8167	4.15983
10.825	4.15983
10.8333	4.15983
	--
	--
	--
	--
	--
	--
	--
	--
	--
	--
	--
	--
	--
	--
	--
