# Supplementary material for: X-ray-activated polymerization expanding the frontiers of deep-tissue hydrogel formation
Source: Nat Commun. 2024 Apr 15;15:3247. doi: 10.1038/s41467-024-47559-z (PMC11018743; doi:10.1038/s41467-024-47559-z)
Supplement: Supplementary file 4 — Source Data [file 41467_2024_47559_MOESM4_ESM.zip › Supplementary Figure 13d-G'(PEGDA400).xlsx]

## Sheet: Sheet1
0.628	5159
0.838	5213
1.12	5236
1.49	5248
1.99	5273
2.65	5273
3.53	5302
4.71	5336
6.28	5371
8.38	5415
11.2	5461
14.9	5507
19.9	5556
26.5	5605
35.3	5654
47.1	5701
62.8	5740
83.8	5758
112	5755
149	5724
199	5649
