# Supplementary material for: X-ray-activated polymerization expanding the frontiers of deep-tissue hydrogel formation
Source: Nat Commun. 2024 Apr 15;15:3247. doi: 10.1038/s41467-024-47559-z (PMC11018743; doi:10.1038/s41467-024-47559-z)
Supplement: Supplementary file 4 — Source Data [file 41467_2024_47559_MOESM4_ESM.zip › Supplementary Figure 13d-G''(PEGDA400).xlsx]

## Sheet: Sheet1
0.628	979.2
0.838	915.7
1.12	858.9
1.49	806.2
1.99	765.6
2.65	727.9
3.53	700.1
4.71	675.9
6.28	651.3
8.38	628.4
11.2	606.2
14.9	585.5
19.9	565.7
26.5	546
35.3	527.3
47.1	511.5
62.8	500.6
83.8	503.1
112	513.7
149	587.7
199	764.5
