# Supplementary material for: X-ray-activated polymerization expanding the frontiers of deep-tissue hydrogel formation
Source: Nat Commun. 2024 Apr 15;15:3247. doi: 10.1038/s41467-024-47559-z (PMC11018743; doi:10.1038/s41467-024-47559-z)
Supplement: Supplementary file 4 — Source Data [file 41467_2024_47559_MOESM4_ESM.zip › Supplementary Figure 13d-G'(PEGDA600).xlsx]

## Sheet: Sheet1
0.628	21070
0.838	20996
1.12	20936
1.49	20871
1.99	20838
2.65	20848
3.53	20887
4.71	20924
6.28	20982
8.38	21037
11.2	21067
14.9	21113
19.9	21133
26.5	21208
35.3	21284
47.1	21363
62.8	21431
83.8	21482
112	21552
149	21635
199	21657
