# Supplementary material for: X-ray-activated polymerization expanding the frontiers of deep-tissue hydrogel formation
Source: Nat Commun. 2024 Apr 15;15:3247. doi: 10.1038/s41467-024-47559-z (PMC11018743; doi:10.1038/s41467-024-47559-z)
Supplement: Supplementary file 4 — Source Data [file 41467_2024_47559_MOESM4_ESM.zip › Supplementary Figure 13d-G''(PEGDA600).xlsx]

## Sheet: Sheet1
0.628	2927.5
0.838	2716.3
1.12	2565.5
1.49	2422.8
1.99	2291.7
2.65	2186.7
3.53	2107.3
4.71	2037
6.28	1973.6
8.38	1919.1
11.2	1862.9
14.9	1817.1
19.9	1758.8
26.5	1720.3
35.3	1684.1
47.1	1646.7
62.8	1604.7
83.8	1546.5
112	1527.7
149	1543.2
199	1618
