# Supplementary material for: X-ray-activated polymerization expanding the frontiers of deep-tissue hydrogel formation
Source: Nat Commun. 2024 Apr 15;15:3247. doi: 10.1038/s41467-024-47559-z (PMC11018743; doi:10.1038/s41467-024-47559-z)
Supplement: Supplementary file 4 — Source Data [file 41467_2024_47559_MOESM4_ESM.zip › Supplementary Figure 14a-200s.xlsx]

## Sheet: Sheet1
X	Y	Y-error
0	0	0
1	58.759	4.931
3	88.889	9.623
5	115.541	6.715
7	135.736	6.941
10	158.659	7.73
15	184.359	8.107
20	199.975	4.79
25	217.392	7.851
30	231.156	5.407
35	244.895	7.882
40	255.931	5.167
50	273.373	5.903
60	283.458	4.923
70	296.296	6.415
80	304.58	6.981
90	315.566	6.269
100	322.898	5.491
120	335.761	9.887
140	353.253	6.839
160	366.041	4.371
190	378.954	6.648
220	388.939	7.406
250	404.555	11.529
280	410.06	8.854
340	426.602	15.282
460	433.984	28.021
580	434.885	30.629
