# Supplementary material for: X-ray-activated polymerization expanding the frontiers of deep-tissue hydrogel formation
Source: Nat Commun. 2024 Apr 15;15:3247. doi: 10.1038/s41467-024-47559-z (PMC11018743; doi:10.1038/s41467-024-47559-z)
Supplement: Supplementary file 4 — Source Data [file 41467_2024_47559_MOESM4_ESM.zip › Supplementary Figure 14a-400s.xlsx]

## Sheet: Sheet1
X	Y	Y-error
0	0	0
1	45.48	6.369
3	73.139	10.559
5	96.114	11.988
7	117.273	13.264
10	138.794	16.246
15	159.417	18.757
20	174.179	18.273
25	189.521	20.652
30	203.919	21.184
35	214.208	21.87
40	225.71	22.501
50	245.438	23.203
60	259.672	23.113
70	268.381	23.288
80	277.296	23.457
90	285.338	22.856
100	290.798	29.035
120	302.462	31.537
140	313.682	33.584
160	319.738	38.376
190	335.97	35.862
220	344.677	33.182
250	349.72	34.648
280	351.079	33.773
340	351.516	33.077
460	351.611	32.536
580	351.684	32.914
--	--	--
--	--	--
--	--	--
--	--	--
--	--	--
