# Supplementary material for: X-ray-activated polymerization expanding the frontiers of deep-tissue hydrogel formation
Source: Nat Commun. 2024 Apr 15;15:3247. doi: 10.1038/s41467-024-47559-z (PMC11018743; doi:10.1038/s41467-024-47559-z)
Supplement: Supplementary file 4 — Source Data [file 41467_2024_47559_MOESM4_ESM.zip › Supplementary Figure 14a-600s.xlsx]

## Sheet: Sheet1
X	Y	Y-error
0	0	0
1	89.14	14.966
3	136.521	23.647
5	167.942	24.601
7	194.846	23.735
10	218.488	20.814
15	239.552	18.495
20	258.167	14.716
25	268.477	16.152
30	281.773	15.531
35	288.019	14.443
40	294.244	12.122
50	304.143	10.059
60	309.54	10.44
70	312.879	11.68
80	317.448	12.11
90	320.329	10.258
100	322.387	9.674
120	324.883	10.323
140	325.273	7.237
190	327.805	11.385
250	325.726	9.665
340	329.869	14.754
460	324.075	12.207
580	320.422	14.165
--	--	--
--	--	--
--	--	--
--	--	--
--	--	--
--	--	--
--	--	--
--	--	--
