# Supplementary material for: X-ray-activated polymerization expanding the frontiers of deep-tissue hydrogel formation
Source: Nat Commun. 2024 Apr 15;15:3247. doi: 10.1038/s41467-024-47559-z (PMC11018743; doi:10.1038/s41467-024-47559-z)
Supplement: Supplementary file 4 — Source Data [file 41467_2024_47559_MOESM4_ESM.zip › Supplementary Figure 14b.xlsx]

## Sheet: Sheet1
X	Y	Y-error
200	434.885	30.6293
400	351.684	32.9137
600	329.869	14.7542
