# Supplementary material for: X-ray-activated polymerization expanding the frontiers of deep-tissue hydrogel formation
Source: Nat Commun. 2024 Apr 15;15:3247. doi: 10.1038/s41467-024-47559-z (PMC11018743; doi:10.1038/s41467-024-47559-z)
Supplement: Supplementary file 4 — Source Data [file 41467_2024_47559_MOESM4_ESM.zip › Supplementary Figure 15a.xlsx]

## Sheet: PEGMA
1.85696	-3699.41
1.85727	-3522.71
1.85757	-3473.99
1.85788	-3747.28
1.85818	-3923.57
1.85849	-3865.33
1.8588	-3643.8
1.8591	-3561.78
1.85941	-3815.88
1.85971	-3954.61
1.86002	-3815.42
1.86032	-3702.2
1.86063	-3651.5
1.86094	-3670.04
1.86124	-3855.32
1.86155	-3876.54
1.86185	-3502.76
1.86216	-3253.07
1.86247	-3302.07
1.86277	-3338.09
1.86308	-3481.38
1.86338	-3880.16
1.86369	-4091.4
1.86399	-4183.21
1.8643	-3987.65
1.86461	-3861.36
1.86491	-3901.76
1.86522	-3947.94
1.86552	-4008.01
1.86583	-4068.08
1.86613	-4128.15
1.86644	-4114.85
1.86675	-3925.12
1.86705	-3804.7
1.86736	-3850.94
1.86766	-3898.63
1.86797	-3949.79
1.86827	-3992.28
1.86858	-4013.94
1.86889	-4057.99
1.86919	-4017.18
1.8695	-3729.77
1.8698	-3650.65
1.87011	-3578.76
1.87041	-3662.92
1.87072	-4041.31
1.87103	-4256.63
1.87133	-4217.86
1.87164	-3968.98
1.87194	-3724.44
1.87225	-3490.32
1.87255	-3241.74
1.87286	-3097.2
1.87317	-3220.81
1.87347	-3049.47
1.87378	-2651.94
1.87408	-2580.61
1.87439	-2697.54
1.8747	-2866.53
1.875	-2956
1.87531	-2854.6
1.87561	-2753.21
1.87592	-2651.81
1.87622	-2609.08
1.87653	-2707.1
1.87684	-2805.11
1.87714	-2903.12
1.87745	-3028.62
1.87775	-3220.04
1.87806	-3411.46
1.87836	-3602.88
1.87867	-3678.19
1.87898	-3475.1
1.87928	-3438.4
1.87959	-3800.66
1.87989	-4023.99
1.8802	-3983.76
1.8805	-4144.78
1.88081	-4250.1
1.88112	-4118.72
1.88142	-4148.64
1.88173	-3959.95
1.88203	-3785.37
1.88234	-3917.7
1.88264	-3918.11
1.88295	-3799.82
1.88326	-3795.98
1.88356	-3769.33
1.88387	-3688.06
1.88417	-3606.8
1.88448	-3525.53
1.88478	-3496.4
1.88509	-3592.11
1.8854	-3687.82
1.8857	-3783.53
1.88601	-3837.68
1.88631	-3792.36
1.88662	-3747.04
1.88692	-3701.72
1.88723	-3673.79
1.88754	-3687.46
1.88784	-3701.13
1.88815	-3714.8
1.88845	-3719.78
1.88876	-3703.96
1.88907	-3688.13
1.88937	-3672.31
1.88968	-3652.14
1.88998	-3621.57
1.89029	-3590.99
1.89059	-3560.42
1.8909	-3556.31
1.89121	-3615.46
1.89151	-3687.65
1.89182	-3651.84
1.89212	-3405.1
1.89243	-3519.1
1.89273	-3682
1.89304	-3564.17
1.89335	-3477.52
1.89365	-3465.39
1.89396	-3527.23
1.89426	-3765.81
1.89457	-3882.54
1.89487	-3777.81
1.89518	-3822
1.89549	-3894.26
1.89579	-4153.88
1.8961	-4324.44
1.8964	-4136.24
1.89671	-3955.34
1.89701	-3936.39
1.89732	-3907.05
1.89763	-3882.06
1.89793	-3867.46
1.89824	-3829.64
1.89854	-3736.39
1.89885	-3643.14
1.89915	-3549.89
1.89946	-3474.06
1.89977	-3439.8
1.90007	-3405.54
1.90038	-3371.28
1.90068	-3397.34
1.90099	-3567.25
1.9013	-3737.16
1.9016	-3907.07
1.90191	-4091.51
1.90221	-4310.58
1.90252	-4320.47
1.90282	-3831.63
1.90313	-3425.23
1.90344	-3215.38
1.90374	-3121.76
1.90405	-3305.19
1.90435	-3414.51
1.90466	-3347.22
1.90496	-3279.94
1.90527	-3212.65
1.90558	-3150.44
1.90588	-3100.36
1.90619	-3120.05
1.90649	-3305.94
1.9068	-3392.98
1.9071	-3244.57
1.90741	-3078.72
1.90772	-3010.9
1.90802	-3257.27
1.90833	-3320.78
1.90863	-3139.18
1.90894	-3165.3
1.90924	-3252.49
1.90955	-3485.08
1.90986	-3601.32
1.91016	-3440.63
1.91047	-3334.75
1.91077	-3359.33
1.91108	-3383.91
1.91138	-3408.49
1.91169	-3443.26
1.912	-3502.25
1.9123	-3500.13
1.91261	-3352.65
1.91291	-3178.97
1.91322	-3082.71
1.91352	-3356.52
1.91383	-3720.31
1.91414	-3966.2
1.91444	-3931.79
1.91475	-3897.38
1.91505	-3862.96
1.91536	-3877.23
1.91567	-4007.2
1.91597	-4067.28
1.91628	-3961.28
1.91658	-3933.91
1.91689	-4093.37
1.91719	-4182.94
1.9175	-4106.43
1.91781	-4057.96
1.91811	-4076.09
1.91842	-4011.19
1.91872	-3888.94
1.91903	-4138.13
1.91933	-4410.79
1.91964	-4444.56
1.91995	-4305.38
1.92025	-4172.75
1.92056	-3985.74
1.92086	-3628.34
1.92117	-3330.5
1.92147	-3312.36
1.92178	-3494.05
1.92209	-3636.51
1.92239	-3939.96
1.9227	-3851.62
1.923	-3691.46
1.92331	-3649.19
1.92361	-3492.8
1.92392	-3419.51
1.92423	-3543.33
1.92453	-3637.99
1.92484	-3523.51
1.92514	-3127.52
1.92545	-2991.14
1.92575	-3208.58
1.92606	-3407.88
1.92637	-3471.85
1.92667	-3608.42
1.92698	-3740.62
1.92728	-3862.45
1.92759	-3969.32
1.92789	-4040.76
1.9282	-4112.19
1.92851	-4183.63
1.92881	-4259.45
1.92912	-4345.63
1.92942	-4431.82
1.92973	-4518
1.93004	-4491.45
1.93034	-4197.82
1.93065	-3974.19
1.93095	-3916.53
1.93126	-3883.63
1.93156	-3909.55
1.93187	-3935.4
1.93218	-3961.32
1.93248	-3955.05
1.93279	-3872.82
1.93309	-3790.52
1.9334	-3708.28
1.9337	-3662.49
1.93401	-3703.16
1.93432	-3743.76
1.93462	-3784.43
1.93493	-3754.33
1.93523	-3557.02
1.93554	-3476.52
1.93584	-3672.5
1.93615	-3834.82
1.93646	-3917.73
1.93676	-3923.15
1.93707	-3745.51
1.93737	-3704.8
1.93768	-3871.14
1.93798	-3709.89
1.93829	-3427.78
1.9386	-3185.07
1.9389	-3035.7
1.93921	-2886.27
1.93951	-2853.84
1.93982	-3109.06
1.94012	-3321.11
1.94043	-3414.13
1.94074	-3617.69
1.94104	-3752.52
1.94135	-3725.02
1.94165	-3697.52
1.94196	-3670.02
1.94227	-3676.89
1.94257	-3764.92
1.94288	-3782.75
1.94318	-3634.8
1.94349	-3526.35
1.94379	-3511.14
1.9441	-3495.94
1.94441	-3480.73
1.94471	-3491.39
1.94502	-3563.14
1.94532	-3590.99
1.94563	-3585.48
1.94593	-3773.52
1.94624	-3956.92
1.94655	-4018.49
1.94685	-4066.55
1.94716	-3900.62
1.94746	-3951.67
1.94777	-4124.53
1.94807	-4076.71
1.94838	-3755.64
1.94869	-3558.59
1.94899	-3681.63
1.9493	-3908.23
1.9496	-4061.53
1.94991	-4041.97
1.95021	-4015.03
1.95052	-3970.89
1.95083	-3991.13
1.95113	-4046.13
1.95144	-3781.02
1.95174	-3482.73
1.95205	-3401.31
1.95235	-3440.74
1.95266	-3550.44
1.95297	-3708.64
1.95327	-3511.59
1.95358	-3128.24
1.95388	-2901.62
1.95419	-3044.29
1.95449	-3204.76
1.9548	-3407.35
1.95511	-3499.96
1.95541	-3333.84
1.95572	-3226.29
1.95602	-3374.08
1.95633	-3705.48
1.95664	-3749.21
1.95694	-3678.59
1.95725	-3799.15
1.95755	-4044.2
1.95786	-4075.41
1.95816	-3798.32
1.95847	-3562.7
1.95878	-3529.68
1.95908	-3324.23
1.95939	-3187.33
1.95969	-3211.91
1.96	-3306.9
1.9603	-3567.45
1.96061	-3782.53
1.96092	-3890.68
1.96122	-3928.41
1.96153	-3800.6
1.96183	-3757.14
1.96214	-3912
1.96244	-3996.42
1.96275	-3915.31
1.96306	-3728.53
1.96336	-3293.46
1.96367	-2975.8
1.96397	-2934.01
1.96428	-3038.09
1.96458	-3484.84
1.96489	-3759.84
1.9652	-3631.4
1.9655	-3501.5
1.96581	-3250.7
1.96611	-2807.76
1.96642	-2725.79
1.96672	-3028.51
1.96703	-3210.29
1.96734	-3152.99
1.96764	-3252.36
1.96795	-3481.97
1.96825	-3628.83
1.96856	-3615.6
1.96886	-3226.61
1.96917	-2972.82
1.96948	-3036.27
1.96978	-3099.72
1.97009	-3163.17
1.97039	-3250.12
1.9707	-3392.23
1.97101	-3534.33
1.97131	-3676.44
1.97162	-3739.19
1.97192	-3615.82
1.97223	-3563.01
1.97253	-3675.62
1.97284	-3705.91
1.97315	-3543.22
1.97345	-3380.53
1.97376	-3217.84
1.97406	-3051.84
1.97437	-2878.09
1.97467	-2869.01
1.97498	-3245.86
1.97529	-3465.37
1.97559	-3316.19
1.9759	-3153.79
1.9762	-3101.56
1.97651	-3357.29
1.97681	-3489.01
1.97712	-3433.3
1.97743	-3325.92
1.97773	-3224.42
1.97804	-3136.7
1.97834	-3093.11
1.97865	-3082.25
1.97895	-2915.14
1.97926	-2839.98
1.97957	-2974.31
1.97987	-3070.69
1.98018	-2865.85
1.98048	-2871.18
1.98079	-3158.59
1.98109	-3261.69
1.9814	-3205.36
1.98171	-3162.8
1.98201	-3115.83
1.98232	-3058.53
1.98262	-3104.29
1.98293	-3391.11
1.98324	-3560.13
1.98354	-3453.67
1.98385	-3294.01
1.98415	-3009.95
1.98446	-2843.72
1.98476	-2952.94
1.98507	-3048.92
1.98538	-3113.9
1.98568	-3178.89
1.98599	-3243.87
1.98629	-3346.42
1.9866	-3536.77
1.9869	-3651.97
1.98721	-3591.59
1.98752	-3547.43
1.98782	-3470.4
1.98813	-3192.76
1.98843	-2973.98
1.98874	-3099.85
1.98904	-3329.6
1.98935	-3655.3
1.98966	-3677.71
1.98996	-3362.32
1.99027	-3029.72
1.99057	-2853.39
1.99088	-3041.89
1.99118	-3163.67
1.99149	-3129.72
1.9918	-3095.77
1.9921	-3061.82
1.99241	-3038.19
1.99271	-3038.65
1.99302	-3039.11
1.99332	-3039.57
1.99363	-3095.16
1.99394	-3279.36
1.99424	-3463.56
1.99455	-3647.76
1.99485	-3840.81
1.99516	-4054.5
1.99546	-4150.16
1.99577	-3970.57
1.99608	-3845.95
1.99638	-3849.48
1.99669	-3782.18
1.99699	-3549.74
1.9973	-3430.95
1.99761	-3577.05
1.99791	-3652.3
1.99822	-3562.42
1.99852	-3528.83
1.99883	-3626.39
1.99913	-3723.94
1.99944	-3821.49
1.99975	-3942.67
2.00005	-4118.88
2.00036	-4221.26
2.00066	-4080.78
2.00097	-3849.43
2.00127	-3861.78
2.00158	-3968.33
2.00189	-3838.9
2.00219	-3532.58
2.0025	-3269.65
2.0028	-3278.16
2.00311	-3392.43
2.00341	-3225.52
2.00372	-3172.52
2.00403	-3022
2.00433	-2786.39
2.00464	-2934.07
2.00494	-3063.66
2.00525	-2951.85
2.00555	-3046.33
2.00586	-3147.83
2.00617	-3265.66
2.00647	-3312.54
2.00678	-3194.4
2.00708	-3129.48
2.00739	-3188.32
2.00769	-3318.13
2.008	-3612.94
2.00831	-3826.89
2.00861	-3852.85
2.00892	-3878.81
2.00922	-3904.78
2.00953	-3908.56
2.00983	-3860.78
2.01014	-3694.68
2.01045	-3253.61
2.01075	-3008.91
2.01106	-3220.46
2.01136	-3360.99
2.01167	-3336.57
2.01198	-3389.07
2.01228	-3620.28
2.01259	-3780.47
2.01289	-3775.71
2.0132	-3685.11
2.0135	-3395.22
2.01381	-3176.36
2.01412	-3122.44
2.01442	-3093.68
2.01473	-3123.33
2.01503	-3152.98
2.01534	-3182.63
2.01564	-3173.42
2.01595	-3074.02
2.01626	-3045.69
2.01656	-3182.27
2.01687	-3237.4
2.01717	-3103.59
2.01748	-3088.25
2.01778	-3347.73
2.01809	-3561.66
2.0184	-3669.97
2.0187	-3896.77
2.01901	-4398.36
2.01931	-4688.13
2.01962	-4486.72
2.01992	-4356.43
2.02023	-4390.99
2.02054	-4336.66
2.02084	-4076.27
2.02115	-3815.87
2.02145	-3555.47
2.02176	-3352.87
2.02206	-3284.19
2.02237	-3215.52
2.02268	-3146.85
2.02298	-3118.02
2.02329	-3181.46
2.02359	-3244.91
2.0239	-3308.36
2.02421	-3318.44
2.02451	-3204.91
2.02482	-3091.38
2.02512	-2977.85
2.02543	-2914.36
2.02573	-2966.75
2.02604	-3019.13
2.02635	-3071.52
2.02665	-3163.95
2.02696	-3349.07
2.02726	-3463
2.02757	-3412.15
2.02787	-3375.85
2.02818	-3373.24
2.02849	-3370.63
2.02879	-3368.02
2.0291	-3426.24
2.0294	-3625.18
2.02971	-3752.91
2.03001	-3715.88
2.03032	-3709.65
2.03063	-3774.63
2.03093	-3768.38
2.03124	-3597.39
2.03154	-3524.37
2.03185	-3677.84
2.03215	-3760.06
2.03246	-3677.57
2.03277	-3554.24
2.03307	-3336.55
2.03338	-3190.13
2.03368	-3208.41
2.03399	-3232.63
2.03429	-3270.58
2.0346	-3237.24
2.03491	-3039.22
2.03521	-2938.84
2.03552	-3064.05
2.03582	-3070.43
2.03613	-2802.35
2.03643	-2650.14
2.03674	-2765.51
2.03705	-2880.89
2.03735	-2996.26
2.03766	-3121.9
2.03796	-3271.22
2.03827	-3420.55
2.03858	-3569.87
2.03888	-3630.03
2.03919	-3484.39
2.03949	-3505.21
2.0398	-3910.18
2.0401	-4153.49
2.04041	-4023.83
2.04072	-3965.52
2.04102	-4071.83
2.04133	-4090.43
2.04163	-3906.69
2.04194	-3794.32
2.04224	-3846.55
2.04255	-3900.83
2.04286	-3959.82
2.04316	-4018.82
2.04347	-4077.81
2.04377	-4095.16
2.04408	-4016.5
2.04438	-3937.84
2.04469	-3859.19
2.045	-3811.02
2.0453	-3833.15
2.04561	-3783.86
2.04591	-3570.01
2.04622	-3385.92
2.04652	-3270.39
2.04683	-3221.82
2.04714	-3327.52
2.04744	-3401.5
2.04775	-3330.98
2.04805	-3183.75
2.04836	-3167.3
2.04866	-2992.28
2.04897	-2950.06
2.04928	-3155.24
2.04958	-3227.27
2.04989	-3100.54
2.05019	-2966.46
2.0505	-2955.18
2.05081	-2728.83
2.05111	-2272.99
2.05142	-2039.08
2.05172	-2131.46
2.05203	-2415.26
2.05233	-2757.42
2.05264	-2855.44
2.05295	-2957.92
2.05325	-3070.68
2.05356	-3152.16
2.05386	-3161.69
2.05417	-3171.21
2.05447	-3180.74
2.05478	-3195.1
2.05509	-3220.61
2.05539	-3246.11
2.0557	-3271.61
2.056	-3297.11
2.05631	-3322.61
2.05661	-3348.12
2.05692	-3373.62
2.05723	-3363.44
2.05753	-3271.26
2.05784	-3179.09
2.05814	-3086.91
2.05845	-3100.59
2.05875	-3357.45
2.05906	-3614.32
2.05937	-3871.18
2.05967	-4063.55
2.05998	-4107.8
2.06028	-4032.73
2.06059	-3683.69
2.06089	-3392.82
2.0612	-3235.5
2.06151	-3197.52
2.06181	-3433.49
2.06212	-3670.77
2.06242	-3911.04
2.06273	-4082.69
2.06303	-4025.2
2.06334	-3739.2
2.06365	-3473.1
2.06395	-3611.36
2.06426	-3797.56
2.06456	-3910.25
2.06487	-3854.33
2.06518	-3798.41
2.06548	-3742.49
2.06579	-3776.14
2.06609	-4015.18
2.0664	-4182.57
2.0667	-4185.64
2.06701	-4161.23
2.06732	-4073.82
2.06762	-3986.4
2.06793	-3898.99
2.06823	-3807.1
2.06854	-3704.93
2.06884	-3602.77
2.06915	-3500.61
2.06946	-3430.93
2.06976	-3435.7
2.07007	-3447.93
2.07037	-3477.27
2.07068	-3399.05
2.07098	-3193.96
2.07129	-3267.11
2.0716	-3350.53
2.0719	-3388.56
2.07221	-3322.66
2.07251	-3256.75
2.07282	-3190.84
2.07312	-3139.88
2.07343	-3123.14
2.07374	-3106.39
2.07404	-3089.65
2.07435	-3018.34
2.07465	-2822.16
2.07496	-2793.41
2.07526	-3147.83
2.07557	-3473.84
2.07588	-3734.85
2.07618	-3988.39
2.07649	-4224.82
2.07679	-4417.28
2.0771	-4389.51
2.0774	-4088.09
2.07771	-3906.33
2.07802	-4010.16
2.07832	-4141.36
2.07863	-4283.03
2.07893	-4328.96
2.07924	-4086.33
2.07955	-3929.18
2.07985	-4011.22
2.08016	-3942.78
2.08046	-3678.76
2.08077	-3342.93
2.08107	-3117.84
2.08138	-3145.8
2.08169	-3123.44
2.08199	-2914.26
2.0823	-2681.64
2.0826	-2890.18
2.08291	-3270.47
2.08321	-3418.26
2.08352	-3606.47
2.08383	-3815.13
2.08413	-3936.04
2.08444	-4111.53
2.08474	-3959.61
2.08505	-3756.5
2.08535	-3665.06
2.08566	-3382.09
2.08597	-3032.39
2.08627	-3024.7
2.08658	-3256.02
2.08688	-3408.73
2.08719	-3449.09
2.08749	-3233.09
2.0878	-3109.97
2.08811	-3198.77
2.08841	-3287.56
2.08872	-3376.36
2.08902	-3443.43
2.08933	-3460.94
2.08963	-3478.45
2.08994	-3495.97
2.09025	-3502.99
2.09055	-3486.09
2.09086	-3541.14
2.09116	-3760.21
2.09147	-3890.51
2.09178	-3818.46
2.09208	-3746.41
2.09239	-3674.36
2.09269	-3569.32
2.093	-3389.12
2.0933	-3328.87
2.09361	-3541.95
2.09392	-3660.18
2.09422	-3562.32
2.09453	-3464.46
2.09483	-3366.6
2.09514	-3298.74
2.09544	-3299.2
2.09575	-3250.16
2.09606	-3160.4
2.09636	-3279.51
2.09667	-3356.86
2.09697	-3106.29
2.09728	-2999.77
2.09758	-3171.63
2.09789	-3158.75
2.0982	-3031.44
2.0985	-3016.85
2.09881	-3004.88
2.09911	-2998.89
2.09942	-2992.9
2.09972	-2986.91
2.10003	-2986.92
2.10034	-3000.59
2.10064	-3134.37
2.10095	-3541.33
2.10125	-3866.97
2.10156	-4007.7
2.10186	-4076.34
2.10217	-3981.09
2.10248	-3956.43
2.10278	-4092.23
2.10309	-4155.95
2.10339	-4055.78
2.1037	-3977.77
2.104	-3950.12
2.10431	-3917.96
2.10462	-3875.56
2.10492	-3819.64
2.10523	-3660.88
2.10553	-3365.31
2.10584	-3275.42
2.10615	-3432.33
2.10645	-3333.32
2.10676	-3120.05
2.10706	-3019.43
2.10737	-2926.31
2.10767	-2850.27
2.10798	-2774.22
2.10829	-2698.18
2.10859	-2638.29
2.1089	-2615.09
2.1092	-2703.15
2.10951	-3043.74
2.10981	-3402.37
2.11012	-3657.61
2.11043	-3553.67
2.11073	-3450.26
2.11104	-3571.35
2.11134	-3830.21
2.11165	-3925.14
2.11195	-3648.15
2.11226	-3491.49
2.11257	-3607.79
2.11287	-3724.08
2.11318	-3840.38
2.11348	-3920.19
2.11379	-3917.27
2.11409	-3914.35
2.1144	-3911.44
2.11471	-3946.13
2.11501	-4066.12
2.11532	-4065.71
2.11562	-3792.41
2.11593	-3574.6
2.11623	-3482.58
2.11654	-3390.56
2.11685	-3298.54
2.11715	-3235.11
2.11746	-3236.5
2.11776	-3165.62
2.11807	-2931.03
2.11837	-2842.11
2.11868	-3083.15
2.11899	-3251.91
2.11929	-3256.98
2.1196	-3159.65
2.1199	-2830.43
2.12021	-2621.69
2.12052	-2685.75
2.12082	-2710.84
2.12113	-2647.7
2.12143	-2696.03
2.12174	-2996.68
2.12204	-3208.44
2.12235	-3074.41
2.12266	-2608.55
2.12296	-2277.1
2.12327	-2306.11
2.12357	-2337.78
2.12388	-2279.66
2.12418	-2533.25
2.12449	-3074.93
2.1248	-3286.83
2.1251	-2896.03
2.12541	-2520.4
2.12571	-2522.41
2.12602	-2638.4
2.12632	-2642.83
2.12663	-2395.03
2.12694	-2240.7
2.12724	-2297.7
2.12755	-2418.03
2.12785	-2681.5
2.12816	-2931.4
2.12846	-3005.84
2.12877	-2762.18
2.12908	-2538.96
2.12938	-2409.25
2.12969	-2490.83
2.12999	-2451.73
2.1303	-2140.02
2.1306	-1834.91
2.13091	-1544.71
2.13122	-1375.21
2.13152	-1478.29
2.13183	-1608.53
2.13213	-1800.11
2.13244	-1991.68
2.13275	-2183.25
2.13305	-2319.74
2.13336	-2331.88
2.13366	-2344.01
2.13397	-2356.15
2.13427	-2446.78
2.13458	-2714.55
2.13489	-2982.32
2.13519	-3250.1
2.1355	-3394.82
2.1358	-3261.93
2.13611	-3129.04
2.13641	-2996.16
2.13672	-2905.55
2.13703	-2910.31
2.13733	-2915.08
2.13764	-2919.84
2.13794	-2879.29
2.13825	-2736.57
2.13855	-2593.85
2.13886	-2451.13
2.13917	-2358.27
2.13947	-2377.78
2.13978	-2469.81
2.14008	-2725.29
2.14039	-2922.93
2.14069	-2990.22
2.141	-3057.51
2.14131	-3124.79
2.14161	-3154.3
2.14192	-3098.69
2.14222	-3043.07
2.14253	-2987.46
2.14283	-2987.02
2.14314	-3110.85
2.14345	-3234.67
2.14375	-3358.49
2.14406	-3427.89
2.14436	-3374.73
2.14467	-3321.58
2.14497	-3268.42
2.14528	-3234.5
2.14559	-3243.87
2.14589	-3253.24
2.1462	-3262.61
2.1465	-3270.47
2.14681	-3274.93
2.14712	-3215.85
2.14742	-3013.83
2.14773	-2809.54
2.14803	-2745.39
2.14834	-2926.23
2.14864	-2923.32
2.14895	-2923.42
2.14926	-2930.34
2.14956	-2864.61
2.14987	-2635.56
2.15017	-2472.95
2.15048	-2459.73
2.15078	-2446.52
2.15109	-2433.31
2.1514	-2433.72
2.1517	-2464.75
2.15201	-2513.95
2.15231	-2458.64
2.15262	-2040.77
2.15292	-1687.44
2.15323	-1724.31
2.15354	-1758.68
2.15384	-1554.32
2.15415	-1547.25
2.15445	-1531.1
2.15476	-1494.53
2.15506	-1456.36
2.15537	-1414.57
2.15568	-1372.79
2.15598	-1331
2.15629	-1248.31
2.15659	-1073.79
2.1569	-971.993
2.1572	-1033.44
2.15751	-1091.49
2.15782	-1141.88
2.15812	-1192.27
2.15843	-1242.65
2.15873	-1247.58
2.15904	-1150.49
2.15935	-1053.39
2.15965	-956.302
2.15996	-876.263
2.16026	-834.476
2.16057	-865.456
2.16087	-1059.64
2.16118	-1153.76
2.16149	-1023.49
2.16179	-893.21
2.1621	-762.934
2.1624	-748.664
2.16271	-994.468
2.16301	-1258.47
2.16332	-1417.67
2.16363	-1224.74
2.16393	-1119.63
2.16424	-1322.65
2.16454	-1484.88
2.16485	-1555.81
2.16515	-1422.15
2.16546	-1361.32
2.16577	-1463.63
2.16607	-1518.91
2.16638	-1468.83
2.16668	-1491.59
2.16699	-1677.48
2.16729	-1804.56
2.1676	-1799.95
2.16791	-1795.34
2.16821	-1790.73
2.16852	-1798.27
2.16882	-1832.98
2.16913	-1867.7
2.16943	-1902.42
2.16974	-1798.23
2.17005	-1383.13
2.17035	-1089.5
2.17066	-1067.68
2.17096	-1080.79
2.17127	-1172.05
2.17157	-1190.4
2.17188	-1045.69
2.17219	-968.179
2.17249	-1041
2.1728	-1040.91
2.1731	-877.755
2.17341	-757.138
2.17372	-731.636
2.17402	-584.593
2.17433	-165.805
2.17463	128.533
2.17494	144.664
2.17524	87.8554
2.17555	-131.985
2.17586	-332.069
2.17616	-488.001
2.17647	-482.827
2.17677	-117.655
2.17708	178.356
2.17738	173.918
2.17769	-165.655
2.178	-379.66
2.1783	-247.902
2.17861	-217.956
2.17891	-349.785
2.17922	-114.89
2.17952	163.534
2.17983	539.152
2.18014	793.109
2.18044	775.442
2.18075	759.296
2.18105	746.545
2.18136	733.794
2.18166	721.043
2.18197	696.882
2.18228	647.261
2.18258	524.614
2.18289	239.021
2.18319	-25.2706
2.1835	-242.039
2.1838	-370.55
2.18411	-156.098
2.18442	246.008
2.18472	339.874
2.18503	525.059
2.18533	767.773
2.18564	600.944
2.18594	247.448
2.18625	6.59988
2.18656	16.893
2.18686	22.2381
2.18717	16.5536
2.18747	-53.0784
2.18778	-265.237
2.18809	-424.101
2.18839	-318.01
2.1887	31.601
2.189	197.979
2.18931	291.252
2.18961	221.66
2.18992	264.781
2.19023	558.977
2.19053	967.421
2.19084	1484.08
2.19114	1586.67
2.19145	1492.5
2.19175	1421.94
2.19206	1403.97
2.19237	1459.14
2.19267	1677.13
2.19298	1956.09
2.19328	2370.73
2.19359	2712.21
2.19389	2890.88
2.1942	3089.03
2.19451	3330.53
2.19481	3645.2
2.19512	4122.67
2.19542	4554.41
2.19573	4884.4
2.19603	5214.39
2.19634	5544.38
2.19665	6040.96
2.19695	6908.03
2.19726	7775.1
2.19756	8642.18
2.19787	9696.84
2.19817	11168.6
2.19848	12640.3
2.19879	14112.1
2.19909	15650.4
2.1994	17336.6
2.1997	18925.2
2.20001	20052.6
2.20032	20448.5
2.20062	20179.8
2.20093	19158
2.20123	17522
2.20154	15543.7
2.20184	13528.1
2.20215	11420.9
2.20246	9256.9
2.20276	7570.92
2.20307	6223.92
2.20337	4893.71
2.20368	3600.78
2.20398	2408.71
2.20429	1562.69
2.2046	1131.33
2.2049	945.281
2.20521	562.955
2.20551	106.068
2.20582	-355.4
2.20612	-827.035
2.20643	-1122.28
2.20674	-1026.11
2.20704	-1003.25
2.20735	-1143.05
2.20765	-1282.85
2.20796	-1422.65
2.20826	-1489.12
2.20857	-1392.95
2.20888	-1347.39
2.20918	-1414.07
2.20949	-1480.74
2.20979	-1547.41
2.2101	-1575.89
2.2104	-1519.66
2.21071	-1536.79
2.21102	-1716.53
2.21132	-1761.77
2.21163	-1508.9
2.21193	-1378.32
2.21224	-1518.73
2.21254	-1639.28
2.21285	-1715.78
2.21316	-1792.29
2.21346	-1868.79
2.21377	-1993.94
2.21407	-2226.84
2.21438	-2337.41
2.21469	-2103.62
2.21499	-1773.02
2.2153	-1710.4
2.2156	-1914.13
2.21591	-2107.7
2.21621	-2224.41
2.21652	-2097.52
2.21683	-1898.35
2.21713	-2021.35
2.21744	-2418.31
2.21774	-2748.6
2.21805	-2842.92
2.21835	-2774.71
2.21866	-2728.88
2.21897	-2732.56
2.21927	-2736.25
2.21958	-2739.94
2.21988	-2694.65
2.22019	-2541.02
2.22049	-2460.87
2.2208	-2543.21
2.22111	-2609.48
2.22141	-2640.21
2.22172	-2670.93
2.22202	-2701.66
2.22233	-2741.57
2.22263	-2801.79
2.22294	-2862.01
2.22325	-2922.23
2.22355	-2887.41
2.22386	-2642.53
2.22416	-2471.16
2.22447	-2462.25
2.22477	-2467.13
2.22508	-2502.46
2.22539	-2537.8
2.22569	-2573.13
2.226	-2609.61
2.2263	-2648.64
2.22661	-2687.66
2.22691	-2726.68
2.22722	-2735.05
2.22753	-2675.75
2.22783	-2616.45
2.22814	-2557.15
2.22844	-2551.69
2.22875	-2665.06
2.22906	-2778.44
2.22936	-2891.82
2.22967	-3014.39
2.22997	-3157.26
2.23028	-3177.49
2.23058	-2927.08
2.23089	-2801.24
2.2312	-2950.26
2.2315	-3025.68
2.23181	-2938.72
2.23211	-2885.51
2.23242	-2906.71
2.23272	-2927.91
2.23303	-2949.11
2.23334	-2930.14
2.23364	-2822.6
2.23395	-2715.07
2.23425	-2607.53
2.23456	-2484.65
2.23486	-2327.95
2.23517	-2244.89
2.23548	-2324.16
2.23578	-2465.2
2.23609	-2742.34
2.23639	-2945.82
2.2367	-2987
2.237	-3011.29
2.23731	-2998.38
2.23762	-2911.8
2.23792	-2662.93
2.23823	-2477.75
2.23853	-2432.89
2.23884	-2388.04
2.23914	-2343.18
2.23945	-2376.62
2.23976	-2582.48
2.24006	-2862.04
2.24037	-3303.87
2.24067	-3595.21
2.24098	-3555.27
2.24129	-3441.61
2.24159	-3165.7
2.2419	-2920.5
2.2422	-2742.91
2.24251	-2639.05
2.24281	-2697.42
2.24312	-2761.52
2.24343	-2838.18
2.24373	-2841.09
2.24404	-2681.78
2.24434	-2587
2.24465	-2634.16
2.24495	-2681.33
2.24526	-2728.49
2.24557	-2755.68
2.24587	-2738.93
2.24618	-2722.19
2.24648	-2705.44
2.24679	-2753.25
2.24709	-2942.98
2.2474	-3058.92
2.24771	-3012.68
2.24801	-2923.78
2.24832	-2741.11
2.24862	-2632.26
2.24893	-2685.56
2.24923	-2701.97
2.24954	-2637.29
2.24985	-2637.2
2.25015	-2779
2.25046	-2942.72
2.25076	-3006.91
2.25107	-2756.05
2.25137	-2525.46
2.25168	-2321.01
2.25199	-2173.99
2.25229	-2100.82
2.2526	-2189.77
2.2529	-2245.64
2.25321	-2228.89
2.25351	-2212.15
2.25382	-2195.4
2.25413	-2141.72
2.25443	-2006.99
2.25474	-1946.13
2.25504	-2047.37
2.25535	-2114.37
2.25566	-2106.22
2.25596	-2098.08
2.25627	-2089.94
2.25657	-2100.27
2.25688	-2151.12
2.25718	-2275.88
2.25749	-2562.7
2.2578	-2714.59
2.2581	-2570.65
2.25841	-2426.7
2.25871	-2282.75
2.25902	-2191.16
2.25932	-2214.36
2.25963	-2154.39
2.25994	-2059.99
2.26024	-2266.55
2.26055	-2422.49
2.26085	-2513.71
2.26116	-2463.17
2.26146	-2461.93
2.26177	-2568.7
2.26208	-2675.47
2.26238	-2782.24
2.26269	-2936.16
2.26299	-3193.33
2.2633	-3361.11
2.2636	-3185.19
2.26391	-2896.45
2.26422	-3070.05
2.26452	-3234.4
2.26483	-3378.5
2.26513	-3448.22
2.26544	-3355.12
2.26574	-3262.03
2.26605	-3168.93
2.26636	-3149.84
2.26666	-3292.72
2.26697	-3312.22
2.26727	-3061.81
2.26758	-2841.86
2.26789	-2688.54
2.26819	-2609.25
2.2685	-2691.9
2.2688	-2743.7
2.26911	-2728.03
2.26941	-2638.32
2.26972	-2386.68
2.27003	-2294.33
2.27033	-2550.27
2.27064	-2732.15
2.27094	-2752.12
2.27125	-2782.9
2.27155	-2837.28
2.27186	-2817.59
2.27217	-2636
2.27247	-2488.23
2.27278	-2414.33
2.27308	-2340.44
2.27339	-2266.54
2.27369	-2252.85
2.274	-2370.68
2.27431	-2331.04
2.27461	-2095.65
2.27492	-2180.9
2.27522	-2259.4
2.27553	-2273.05
2.27583	-2145.08
2.27614	-2064.98
2.27645	-2089.41
2.27675	-2104.57
2.27706	-2099.5
2.27736	-2229.78
2.27767	-2507.19
2.27797	-2420.78
2.27828	-2246.72
2.27859	-2163.81
2.27889	-2279.8
2.2792	-2395.79
2.2795	-2511.78
2.27981	-2603.04
2.28011	-2640.38
2.28042	-2677.71
2.28073	-2715.04
2.28103	-2774.01
2.28134	-2880.16
2.28164	-2961.59
2.28195	-2840.7
2.28226	-2274.86
2.28256	-1691.69
2.28287	-1771.43
2.28317	-2120.78
2.28348	-2347.99
2.28378	-2308.96
2.28409	-2195.72
2.2844	-1920.73
2.2847	-1781.82
2.28501	-1939.44
2.28531	-2097.07
2.28562	-2254.69
2.28592	-2268.46
2.28623	-1968.89
2.28654	-1743.57
2.28684	-1679.96
2.28715	-1688.69
2.28745	-1854.91
2.28776	-1946.87
2.28806	-1877.12
2.28837	-1802.74
2.28868	-1718.24
2.28898	-1633.75
2.28929	-1549.25
2.28959	-1526.66
2.2899	-1638.81
2.2902	-1825.25
2.29051	-2173.37
2.29082	-2403.85
2.29112	-2378.34
2.29143	-2278.53
2.29173	-2017.06
2.29204	-1825.16
2.29234	-1784.6
2.29265	-1744.05
2.29296	-1703.49
2.29326	-1726.42
2.29357	-1887.42
2.29387	-2048.42
2.29418	-2209.42
2.29448	-2342.16
2.29479	-2413.44
2.2951	-2484.72
2.2954	-2556.01
2.29571	-2559.13
2.29601	-2414.11
2.29632	-2343.45
2.29663	-2434.39
2.29693	-2437.02
2.29724	-2247.76
2.29754	-2132.87
2.29785	-2179.57
2.29815	-2196.83
2.29846	-2150.12
2.29877	-2103.42
2.29907	-2056.72
2.29938	-1956.93
2.29968	-1741.85
2.29999	-1650.79
2.30029	-1828.99
2.3006	-1937.44
2.30091	-1894.42
2.30121	-1851.4
2.30152	-1808.39
2.30182	-1787.66
2.30213	-1815.32
2.30243	-1842.97
2.30274	-1870.62
2.30305	-1902.93
2.30335	-1945.33
2.30366	-1987.73
2.30396	-2030.13
2.30427	-2008.54
2.30457	-1848.16
2.30488	-1762.24
2.30519	-1837.82
2.30549	-1913.41
2.3058	-1988.99
2.3061	-1990.09
2.30641	-1829.71
2.30671	-1713.55
2.30702	-1693.27
2.30733	-1756.8
2.30763	-1852.99
2.30794	-1649.52
2.30824	-1496.51
2.30855	-1334.18
2.30886	-1151.67
2.30916	-921.424
2.30947	-587.746
2.30977	-254.068
2.31008	79.6099
2.31038	290.622
2.31069	235.931
2.311	171.923
2.3113	87.7353
2.31161	74.5499
2.31191	66.0215
2.31222	-256.033
2.31252	-557.91
2.31283	-783.675
2.31314	-844.665
2.31344	-831.088
2.31375	-656.107
2.31405	-575.897
2.31436	-700.795
2.31466	-751.113
2.31497	-640.041
2.31528	-679.699
2.31558	-1045.48
2.31589	-1286.95
2.31619	-1259.45
2.3165	-1246.66
2.3168	-1265.71
2.31711	-1284.76
2.31742	-1303.81
2.31772	-1363.28
2.31803	-1510.15
2.31833	-1647.69
2.31864	-1765.06
2.31894	-1853.66
2.31925	-1730.82
2.31956	-1443.91
2.31986	-1499.83
2.32017	-1543.31
2.32047	-1559.9
2.32078	-1641.81
2.32108	-1864.88
2.32139	-2065.49
2.3217	-2068.25
2.322	-1790.4
2.32231	-1677.95
2.32261	-1719.03
2.32292	-1743.3
2.32323	-1823.59
2.32353	-1950.15
2.32384	-1825.96
2.32414	-1657.95
2.32445	-1723.8
2.32475	-1598.13
2.32506	-1542.5
2.32537	-1638.06
2.32567	-1733.61
2.32598	-1829.17
2.32628	-1836.24
2.32659	-1652.35
2.32689	-1543.18
2.3272	-1595.26
2.32751	-1698.72
2.32781	-1913.03
2.32812	-2127.34
2.32842	-2341.65
2.32873	-2506.13
2.32903	-2563.12
2.32934	-2629.46
2.32965	-2715.96
2.32995	-2694.98
2.33026	-2591.79
2.33056	-2876.44
2.33087	-3052.9
2.33117	-2611.51
2.33148	-2146.1
2.33179	-2119.92
2.33209	-2270.81
2.3324	-2297.91
2.3327	-2405.61
2.33301	-2435.39
2.33331	-2222.47
2.33362	-1895.14
2.33393	-1818.16
2.33423	-1984.02
2.33454	-1978.64
2.33484	-1988.85
2.33515	-2182.28
2.33545	-2539
2.33576	-2553.29
2.33607	-2555.69
2.33637	-2532.49
2.33668	-2509.29
2.33698	-2486.09
2.33729	-2422.35
2.3376	-2271.34
2.3379	-2120.32
2.33821	-1969.31
2.33851	-1851.82
2.33882	-1806.5
2.33912	-1690.99
2.33943	-1424.45
2.33974	-1246.82
2.34004	-1335.38
2.34035	-1627.14
2.34065	-1859.75
2.34096	-1748.73
2.34126	-1591.57
2.34157	-1499.94
2.34188	-1549.26
2.34218	-1600.13
2.34249	-1654.36
2.34279	-1708.59
2.3431	-1762.82
2.3434	-1813.93
2.34371	-1858.33
2.34402	-1902.73
2.34432	-1947.13
2.34463	-1991.52
2.34493	-2035.92
2.34524	-2080.32
2.34554	-2124.72
2.34585	-2137.3
2.34616	-2081.54
2.34646	-2025.77
2.34677	-1970
2.34707	-1914.24
2.34738	-1858.47
2.34768	-1812.07
2.34799	-1785.8
2.3483	-1709.55
2.3486	-1675.93
2.34891	-1879.93
2.34921	-1902.82
2.34952	-1836.66
2.34983	-1579.33
2.35013	-1497
2.35044	-1790.28
2.35074	-1965.23
2.35105	-1886.27
2.35135	-1807.3
2.35166	-1728.34
2.35197	-1610.3
2.35227	-1408.43
2.35258	-1281.59
2.35288	-1315.7
2.35319	-1447.51
2.35349	-1788.87
2.3538	-2005.16
2.35411	-1953.23
2.35441	-1920.07
2.35472	-1927.13
2.35502	-1934.2
2.35533	-1941.27
2.35563	-1979.02
2.35594	-2082.57
2.35625	-2186.11
2.35655	-2289.66
2.35686	-2399.46
2.35716	-2522.67
2.35747	-2520.73
2.35777	-2250.66
2.35808	-2022.04
2.35839	-1882.24
2.35869	-1817.54
2.359	-1913.71
2.3593	-1933.21
2.35961	-1788.49
2.35991	-1759.57
2.36022	-1978.65
2.36053	-2137.86
2.36083	-2018.64
2.36114	-1582.43
2.36144	-1306.53
2.36175	-1360.14
2.36205	-1505.64
2.36236	-1703.95
2.36267	-1671.07
2.36297	-1610.8
2.36328	-1491.89
2.36358	-1372.98
2.36389	-1254.08
2.3642	-1128.91
2.3645	-990.335
2.36481	-977.049
2.36511	-1231.76
2.36542	-1411.49
2.36572	-1430.85
2.36603	-1450.21
2.36634	-1469.56
2.36664	-1503.02
2.36695	-1566.62
2.36725	-1598.89
2.36756	-1413.76
2.36786	-860.095
2.36817	-356.373
2.36848	-263.489
2.36878	-436.722
2.36909	-612.428
2.36939	-449.89
2.3697	-367.283
2.37	-455.465
2.37031	-528.855
2.37062	-570.642
2.37092	-541.887
2.37123	-362.451
2.37153	-277.078
2.37184	-467.86
2.37214	-824.062
2.37245	-1115.05
2.37276	-1134.39
2.37306	-992.119
2.37337	-1010.55
2.37367	-953.713
2.37398	-668.739
2.37428	-315.095
2.37459	-289.966
2.3749	-472.449
2.3752	-288.473
2.37551	-83.5541
2.37581	-113.042
2.37612	-299.853
2.37643	-367.425
2.37673	-180.614
2.37704	6.19614
2.37734	193.007
2.37765	293.117
2.37795	208.315
2.37826	198.843
2.37857	350.013
2.37887	389.745
2.37918	191.873
2.37948	-5.99829
2.37979	-203.87
2.38009	-254.816
2.3804	7.42566
2.38071	269.667
2.38101	531.909
2.38132	767.458
2.38162	946.126
2.38193	1049.42
2.38223	992.119
2.38254	932.853
2.38285	869.404
2.38315	805.956
2.38346	742.508
2.38376	721.47
2.38407	790.756
2.38437	794.065
2.38468	656.876
2.38499	518.901
2.38529	530.08
2.3856	895.37
2.3859	1255.48
2.38621	1373.34
2.38651	1317.26
2.38682	1130.76
2.38713	666.648
2.38743	345.166
2.38774	327.191
2.38804	309.217
2.38835	291.242
2.38865	350.293
2.38896	573.205
2.38927	843.28
2.38957	1138.21
2.38988	1120.47
2.39018	854.585
2.39049	917.441
2.3908	1187.12
2.3911	1120.08
2.39141	1095.09
2.39171	1178.69
2.39202	1151.96
2.39232	1237.69
2.39263	1562.46
2.39294	1711.05
2.39324	1485.22
2.39355	1306.58
2.39385	1228.23
2.39416	1275.74
2.39446	1590.68
2.39477	1803.93
2.39508	1801.17
2.39538	1798.4
2.39569	1795.64
2.39599	1811.76
2.3963	1867.98
2.3966	1858.11
2.39691	1707.86
2.39722	1576.7
2.39752	1637.17
2.39783	1975.97
2.39813	2148.98
2.39844	2139.53
2.39874	2083.31
2.39905	2022.35
2.39936	1951.38
2.39966	1910.86
2.39997	1934.98
2.40027	1959.1
2.40058	1983.22
2.40088	2034.11
2.40119	2141.81
2.4015	2244.77
2.4018	2337.72
2.40211	2317.84
2.40241	1983.05
2.40272	1656.48
2.40302	1939.43
2.40333	2742.7
2.40364	3364.65
2.40394	3640.7
2.40425	3863.3
2.40455	4077.44
2.40486	4273.62
2.40517	4469.8
2.40547	4665.99
2.40578	4876.35
2.40608	5116.78
2.40639	5347.75
2.40669	5710.01
2.407	6355.05
2.40731	6919.93
2.40761	7670.86
2.40792	8815.84
2.40822	9948.21
2.40853	11053.9
2.40883	12159.5
2.40914	13265.2
2.40945	14455.9
2.40975	15826.7
2.41006	17197.5
2.41036	18568.3
2.41067	19879.2
2.41097	21063.2
2.41128	22256.7
2.41159	23318.7
2.41189	23903.3
2.4122	24155.7
2.4125	24364
2.41281	24226.3
2.41311	23360.4
2.41342	22083.9
2.41373	20715.9
2.41403	19154.2
2.41434	17491.2
2.41464	15613.7
2.41495	13736.3
2.41525	11858.8
2.41556	10031.8
2.41587	8311.66
2.41617	6818.83
2.41648	5806.58
2.41678	4857.49
2.41709	4041.88
2.4174	3226.27
2.4177	2410.67
2.41801	1716.65
2.41831	1279.59
2.41862	918.322
2.41892	717.224
2.41923	468.99
2.41954	121.178
2.41984	-146.075
2.42015	-243.167
2.42045	-356.057
2.42076	-426.48
2.42106	-289.365
2.42137	-203.84
2.42168	-489.933
2.42198	-808.603
2.42229	-943.443
2.42259	-1028.25
2.4229	-1182.58
2.4232	-1483.69
2.42351	-1658.36
2.42382	-1566.19
2.42412	-1464.53
2.42443	-1342.85
2.42473	-1297.06
2.42504	-1411.36
2.42534	-1519.33
2.42565	-1613.97
2.42596	-1708.6
2.42626	-1803.23
2.42657	-1882.85
2.42687	-1930.78
2.42718	-1926.52
2.42748	-1888.14
2.42779	-2055.67
2.4281	-2168.08
2.4284	-1931.9
2.42871	-1711.63
2.42901	-1688.49
2.42932	-1743.49
2.42962	-1803.23
2.42993	-1872.98
2.43024	-1898.42
2.43054	-1830.52
2.43085	-1762.62
2.43115	-1694.71
2.43146	-1600.3
2.43177	-1450.06
2.43207	-1375.77
2.43238	-1461.5
2.43268	-1547.22
2.43299	-1632.95
2.43329	-1642.69
2.4336	-1492.44
2.43391	-1389.59
2.43421	-1386.52
2.43452	-1383.44
2.43482	-1380.37
2.43513	-1429.55
2.43543	-1588.71
2.43574	-1747.86
2.43605	-1907.02
2.43635	-2018.67
2.43666	-2030.35
2.43696	-2042.02
2.43727	-2053.7
2.43757	-2127.15
2.43788	-2330.55
2.43819	-2457.92
2.43849	-2425.35
2.4388	-2390.9
2.4391	-2352.49
2.43941	-2314.08
2.43971	-2275.68
2.44002	-2232.52
2.44033	-2179.36
2.44063	-2126.21
2.44094	-2073.05
2.44124	-2052.78
2.44155	-2101.63
2.44185	-2150.49
2.44216	-2199.34
2.44247	-2203.81
2.44277	-2115.01
2.44308	-2026.22
2.44338	-1937.42
2.44369	-1858.63
2.44399	-1800.87
2.4443	-1652.73
2.44461	-1466.97
2.44491	-1581.9
2.44522	-1580.76
2.44552	-1395.97
2.44583	-1161.22
2.44614	-1050.99
2.44644	-1202.15
2.44675	-1353.32
2.44705	-1504.49
2.44736	-1547.79
2.44766	-1364.67
2.44797	-1167.27
2.44828	-1092.21
2.44858	-1343.23
2.44889	-1531.61
2.44919	-1612.55
2.4495	-1803.35
2.4498	-1978.29
2.45011	-2119.93
2.45042	-2134.61
2.45072	-1882.97
2.45103	-1700.37
2.45133	-1662.58
2.45164	-1548.6
2.45194	-1274.83
2.45225	-1105.85
2.45256	-1156.54
2.45286	-1207.24
2.45317	-1257.94
2.45347	-1294.34
2.45378	-1300.8
2.45408	-1302.48
2.45439	-1294.19
2.4547	-1298.6
2.455	-1253.4
2.45531	-996.044
2.45561	-781.357
2.45592	-986.202
2.45622	-1248.19
2.45653	-1116.07
2.45684	-903.815
2.45714	-846.509
2.45745	-779.22
2.45775	-792.964
2.45806	-976.395
2.45837	-1111.61
2.45867	-1145.87
2.45898	-1180.13
2.45928	-1214.39
2.45959	-1307.45
2.45989	-1523.6
2.4602	-1663.46
2.46051	-1643.64
2.46081	-1659.59
2.46112	-1750.39
2.46142	-1714
2.46173	-1411.5
2.46203	-1188.51
2.46234	-1131.82
2.46265	-1151.46
2.46295	-1330.74
2.46326	-1394.13
2.46356	-1215.16
2.46387	-1214.31
2.46417	-1585.93
2.46448	-1846.22
2.46479	-1873.72
2.46509	-1773.96
2.4654	-1408.17
2.4657	-1109
2.46601	-949.078
2.46631	-916.431
2.46662	-1149.79
2.46693	-1284.5
2.46723	-1213.06
2.46754	-1141.63
2.46784	-1070.19
2.46815	-1041.18
[truncated: 15,476 more rows]
