# Supplementary material for: X-ray-activated polymerization expanding the frontiers of deep-tissue hydrogel formation
Source: Nat Commun. 2024 Apr 15;15:3247. doi: 10.1038/s41467-024-47559-z (PMC11018743; doi:10.1038/s41467-024-47559-z)
Supplement: Supplementary file 4 — Source Data [file 41467_2024_47559_MOESM4_ESM.zip › Supplementary Figure 15b.xlsx]

## Sheet: 三乙醇胺
-4.01826	55513
-4.01796	55109
-4.01765	54902
-4.01735	54974
-4.01704	55064
-4.01673	55228
-4.01643	55329
-4.01612	54986
-4.01582	54692
-4.01551	54668
-4.0152	54762
-4.0149	54846
-4.01459	54799
-4.01429	54807
-4.01398	54789
-4.01368	54842
-4.01337	54836
-4.01306	54722
-4.01276	54544.9
-4.01245	54343
-4.01215	54513.1
-4.01184	54693.1
-4.01154	54887
-4.01123	54772.9
-4.01092	54571.9
-4.01062	54384.9
-4.01031	54159
-4.01001	54200.2
-4.0097	54633.1
-4.0094	54890.9
-4.00909	54620.8
-4.00878	54278
-4.00848	54369.1
-4.00817	54634.9
-4.00787	54506.9
-4.00756	54370.8
-4.00726	54029.8
-4.00695	53658.9
-4.00664	53442.8
-4.00634	53149.8
-4.00603	52826.9
-4.00573	52704.1
-4.00542	52908.1
-4.00512	53086.1
-4.00481	53294
-4.0045	53351
-4.0042	53346.1
-4.00389	53476.9
-4.00359	53275.8
-4.00328	53032
-4.00297	53056.1
-4.00267	53198.8
-4.00236	53005
-4.00206	52970.1
-4.00175	53065.8
-4.00145	52825.1
-4.00114	52919.1
-4.00083	53087.8
-4.00053	52907.8
-4.00022	52637.8
-3.99992	52417.8
-3.99961	52252
-3.99931	52251.3
-3.999	52554.3
-3.99869	52847.1
-3.99839	52968
-3.99808	53000.9
-3.99778	52869.7
-3.99747	52613
-3.99717	52586.9
-3.99686	52516.7
-3.99655	52276.9
-3.99625	52194.1
-3.99594	52248.9
-3.99564	52167.8
-3.99533	51966.9
-3.99503	51909
-3.99472	51888
-3.99441	51911.9
-3.99411	51831.8
-3.9938	51643.8
-3.9935	51449.9
-3.99319	51402.9
-3.99289	51350.2
-3.99258	51519.2
-3.99227	51650.9
-3.99197	51612.2
-3.99166	51770.2
-3.99136	51935.1
-3.99105	52020.9
-3.99075	51926
-3.99044	51920.9
-3.99013	51841.7
-3.98983	51647.8
-3.98952	51523.9
-3.98922	51476
-3.98891	51492.9
-3.9886	51450.7
-3.9883	51263.8
-3.98799	51154.2
-3.98769	51256.9
-3.98738	51172.5
-3.98708	50820.7
-3.98677	50644.1
-3.98646	50683.1
-3.98616	50741.2
-3.98585	50886
-3.98555	50907.9
-3.98524	50855.1
-3.98494	50908.9
-3.98463	50865.8
-3.98432	50769.9
-3.98402	50712
-3.98371	50689.7
-3.98341	50540.9
-3.9831	50482.1
-3.9828	50566.8
-3.98249	50441.1
-3.98218	50493.4
-3.98188	50694.8
-3.98157	50608.5
-3.98127	50316.5
-3.98096	50023.6
-3.98066	49789.8
-3.98035	49692.1
-3.98004	49754.9
-3.97974	49692.8
-3.97943	49607.4
-3.97913	49834.5
-3.97882	50098.2
-3.97852	50220.8
-3.97821	50097.7
-3.9779	49937.9
-3.9776	49885.8
-3.97729	49800.9
-3.97699	49727.9
-3.97668	49698.7
-3.97638	49536
-3.97607	49523.9
-3.97576	49499.8
-3.97546	49403.7
-3.97515	49248.4
-3.97485	48969.9
-3.97454	48934.8
-3.97423	48860.9
-3.97393	48820
-3.97362	48819.7
-3.97332	48677.5
-3.97301	48903
-3.97271	49323.8
-3.9724	49656.5
-3.97209	49871.2
-3.97179	49509.3
-3.97148	49210.5
-3.97118	48994
-3.97087	48983.3
-3.97057	49089.9
-3.97026	49028.7
-3.96995	48919.8
-3.96965	48834.6
-3.96934	48674.5
-3.96904	48470.1
-3.96873	48493.7
-3.96843	48776.5
-3.96812	48983.8
-3.96781	48901.9
-3.96751	48861.9
-3.9672	48814.7
-3.9669	48688.4
-3.96659	48447.5
-3.96629	48239.3
-3.96598	47967.3
-3.96567	47704.8
-3.96537	47639.1
-3.96506	47678.1
-3.96476	47700.3
-3.96445	47826.8
-3.96415	48127.5
-3.96384	48325.4
-3.96353	48477
-3.96323	48482.8
-3.96292	48396.7
-3.96262	48286.9
-3.96231	47878.4
-3.962	47682
-3.9617	47670.9
-3.96139	47650.5
-3.96109	47842.1
-3.96078	47872.4
-3.96048	47661.8
-3.96017	47578.1
-3.95986	47622.4
-3.95956	47417
-3.95925	47070.5
-3.95895	46884.6
-3.95864	46749
-3.95834	47095.9
-3.95803	47409.6
-3.95772	47283.2
-3.95742	47004.5
-3.95711	46838
-3.95681	47181.3
-3.9565	47620.4
-3.9562	47758.3
-3.95589	47519
-3.95558	47211.2
-3.95528	46954.7
-3.95497	46858.4
-3.95467	46974.6
-3.95436	46862.2
-3.95406	46939.3
-3.95375	47042.7
-3.95344	46958.3
-3.95314	46755.9
-3.95283	46412.4
-3.95253	46240.4
-3.95222	46069.8
-3.95192	46015.8
-3.95161	45964.1
-3.9513	45993.1
-3.951	46014.2
-3.95069	46077.4
-3.95039	46199.9
-3.95008	46158.7
-3.94978	46072.4
-3.94947	45894.1
-3.94916	45937.7
-3.94886	46151.4
-3.94855	46271.7
-3.94825	46181.2
-3.94794	45952.9
-3.94763	45916.6
-3.94733	45809.8
-3.94702	45474.7
-3.94672	45389.9
-3.94641	45636.8
-3.94611	45867.3
-3.9458	45953.6
-3.94549	45846.1
-3.94519	45872.7
-3.94488	45800.2
-3.94458	45595.7
-3.94427	45522.3
-3.94397	45603.6
-3.94366	45506
-3.94335	45245.3
-3.94305	45050.9
-3.94274	45018.4
-3.94244	45116.3
-3.94213	45197.2
-3.94183	45241.2
-3.94152	45305.3
-3.94121	45387.3
-3.94091	45217.1
-3.9406	44994.9
-3.9403	44965.2
-3.93999	45274.3
-3.93969	45358.8
-3.93938	45055.3
-3.93907	44871.3
-3.93877	44686.3
-3.93846	44509.3
-3.93816	44587.3
-3.93785	44653.2
-3.93755	44701.7
-3.93724	44628
-3.93693	44372.1
-3.93663	44140.4
-3.93632	44243.2
-3.93602	44298.2
-3.93571	44103.7
-3.93541	44036.8
-3.9351	43995.7
-3.93479	43913.5
-3.93449	44040.5
-3.93418	44155
-3.93388	44150.4
-3.93357	44236.9
-3.93326	44443.1
-3.93296	44454
-3.93265	44220.1
-3.93235	44002.1
-3.93204	43786.5
-3.93174	43669.4
-3.93143	43762.4
-3.93112	43851.9
-3.93082	43832.7
-3.93051	43764.8
-3.93021	43490.9
-3.9299	43240.8
-3.9296	42958.8
-3.92929	42924.2
-3.92898	43187
-3.92868	43416.2
-3.92837	43457.6
-3.92807	43363.3
-3.92776	43432.2
-3.92746	43475.8
-3.92715	43434.5
-3.92684	43533
-3.92654	43316.8
-3.92623	42848
-3.92593	42629.8
-3.92562	42798.1
-3.92532	43045
-3.92501	43256.3
-3.9247	43316
-3.9244	43320.4
-3.92409	43395.2
-3.92379	43228.5
-3.92348	42911.3
-3.92318	42773.2
-3.92287	42816.4
-3.92256	42684.5
-3.92226	42584.7
-3.92195	42523.6
-3.92165	42431.3
-3.92134	42288.8
-3.92103	42240.7
-3.92073	42595.9
-3.92042	42779.2
-3.92012	42605
-3.91981	42396.1
-3.91951	42214.1
-3.9192	42239.2
-3.91889	42074.1
-3.91859	41893.6
-3.91828	42006
-3.91798	42002.1
-3.91767	41825
-3.91737	41628.1
-3.91706	41648.6
-3.91675	41566.5
-3.91645	41466.1
-3.91614	41675.9
-3.91584	41646.5
-3.91553	41559.3
-3.91523	41814
-3.91492	42008.1
-3.91461	42025.1
-3.91431	42045.7
-3.914	41995.5
-3.9137	41906.3
-3.91339	41955.9
-3.91309	42134.4
-3.91278	42026.2
-3.91247	41687.7
-3.91217	41436.7
-3.91186	41380.6
-3.91156	41123.9
-3.91125	40724.4
-3.91095	40807.3
-3.91064	40858.4
-3.91033	40747.7
-3.91003	40876.5
-3.90972	40777.4
-3.90942	40478.3
-3.90911	40354.1
-3.90881	40189.9
-3.9085	39985
-3.90819	39981.8
-3.90789	40124.4
-3.90758	40195.8
-3.90728	40160.7
-3.90697	39919.5
-3.90666	39648.6
-3.90636	39761.2
-3.90605	39983.8
-3.90575	40121.3
-3.90544	40354.1
-3.90514	40375.3
-3.90483	40258.4
-3.90452	40321
-3.90422	40315.2
-3.90391	40170.6
-3.90361	40092.7
-3.9033	40044.2
-3.903	40079.3
-3.90269	40130.5
-3.90238	40215.4
-3.90208	40292.4
-3.90177	40367.9
-3.90147	40178.7
-3.90116	40133.5
-3.90086	40220.9
-3.90055	40207.3
-3.90024	40089.2
-3.89994	39780.3
-3.89963	39825.6
-3.89933	39932.5
-3.89902	39846.9
-3.89872	39499.3
-3.89841	39547.3
-3.8981	39760.7
-3.8978	39703.7
-3.89749	39495.8
-3.89719	39299
-3.89688	39295.8
-3.89658	39261.2
-3.89627	38969.6
-3.89596	38909.7
-3.89566	39183.6
-3.89535	39288.8
-3.89505	39261.2
-3.89474	39125
-3.89443	38960.6
-3.89413	38891.1
-3.89382	38912
-3.89352	38911.9
-3.89321	38895.6
-3.89291	38833.2
-3.8926	38700.2
-3.89229	38413.5
-3.89199	38339.9
-3.89168	38333.3
-3.89138	38536.4
-3.89107	38598.9
-3.89077	38109.4
-3.89046	37867
-3.89015	37868.8
-3.88985	37995.4
-3.88954	38370.9
-3.88924	38668.8
-3.88893	38483.6
-3.88863	38263.1
-3.88832	38273.8
-3.88801	38094.8
-3.88771	37909.7
-3.8874	38016.4
-3.8871	38226.7
-3.88679	38183.1
-3.88649	38039
-3.88618	37894.4
-3.88587	37956.8
-3.88557	38077.2
-3.88526	38107.3
-3.88496	38148
-3.88465	38144.9
-3.88435	37980.2
-3.88404	38013.9
-3.88373	38141.3
-3.88343	38034
-3.88312	38041.9
-3.88282	38181.8
-3.88251	38450.2
-3.88221	38329.3
-3.8819	38076.6
-3.88159	38012.7
-3.88129	37967.5
-3.88098	37903.2
-3.88068	38071.7
-3.88037	37883.1
-3.88006	37467.2
-3.87976	37213.9
-3.87945	37349.8
-3.87915	37462.7
-3.87884	37422
-3.87854	37418.8
-3.87823	37249.6
-3.87792	37199.8
-3.87762	37318
-3.87731	37460.5
-3.87701	37250.5
-3.8767	37033.9
-3.8764	36885.6
-3.87609	36961.1
-3.87578	36693.6
-3.87548	36493.6
-3.87517	36579.1
-3.87487	36594.4
-3.87456	36653.9
-3.87426	36777.3
-3.87395	36684.4
-3.87364	36458.6
-3.87334	36549.3
-3.87303	36870.9
-3.87273	36989.4
-3.87242	36770.3
-3.87212	36675.3
-3.87181	36713.1
-3.8715	36586.5
-3.8712	36384.9
-3.87089	36368.4
-3.87059	36284.4
-3.87028	36204.5
-3.86998	36275.2
-3.86967	36299.9
-3.86936	36151.4
-3.86906	36204.5
-3.86875	36264
-3.86845	35989.1
-3.86814	35609
-3.86784	35610.8
-3.86753	35852.1
-3.86722	35999.1
-3.86692	35885.2
-3.86661	35784
-3.86631	35913.1
-3.866	35926.9
-3.86569	36050.7
-3.86539	36144.2
-3.86508	35911.7
-3.86478	35482.3
-3.86447	35267.5
-3.86417	35466.3
-3.86386	35498
-3.86355	35108.3
-3.86325	34764.4
-3.86294	34939.7
-3.86264	35158.6
-3.86233	34976.2
-3.86203	34616.8
-3.86172	34205.6
-3.86141	34279.9
-3.86111	34652.8
-3.8608	34878.3
-3.8605	34918.4
-3.86019	34969.5
-3.85989	35162.7
-3.85958	35253.1
-3.85927	35393.5
-3.85897	35462.3
-3.85866	35494.5
-3.85836	35430.8
-3.85805	35155
-3.85775	34906.8
-3.85744	34879
-3.85713	34753.1
-3.85683	34393.3
-3.85652	34431.5
-3.85622	34738.1
-3.85591	34873.5
-3.85561	34684.8
-3.8553	34294.5
-3.85499	33988.2
-3.85469	34140.8
-3.85438	34480.4
-3.85408	34399.5
-3.85377	33973.6
-3.85346	33811
-3.85316	33930.1
-3.85285	34058.9
-3.85255	34044.4
-3.85224	33851.5
-3.85194	33667.1
-3.85163	33683.4
-3.85132	33610.5
-3.85102	33676.6
-3.85071	33864.7
-3.85041	33949.9
-3.8501	34060.9
-3.8498	34048.4
-3.84949	33971.7
-3.84918	33933.8
-3.84888	33911.7
-3.84857	33875.7
-3.84827	33952.6
-3.84796	33784
-3.84766	33782.4
-3.84735	33591
-3.84704	33361.9
-3.84674	33230.9
-3.84643	33104.5
-3.84613	33161
-3.84582	33276.7
-3.84552	33243.5
-3.84521	33069.1
-3.8449	33195.5
-3.8446	33255.7
-3.84429	33108.2
-3.84399	32907.7
-3.84368	32869.3
-3.84338	33016.1
-3.84307	33032.9
-3.84276	33021.5
-3.84246	32845.5
-3.84215	32340
-3.84185	32117.4
-3.84154	32382.2
-3.84124	32407.9
-3.84093	32171.5
-3.84062	32115.2
-3.84032	31912.4
-3.84001	31962.9
-3.83971	32286
-3.8394	32399.7
-3.83909	32480.1
-3.83879	32599.5
-3.83848	32319.2
-3.83818	32010.9
-3.83787	31887.1
-3.83757	31899.9
-3.83726	31893.8
-3.83695	31877.1
-3.83665	31883
-3.83634	31884.1
-3.83604	32003.8
-3.83573	31978
-3.83543	31981
-3.83512	32087.8
-3.83481	31961.8
-3.83451	31827.1
-3.8342	31837.6
-3.8339	31897.9
-3.83359	31887.8
-3.83329	31872.7
-3.83298	32058.8
-3.83267	32038.4
-3.83237	32077.4
-3.83206	32117.6
-3.83176	31967
-3.83145	32076.5
-3.83115	32232.4
-3.83084	32162
-3.83053	31948.9
-3.83023	31725.3
-3.82992	31754.9
-3.82962	31632.4
-3.82931	31459.8
-3.82901	31439.2
-3.8287	31247.2
-3.82839	31056.2
-3.82809	31073.3
-3.82778	31214.2
-3.82748	31341.3
-3.82717	31371.4
-3.82687	31203.6
-3.82656	31165.9
-3.82625	31258.9
-3.82595	31357.1
-3.82564	31569.9
-3.82534	31457.1
-3.82503	31262.7
-3.82472	31130.1
-3.82442	31032.3
-3.82411	30953.8
-3.82381	30622.1
-3.8235	30639
-3.8232	30841.7
-3.82289	30609
-3.82258	30299
-3.82228	30199.2
-3.82197	30417.9
-3.82167	30406.7
-3.82136	30381.3
-3.82106	30513.9
-3.82075	30502.8
-3.82044	30387.3
-3.82014	30518.2
-3.81983	30741.1
-3.81953	30654.8
-3.81922	30534.1
-3.81892	30347.3
-3.81861	30175.2
-3.8183	29794.4
-3.818	29732.1
-3.81769	29742.9
-3.81739	29728.3
-3.81708	29656
-3.81678	29560.4
-3.81647	29600.7
-3.81616	29676.2
-3.81586	29993.1
-3.81555	30293.2
-3.81525	30409.6
-3.81494	30372.9
-3.81464	30265.3
-3.81433	30292.1
-3.81402	30301
-3.81372	30105.5
-3.81341	30058.8
-3.81311	29835.6
-3.8128	29315.2
-3.81249	29042
-3.81219	28940.9
-3.81188	28841.2
-3.81158	29050.5
-3.81127	29193.3
-3.81097	29314.9
-3.81066	29305.5
-3.81035	29162.1
-3.81005	28981.4
-3.80974	28921.5
-3.80944	28969
-3.80913	28777
-3.80883	28775
-3.80852	28676.6
-3.80821	28540.9
-3.80791	28437
-3.8076	28537.6
-3.8073	28782.7
-3.80699	28758.5
-3.80669	28708.4
-3.80638	28650.7
-3.80607	28526.8
-3.80577	28506.3
-3.80546	28533.6
-3.80516	28594.3
-3.80485	28712.8
-3.80455	28693.9
-3.80424	28585.5
-3.80393	28257.1
-3.80363	28178.7
-3.80332	28525.2
-3.80302	28633.8
-3.80271	28523.6
-3.80241	28489.7
-3.8021	28733.4
-3.80179	28679.9
-3.80149	28576.3
-3.80118	28690.7
-3.80088	28571.4
-3.80057	28513.1
-3.80027	28340
-3.79996	28247.1
-3.79965	28169.1
-3.79935	28267.8
-3.79904	28333.8
-3.79874	28041.5
-3.79843	27909.2
-3.79812	28114.3
-3.79782	28316.3
-3.79751	28251.5
-3.79721	28204.6
-3.7969	28353.3
-3.7966	28561
-3.79629	28469
-3.79598	28294.8
-3.79568	28368.6
-3.79537	28419.9
-3.79507	28323.2
-3.79476	28254.8
-3.79446	28236.6
-3.79415	28287.6
-3.79384	28338
-3.79354	28070.4
-3.79323	27576.7
-3.79293	27280.9
-3.79262	27186.8
-3.79232	27076.8
-3.79201	26972.9
-3.7917	27049.4
-3.7914	27080.3
-3.79109	27016.3
-3.79079	27127.3
-3.79048	27155.2
-3.79018	27090.1
-3.78987	27182.7
-3.78956	27246.2
-3.78926	27262.8
-3.78895	27249.2
-3.78865	27356.7
-3.78834	27507.5
-3.78804	27547.9
-3.78773	27448.9
-3.78742	27182.1
-3.78712	26843.8
-3.78681	26652.4
-3.78651	26518
-3.7862	26521.6
-3.78589	26570.2
-3.78559	26589.9
-3.78528	26584.9
-3.78498	26664.5
-3.78467	26879.4
-3.78437	26912.8
-3.78406	26895.5
-3.78375	26849.4
-3.78345	26793.3
-3.78314	26477.6
-3.78284	26188.4
-3.78253	26052.1
-3.78223	25979.3
-3.78192	26174.7
-3.78161	26316.4
-3.78131	26267.8
-3.781	26079.6
-3.7807	25800.5
-3.78039	25928.4
-3.78009	26213.1
-3.77978	26307.1
-3.77947	26317.4
-3.77917	26262.8
-3.77886	26080.8
-3.77856	25813
-3.77825	25896.6
-3.77795	26190.8
-3.77764	26172.8
-3.77733	25908.6
-3.77703	26128.2
-3.77672	26303.5
-3.77642	25929
-3.77611	25519.3
-3.77581	25458.5
-3.7755	25416.8
-3.77519	25400.2
-3.77489	25574.9
-3.77458	25403.4
-3.77428	25191.6
-3.77397	25240.8
-3.77367	25389.6
-3.77336	25523.2
-3.77305	25534.5
-3.77275	25333.4
-3.77244	25118.2
-3.77214	24889.2
-3.77183	24824.9
-3.77152	25061.5
-3.77122	25100.1
-3.77091	25114.7
-3.77061	25406.6
-3.7703	25373.1
-3.77	25222.7
-3.76969	25036.6
-3.76938	24847.1
-3.76908	24775.5
-3.76877	24899.9
-3.76847	25051.2
-3.76816	24989.6
-3.76786	24877.7
-3.76755	24854
-3.76724	24853.4
-3.76694	24729.3
-3.76663	24752.9
-3.76633	24742.3
-3.76602	24764
-3.76572	24606.1
-3.76541	24537.8
-3.7651	24600.3
-3.7648	24543.1
-3.76449	24470.2
-3.76419	24564.3
-3.76388	24739.4
-3.76358	24694.2
-3.76327	24709.7
-3.76296	24602.9
-3.76266	24358.2
-3.76235	24298.6
-3.76205	24267
-3.76174	24420.6
-3.76144	24382.9
-3.76113	23991.2
-3.76082	23851.3
-3.76052	23955.5
-3.76021	24074.8
-3.75991	24132.9
-3.7596	24050.7
-3.7593	24023.4
-3.75899	23975.8
-3.75868	23650.1
-3.75838	23357.2
-3.75807	23684.1
-3.75777	24153.4
-3.75746	24411.9
-3.75715	24477.1
-3.75685	24104.8
-3.75654	23783.6
-3.75624	23753.9
-3.75593	23821
-3.75563	23747.6
-3.75532	23869.6
-3.75501	23837.8
-3.75471	23518.4
-3.7544	23326.4
-3.7541	23509.7
-3.75379	23788.9
-3.75349	23707.8
-3.75318	23694.8
-3.75287	23984.9
-3.75257	24196.2
-3.75226	23912.6
-3.75196	23587.7
-3.75165	23563.6
-3.75135	23528.7
-3.75104	23282.6
-3.75073	23102
-3.75043	23030.2
-3.75012	23045.9
-3.74982	23036.1
-3.74951	23118.7
-3.74921	23169.3
-3.7489	22898.4
-3.74859	22783.1
-3.74829	22794.1
-3.74798	22873.3
-3.74768	22890.8
-3.74737	22803.5
-3.74707	22618.9
-3.74676	22686.7
-3.74645	22808.8
-3.74615	22715.1
-3.74584	22501.4
-3.74554	22458
-3.74523	22530
-3.74492	22605.6
-3.74462	22573.6
-3.74431	22328.7
-3.74401	22304.6
-3.7437	22349.5
-3.7434	22459
-3.74309	22603.3
-3.74278	22773.8
-3.74248	23046.4
-3.74217	23144.2
-3.74187	22721.3
-3.74156	22316.7
-3.74126	22441.6
-3.74095	22625.6
-3.74064	22599.3
-3.74034	22691.9
-3.74003	22465.3
-3.73973	22131.1
-3.73942	22066.1
-3.73912	21859.4
-3.73881	21815.9
-3.7385	21662.5
-3.7382	21562.6
-3.73789	21817.7
-3.73759	21722.2
-3.73728	21520.6
-3.73698	21426.8
-3.73667	21624.4
-3.73636	21722.8
-3.73606	21778.5
-3.73575	21814.9
-3.73545	21950.6
-3.73514	21993
-3.73484	21923.3
-3.73453	21727.9
-3.73422	21162.1
-3.73392	20888.3
-3.73361	20910.3
-3.73331	20998.5
-3.733	20827.4
-3.7327	20931.2
-3.73239	21291.2
-3.73208	21376.5
-3.73178	21341.1
-3.73147	21276.8
-3.73117	21130
-3.73086	21267.9
-3.73055	21330.1
-3.73025	21260.7
-3.72994	20958.7
-3.72964	20667.3
-3.72933	20753.5
-3.72903	20790.2
-3.72872	20806
-3.72841	20732.4
-3.72811	20417.2
-3.7278	20228.6
-3.7275	20134.1
-3.72719	20284.8
-3.72689	20682.1
-3.72658	21101.9
-3.72627	21503.9
-3.72597	21769
-3.72566	21630.2
-3.72536	21510.8
-3.72505	21495.8
-3.72475	21277
-3.72444	21273.8
-3.72413	21191
-3.72383	21056.7
-3.72352	20903.2
-3.72322	20915.7
-3.72291	21031.2
-3.72261	21247.4
-3.7223	21336.8
-3.72199	21253.5
-3.72169	21086.1
-3.72138	20960.2
-3.72108	20836.5
-3.72077	20598.2
-3.72047	20344.5
-3.72016	20313.9
-3.71985	20376
-3.71955	20380.5
-3.71924	20544.6
-3.71894	20513.9
-3.71863	20436.7
-3.71833	20289.3
-3.71802	20380.5
-3.71771	20540.4
-3.71741	20434.7
-3.7171	20353.4
-3.7168	20579.2
-3.71649	20854.9
-3.71618	20979.8
-3.71588	21028.3
-3.71557	20983.1
-3.71527	20923.1
-3.71496	20930.2
-3.71466	20935.2
-3.71435	20555.4
-3.71404	20251.5
-3.71374	20090.7
-3.71343	20076.4
-3.71313	20230.3
-3.71282	20248.3
-3.71252	20268.7
-3.71221	20244.6
-3.7119	19954.1
-3.7116	19635
-3.71129	19444.4
-3.71099	19407.7
-3.71068	19452.9
-3.71038	19382.8
-3.71007	19498.5
-3.70976	19397.9
-3.70946	19070.2
-3.70915	19084.1
-3.70885	19216.8
-3.70854	19267.7
-3.70824	19189.3
-3.70793	19269.8
-3.70762	19191.1
-3.70732	19131.9
-3.70701	19122.1
-3.70671	19067.9
-3.7064	19440
-3.7061	19502.2
-3.70579	19324.9
-3.70548	19315.1
-3.70518	19256.9
-3.70487	19253.9
-3.70457	19308.2
-3.70426	19259.4
-3.70395	19220.5
-3.70365	19001.2
-3.70334	18948.2
-3.70304	18892.9
-3.70273	18512.8
-3.70243	18438.6
-3.70212	18668
-3.70181	18854.5
-3.70151	18820.4
-3.7012	18784.9
-3.7009	18835.4
-3.70059	18609
-3.70029	18610.5
-3.69998	18888.4
-3.69967	18911.3
-3.69937	18930.5
-3.69906	19085.6
-3.69876	18929.4
-3.69845	18518.4
-3.69815	18359.9
-3.69784	18415.6
-3.69753	18510.3
-3.69723	18463.7
-3.69692	18070.7
-3.69662	17622.5
-3.69631	17594.1
-3.69601	17665.5
-3.6957	17882.3
-3.69539	17960
-3.69509	17838.6
-3.69478	17819.8
-3.69448	17997.6
-3.69417	18281.4
-3.69387	18487.1
-3.69356	18366.5
-3.69325	18026.7
-3.69295	17705.9
-3.69264	17581.8
-3.69234	17632.6
-3.69203	17793.8
-3.69173	18029.8
-3.69142	18262.7
-3.69111	18424.5
-3.69081	18271.2
-3.6905	18104.3
-3.6902	18183
-3.68989	18054.7
-3.68958	17615.9
-3.68928	17487.5
-3.68897	17394.4
-3.68867	17236.4
-3.68836	17265.2
-3.68806	17512.1
-3.68775	17400.8
-3.68744	17390.4
-3.68714	17653.7
-3.68683	17811.8
-3.68653	17677.2
-3.68622	17393.4
-3.68592	17356.3
-3.68561	17375.5
-3.6853	17400.6
-3.685	17189.4
-3.68469	16737.9
-3.68439	16670.6
-3.68408	16703
-3.68378	16646.2
-3.68347	16899
-3.68316	17077.2
-3.68286	17266.9
-3.68255	17435.9
-3.68225	17307.2
-3.68194	17079.4
-3.68164	16925.3
-3.68133	16768.2
-3.68102	16900.7
-3.68072	17174.3
-3.68041	17194.7
-3.68011	17241.8
-3.6798	17459.9
-3.6795	17399.2
-3.67919	17467.8
-3.67888	17334
-3.67858	17045
-3.67827	17037
-3.67797	16622.7
-3.67766	16257.6
-3.67736	16351
-3.67705	16524.7
-3.67674	16680.9
-3.67644	16735.5
-3.67613	16938.4
-3.67583	16959.4
-3.67552	16696.4
-3.67521	16782.5
-3.67491	17043.8
-3.6746	17148.5
-3.6743	17229.3
-3.67399	16955.9
-3.67369	16662.5
-3.67338	16518
-3.67307	16585.4
-3.67277	17068.5
-3.67246	17147.6
-3.67216	16890.9
-3.67185	16540.6
-3.67155	16461.9
-3.67124	16571.5
-3.67093	16542.3
-3.67063	16560.9
-3.67032	16783.4
-3.67002	16921.8
-3.66971	17084.3
-3.66941	17324
-3.6691	17201.6
-3.66879	16777.1
-3.66849	16323.2
-3.66818	15884.1
-3.66788	15780
-3.66757	15834.6
-3.66727	15698.1
-3.66696	15591.6
-3.66665	15510.7
-3.66635	15383.3
-3.66604	15572.4
-3.66574	15934.7
-3.66543	16193.1
-3.66513	16032.2
-3.66482	15934.5
-3.66451	16183.4
-3.66421	16031.7
-3.6639	15621.7
-3.6636	15381.2
-3.66329	15334.8
-3.66298	15375.3
-3.66268	15281.1
-3.66237	15236.1
-3.66207	15410.8
-3.66176	15566.7
-3.66146	15774.3
-3.66115	15959.4
-3.66084	16147.4
-3.66054	16161.8
-3.66023	15869
-3.65993	15485.1
-3.65962	15436.6
-3.65932	15414.8
-3.65901	15345.2
-3.6587	15241.9
-3.6584	15070.3
-3.65809	15091.7
-3.65779	15353.5
-3.65748	15545.6
-3.65718	15576.4
-3.65687	15324.7
-3.65656	15193.8
-3.65626	15013.6
-3.65595	14834
-3.65565	15001
-3.65534	15111.5
-3.65504	15083.9
-3.65473	15082.1
-3.65442	15249.8
-3.65412	15128.7
-3.65381	14896.1
-3.65351	14737.3
-3.6532	14593.4
-3.6529	14618.5
-3.65259	14917.1
-3.65228	15030
-3.65198	14922.9
-3.65167	14858
-3.65137	14636.3
-3.65106	14274.2
-3.65076	14073.2
-3.65045	14139.8
-3.65014	14399.4
-3.64984	14469.3
-3.64953	14213.2
-3.64923	13903.2
-3.64892	13756
-3.64861	13816
-3.64831	14140.3
-3.648	14532.5
-3.6477	14770.2
-3.64739	14724.4
-3.64709	14587.8
-3.64678	14574.7
-3.64647	14346
-3.64617	14186.8
-3.64586	14287.4
-3.64556	14468.6
-3.64525	14654.5
-3.64495	14573.6
-3.64464	14343.6
-3.64433	14375.5
-3.64403	14294.8
-3.64372	14126.4
-3.64342	14146
-3.64311	14044.8
-3.64281	14247.4
-3.6425	14428.3
-3.64219	14441.6
-3.64189	14421.7
-3.64158	14356.8
-3.64128	14397.8
-3.64097	14430.9
-3.64067	14054.7
-3.64036	13678.4
-3.64005	13909.7
-3.63975	14102.6
-3.63944	14185.9
-3.63914	14180.8
-3.63883	14278.6
-3.63853	14522.9
-3.63822	14724.1
-3.63791	14719.3
-3.63761	14208.2
-3.6373	13597.5
-3.637	13473.8
-3.63669	13618.3
-3.63638	13636.3
-3.63608	13651.8
-3.63577	13747.3
-3.63547	13975
-3.63516	14227.8
-3.63486	14111.1
-3.63455	13963.8
-3.63424	14056.5
-3.63394	14181.9
-3.63363	14021.7
-3.63333	13850.8
-3.63302	13730.6
-3.63272	13399
-3.63241	13249.3
-3.6321	13420.1
-3.6318	13526
-3.63149	13473.1
-3.63119	13423.9
-3.63088	13160.8
-3.63058	13003.5
-3.63027	13181.6
-3.62996	13111.4
-3.62966	13183.4
-3.62935	13356.7
-3.62905	13388.2
-3.62874	13294.6
-3.62844	13066.7
-3.62813	12849.6
-3.62782	12837.6
-3.62752	13226
-3.62721	13475.9
-3.62691	13472.6
-3.6266	13454.1
-3.6263	13503.8
-3.62599	13289
-3.62568	13089.6
-3.62538	13071.1
-3.62507	13126
-3.62477	13222.9
-3.62446	13065.8
-3.62416	12858.5
-3.62385	12985
-3.62354	13182.7
-3.62324	13111.2
-3.62293	12869.7
-3.62263	12604.5
-3.62232	12480.8
-3.62201	12523.5
-3.62171	12602.1
-3.6214	12700.8
-3.6211	12537.3
-3.62079	12352.3
-3.62049	12366.3
-3.62018	12433.1
-3.61987	12484.6
-3.61957	12469.9
-3.61926	12661.5
-3.61896	12626.2
-3.61865	12190.1
-3.61835	12046.1
-3.61804	11996.1
-3.61773	11707.1
-3.61743	11669.9
-3.61712	11914.9
-3.61682	12159.6
-3.61651	12290.7
-3.61621	12428.4
-3.6159	12646.3
-3.61559	12758.5
-3.61529	12679
-3.61498	12283.7
-3.61468	11927.6
-3.61437	11857.1
-3.61407	11765.5
-3.61376	11788
-3.61345	11789.9
-3.61315	11840.5
-3.61284	12062.7
-3.61254	12240.7
-3.61223	12077.2
-3.61193	11801.9
-3.61162	12097
-3.61131	12582.9
-3.61101	12767.1
-3.6107	12577.1
-3.6104	12387.2
-3.61009	12252.8
-3.60979	12292.3
-3.60948	12357.3
-3.60917	12372
-3.60887	12364.2
-3.60856	12081
-3.60826	11835.1
-3.60795	11550.8
-3.60764	11495.6
-3.60734	11664.8
-3.60703	11606.2
-3.60673	11472.9
-3.60642	11466.7
-3.60612	11500
-3.60581	11546.9
-3.6055	11493.3
-3.6052	11508.3
-3.60489	11475.2
-3.60459	11580.2
-3.60428	11683.7
-3.60398	11573.8
-3.60367	11470.5
-3.60336	11447.9
-3.60306	11439.8
-3.60275	11382.1
-3.60245	11241.5
-3.60214	11076.4
-3.60184	11004.3
-3.60153	11214.4
-3.60122	11516.6
-3.60092	11591.7
-3.60061	11674.4
-3.60031	11785.6
-3.6	11717.4
-3.5997	11687.9
-3.59939	11677.9
-3.59908	11350.6
-3.59878	11524.9
-3.59847	11751.4
-3.59817	11582.8
-3.59786	11485.8
-3.59756	11667.2
-3.59725	11911.1
-3.59694	12052
-3.59664	11953.8
-3.59633	11807.2
-3.59603	11863.5
-3.59572	11930.4
-3.59541	11760.7
-3.59511	11605.5
-3.5948	11535.9
-3.5945	11440.8
-3.59419	11480.5
-3.59389	11544.5
-3.59358	11331.6
-3.59327	11080.6
-3.59297	10963.1
-3.59266	10733.5
-3.59236	10622.5
-3.59205	10886.9
-3.59175	11440.9
-3.59144	11715.4
-3.59113	11779.5
-3.59083	11660.8
-3.59052	11367.6
-3.59022	11027.8
-3.58991	11018.3
-3.58961	10988.3
-3.5893	11137.6
-3.58899	11161.9
-3.58869	10975.9
-3.58838	11016.3
-3.58808	10932.7
-3.58777	10737.6
-3.58747	10725.6
-3.58716	10977.2
-3.58685	10798.8
-3.58655	10601.6
-3.58624	10306.4
-3.58594	10096.6
-3.58563	10081.7
-3.58533	10253.9
-3.58502	10479.3
-3.58471	10584.2
-3.58441	10540.4
-3.5841	10284.5
-3.5838	10168.9
-3.58349	10120.6
-3.58319	10113.7
-3.58288	10608.5
-3.58257	11078.6
-3.58227	10966.4
-3.58196	10750.1
-3.58166	10303.7
-3.58135	10155.2
-3.58104	10167.1
-3.58074	10403.9
-3.58043	10668.2
-3.58013	10764
-3.57982	10577.7
-3.57952	10198.4
-3.57921	9765.46
-3.5789	9521.95
-3.5786	9701.31
-3.57829	9852.38
-3.57799	10006.1
-3.57768	10143.5
-3.57738	10164.3
-3.57707	10044.8
-3.57676	10129.6
-3.57646	10245.3
-3.57615	10304.9
-3.57585	10388.2
-3.57554	10396.9
-3.57524	10302.4
-3.57493	10276.3
-3.57462	10283.8
-3.57432	10093.1
-3.57401	9919.58
-3.57371	9803.19
-3.5734	9363.14
-3.5731	9021.2
-3.57279	9212.51
-3.57248	9500.33
-3.57218	9561.52
-3.57187	9668.32
-3.57157	9501.29
-3.57126	9253.74
-3.57096	9377.42
-3.57065	9521.08
-3.57034	9258.2
-3.57004	9094.51
-3.56973	9212.13
-3.56943	9579.48
-3.56912	10128
-3.56882	10294.8
-3.56851	9970.39
-3.5682	9421.02
-3.5679	9423.62
-3.56759	9491.46
-3.56729	9379.58
-3.56698	9315.45
-3.56667	9207.55
-3.56637	9318.45
-3.56606	9338.43
-3.56576	9359.06
-3.56545	9444.75
-3.56515	9302.48
-3.56484	9237.77
-3.56453	9274.08
-3.56423	9408.95
-3.56392	9487.74
-3.56362	9254.67
-3.56331	8980.07
-3.56301	8901.29
-3.5627	9085.32
-3.56239	9054.68
-3.56209	9001.94
-3.56178	9170.7
-3.56148	9162.58
-3.56117	9362.33
-3.56087	9500.37
-3.56056	9293.82
-3.56025	8937.39
-3.55995	8650.86
-3.55964	8473.82
-3.55934	8463.87
-3.55903	8370.87
-3.55873	8282.02
-3.55842	8375.64
-3.55811	8706.88
-3.55781	8957.16
-3.5575	8963.03
-3.5572	8919.17
-3.55689	8792.18
-3.55659	8497.7
-3.55628	8270.44
-3.55597	8158.26
-3.55567	8001.06
-3.55536	8046.88
-3.55506	8087.88
-3.55475	8260.14
-3.55444	8609.39
-3.55414	8832.95
-3.55383	8657.62
-3.55353	8472.88
-3.55322	8468.58
-3.55292	8490.68
-3.55261	8393.02
-3.5523	8395.21
-3.552	8452.14
-3.55169	8713.52
-3.55139	8857.27
-3.55108	8694.12
-3.55078	8402.97
-3.55047	8276.96
-3.55016	8316.16
-3.54986	8282.33
-3.54955	8339.45
-3.54925	8400.7
-3.54894	8427.61
-3.54864	8320.08
-3.54833	7987.96
-3.54802	7906.31
-3.54772	8039.91
-3.54741	7873.22
-3.54711	8004.34
-3.5468	7889.39
-3.5465	7699.18
-3.54619	7750.07
-3.54588	7840.31
-3.54558	8024.38
-3.54527	8248.23
-3.54497	8295.17
-3.54466	8136.43
-3.54436	8116.26
-3.54405	8253.13
-3.54374	8338.84
-3.54344	8251.26
-3.54313	8302.91
-3.54283	8299.71
-3.54252	8329.45
-3.54222	8343.89
-3.54191	8174.88
-3.5416	8169.71
-3.5413	8153.26
-3.54099	7959.36
-3.54069	7979.63
-3.54038	8212.19
-3.54007	8303.46
-3.53977	8358.92
-3.53946	8188.42
-3.53916	8042.98
-3.53885	8082.04
-3.53855	8042.14
-3.53824	8003.38
-3.53793	7859
-3.53763	7984.38
-3.53732	8118.78
-3.53702	7992.37
-3.53671	8172.48
-3.53641	8264.39
-3.5361	7907.3
-3.53579	7593.24
-3.53549	7524.92
-3.53518	7652.52
-3.53488	8042.08
-3.53457	8202.03
-3.53427	7996.17
-3.53396	7796.26
-3.53365	7598.66
-3.53335	7335.86
-3.53304	7050.06
-3.53274	7139.32
-3.53243	7396.57
-3.53213	7501.75
-3.53182	7570.59
-3.53151	7512.93
-3.53121	7473.79
-3.5309	7627.22
-3.5306	7675.46
-3.53029	7653.76
-3.52999	7646.7
-3.52968	7756.29
-3.52937	7805.27
-3.52907	7693.05
-3.52876	7570.02
-3.52846	7363.47
-3.52815	7061.63
-3.52784	7006.14
-3.52754	6969.62
-3.52723	6875.47
-3.52693	6892.11
-3.52662	6814.57
-3.52632	6719.28
-3.52601	6774.23
-3.5257	6950.58
-3.5254	7295.8
-3.52509	7490.68
-3.52479	7678.91
-3.52448	7790.57
-3.52418	7656.63
-3.52387	7716.31
-3.52356	7527.94
-3.52326	7401.32
-3.52295	7177.42
-3.52265	7194.02
-3.52234	7189.65
-3.52204	6976.4
-3.52173	6877.59
-3.52142	7021.13
-3.52112	7105.02
-3.52081	7115.38
-3.52051	7489.04
-3.5202	7682.2
-3.5199	7485.72
-3.51959	7156.42
-3.51928	6978.02
-3.51898	7022.06
-3.51867	7179.55
-3.51837	7114.92
-3.51806	6794.18
-3.51776	6615.17
-3.51745	6978.4
-3.51714	7186.97
-3.51684	7109.15
-3.51653	7150.82
-3.51623	7022.62
-3.51592	6847.94
-3.51562	6684.73
-3.51531	6477.06
-3.515	6360.54
-3.5147	6264.1
-3.51439	6222.99
-3.51409	5990.65
-3.51378	6024.64
-3.51347	6364.69
-3.51317	6586.71
-3.51286	6652.52
-3.51256	6630.57
-3.51225	6496.51
-3.51195	6437
-3.51164	6357.02
-3.51133	6244
-3.51103	6319.84
-3.51072	6275.2
-3.51042	6284.27
-3.51011	6337.36
-3.50981	6512.82
-3.5095	6818.13
-3.50919	7013.22
-3.50889	6936.03
-3.50858	6589
-3.50828	6474.71
-3.50797	6498.66
-3.50767	6369.24
-3.50736	6300.85
-3.50705	6257.77
-3.50675	6288.17
-3.50644	6333.31
-3.50614	6346.61
-3.50583	6402.91
-3.50553	6207.03
-3.50522	6131.97
-3.50491	6128.95
-3.50461	6048.67
-3.5043	5953.72
-3.504	5712.43
-3.50369	5614.67
-3.50339	5605.16
-3.50308	5730.04
-3.50277	5923.88
-3.50247	6029.7
-3.50216	5903.04
-3.50186	5836.32
-3.50155	6123.37
-3.50125	6517.27
-3.50094	6597.42
-3.50063	6380.26
-3.50033	6117.55
-3.50002	5795.33
-3.49972	5658.81
-3.49941	5730.11
-3.4991	5852.8
-3.4988	6076.5
-3.49849	6282.09
-3.49819	6240.84
-3.49788	5975.43
-3.49758	6113.62
-3.49727	6477.3
-3.49696	6601.34
-3.49666	6617.57
-3.49635	6747.35
-3.49605	6605.37
-3.49574	6393.46
-3.49544	6333.76
-3.49513	6251.88
-3.49482	6327.59
-3.49452	6535.87
-3.49421	6524.62
-3.49391	6282.11
-3.4936	6088.87
-3.4933	5672.88
-3.49299	5598.35
-3.49268	5761.89
-3.49238	5834.26
-3.49207	5916.63
-3.49177	5868.55
-3.49146	5969.86
-3.49116	6221.16
-3.49085	6106.55
-3.49054	5755.45
-3.49024	5703.11
-3.48993	5891.95
-3.48963	5888.92
-3.48932	5854.57
-3.48902	6063.14
-3.48871	6182.52
-3.4884	6308.62
-3.4881	6176.62
-3.48779	5909.55
-3.48749	6079.23
-3.48718	6154.06
-3.48687	5888.6
-3.48657	5499.7
-3.48626	5229.19
-3.48596	5132.22
-3.48565	5363.08
-3.48535	5479.24
-3.48504	5600.26
-3.48473	5682.71
-3.48443	5675.36
-3.48412	5798.4
-3.48382	5808.71
-3.48351	5648.26
-3.48321	5507.3
-3.4829	5335.44
-3.48259	5319.65
-3.48229	5492.5
-3.48198	5618.42
-3.48168	5556.29
-3.48137	5383.31
-3.48107	5320.15
-3.48076	5257
-3.48045	5402.99
-3.48015	5434.09
-3.47984	5251.08
-3.47954	5075.29
-3.47923	5155.96
-3.47893	5076.11
-3.47862	4854.22
-3.47831	4532.58
-3.47801	4381.63
-3.4777	4704.03
-3.4774	5108.59
-3.47709	5346.35
-3.47679	5349.68
-3.47648	5013.03
-3.47617	4979
-3.47587	5012.43
-3.47556	4921.79
-3.47526	4987.19
-3.47495	5030.16
-3.47465	5034.62
-3.47434	4980.33
-3.47403	4813.76
-3.47373	4845.65
-3.47342	5014.58
-3.47312	5105.99
-3.47281	5063.14
-3.4725	4810.89
-3.4722	4548.39
-3.47189	4240.02
-3.47159	4208.03
-3.47128	4316.35
-3.47098	4329.52
-3.47067	4358.74
-3.47036	4748.05
-3.47006	4998.97
-3.46975	4998.16
-3.46945	5003.64
-3.46914	4984.48
-3.46884	4749.71
-3.46853	4631.44
-3.46822	4579.51
-3.46792	4711.39
-3.46761	4977.09
-3.46731	5119.09
-3.467	5010.69
-3.4667	4817.38
-3.46639	4617.73
-3.46608	4578.65
-3.46578	4780.87
-3.46547	4888.1
-3.46517	5107.89
-3.46486	5278.01
-3.46456	5200.4
-3.46425	4928.27
-3.46394	4760.28
-3.46364	4703.16
-3.46333	4807.69
-3.46303	4577.3
-3.46272	4272.28
-3.46242	4285.36
-3.46211	4411.8
-3.4618	4727.08
-3.4615	4978.61
-3.46119	5105.78
-3.46089	5128.91
-3.46058	4988.62
-3.46028	5079.89
-3.45997	5072.91
-3.45966	4959.84
-3.45936	4771.97
-3.45905	4485.19
-3.45875	4247.89
-3.45844	4249.5
-3.45813	4436.72
-3.45783	4290.21
-3.45752	4372.49
-3.45722	4562.78
-3.45691	4554.97
-3.45661	4554.39
-3.4563	4567.75
-3.45599	4560.57
-3.45569	4619.94
-3.45538	4788.84
-3.45508	4709.02
-3.45477	4534.72
-3.45447	4456.76
-3.45416	4487.28
-3.45385	4637.28
-3.45355	4707.57
-3.45324	4404.14
-3.45294	3952.93
-3.45263	3672.8
-3.45233	3605.39
-3.45202	3900.44
-3.45171	4128.53
-3.45141	4355.46
-3.4511	4442.01
-3.4508	4514.06
-3.45049	4613.05
-3.45019	4402.93
-3.44988	4195.77
-3.44957	4225.63
-3.44927	4355.91
-3.44896	4558.26
-3.44866	4561.68
-3.44835	4374.23
-3.44805	4173.53
-3.44774	4055.6
-3.44743	4084.29
-3.44713	4376.61
-3.44682	4704.4
-3.44652	4717.83
-3.44621	4705.12
-3.4459	4475.94
-3.4456	4648.09
-3.44529	4784.43
-3.44499	4691.96
-3.44468	4518.8
-3.44438	4445.17
-3.44407	4483.91
-3.44376	4442.61
-3.44346	4296.07
-3.44315	4374.04
-3.44285	4648.15
-3.44254	4726.72
-3.44224	4914.31
-3.44193	4720.71
-3.44162	4678.01
-3.44132	4711.71
-3.44101	4702.23
-3.44071	4703.6
-3.4404	4488.89
-3.4401	4525.35
-3.43979	4735.13
-3.43948	4589.2
-3.43918	4051.38
-3.43887	3831.66
-3.43857	3919.55
-3.43826	3867.09
-3.43796	3733.63
-3.43765	3659.36
-3.43734	3843.96
-3.43704	4011.65
-3.43673	4065.2
-3.43643	4002.24
-3.43612	3908.87
-3.43582	3874.23
-3.43551	3985.78
-3.4352	4112.17
-3.4349	4122.31
-3.43459	4267.51
-3.43429	4315.78
-3.43398	4238.33
-3.43368	4111.77
-3.43337	3972.14
-3.43306	4004.74
-3.43276	3820.59
-3.43245	3508.61
-3.43215	3529.26
-3.43184	3535.83
-3.43153	3466.78
-3.43123	3561.64
-3.43092	3656.3
-3.43062	3894.54
-3.43031	3770.87
-3.43001	3464.39
-3.4297	3309.44
-3.42939	3227.73
-3.42909	3320.62
-3.42878	3405.5
-3.42848	3346.58
-3.42817	3031.26
-3.42787	2871.02
-3.42756	2739.71
-3.42725	2734.1
-3.42695	2876.38
-3.42664	3122.6
-3.42634	3244.84
-3.42603	3372.92
-3.42573	3439.28
-3.42542	3553.86
-3.42511	3778.47
-3.42481	3760.64
-3.4245	3748.02
-3.4242	3707.25
-3.42389	3415.51
-3.42359	3235.85
-3.42328	3234.86
-3.42297	3363.35
-3.42267	3434.05
-3.42236	3232.89
-3.42206	3003.95
-3.42175	3111.91
-3.42145	3504.65
-3.42114	3650.4
-3.42083	3461.95
-3.42053	3265.98
-3.42022	3298.06
-3.41992	3302.57
-3.41961	3385.19
-3.4193	3356.82
-3.419	3287.23
-3.41869	3323.2
-3.41839	3197.13
-3.41808	3105.35
-3.41778	3152.27
-3.41747	3257.82
-3.41716	3248.34
-3.41686	3129.67
-3.41655	3120.95
-3.41625	3189.98
-3.41594	3384.86
-3.41564	3445.63
-3.41533	3461.82
-3.41502	3328.17
-3.41472	3368.26
-3.41441	3440.37
-3.41411	3417.53
-3.4138	3326.14
-3.4135	2939.42
-3.41319	2758.31
-3.41288	2707.23
-3.41258	2819.86
-3.41227	3109.32
-3.41197	3283.78
-3.41166	3409.9
-3.41136	3565.88
-3.41105	3524.82
-3.41074	3352.63
-3.41044	3148.82
-3.41013	3142.67
-3.40983	3118.79
-3.40952	2684.45
-3.40922	2288.26
-3.40891	2433.4
-3.4086	2734.67
-3.4083	2789.13
-3.40799	2827.95
-3.40769	2928.43
-3.40738	3138.49
-3.40708	3306.72
[truncated: 63,535 more rows]
