# Supplementary material for: X-ray-activated polymerization expanding the frontiers of deep-tissue hydrogel formation
Source: Nat Commun. 2024 Apr 15;15:3247. doi: 10.1038/s41467-024-47559-z (PMC11018743; doi:10.1038/s41467-024-47559-z)
Supplement: Supplementary file 4 — Source Data [file 41467_2024_47559_MOESM4_ESM.zip › Supplementary Figure 16a.xlsx]

## Sheet: groupv
-0.998404	-2851.62
-0.998099	-2748.51
-0.997793	-2663.75
-0.997487	-2683.45
-0.997181	-2702.98
-0.996876	-2722.68
-0.99657	-2763.37
-0.996264	-2923.43
-0.995959	-3083.31
-0.995653	-3243.36
-0.995347	-3366.99
-0.995041	-3286.83
-0.994736	-3206.66
-0.99443	-3126.5
-0.994124	-3062.81
-0.993818	-3091.8
-0.993513	-3167.88
-0.993207	-3508.77
-0.992901	-3815.81
-0.992595	-3932.52
-0.99229	-4020.98
-0.991984	-3950.56
-0.991678	-3830.67
-0.991372	-3432.77
-0.991067	-3081.98
-0.990761	-2995.97
-0.990455	-2881.97
-0.990149	-2610.77
-0.989844	-2386.71
-0.989538	-2427.4
-0.989232	-2456.31
-0.988926	-2419.03
-0.988621	-2428.91
-0.988315	-2703.52
-0.988009	-2960.88
-0.987703	-3121.46
-0.987398	-3253.73
-0.987092	-3227.17
-0.986786	-3243.08
-0.98648	-3497.22
-0.986175	-3704.17
-0.985869	-3646.42
-0.985563	-3622.67
-0.985257	-3789.58
-0.984952	-3909.28
-0.984646	-3764.3
-0.98434	-3593.93
-0.984034	-3281.31
-0.983729	-3034.82
-0.983423	-3158.84
-0.983117	-3293.05
-0.982811	-3484.33
-0.982506	-3675.61
-0.9822	-3866.89
-0.981894	-4031.58
-0.981588	-4047.42
-0.981283	-4063.25
-0.980977	-4079.09
-0.980671	-4092.64
-0.980365	-4093.37
-0.98006	-4094.1
-0.979754	-4094.83
-0.979448	-4045.9
-0.979142	-3719.14
-0.978837	-3439.7
-0.978531	-3424.83
-0.978225	-3462.91
-0.977919	-3796.98
-0.977614	-4102.64
-0.977308	-4249.57
-0.977002	-4323.72
-0.976696	-3991.12
-0.976391	-3724.8
-0.976085	-3828.85
-0.975779	-3911.43
-0.975473	-3874.11
-0.975168	-3836.63
-0.974862	-3799.31
-0.974556	-3791.43
-0.974251	-3949.05
-0.973945	-4040.15
-0.973639	-3761.12
-0.973333	-3522.64
-0.973028	-3511.64
-0.972722	-3500.47
-0.972416	-3489.47
-0.97211	-3474.15
-0.971805	-3435.86
-0.971499	-3397.39
-0.971193	-3359.1
-0.970887	-3343.24
-0.970582	-3453.59
-0.970276	-3563.76
-0.96997	-3674.11
-0.969664	-3739.2
-0.969359	-3553.24
-0.969053	-3367.12
-0.968747	-3181.17
-0.968441	-3069.67
-0.968136	-3373.97
-0.96783	-3678.1
-0.967524	-3982.4
-0.967218	-4203.42
-0.966913	-3961.91
-0.966607	-3720.23
-0.966301	-3478.72
-0.965995	-3276.5
-0.96569	-3294.01
-0.965384	-3311.34
-0.965078	-3328.85
-0.964772	-3334.3
-0.964467	-3273.84
-0.964161	-3260.74
-0.963855	-3512.17
-0.963549	-3700.12
-0.963244	-3536.34
-0.962938	-3419.95
-0.962632	-3568.06
-0.962326	-3724.93
-0.962021	-3931.52
-0.961715	-4109.39
-0.961409	-4128.85
-0.961103	-4112.22
-0.960798	-3896.3
-0.960492	-3680.2
-0.960186	-3464.28
-0.95988	-3316.62
-0.959575	-3549.04
-0.959269	-3752.72
-0.958963	-3798
-0.958657	-3808.89
-0.958352	-3630
-0.958046	-3517.63
-0.95774	-3775.39
-0.957434	-4004.4
-0.957129	-4075.02
-0.956823	-4116.89
-0.956517	-4000.38
-0.956211	-3882.92
-0.955906	-3761.29
-0.9556	-3668.1
-0.955294	-3733.61
-0.954988	-3747.09
-0.954683	-3473.42
-0.954377	-3247.27
-0.954071	-3285.49
-0.953765	-3310.72
-0.95346	-3265.11
-0.953154	-3219.34
-0.952848	-3173.74
-0.952543	-3145.86
-0.952237	-3217.22
-0.951931	-3288.41
-0.951625	-3359.76
-0.95132	-3397.53
-0.951014	-3250.57
-0.950708	-3151.18
-0.950402	-3316.1
-0.950097	-3434.29
-0.949791	-3295.12
-0.949485	-3203.55
-0.949179	-3376.27
-0.948874	-3536.13
-0.948568	-3626.01
-0.948262	-3715.72
-0.947956	-3805.59
-0.947651	-3865.42
-0.947345	-3760.37
-0.947039	-3655.14
-0.946733	-3550.08
-0.946428	-3477.69
-0.946122	-3586.82
-0.945816	-3667.04
-0.94551	-3588.83
-0.945205	-3506.42
-0.944899	-3400.92
-0.944593	-3324.12
-0.944287	-3405.74
-0.943982	-3482.32
-0.943676	-3531.02
-0.94337	-3512.5
-0.943064	-3124.34
-0.942759	-2782.86
-0.942453	-2698.79
-0.942147	-2662.61
-0.941841	-2890.44
-0.941536	-3148.68
-0.94123	-3574.57
-0.940924	-3894.88
-0.940618	-3634.4
-0.940313	-3398.47
-0.940007	-3297.84
-0.939701	-3264.29
-0.939395	-3600.31
-0.93909	-3894.57
-0.938784	-3958.86
-0.938478	-4022.95
-0.938172	-4087.03
-0.937867	-4117.55
-0.937561	-3963.31
-0.937255	-3809.07
-0.936949	-3654.83
-0.936644	-3510.07
-0.936338	-3417.48
-0.936032	-3372.86
-0.935726	-3592.16
-0.935421	-3807.26
-0.935115	-3999.27
-0.934809	-4124.08
-0.934503	-3879.44
-0.934198	-3678.01
-0.933892	-3714.07
-0.933586	-3709.32
-0.93328	-3480.27
-0.932975	-3235.62
-0.932669	-3020.48
-0.932363	-3486.65
-0.932057	-4101.37
-0.931752	-4035.49
-0.931446	-3709.46
-0.93114	-3462.73
-0.930835	-3651.32
-0.930529	-3800.27
-0.930223	-3731.55
-0.929917	-3710.91
-0.929612	-3954.09
-0.929306	-4195.77
-0.929	-4429.2
-0.928694	-4614.54
-0.928389	-4536.08
-0.928083	-4456.42
-0.927777	-4370.16
-0.927471	-4255.03
-0.927166	-3981.64
-0.92686	-3718.14
-0.926554	-3508.79
-0.926248	-3347.4
-0.925943	-3449.95
-0.925637	-3537.89
-0.925331	-3546.86
-0.925025	-3526.75
-0.92472	-3348.38
-0.924414	-3149.29
-0.924108	-2836.63
-0.923802	-2556.31
-0.923497	-2550.52
-0.923191	-3022.62
-0.922885	-3224.59
-0.922579	-3432.36
-0.922274	-3673.11
-0.921968	-3838.8
-0.921662	-3593.88
-0.921356	-3348.79
-0.921051	-3103.87
-0.920745	-2879.27
-0.920439	-2766.91
-0.920133	-2721.85
-0.919828	-3045.92
-0.919522	-3326.32
-0.919216	-3367.95
-0.91891	-3419.06
-0.918605	-3580.97
-0.918299	-4056.66
-0.917993	-4422.83
-0.917687	-4271.18
-0.917382	-4172.25
-0.917076	-4080.98
-0.91677	-4031.47
-0.916464	-3952.83
-0.916159	-3716.2
-0.915853	-3519.23
-0.915547	-3539.91
-0.915241	-3560.41
-0.914936	-3581.09
-0.91463	-3570.49
-0.914324	-3390.39
-0.914018	-3210.11
-0.913713	-3030
-0.913407	-2895.04
-0.913101	-3007.33
-0.912795	-3119.45
-0.91249	-3231.75
-0.912184	-3294.92
-0.911878	-3091.42
-0.911572	-2955.45
-0.911267	-3188.6
-0.910961	-3366.57
-0.910655	-3244.94
-0.910349	-3123.15
-0.910044	-3001.52
-0.909738	-2903.31
-0.909432	-2933.73
-0.909127	-2963.99
-0.908821	-2994.41
-0.908515	-3036.76
-0.908209	-3145.15
-0.907904	-3253.38
-0.907598	-3361.77
-0.907292	-3458.84
-0.906986	-3495.39
-0.906681	-3531.94
-0.906375	-3568.49
-0.906069	-3588.08
-0.905763	-3515.47
-0.905458	-3442.86
-0.905152	-3370.24
-0.904846	-3303.69
-0.90454	-3270.06
-0.904235	-3236.44
-0.903929	-3202.81
-0.903623	-3241.91
-0.903317	-3676.12
-0.903012	-4023.05
-0.902706	-3895.85
-0.9024	-3771.31
-0.902094	-3661.14
-0.901789	-3579.9
-0.901483	-3656.86
-0.901177	-3743.36
-0.900871	-3882.7
-0.900566	-4021.87
-0.90026	-4161.21
-0.899954	-4268.52
-0.899648	-4203.18
-0.899343	-4137.68
-0.899037	-4072.34
-0.898731	-3994.69
-0.898425	-3851.38
-0.89812	-3707.89
-0.897814	-3564.58
-0.897508	-3428.61
-0.897202	-3333.55
-0.896897	-3238.31
-0.896591	-3143.24
-0.896285	-3084.46
-0.895979	-3223.31
-0.895674	-3391.15
-0.895368	-3717.14
-0.895062	-3988.27
-0.894756	-3963.38
-0.894451	-3967.49
-0.894145	-4129.73
-0.893839	-4291.81
-0.893533	-4454.05
-0.893228	-4567.48
-0.892922	-4417.84
-0.892616	-4243.24
-0.89231	-3934.76
-0.892005	-3694.4
-0.891699	-3822.57
-0.891393	-3891.72
-0.891087	-3641.72
-0.890782	-3479.35
-0.890476	-3790.75
-0.89017	-4034.9
-0.889864	-3915.51
-0.889559	-3796.11
-0.889253	-3676.72
-0.888947	-3579.85
-0.888641	-3604.7
-0.888336	-3629.56
-0.88803	-3654.41
-0.887724	-3623.61
-0.887419	-3292.18
-0.887113	-2964.25
-0.886807	-2656.22
-0.886501	-2411.39
-0.886196	-2567.32
-0.88589	-3038.85
-0.885584	-3452.04
-0.885278	-3544.72
-0.884973	-3612.91
-0.884667	-3677.28
-0.884361	-3722.07
-0.884055	-3766.7
-0.88375	-3811.5
-0.883444	-3843.93
-0.883138	-3752.19
-0.882832	-3359.06
-0.882527	-3102.78
-0.882221	-3174.24
-0.881915	-3311.62
-0.881609	-3450.68
-0.881304	-3599.76
-0.880998	-3745.02
-0.880692	-3870.71
-0.880386	-4013.33
-0.880081	-4189.57
-0.879775	-4034.11
-0.879469	-3793.33
-0.879163	-3526.12
-0.878858	-3117.7
-0.878552	-2781.2
-0.878246	-2832.81
-0.87794	-2890.22
-0.877635	-3038.56
-0.877329	-3459.72
-0.877023	-3552.92
-0.876717	-3152.97
-0.876412	-2989.44
-0.876106	-3184.28
-0.8758	-3550.5
-0.875494	-3573.46
-0.875189	-3448.7
-0.874883	-3369.2
-0.874577	-3532.91
-0.874271	-3687.27
-0.873966	-3792.53
-0.87366	-3848.85
-0.873354	-3642.18
-0.873048	-3455.08
-0.872743	-3374.19
-0.872437	-3293.29
-0.872131	-3212.35
-0.871825	-3147.17
-0.87152	-3167.64
-0.871214	-3233.42
-0.870908	-3542.35
-0.870602	-3840.24
-0.870297	-4021.2
-0.869991	-3919.78
-0.869685	-3995.76
-0.869379	-4025.02
-0.869074	-3804.75
-0.868768	-3584.47
-0.868462	-3364.16
-0.868156	-3235.35
-0.867851	-3598.13
-0.867545	-3892.08
-0.867239	-3818.21
-0.866933	-3765.64
-0.866628	-3828.22
-0.866322	-3883.28
-0.866016	-3957.96
-0.865711	-4352.92
-0.865405	-4716.27
-0.865099	-4732.16
-0.864793	-4577.39
-0.864488	-4388.1
-0.864182	-4015.01
-0.863876	-3690.85
-0.86357	-3629.65
-0.863265	-3575.04
-0.862959	-3556.73
-0.862653	-3550.53
-0.862347	-3669.13
-0.862042	-4107.2
-0.861736	-4509.46
-0.86143	-4528.67
-0.861124	-4186.77
-0.860819	-3881.87
-0.860513	-3834.82
-0.860207	-4069.71
-0.859901	-4127.42
-0.859596	-4204.02
-0.85929	-4382.59
-0.858984	-4511.81
-0.858678	-4378.49
-0.858373	-4215.52
-0.858067	-3895.35
-0.857761	-3604.69
-0.857455	-3471.61
-0.85715	-3369.12
-0.856844	-3431.01
-0.856538	-3561.8
-0.856232	-4060.3
-0.855927	-4460.49
-0.855621	-4337.2
-0.855315	-4184.36
-0.855009	-3873.9
-0.854704	-3559.57
-0.854398	-3225.75
-0.854092	-2960.88
-0.853786	-3063.67
-0.853481	-3193.96
-0.853175	-3471.98
-0.852869	-3700.73
-0.852563	-3666.82
-0.852258	-3641.37
-0.851952	-3662.08
-0.851646	-3649.53
-0.85134	-3518.83
-0.851035	-3663.48
-0.850729	-3597.45
-0.850423	-3535.11
-0.850117	-3492.43
-0.849812	-3506.92
-0.849506	-3826.85
-0.8492	-4071.56
-0.848894	-3856.62
-0.848589	-3432.44
-0.848283	-3572.51
-0.847977	-3708.71
-0.847671	-3825.39
-0.847366	-3944.98
-0.84706	-4081.15
-0.846754	-4201.11
-0.846448	-4176.67
-0.846143	-3868.67
-0.845837	-3729.02
-0.845531	-3634.87
-0.845225	-3783.71
-0.84492	-3914.48
-0.844614	-3950.26
-0.844308	-3985.88
-0.844003	-4021.66
-0.843697	-4088.89
-0.843391	-4324.23
-0.843085	-4527.28
-0.84278	-4500.58
-0.842474	-4149.49
-0.842168	-3808.67
-0.841862	-3798.71
-0.841557	-3874.21
-0.841251	-3865.16
-0.840945	-3467.84
-0.840639	-3460.71
-0.840334	-3853.94
-0.840028	-4163.53
-0.839722	-4030.45
-0.839416	-3926.89
-0.839111	-3980.95
-0.838805	-4048.99
-0.838499	-4192.23
-0.838193	-4335.3
-0.837888	-4478.53
-0.837582	-4551.67
-0.837276	-4254.36
-0.83697	-3956.88
-0.836665	-3659.57
-0.836359	-3423.54
-0.836053	-3513.17
-0.835747	-3602.64
-0.835442	-3692.27
-0.835136	-3719.18
-0.83483	-3415.04
-0.834524	-3196.23
-0.834219	-3430.11
-0.833913	-3662.27
-0.833607	-3826.92
-0.833301	-3676.62
-0.832996	-3585.98
-0.83269	-3816.77
-0.832384	-4083.78
-0.832078	-4322.12
-0.831773	-4350.28
-0.831467	-4047.56
-0.831161	-3720.11
-0.830855	-3719.64
-0.83055	-3784.9
-0.830244	-3822.71
-0.829938	-3716.43
-0.829632	-3583.93
-0.829327	-3313.91
-0.829021	-3078.16
-0.828715	-3084.13
-0.828409	-3321.63
-0.828104	-3119.87
-0.827798	-2934.26
-0.827492	-2833.87
-0.827186	-2816.68
-0.826881	-3179.09
-0.826575	-3235.55
-0.826269	-3337.89
-0.825963	-3370.66
-0.825658	-3036.35
-0.825352	-2812
-0.825046	-3227.4
-0.82474	-3907.71
-0.824435	-4266.19
-0.824129	-4271.82
-0.823823	-4075.92
-0.823517	-3918.55
-0.823212	-3904.68
-0.822906	-3564.4
-0.8226	-3301.15
-0.822295	-3773.15
-0.821989	-4192.01
-0.821683	-4210.47
-0.821377	-3776.74
-0.821072	-3425.13
-0.820766	-3506.03
-0.82046	-3587.55
-0.820154	-3612.61
-0.819849	-3353.01
-0.819543	-3310.41
-0.819237	-3533.44
-0.818931	-3499.05
-0.818626	-3468.22
-0.81832	-3457.22
-0.818014	-3436.09
-0.817708	-3362.7
-0.817403	-3289.16
-0.817097	-3215.77
-0.816791	-3203.89
-0.816485	-3516.48
-0.81618	-3818.93
-0.815874	-3969.44
-0.815568	-3621.24
-0.815262	-3467.34
-0.814957	-3617.74
-0.814651	-3715.9
-0.814345	-3833.45
-0.814039	-4053.93
-0.813734	-4244.31
-0.813428	-4277.65
-0.813122	-4265.93
-0.812816	-4018.57
-0.812511	-3820.94
-0.812205	-3885.48
-0.811899	-3950.16
-0.811593	-4016.64
-0.811288	-4033.03
-0.810982	-3787.62
-0.810676	-3620.06
-0.81037	-3861.98
-0.810065	-4033.82
-0.809759	-3839.1
-0.809453	-3700.43
-0.809147	-3856.87
-0.808842	-4017.05
-0.808536	-4196.87
-0.80823	-4327.98
-0.807924	-4263.68
-0.807619	-4489.94
-0.807313	-4491.83
-0.807007	-4005.82
-0.806701	-3768.05
-0.806396	-3838.31
-0.80609	-3815.84
-0.805784	-3565.98
-0.805478	-3771.14
-0.805173	-3976.31
-0.804867	-4181.48
-0.804561	-4312.9
-0.804255	-4118.3
-0.80395	-4241.69
-0.803644	-4324.68
-0.803338	-4100.95
-0.803032	-3976.55
-0.802727	-4166.36
-0.802421	-4296.11
-0.802115	-4109.31
-0.801809	-3970.31
-0.801504	-4145.51
-0.801198	-4260.61
-0.800892	-4079.07
-0.800587	-4049.26
-0.800281	-4265.99
-0.799975	-4129.3
-0.799669	-4025.79
-0.799364	-4095.72
-0.799058	-4115.55
-0.798752	-3873.59
-0.798446	-3652.3
-0.798141	-3539
-0.797835	-3421.93
-0.797529	-3345.4
-0.797223	-3541.45
-0.796918	-3520.74
-0.796612	-3503.79
-0.796306	-3506.47
-0.796	-3524.19
-0.795695	-3620.44
-0.795389	-3679.07
-0.795083	-3601.6
-0.794777	-3829.46
-0.794472	-3951.5
-0.794166	-3746.95
-0.79386	-3476.97
-0.793554	-3296.08
-0.793249	-3579.71
-0.792943	-3833.21
-0.792637	-3929.7
-0.792331	-4001.87
-0.792026	-3947.29
-0.79172	-3892.71
-0.791414	-3838.13
-0.791108	-3781.66
-0.790803	-3715.39
-0.790497	-3649.11
-0.790191	-3582.83
-0.789885	-3547.06
-0.78958	-3670.11
-0.789274	-3793.16
-0.788968	-3916.21
-0.788662	-4017.27
-0.788357	-4003.87
-0.788051	-4024.41
-0.787745	-4161.19
-0.787439	-3970.69
-0.787134	-3710.7
-0.786828	-3517.35
-0.786522	-3670.62
-0.786216	-3815.71
-0.785911	-3918.29
-0.785605	-3990.68
-0.785299	-3906.13
-0.784993	-3866.4
-0.784688	-4059.63
-0.784382	-4198.74
-0.784076	-4056.69
-0.78377	-4001.48
-0.783465	-4337.01
-0.783159	-4362.48
-0.782853	-4407.55
-0.782547	-4475.61
-0.782242	-4662.99
-0.781936	-4796.21
-0.78163	-4648.31
-0.781324	-4530.01
-0.781019	-4504.87
-0.780713	-4196.17
-0.780407	-4104.84
-0.780101	-4257.26
-0.779796	-4046.24
-0.77949	-3839.01
-0.779184	-3651.39
-0.778879	-3498.43
-0.778573	-3525.23
-0.778267	-3552.04
-0.777961	-3578.84
-0.777656	-3610.06
-0.77735	-3664.15
-0.777044	-3684.19
-0.776738	-3588.3
-0.776433	-3780.91
-0.776127	-3842.8
-0.775821	-3858.01
-0.775515	-3631.4
-0.77521	-3445.73
-0.774904	-3472.04
-0.774598	-3548.85
-0.774292	-3887.05
-0.773987	-4182.34
-0.773681	-4255.44
-0.773375	-4278.03
-0.773069	-4039.24
-0.772764	-3815.91
-0.772458	-3672.64
-0.772152	-3579.89
-0.771846	-3748.51
-0.771541	-3918.39
-0.771235	-4094.8
-0.770929	-4271.22
-0.770623	-4447.63
-0.770318	-4567.05
-0.770012	-4391.81
-0.769706	-4220.21
-0.7694	-4068.36
-0.769095	-3941.64
-0.768789	-4006.44
-0.768483	-4320.16
-0.768177	-4300.87
-0.767872	-4241.89
-0.767566	-3978.93
-0.76726	-3786.66
-0.766954	-3960.35
-0.766649	-4063.65
-0.766343	-3804.6
-0.766037	-3582.08
-0.765731	-3609.9
-0.765426	-3884.06
-0.76512	-3812.63
-0.764814	-3744.83
-0.764508	-3696.79
-0.764203	-3661.24
-0.763897	-3691.17
-0.763591	-3682.94
-0.763285	-3539.76
-0.76298	-3722.86
-0.762674	-3912.25
-0.762368	-3775.35
-0.762062	-3573.32
-0.761757	-3390.12
-0.761451	-3305.04
-0.761145	-3270.5
-0.760839	-3497.31
-0.760534	-3681.77
-0.760228	-3649.08
-0.759922	-3616.22
-0.759616	-3583.53
-0.759311	-3557.65
-0.759005	-3567.85
-0.758699	-3608.32
-0.758393	-3805.65
-0.758088	-3947.78
-0.757782	-3806.91
-0.757476	-3659.52
-0.757171	-3581.18
-0.756865	-4036.35
-0.756559	-4550.45
-0.756253	-4993.29
-0.755948	-5009.8
-0.755642	-4721.78
-0.755336	-4480.02
-0.75503	-4285.09
-0.754725	-4331.83
-0.754419	-4360
-0.754113	-4293.68
-0.753807	-4196.71
-0.753502	-3943.26
-0.753196	-3735.54
-0.75289	-3763.77
-0.752584	-3753.7
-0.752279	-3609.02
-0.751973	-3783.78
-0.751667	-3930.33
-0.751361	-3767.27
-0.751056	-3684.99
-0.75075	-3892.37
-0.750444	-3979.81
-0.750138	-4019.99
-0.749833	-3818.72
-0.749527	-3633.39
-0.749221	-3529.79
-0.748915	-3429.81
-0.74861	-3349.4
-0.748304	-3296.39
-0.747998	-3444.91
-0.747692	-3929.32
-0.747387	-4429.35
-0.747081	-4386.45
-0.746775	-4236.07
-0.746469	-4082.94
-0.746164	-3916.76
-0.745858	-3752.61
-0.745552	-3659.95
-0.745246	-3876.4
-0.744941	-4073.28
-0.744635	-4287.4
-0.744329	-4589.75
-0.744023	-4820.54
-0.743718	-4686.04
-0.743412	-4531.34
-0.743106	-4273.26
-0.7428	-4065.96
-0.742495	-4119.57
-0.742189	-4168.75
-0.741883	-4195.27
-0.741577	-4170.58
-0.741272	-3885.01
-0.740966	-3643.99
-0.74066	-3630.83
-0.740354	-3617.67
-0.740049	-3604.52
-0.739743	-3577.96
-0.739437	-3482.93
-0.739131	-3435.12
-0.738826	-3628.59
-0.73852	-3845.83
-0.738214	-4123.26
-0.737908	-4054.49
-0.737603	-3816.19
-0.737297	-3593.84
-0.736991	-3514.29
-0.736685	-3743.89
-0.73638	-3953.93
-0.736074	-4142.82
-0.735768	-4223.71
-0.735463	-4304.61
-0.735157	-4385.51
-0.734851	-4450.43
-0.734545	-4433.86
-0.73424	-4417.3
-0.733934	-4400.73
-0.733628	-4369.78
-0.733322	-4265.49
-0.733017	-4161.2
-0.732711	-4056.91
-0.732405	-3980.75
-0.732099	-4048
-0.731794	-4115.26
-0.731488	-4182.51
-0.731182	-4231.25
-0.730876	-4185.65
-0.730571	-4139.84
-0.730265	-4094.03
-0.729959	-4079.61
-0.729653	-4225.04
-0.729348	-4370.26
-0.729042	-4515.49
-0.728736	-4583.31
-0.72843	-4257
-0.728125	-3981.7
-0.727819	-3967.08
-0.727513	-3936.49
-0.727207	-3824.61
-0.726902	-3685.63
-0.726596	-3409.8
-0.72629	-3142.9
-0.725984	-2982.86
-0.725679	-3148.21
-0.725373	-3378.72
-0.725067	-3620.8
-0.724761	-3860.16
-0.724456	-3769.91
-0.72415	-3594.96
-0.723844	-3435.76
-0.723538	-3356.52
-0.723233	-3289.91
-0.722927	-3350
-0.722621	-3685.66
-0.722315	-3770.98
-0.72201	-3574.19
-0.721704	-3595.31
-0.721398	-3942.77
-0.721092	-4297.85
-0.720787	-4306.88
-0.720481	-4146.55
-0.720175	-4065.79
-0.719869	-4388.89
-0.719564	-4613.15
-0.719258	-4274.24
-0.718952	-3700.83
-0.718646	-3523.93
-0.718341	-3356.02
-0.718035	-3295.34
-0.717729	-3580.69
-0.717423	-3973.71
-0.717118	-4061.83
-0.716812	-4189.02
-0.716506	-4337.62
-0.7162	-4594.68
-0.715895	-4759.22
-0.715589	-4454.89
-0.715283	-4148.62
-0.714978	-3832.59
-0.714672	-3609.11
-0.714366	-3854.48
-0.71406	-4052.76
-0.713755	-4012.56
-0.713449	-3972.35
-0.713143	-3932.15
-0.712837	-3879.72
-0.712532	-3765.44
-0.712226	-3667.89
-0.71192	-3716.73
-0.711614	-4075.23
-0.711309	-4419.25
-0.711003	-4674.3
-0.710697	-4480.3
-0.710391	-4298.37
-0.710086	-4178.45
-0.70978	-4062.22
-0.709474	-3965.69
-0.709168	-3936.28
-0.708863	-4308.97
-0.708557	-4972.06
-0.708251	-5380.39
-0.707945	-5038.27
-0.70764	-4650.75
-0.707334	-4583.22
-0.707028	-4554.92
-0.706722	-4492.1
-0.706417	-4255.95
-0.706111	-4050.56
-0.705805	-4001.55
-0.705499	-3929.81
-0.705194	-3744.34
-0.704888	-3651.54
-0.704582	-4027.48
-0.704276	-4319.75
-0.703971	-4190.81
-0.703665	-4061.7
-0.703359	-3932.76
-0.703053	-3817.21
-0.702748	-3770.14
-0.702442	-3722.91
-0.702136	-3675.84
-0.70183	-3645.87
-0.701525	-3703.13
-0.701219	-3760.4
-0.700913	-3817.66
-0.700607	-3841.35
-0.700302	-3695.88
-0.699996	-3550.41
-0.69969	-3404.95
-0.699384	-3308.23
-0.699079	-3457.11
-0.698773	-3605.99
-0.698467	-3754.87
-0.698161	-3877.27
-0.697856	-3866.3
-0.69755	-3855.34
-0.697244	-3844.37
-0.696938	-3872.66
-0.696633	-4098.54
-0.696327	-4307.61
-0.696021	-4370.07
-0.695715	-4133.24
-0.69541	-3961.46
-0.695104	-3750.88
-0.694798	-3407.26
-0.694492	-3360.3
-0.694187	-3235.3
-0.693881	-3186.63
-0.693575	-3521.67
-0.69327	-3828.89
-0.692964	-3996.29
-0.692658	-4163.68
-0.692352	-4331.08
-0.692047	-4429.56
-0.691741	-4181.75
-0.691435	-3898.99
-0.691129	-3502.8
-0.690824	-3474.41
-0.690518	-3725.63
-0.690212	-3980.74
-0.689906	-4255.35
-0.689601	-4473.77
-0.689295	-4410.18
-0.688989	-4346.58
-0.688683	-4282.98
-0.688378	-4219.39
-0.688072	-4155.79
-0.687766	-4092.19
-0.68746	-4028.6
-0.687155	-4008.42
-0.686849	-4206.04
-0.686543	-4399.76
-0.686237	-4573.98
-0.685932	-4693.09
-0.685626	-4473.68
-0.68532	-3994.12
-0.685014	-3836.84
-0.684709	-3957.35
-0.684403	-3906.43
-0.684097	-3817.87
-0.683791	-3603.11
-0.683486	-3760.68
-0.68318	-4116.65
-0.682874	-3907.23
-0.682568	-3532.65
-0.682263	-3465.97
-0.681957	-3378.98
-0.681651	-3291.99
-0.681345	-3267.33
-0.68104	-3536.43
-0.680734	-3714.55
-0.680428	-3844.61
-0.680122	-3734.23
-0.679817	-3657.63
-0.679511	-3749.98
-0.679205	-3873.51
-0.678899	-4153
-0.678594	-4379.85
-0.678288	-4343.54
-0.677982	-4307.24
-0.677676	-4270.93
-0.677371	-4212.97
-0.677065	-4046.79
-0.676759	-3991.14
-0.676453	-4487.73
-0.676148	-4879.62
-0.675842	-4686.1
-0.675536	-4211.95
-0.67523	-3956.17
-0.674925	-4020.67
-0.674619	-4127.4
-0.674313	-4206.79
-0.674007	-4149.78
-0.673702	-4130.5
-0.673396	-4299.61
-0.67309	-4416.64
-0.672784	-4273.85
-0.672479	-4185.02
-0.672173	-4365.33
-0.671867	-4493.55
-0.671562	-4361.97
-0.671256	-4224.53
-0.67095	-4057.86
-0.670644	-3895.11
-0.670339	-3751.83
-0.670033	-3660.02
-0.669727	-3887.29
-0.669421	-4374.15
-0.669116	-4538.68
-0.66881	-4330.25
-0.668504	-3816.6
-0.668198	-3357.71
-0.667893	-3234.13
-0.667587	-3422.77
-0.667281	-3614.05
-0.666975	-3809.24
-0.66667	-4023.91
-0.666364	-4205.31
-0.666058	-4221.15
-0.665752	-4236.99
-0.665447	-4252.83
-0.665141	-4220.71
-0.664835	-3950
-0.664529	-3679.29
-0.664224	-3408.58
-0.663918	-3220.1
-0.663612	-3440.62
-0.663306	-3696.38
-0.663001	-4064.76
-0.662695	-4083.46
-0.662389	-3912.89
-0.662083	-3734.49
-0.661778	-3517.14
-0.661472	-3399.07
-0.661166	-3711.61
-0.66086	-3708.66
-0.660555	-3748.96
-0.660249	-4076.64
-0.659943	-4221.51
-0.659637	-4094.06
-0.659332	-4161.31
-0.659026	-4211.57
-0.65872	-4177.45
-0.658414	-4143.34
-0.658109	-4109.23
-0.657803	-4100.04
-0.657497	-4214.56
-0.657191	-4329.09
-0.656886	-4443.61
-0.65658	-4536.55
-0.656274	-4522.41
-0.655968	-4508.28
-0.655663	-4494.15
-0.655357	-4466.28
-0.655051	-4370.27
-0.654745	-4221.91
-0.65444	-3814.02
-0.654134	-3458.48
-0.653828	-3362.48
-0.653522	-3360.75
-0.653217	-3826.15
-0.652911	-4223.09
-0.652605	-4280.79
-0.652299	-4338.3
-0.651994	-4395.8
-0.651688	-4427.15
-0.651382	-4328.91
-0.651076	-4234.4
-0.650771	-4159.35
-0.650465	-4056.99
-0.650159	-3882.28
-0.649854	-4050.19
-0.649548	-4310.86
-0.649242	-4301.51
-0.648936	-4496.65
-0.648631	-4656.18
-0.648325	-4640.58
-0.648019	-4568.14
-0.647713	-4214.54
-0.647408	-3892.22
-0.647102	-3725.56
-0.646796	-3591.73
-0.64649	-3620.2
-0.646185	-3682.58
-0.645879	-3976.57
-0.645573	-4517.73
-0.645267	-4679.1
-0.644962	-4536.88
-0.644656	-4433.56
-0.64435	-4359.17
-0.644044	-4427.6
-0.643739	-4478.76
-0.643433	-4382.58
-0.643127	-3980.18
-0.642821	-3602.46
-0.642516	-3317.84
-0.64221	-3556.79
-0.641904	-4094.3
-0.641598	-4507.31
-0.641293	-4593.19
-0.640987	-4538.35
-0.640681	-4200.58
-0.640375	-4066.27
-0.64007	-4239.02
-0.639764	-4329.39
-0.639458	-4141.95
-0.639152	-4119.98
-0.638847	-4093.9
-0.638541	-4048.54
-0.638235	-4017.98
-0.637929	-4061.31
-0.637624	-4072.9
-0.637318	-3992.25
-0.637012	-4169.27
-0.636706	-4147.11
-0.636401	-4439.84
-0.636095	-4689
-0.635789	-4640.4
-0.635483	-4658.39
-0.635178	-4680.17
-0.634872	-4658.35
-0.634566	-4311.48
-0.63426	-3959.93
-0.633955	-3932.45
-0.633649	-3969.93
-0.633343	-4044.13
-0.633037	-4299.94
-0.632732	-4559.5
-0.632426	-4775.25
-0.63212	-4643.13
-0.631814	-4329.73
-0.631509	-4064.9
-0.631203	-4039.8
-0.630897	-4009.47
-0.630591	-3953.39
-0.630286	-3928.74
-0.62998	-4059.59
-0.629674	-4175.97
-0.629368	-4221.25
-0.629063	-4266.33
-0.628757	-4311.41
-0.628451	-4341.85
-0.628146	-4300.39
-0.62784	-4258.72
-0.627534	-4217.06
-0.627228	-4146.4
-0.626923	-3933.39
-0.626617	-3790.14
-0.626311	-3990.19
-0.626005	-4253.48
-0.6257	-4763.66
-0.625394	-4903.32
-0.625088	-4751.51
-0.624782	-4598.43
-0.624477	-4439.03
-0.624171	-4279.43
-0.623865	-4119.83
-0.623559	-3999.9
-0.623254	-4074.42
-0.622948	-4106.5
-0.622642	-3994.93
-0.622336	-4252.19
-0.622031	-4688.82
-0.621725	-4554.37
-0.621419	-4161.05
-0.621113	-3838.3
-0.620808	-3862.14
-0.620502	-3854.08
-0.620196	-3690.78
-0.61989	-3588.82
-0.619585	-3788.09
-0.619279	-3983.24
-0.618973	-4159.13
-0.618667	-4349.82
-0.618362	-4550.4
-0.618056	-4401.69
-0.61775	-4065.39
-0.617444	-3808.34
-0.617139	-3939.87
-0.616833	-4071.25
-0.616527	-4202.79
-0.616221	-4285.84
-0.615916	-4132.78
-0.61561	-4011.34
-0.615304	-4045.41
-0.614998	-4069.39
-0.614693	-4044.98
-0.614387	-4028.36
-0.614081	-3987.15
-0.613775	-3666.56
-0.61347	-3563.44
-0.613164	-3762.9
-0.612858	-3923.67
-0.612552	-4049.83
-0.612247	-4007.88
-0.611941	-4018.79
-0.611635	-4288.73
-0.611329	-4447.31
-0.611024	-4063.25
-0.610718	-3732.07
-0.610412	-3659.91
-0.610106	-3598.85
-0.609801	-3592.96
-0.609495	-3618.75
-0.609189	-3799.99
-0.608883	-3955.62
-0.608578	-3987.26
-0.608272	-4018.73
-0.607966	-4050.37
-0.60766	-4085.82
-0.607355	-4140.85
-0.607049	-4235.54
-0.606743	-4460.76
-0.606438	-4298.6
-0.606132	-3826.72
-0.605826	-3720.98
-0.60552	-3887.12
-0.605215	-3985.36
-0.604909	-3753.84
-0.604603	-3554.04
-0.604297	-3509.65
-0.603992	-3498.65
-0.603686	-3651.18
-0.60338	-3799.73
-0.603074	-3928.83
-0.602769	-4079.04
-0.602463	-4269.13
-0.602157	-4184.65
-0.601851	-4274.77
-0.601546	-4339.96
-0.60124	-4284.89
-0.600934	-4261.74
-0.600628	-4393.76
-0.600323	-4475.75
-0.600017	-4315.42
-0.599711	-4208.3
-0.599405	-4359.82
-0.5991	-4493.13
-0.598794	-4538.94
-0.598488	-4552.81
-0.598182	-4411.44
-0.597877	-4291.21
-0.597571	-4274.64
-0.597265	-4262.07
-0.596959	-4268.85
-0.596654	-4232.03
-0.596348	-4048.38
-0.596042	-4175.09
-0.595736	-4237.82
-0.595431	-4007.37
-0.595125	-3861.17
-0.594819	-3721.63
-0.594513	-3678.33
-0.594208	-3899.59
-0.593902	-3793.23
-0.593596	-3250.98
-0.59329	-3167.05
-0.592985	-3378.09
-0.592679	-3514.79
-0.592373	-3659.48
-0.592067	-3778.96
-0.591762	-3610.18
-0.591456	-3548.04
-0.59115	-3485.91
-0.590844	-3423.77
-0.590539	-3369.64
-0.590233	-3418.32
-0.589927	-3777.24
-0.589621	-4072.12
-0.589316	-4017.48
-0.58901	-3772.6
-0.588704	-3634.48
-0.588398	-3949.32
-0.588093	-3902.56
-0.587787	-3606.99
-0.587481	-3382.18
-0.587175	-3499.87
-0.58687	-3616.4
-0.586564	-3727.26
-0.586258	-3780.7
-0.585952	-3556.29
-0.585647	-3420.03
-0.585341	-3646.11
-0.585035	-3562.05
-0.58473	-3542.12
-0.584424	-3789.86
-0.584118	-3832.26
-0.583812	-3878.66
-0.583507	-3944.41
-0.583201	-4005.99
-0.582895	-4048.39
-0.582589	-4054.69
-0.582284	-3950.7
-0.581978	-4127.88
-0.581672	-4166.38
-0.581366	-4245.01
-0.581061	-4453.18
-0.580755	-4323.7
-0.580449	-4062.01
-0.580143	-3764.19
-0.579838	-3356.15
-0.579532	-3277.14
-0.579226	-3355.03
-0.57892	-3781.75
-0.578615	-4395.75
-0.578309	-4950.02
-0.578003	-5152.81
-0.577697	-5032.21
-0.577392	-4846.98
-0.577086	-4611.38
-0.57678	-4198.08
-0.576474	-4151.02
-0.576169	-4375.15
-0.575863	-4557.59
-0.575557	-4475.74
-0.575251	-4120.1
-0.574946	-3938.77
-0.57464	-3812.56
-0.574334	-3952.87
-0.574028	-4093.02
-0.573723	-4233.33
-0.573417	-4356.05
-0.573111	-4395
-0.572805	-4469.98
-0.5725	-4655.09
-0.572194	-4553.77
-0.571888	-4566.4
-0.571582	-4570.82
-0.571277	-4536.66
-0.570971	-4522.47
-0.570665	-4540.88
-0.570359	-4313.65
-0.570054	-4396.46
-0.569748	-4468.95
-0.569442	-4428.37
-0.569136	-4109.99
-0.568831	-4011.13
-0.568525	-4247.44
-0.568219	-4606.57
-0.567913	-4905.11
-0.567608	-4913.35
-0.567302	-4899.27
-0.566996	-4778.86
-0.56669	-4658.29
-0.566385	-4537.88
-0.566079	-4413.27
-0.565773	-4269.47
-0.565467	-4125.5
-0.565162	-3981.7
-0.564856	-3891.24
-0.56455	-4057.86
-0.564244	-4224.33
-0.563939	-4390.95
-0.563633	-4550.03
-0.563327	-4673.77
-0.563022	-4765.08
-0.562716	-4701.68
-0.56241	-4601.65
-0.562104	-4326.75
-0.561799	-4075.91
-0.561493	-4005.93
-0.561187	-4253.57
-0.560881	-4475.5
-0.560576	-4395.65
-0.56027	-4354.67
-0.559964	-4315.55
-0.559658	-4286.27
-0.559353	-4321.44
-0.559047	-4666.42
-0.558741	-4915
-0.558435	-4702.48
-0.55813	-4489.8
-0.557824	-4277.28
-0.557518	-4059.05
-0.557212	-3814.37
-0.556907	-3634.18
-0.556601	-3763.77
-0.556295	-3870.29
-0.555989	-3867.33
-0.555684	-3864.2
-0.555378	-3861.23
-0.555072	-3869.65
-0.554766	-3933.49
-0.554461	-3993.29
-0.554155	-4033.73
-0.553849	-4103.84
-0.553543	-4251.11
-0.553238	-4125.24
-0.552932	-4173.49
-0.552626	-4246.51
-0.55232	-4438.03
-0.552015	-4521.64
-0.551709	-4089.38
-0.551403	-3778.54
-0.551097	-4048.03
-0.550792	-4252.76
-0.550486	-4147.98
-0.55018	-4076.86
-0.549874	-4166.53
-0.549569	-4256.2
-0.549263	-4345.87
-0.548957	-4410.56
-0.548651	-4355.98
-0.548346	-4268.99
-0.54804	-4027.28
-0.547734	-3855.45
-0.547428	-4017.24
-0.547123	-4118.25
-0.546817	-3929.17
-0.546511	-3734
-0.546205	-3574.69
-0.5459	-3789.64
-0.545594	-4249.15
-0.545288	-4295.69
-0.544982	-3848.32
-0.544677	-3505.03
-0.544371	-3658.05
-0.544065	-3796.88
-0.543759	-3868.03
-0.543454	-3878.33
-0.543148	-3598.6
-0.542842	-3381.42
-0.542536	-3527.24
-0.542231	-3949.95
-0.541925	-4153.04
-0.541619	-4055.6
-0.541314	-4000.04
-0.541008	-3940.43
-0.540702	-3861.48
-0.540396	-3767.56
-0.540091	-3602.31
-0.539785	-3440.97
-0.539479	-3299.11
-0.539173	-3166.58
-0.538868	-3144.29
-0.538562	-3394.57
-0.538256	-3471.04
-0.53795	-3508.41
-0.537645	-3360.71
-0.537339	-3212.84
-0.537033	-3065.14
-0.536727	-2943.7
-0.536422	-2948.04
-0.536116	-2952.22
-0.53581	-2956.57
-0.535504	-2963.29
-0.535199	-2982.26
-0.534893	-3070.19
-0.534587	-3421.75
-0.534281	-3443.61
-0.533976	-3369
-0.53367	-3322.72
-0.533364	-3411.86
-0.533058	-3451.33
-0.532753	-3255.87
-0.532447	-3125.36
-0.532141	-3304.17
-0.531835	-3499.78
-0.53153	-3776.05
-0.531224	-4015.53
-0.530918	-4081.28
-0.530612	-4186.14
-0.530307	-4412.41
-0.530001	-4296.99
-0.529695	-4092.17
-0.529389	-4205.28
-0.529084	-4360.25
-0.528778	-4486.71
-0.528472	-4477.94
-0.528166	-4466.62
-0.527861	-4443.23
-0.527555	-4358.71
-0.527249	-3984.44
-0.526943	-3614.92
-0.526638	-3333.16
-0.526332	-3432.47
-0.526026	-3873.02
-0.52572	-4231.43
-0.525415	-4200.68
-0.525109	-4165.7
-0.524803	-4111.56
-0.524497	-4104.85
-0.524192	-4258.36
-0.523886	-4102.7
-0.52358	-4012.47
-0.523274	-4203.03
-0.522969	-4260.98
-0.522663	-4322.86
-0.522357	-4404.2
-0.522051	-4490.82
-0.521746	-4603.35
-0.52144	-4650.41
-0.521134	-4388.67
-0.520828	-4152.38
-0.520523	-4037.32
-0.520217	-3987.45
-0.519911	-4246.67
-0.519606	-4484.63
-0.5193	-4622.99
-0.518994	-4695.82
-0.518688	-4459.91
-0.518383	-4255.85
-0.518077	-4203.18
-0.517771	-4183.03
-0.517465	-4317.5
-0.51716	-4359.83
-0.516854	-3967.98
-0.516548	-3648.18
-0.516242	-3735
-0.515937	-4100.44
-0.515631	-4324.12
-0.515325	-4486.47
-0.515019	-4359.27
-0.514714	-4265.48
-0.514408	-4329.32
-0.514102	-4360.44
-0.513796	-4237.14
-0.513491	-4162.27
-0.513185	-4315.77
-0.512879	-4403.81
-0.512573	-4183.05
-0.512268	-4010.72
-0.511962	-4066.76
-0.511656	-4122.81
-0.51135	-4178.85
-0.511045	-4207.51
-0.510739	-4107.12
-0.510433	-4043.59
-0.510127	-4088.19
-0.509822	-3848.64
-0.509516	-3724.85
-0.50921	-3629.75
-0.508904	-3669.71
-0.508599	-3705.91
-0.508293	-3724.43
-0.507987	-3710.17
-0.507681	-3541.55
-0.507376	-3454.91
-0.50707	-3754.13
-0.506764	-3987.76
-0.506458	-3912.71
-0.506153	-3829.42
-0.505847	-3707.34
-0.505541	-3585.27
-0.505235	-3463.15
-0.50493	-3335.4
-0.504624	-3182.14
-0.504318	-3098.61
-0.504012	-3342.96
-0.503707	-3555.7
-0.503401	-3686.41
-0.503095	-4088.81
-0.502789	-4317.57
-0.502484	-4531.8
-0.502178	-4678.74
-0.501872	-4759.98
-0.501566	-4532.6
-0.501261	-4357.84
-0.500955	-4431.18
-0.500649	-4508.63
-0.500343	-4539.61
-0.500038	-4258.45
-0.499732	-3961.43
-0.499426	-3726.02
-0.49912	-3779.82
-0.498815	-3865.49
-0.498509	-4101.6
-0.498203	-4313.05
-0.497898	-4343.02
-0.497592	-4105.41
-0.497286	-4126.58
-0.49698	-4415.15
-0.496675	-4510.87
-0.496369	-4528.4
-0.496063	-4180.16
-0.495757	-3831.76
-0.495452	-3483.52
-0.495146	-3216.01
-0.49484	-3327.81
-0.494534	-3464.13
-0.494229	-3782.11
-0.493923	-4341.68
-0.493617	-4523.12
-0.493311	-4375.4
-0.493006	-4131.44
-0.4927	-3913.4
-0.492394	-3883.46
-0.492088	-4161.77
-0.491783	-4374.36
-0.491477	-4273.51
-0.491171	-4149.93
-0.490865	-3978.15
-0.49056	-3647.56
-0.490254	-3711.67
-0.489948	-4070.85
-0.489642	-3944.75
-0.489337	-4019.64
-0.489031	-4337.49
-0.488725	-4350.36
-0.488419	-4363.08
-0.488114	-4375.95
-0.487808	-4399.65
-0.487502	-4408.95
-0.487196	-4105.65
-0.486891	-3849.2
-0.486585	-3939.9
-0.486279	-4147.07
-0.485973	-4087.19
-0.485668	-4219.94
-0.485362	-4301.67
-0.485056	-4145.97
-0.48475	-3953.14
-0.484445	-3652.88
-0.484139	-3699.23
-0.483833	-3925.59
-0.483527	-4090.06
-0.483222	-3965.5
-0.482916	-3888.25
-0.48261	-4032.74
-0.482304	-4144.21
-0.481999	-4101.53
-0.481693	-4084.32
-0.481387	-4186.9
-0.481081	-4289.49
-0.480776	-4392.03
-0.48047	-4463.43
-0.480164	-4390.58
-0.479858	-4317.72
-0.479553	-4244.82
-0.479247	-4207.57
-0.478941	-4337.45
-0.478635	-4442.53
-0.47833	-4365.88
-0.478024	-3987.14
-0.477718	-3703.61
-0.477412	-3753.02
-0.477107	-3917.94
-0.476801	-4051.52
-0.476495	-4040.02
-0.47619	-3995.29
-0.475884	-3796.66
-0.475578	-3645.43
-0.475272	-3715.81
-0.474967	-3790.17
-0.474661	-3883.93
-0.474355	-3951.86
-0.474049	-3966.6
-0.473744	-4252.02
-0.473438	-4364.31
-0.473132	-4477.81
-0.472826	-4597.9
-0.472521	-4676.43
-0.472215	-4628.83
-0.471909	-4917.75
-0.471603	-5273.73
-0.471298	-5293.92
-0.470992	-5119.68
-0.470686	-4634.5
-0.47038	-4202.92
-0.470075	-4141.32
-0.469769	-4302.33
-0.469463	-4173.33
-0.469157	-4128.69
-0.468852	-4079.76
-0.468546	-4011.73
-0.46824	-3960.12
-0.467934	-3985.67
-0.467629	-3944.73
-0.467323	-3596
-0.467017	-3349.38
-0.466711	-3577.65
-0.466406	-3805.76
-0.4661	-4034.04
-0.465794	-4267.68
-0.465488	-4527.14
-0.465183	-4761.56
-0.464877	-4814.29
-0.464571	-4515.76
-0.464265	-4083.32
-0.46396	-4027.76
-0.463654	-4293.07
-0.463348	-4506.34
-0.463042	-4479.25
-0.462737	-4422.95
-0.462431	-4232.12
-0.462125	-4059.72
-0.461819	-4040.09
-0.461514	-4290.78
-0.461208	-4368.47
-0.460902	-4428.69
-0.460596	-4408.91
-0.460291	-4388.97
-0.459985	-4369.19
-0.459679	-4315.33
-0.459373	-4104.51
-0.459068	-3893.54
-0.458762	-3682.73
-0.458456	-3531.32
-0.45815	-3655.79
-0.457845	-3780.11
-0.457539	-3904.58
-0.457233	-3923.14
-0.456927	-3452.62
-0.456622	-3092.98
-0.456316	-3246.25
-0.45601	-3416.15
-0.455704	-3662.98
-0.455399	-3909.81
-0.455093	-4156.65
-0.454787	-4404.87
-0.454482	-4659.5
-0.454176	-4803.17
-0.45387	-4434.02
-0.453564	-4123.13
-0.453259	-4081.46
-0.452953	-4039.79
-0.452647	-3998.13
-0.452341	-4012.14
-0.452036	-4283.34
-0.45173	-4487.92
-0.451424	-4384.85
-0.451118	-4321.34
-0.450813	-4440.49
-0.450507	-4559.65
-0.450201	-4678.8
-0.449895	-4739.63
-0.44959	-4531.3
-0.449284	-4356.29
-0.448978	-4335.1
-0.448672	-4352.1
-0.448367	-4545.32
-0.448061	-4705.21
-0.447755	-4711.3
-0.447449	-4688.77
-0.447144	-4534.29
-0.446838	-4413.16
-0.446532	-4445.81
-0.446226	-4445.1
-0.445921	-4290.62
-0.445615	-4202.87
-0.445309	-4422.65
-0.445003	-4577.09
-0.444698	-4430.4
-0.444392	-4283.71
-0.444086	-4137.03
-0.44378	-4013.99
-0.443475	-3999.85
-0.443169	-3985.72
-0.442863	-3971.59
-0.442557	-3950.06
-0.442252	-3894.51
-0.441946	-3838.95
-0.44164	-3783.4
-0.441334	-3699.31
-0.441029	-3483.91
-0.440723	-3301.92
-0.440417	-3273.65
-0.440111	-3250.78
-0.439806	-3252.73
-0.4395	-3321.53
-0.439194	-3697.75
-0.438888	-3977.86
-0.438583	-3816.06
-0.438277	-3687.71
-0.437971	-3713.05
-0.437665	-3747.88
-0.43736	-3826.34
-0.437054	-3904.8
-0.436748	-3983.26
-0.436442	-4049.18
-0.436137	-4057.46
-0.435831	-4099.2
-0.435525	-4294.62
-0.435219	-4436.19
-0.434914	-4330.44
-0.434608	-4291.63
-0.434302	-4560.14
-0.433996	-4767.99
-0.433691	-4697.33
-0.433385	-4626.66
-0.433079	-4556
-0.432774	-4501.17
-0.432468	-4518.95
-0.432162	-4536.74
-0.431856	-4554.53
-0.431551	-4552.78
-0.431245	-4461.4
-0.430939	-4370.03
-0.430633	-4278.65
-0.430328	-4194.96
-0.430022	-4146.47
-0.429716	-4097.98
-0.42941	-4049.49
-0.429105	-4014.97
-0.428799	-4044.45
-0.428493	-4073.93
-0.428187	-4103.42
-0.427882	-4157.53
-0.427576	-4324.44
-0.42727	-4491.35
-0.426964	-4658.26
-0.426659	-4755.29
-0.426353	-4532.33
-0.426047	-4309.38
-0.425741	-4086.42
-0.425436	-3917.65
-0.42513	-3996.84
-0.424824	-4076.03
-0.424518	-4155.22
-0.424213	-4203.64
-0.423907	-4111.29
-0.423601	-4018.95
-0.423295	-3926.6
-0.42299	-3890.34
-0.422684	-4110.61
-0.422378	-4330.89
-0.422072	-4551.16
-0.421767	-4714.05
-0.421461	-4614.64
-0.421155	-4515.22
-0.420849	-4415.81
-0.420544	-4373.09
-0.420238	-4589.47
-0.419932	-4738.63
-0.419626	-4580.74
-0.419321	-4435.44
-0.419015	-4347.72
-0.418709	-4260.01
-0.418403	-4172.29
-0.418098	-4091.7
-0.417792	-4043.66
-0.417486	-3999.66
-0.41718	-3975
-0.416875	-3954.4
-0.416569	-4020.41
-0.416263	-4355.42
-0.415957	-4517.9
-0.415652	-4639.57
-0.415346	-4575.93
-0.41504	-4512.13
-0.414734	-4448.49
-0.414429	-4399.42
-0.414123	-4417.65
-0.413817	-4368.4
-0.413511	-4012.36
-0.413206	-3699.22
-0.4129	-3582.46
-0.412594	-3503.42
-0.412289	-3597.19
-0.411983	-3660.63
-0.411677	-3654.12
-0.411371	-3912.26
-0.411066	-3978.73
-0.41076	-4083.13
-0.410454	-4293.72
-0.410148	-4197.27
-0.409843	-4168.38
-0.409537	-4418.82
-0.409231	-4544.75
-0.408925	-4641.03
-0.40862	-4603.22
-0.408314	-4560.69
-0.408008	-4497.53
-0.407702	-4366.78
-0.407397	-3929.36
-0.407091	-3597.88
-0.406785	-3749.15
-0.406479	-3900.27
-0.406174	-4051.54
-0.405868	-4184.38
-0.405562	-4234.29
-0.405256	-4284.04
-0.404951	-4333.95
-0.404645	-4383.7
-0.404339	-4433.61
-0.404033	-4479.14
-0.403728	-4505.65
-0.403422	-4520.94
-0.403116	-4418.52
-0.40281	-4009.21
-0.402505	-3667.59
-0.402199	-3683.2
-0.401893	-3929.02
-0.401587	-4111.34
-0.401282	-4006.28
-0.400976	-3967.04
-0.40067	-4227.48
-0.400364	-4458.19
-0.400059	-4487.3
-0.399753	-4254.62
-0.399447	-4226.56
-0.399141	-4151.86
-0.398836	-3934.09
-0.39853	-4032.34
-0.398224	-4106.29
-0.397918	-3915.85
-0.397613	-3917.07
-0.397307	-3887.29
-0.397001	-3716.97
-0.396695	-3550.87
-0.39639	-3403.94
-0.396084	-3240.1
-0.395778	-3067.26
-0.395472	-3264.48
-0.395167	-3681.45
-0.394861	-3851.05
-0.394555	-4221.23
-0.394249	-4212.91
-0.393944	-3946.54
-0.393638	-4018.48
-0.393332	-4234.12
-0.393026	-4449.77
-0.392721	-4665.41
-0.392415	-4891.64
-0.392109	-5098.03
-0.391803	-4968.25
-0.391498	-4704.36
-0.391192	-4489.87
-0.390886	-4498.88
-0.390581	-4478.25
-0.390275	-4323.53
-0.389969	-4139.85
-0.389663	-3893.06
-0.389358	-3982.41
-0.389052	-4205.86
-0.388746	-4399.28
-0.38844	-4456.99
-0.388135	-4446.73
-0.387829	-4130.16
-0.387523	-3900.34
-0.387217	-4063.3
[truncated: 24,111 more rows]
