# Supplementary material for: X-ray-activated polymerization expanding the frontiers of deep-tissue hydrogel formation
Source: Nat Commun. 2024 Apr 15;15:3247. doi: 10.1038/s41467-024-47559-z (PMC11018743; doi:10.1038/s41467-024-47559-z)
Supplement: Supplementary file 4 — Source Data [file 41467_2024_47559_MOESM4_ESM.zip › Supplementary Figure 16b.xlsx]

## Sheet: groupvi
-1.02378	-4214.36
-1.02348	-4375.85
-1.02317	-4346.43
-1.02286	-4275.06
-1.02256	-3965.07
-1.02225	-3713.34
-1.02195	-3793.03
-1.02164	-3872.72
-1.02134	-3952.41
-1.02103	-4003.19
-1.02072	-3889.6
-1.02042	-3778.8
-1.02011	-3683.91
-1.01981	-3597.33
-1.0195	-3602.76
-1.0192	-3862.69
-1.01889	-4077.81
-1.01858	-4070.19
-1.01828	-4242.82
-1.01797	-4393.04
-1.01767	-4371.22
-1.01736	-4125.51
-1.01706	-4053.42
-1.01675	-3956.11
-1.01644	-3760.51
-1.01614	-3804.4
-1.01583	-3808.33
-1.01553	-4089.12
-1.01522	-4497.12
-1.01491	-4838.45
-1.01461	-4801.62
-1.0143	-4761.99
-1.014	-4706.46
-1.01369	-4681.79
-1.01339	-4787.13
-1.01308	-4638.07
-1.01277	-4533.91
-1.01247	-4653.03
-1.01216	-4595.94
-1.01186	-4541.66
-1.01155	-4503.28
-1.01125	-4467.7
-1.01094	-4448.02
-1.01063	-4400.27
-1.01033	-4238.46
-1.01002	-4336.98
-1.00972	-4424.34
-1.00941	-4290.13
-1.00911	-4341.38
-1.0088	-4344.86
-1.00849	-4153.04
-1.00819	-4368.24
-1.00788	-4443.11
-1.00758	-4297.85
-1.00727	-4345.98
-1.00697	-4391.29
-1.00666	-4420.72
-1.00635	-4456.7
-1.00605	-4529.76
-1.00574	-4602.83
-1.00544	-4675.9
-1.00513	-4754.35
-1.00483	-4863.27
-1.00452	-4897.17
-1.00421	-4507.28
-1.00391	-4160.55
-1.0036	-4057.48
-1.0033	-3996.62
-1.00299	-4174.12
-1.00268	-4337.55
-1.00238	-4376.48
-1.00207	-4141.47
-1.00177	-3870.33
-1.00146	-4032.28
-1.00116	-4202.12
-1.00085	-4147.8
-1.00054	-4262.96
-1.00024	-4360.09
-0.999933	-4355.61
-0.999627	-4351.13
-0.999322	-4346.64
-0.999016	-4330.89
-0.99871	-4251.59
-0.998404	-4172.29
-0.998099	-4092.98
-0.997793	-4039.06
-0.997487	-4128.1
-0.997181	-4217.15
-0.996876	-4306.19
-0.99657	-4376.43
-0.996264	-4340.77
-0.995959	-4305.12
-0.995653	-4269.46
-0.995347	-4234.66
-0.995041	-4204.62
-0.994736	-4177.27
-0.99443	-4165.94
-0.994124	-4150.71
-0.993818	-4159.61
-0.993513	-4439.43
-0.993207	-4739.36
-0.992901	-4607.67
-0.992595	-4431.11
-0.99229	-4254.41
-0.991984	-4077.86
-0.991678	-3907.75
-0.991372	-3850.19
-0.991067	-4173.56
-0.990761	-4258.87
-0.990455	-4329.15
-0.990149	-4315.87
-0.989844	-4302.45
-0.989538	-4289.17
-0.989232	-4274.82
-0.988926	-4255.3
-0.988621	-4190.4
-0.988315	-3871.61
-0.988009	-3619.39
-0.987703	-3741.72
-0.987398	-3863.92
-0.987092	-3986.25
-0.986786	-4105.62
-0.98648	-4209.24
-0.986175	-4312.74
-0.985869	-4416.36
-0.985563	-4500.63
-0.985257	-4477.25
-0.984952	-4453.87
-0.984646	-4430.48
-0.98434	-4398.61
-0.984034	-4319.11
-0.983729	-4239.61
-0.983423	-4160.12
-0.983117	-4069.41
-0.982811	-3915.87
-0.982506	-3807.67
-0.9822	-3953.42
-0.981894	-4102
-0.981588	-4266.44
-0.981283	-4385.53
-0.980977	-4250.7
-0.980671	-4157.34
-0.980365	-4296.07
-0.98006	-4389.42
-0.979754	-4228.86
-0.979448	-4067.37
-0.979142	-3900.58
-0.978837	-3733.79
-0.978531	-3567.01
-0.978225	-3424.46
-0.977919	-3417.45
-0.977614	-3455.85
-0.977308	-3748.12
-0.977002	-4008.21
-0.976696	-4088.48
-0.976391	-4168.76
-0.976085	-4249.03
-0.975779	-4282.06
-0.975473	-4051.17
-0.975168	-3896.03
-0.974862	-4163.94
-0.974556	-4403.44
-0.974251	-4484.3
-0.973945	-4519.69
-0.973639	-4301.27
-0.973333	-4118.15
-0.973028	-4131.98
-0.972722	-4145.81
-0.972416	-4159.65
-0.97211	-4189.6
-0.971805	-4309.42
-0.971499	-4429.25
-0.971193	-4549.08
-0.970887	-4639.87
-0.970582	-4568.75
-0.970276	-4497.63
-0.96997	-4426.52
-0.969664	-4418.01
-0.969359	-4758.4
-0.969053	-4992.52
-0.968747	-4634.6
-0.968441	-4316.29
-0.968136	-4218.67
-0.96783	-4166.62
-0.967524	-4368.28
-0.967218	-4537.67
-0.966913	-4527.34
-0.966607	-4519.86
-0.966301	-4528.24
-0.965995	-4509.87
-0.96569	-4388.26
-0.965384	-4494.55
-0.965078	-4458.28
-0.964772	-4429.48
-0.964467	-4443.09
-0.964161	-4461.31
-0.963855	-4506.1
-0.963549	-4477.32
-0.963244	-4116.5
-0.962938	-4237.24
-0.962632	-4640.1
-0.962326	-4732.13
-0.962021	-4507.25
-0.961715	-4325.04
-0.961409	-4380.73
-0.961103	-4416.02
-0.960798	-4338.83
-0.960492	-4287.2
-0.960186	-4332.68
-0.95988	-4127.27
-0.959575	-3937.86
-0.959269	-3791.14
-0.958963	-3882.29
-0.958657	-3984.98
-0.958352	-4152.51
-0.958046	-4319.91
-0.95774	-4487.45
-0.957434	-4623.42
-0.957129	-4585.2
-0.956823	-4572.57
-0.956517	-4656.96
-0.956211	-4463.08
-0.955906	-4133.01
-0.9556	-3820.1
-0.955294	-3648.02
-0.954988	-3750.43
-0.954683	-3969.05
-0.954377	-4190.52
-0.954071	-4427.84
-0.953765	-4611.76
-0.95346	-4499.92
-0.953154	-4388.08
-0.952848	-4276.24
-0.952543	-4168.21
-0.952237	-4081.31
-0.951931	-4014.45
-0.951625	-4104.29
-0.95132	-4402.99
-0.951014	-4454.82
-0.950708	-4538.15
-0.950402	-4749.91
-0.950097	-4628.97
-0.949791	-4115.6
-0.949485	-3903.42
-0.949179	-3955.25
-0.948874	-3991.08
-0.948568	-3938.47
-0.948262	-3905.93
-0.947956	-4030.11
-0.947651	-4360.9
-0.947345	-4432.99
-0.947039	-4505.08
-0.946733	-4577.18
-0.946428	-4645.21
-0.946122	-4644.91
-0.945816	-4419.91
-0.94551	-4353.27
-0.945205	-4277.07
-0.944899	-4193.99
-0.944593	-4338.46
-0.944287	-4340.41
-0.943982	-4356.59
-0.943676	-4451.28
-0.94337	-4548.85
-0.943064	-4662.25
-0.942759	-4718.22
-0.942453	-4503.46
-0.942147	-4562.14
-0.941841	-4731.66
-0.941536	-4857.43
-0.94123	-4742.08
-0.940924	-4598.01
-0.940618	-4341.58
-0.940313	-4372.94
-0.940007	-4548.31
-0.939701	-4422.47
-0.939395	-4032.78
-0.93909	-3717.71
-0.938784	-3813.58
-0.938478	-3912.31
-0.938172	-4026.88
-0.937867	-4140.49
-0.937561	-4294.84
-0.937255	-4676.57
-0.936949	-4915.84
-0.936644	-5150.64
-0.936338	-5360.88
-0.936032	-5523.16
-0.935726	-5375.6
-0.935421	-4988.24
-0.935115	-4720.78
-0.934809	-4703.68
-0.934503	-4624.69
-0.934198	-4332.31
-0.933892	-4258.86
-0.933586	-4182.52
-0.93328	-4090.36
-0.932975	-3979
-0.932669	-3762.13
-0.932363	-3622.09
-0.932057	-3904.03
-0.931752	-4184.23
-0.931446	-4454.87
-0.93114	-4679.4
-0.930835	-4650.75
-0.930529	-4606.74
-0.930223	-4478.34
-0.929917	-4378.77
-0.929612	-4391.28
-0.929306	-4122.29
-0.929	-3743.87
-0.928694	-3694.54
-0.928389	-4061.82
-0.928083	-4381.02
-0.927777	-4390.39
-0.927471	-4172.61
-0.927166	-4097.2
-0.92686	-4025.1
-0.926554	-3971.13
-0.926248	-3963.34
-0.925943	-4208.65
-0.925637	-4405.84
-0.925331	-4339.4
-0.925025	-4272.96
-0.92472	-4206.52
-0.924414	-4184.36
-0.924108	-4404.73
-0.923802	-4578.88
-0.923497	-4499.97
-0.923191	-4478.84
-0.922885	-4774.03
-0.922579	-4992.15
-0.922274	-4788.54
-0.921968	-4602.09
-0.921662	-4509.54
-0.921356	-4416.99
-0.921051	-4324.44
-0.920745	-4269.48
-0.920439	-4420.09
-0.920133	-4570.71
-0.919828	-4721.32
-0.919522	-4829.51
-0.919216	-4705.79
-0.91891	-4582.06
-0.918605	-4458.33
-0.918299	-4343.29
-0.917993	-4275.68
-0.917687	-4251.48
-0.917382	-4464.45
-0.917076	-4636.91
-0.91677	-4541.88
-0.916464	-4162.03
-0.916159	-3700.96
-0.915853	-3783.42
-0.915547	-3978.71
-0.915241	-3700
-0.914936	-3641.52
-0.91463	-3822.7
-0.914324	-3931.42
-0.914018	-4043.04
-0.913713	-4170.47
-0.913407	-4289.2
-0.913101	-4360.51
-0.912795	-4431.83
-0.91249	-4503.14
-0.912184	-4576.14
-0.911878	-4658.37
-0.911572	-4694.19
-0.911267	-4477.13
-0.910961	-4291.99
-0.910655	-4280.68
-0.910349	-4269.38
-0.910044	-4258.08
-0.909738	-4253.55
-0.909432	-4285.9
-0.909127	-4318.24
-0.908821	-4350.59
-0.908515	-4386.8
-0.908209	-4444.08
-0.907904	-4454.91
-0.907598	-4212.91
-0.907292	-4025.37
-0.906986	-4134.06
-0.906681	-4228.1
-0.906375	-4196.79
-0.906069	-3932.88
-0.905763	-3872.68
-0.905458	-4271.43
-0.905152	-4324.54
-0.904846	-3927.05
-0.90454	-3875.71
-0.904235	-4091.55
-0.903929	-4386.52
-0.903623	-4635.79
-0.903317	-4637.71
-0.903012	-4639.49
-0.902706	-4641.41
-0.9024	-4640.02
-0.902094	-4621.47
-0.901789	-4602.8
-0.901483	-4584.26
-0.901177	-4574.31
-0.900871	-4611.89
-0.900566	-4649.33
-0.90026	-4686.9
-0.899954	-4698.02
-0.899648	-4566.47
-0.899343	-4481.37
-0.899037	-4649.1
-0.898731	-4789.52
-0.898425	-4782.67
-0.89812	-4734.91
-0.897814	-4466.19
-0.897508	-4208.2
-0.897202	-4102.5
-0.896897	-4449.67
-0.896591	-4512.58
-0.896285	-4553.97
-0.895979	-4479.74
-0.895674	-4402.59
-0.895368	-4309.62
-0.895062	-4226.72
-0.894756	-4152.59
-0.894451	-3843.33
-0.894145	-3722.11
-0.893839	-4070.01
-0.893533	-4176.68
-0.893228	-4062.83
-0.892922	-4122.62
-0.892616	-4163.45
-0.89231	-4102.66
-0.892005	-4041.87
-0.891699	-3981.05
-0.891393	-3991.12
-0.891087	-4385.49
-0.890782	-4702
-0.890476	-4597.53
-0.89017	-4485.14
-0.889864	-4330.83
-0.889559	-4176.51
-0.889253	-4022.16
-0.888947	-3924.16
-0.888641	-4131.47
-0.888336	-4335.87
-0.88803	-4524.44
-0.887724	-4661.93
-0.887419	-4477.57
-0.887113	-4061
-0.886807	-3848.45
-0.886501	-4101.96
-0.886196	-4145.18
-0.88589	-4194.09
-0.885584	-4274.56
-0.885278	-4344.09
-0.884973	-4354.58
-0.884667	-4364.91
-0.884361	-4375.24
-0.884055	-4385.6
-0.88375	-4396.09
-0.883444	-4406.41
-0.883138	-4416.74
-0.882832	-4404.35
-0.882527	-4269.49
-0.882221	-4134.46
-0.881915	-3999.44
-0.881609	-3883.96
-0.881304	-3873.8
-0.880998	-3910.33
-0.880692	-4199.28
-0.880386	-4487.29
-0.880081	-4770.17
-0.879775	-4974.76
-0.879469	-4758.68
-0.879163	-4589.52
-0.878858	-4672.88
-0.878552	-4756.08
-0.878246	-4839.28
-0.87794	-4885.43
-0.877635	-4732.29
-0.877329	-4579.14
-0.877023	-4425.99
-0.876717	-4308.04
-0.876412	-4379.35
-0.876106	-4403.73
-0.8758	-4175.76
-0.875494	-4026.52
-0.875189	-4300.47
-0.874883	-4583.22
-0.874577	-4819.38
-0.874271	-4531.32
-0.873966	-4185.09
-0.87366	-4105.85
-0.873354	-4105.46
-0.873048	-4111.92
-0.872743	-4155.18
-0.872437	-4198.43
-0.872131	-4241.69
-0.871825	-4243.82
-0.87152	-4025.21
-0.871214	-3884.93
-0.870908	-4165.12
-0.870602	-4424
-0.870297	-4568.58
-0.869991	-4713.15
-0.869685	-4857.72
-0.869379	-4948.41
-0.869074	-4750.06
-0.868768	-4551.7
-0.868462	-4353.35
-0.868156	-4192.34
-0.867851	-4231.51
-0.867545	-4270.67
-0.867239	-4309.83
-0.866933	-4357.82
-0.866628	-4453.1
-0.866322	-4548.38
-0.866016	-4643.66
-0.865711	-4742.86
-0.865405	-4863.08
-0.865099	-4936.2
-0.864793	-4757.14
-0.864488	-4616.35
-0.864182	-4680.46
-0.863876	-4744.56
-0.86357	-4808.66
-0.863265	-4848.47
-0.862959	-4758.26
-0.862653	-4668.04
-0.862347	-4577.83
-0.862042	-4499.4
-0.861736	-4484.01
-0.86143	-4468.62
-0.861124	-4453.23
-0.860819	-4471.24
-0.860513	-4667.84
-0.860207	-4864.43
-0.859901	-5061.03
-0.859596	-5233.06
-0.85929	-5273.78
-0.858984	-5299.75
-0.858678	-5199.76
-0.858373	-4833.73
-0.858067	-4487.59
-0.857761	-4636.76
-0.857455	-4738.66
-0.85715	-4808.1
-0.856844	-4704.25
-0.856538	-4600.4
-0.856232	-4496.55
-0.855927	-4373.75
-0.855621	-4149.88
-0.855315	-3920.09
-0.855009	-3753.3
-0.854704	-4059.08
-0.854398	-4196.83
-0.854092	-4340.49
-0.853786	-4515.66
-0.853481	-4683.75
-0.853175	-4814.1
-0.852869	-4897.17
-0.852563	-4728.24
-0.852258	-4588.86
-0.851952	-4606.98
-0.851646	-4625.1
-0.85134	-4643.22
-0.851035	-4635.47
-0.850729	-4489.93
-0.850423	-4391.69
-0.850117	-4545.42
-0.849812	-4660.71
-0.849506	-4571.27
-0.8492	-4481.84
-0.848894	-4392.41
-0.848589	-4338.63
-0.848283	-4474.63
-0.847977	-4640.23
-0.847671	-4915.92
-0.847366	-4896.28
-0.84706	-4693.08
-0.846754	-4712.18
-0.846448	-4573.84
-0.846143	-4454.51
-0.845837	-4436.19
-0.845531	-4417.87
-0.845225	-4399.56
-0.84492	-4400.99
-0.844614	-4507.38
-0.844308	-4613.76
-0.844003	-4720.15
-0.843697	-4785.32
-0.843391	-4631.59
-0.843085	-4446.24
-0.84278	-4140.42
-0.842474	-4133.88
-0.842168	-4300.12
-0.841862	-4019.95
-0.841557	-3645.56
-0.841251	-3573.17
-0.840945	-3767.04
-0.840639	-3963.88
-0.840334	-4176.45
-0.840028	-4374.19
-0.839722	-4493.24
-0.839416	-4564.81
-0.839111	-4384.58
-0.838805	-4254.1
-0.838499	-4387.37
-0.838193	-4502.83
-0.837888	-4476.37
-0.837582	-4257.52
-0.837276	-4400.89
-0.83697	-4745.55
-0.836665	-4775.19
-0.836359	-4590.94
-0.836053	-4607.3
-0.835747	-4620.7
-0.835442	-4618.36
-0.835136	-4621.97
-0.83483	-4657.04
-0.834524	-4692.11
-0.834219	-4727.18
-0.833913	-4770.03
-0.833607	-4854
-0.833301	-4920.14
-0.832996	-4844.31
-0.83269	-4503.89
-0.832384	-4142.89
-0.832078	-4083.16
-0.831773	-4285.6
-0.831467	-4425.82
-0.831161	-4237.01
-0.830855	-4124.58
-0.83055	-4415.87
-0.830244	-4685.34
-0.829938	-4791.84
-0.829632	-4678.43
-0.829327	-4732.79
-0.829021	-4694.05
-0.828715	-4242.9
-0.828409	-4243.89
-0.828104	-4370.24
-0.827798	-4258.85
-0.827492	-4268.52
-0.827186	-4497.03
-0.826881	-4552.56
-0.826575	-4617.28
-0.826269	-4682.81
-0.825963	-4523.55
-0.825658	-4505.82
-0.825352	-4466.23
-0.825046	-4311.33
-0.82474	-4156.43
-0.824435	-4001.53
-0.824129	-3942.92
-0.823823	-4392.03
-0.823517	-4729.81
-0.823212	-4480.6
-0.822906	-4294.04
-0.8226	-4437.64
-0.822295	-4581.24
-0.821989	-4724.84
-0.821683	-4842.57
-0.821377	-4824.06
-0.821072	-4778.69
-0.820766	-4639.6
-0.82046	-4746.05
-0.820154	-4821.07
-0.819849	-4881.15
-0.819543	-4814.86
-0.819237	-4562.77
-0.818931	-4704.28
-0.818626	-5016.63
-0.81832	-4904.6
-0.818014	-4802.52
-0.817708	-4705.03
-0.817403	-4356.07
-0.817097	-4054.91
-0.816791	-4050.31
-0.816485	-4282.76
-0.81618	-4500.26
-0.815874	-4591.35
-0.815568	-4443.95
-0.815262	-4412.49
-0.814957	-4652.4
-0.814651	-4917.33
-0.814345	-4729.81
-0.814039	-4446.58
-0.813734	-4607.32
-0.813428	-4851.13
-0.813122	-4833.56
-0.812816	-4763.61
-0.812511	-4720.6
-0.812205	-4771.1
-0.811899	-4598.66
-0.811593	-4623.37
-0.811288	-4899.46
-0.810982	-5127.65
-0.810676	-5063.04
-0.81037	-4829.01
-0.810065	-4861.33
-0.809759	-4892.32
-0.809453	-4524.33
-0.809147	-4260.9
-0.808842	-4064.38
-0.808536	-4218.7
-0.80823	-4399.99
-0.807924	-4722.65
-0.807619	-4989.36
-0.807313	-4962.86
-0.807007	-4922.37
-0.806701	-4808.59
-0.806396	-4694.8
-0.80609	-4581.01
-0.805784	-4450.72
-0.805478	-4234.06
-0.805173	-4073.38
-0.804867	-4205.88
-0.804561	-4338.81
-0.804255	-4474.03
-0.80395	-4585.25
-0.803644	-4570.83
-0.803338	-4505.39
-0.803032	-4172.98
-0.802727	-3864.6
-0.802421	-3761.89
-0.802115	-4109.95
-0.801809	-4577.46
-0.801504	-4753.7
-0.801198	-4720.58
-0.800892	-4671.94
-0.800587	-4542.17
-0.800281	-4412.4
-0.799975	-4282.64
-0.799669	-4179.73
-0.799364	-4217.14
-0.799058	-4294.61
-0.798752	-4581.42
-0.798446	-4779.06
-0.798141	-4510.96
-0.797835	-4282.94
-0.797529	-4264.23
-0.797223	-4271.09
-0.796918	-4411.37
-0.796612	-4551.66
-0.796306	-4691.95
-0.796	-4754.53
-0.795695	-4411.6
-0.795389	-4124.84
-0.795083	-4131.08
-0.794777	-4110.85
-0.794472	-3952.64
-0.794166	-3850.61
-0.79386	-4041.56
-0.793554	-4197.38
-0.793249	-4170.11
-0.792943	-4118.74
-0.792637	-3941.82
-0.792331	-3748.84
-0.792026	-3472.16
-0.79172	-3315.97
-0.791414	-3787.49
-0.791108	-4191.23
-0.790803	-4241.89
-0.790497	-4268.44
-0.790191	-4169.46
-0.789885	-4075.41
-0.78958	-4007.02
-0.789274	-3938.63
-0.788968	-3870.24
-0.788662	-3845.56
-0.788357	-4048.4
-0.788051	-4211.02
-0.787745	-4164.45
-0.787439	-4090.24
-0.787134	-3872.21
-0.786828	-3694.4
-0.786522	-3725.77
-0.786216	-3773.74
-0.785911	-3907.98
-0.785605	-4018.09
-0.785299	-4002.7
-0.784993	-4012.39
-0.784688	-4152.49
-0.784382	-4292.58
-0.784076	-4432.67
-0.78377	-4516.9
-0.783465	-4310.95
-0.783159	-4140.24
-0.782853	-4152.51
-0.782547	-4198.01
-0.782242	-4335.49
-0.781936	-4016.45
-0.78163	-3547.09
-0.781324	-3430.91
-0.781019	-3845.34
-0.780713	-4206.38
-0.780407	-4290.36
-0.780101	-4346.56
-0.779796	-4258.69
-0.77949	-4170.81
-0.779184	-4082.94
-0.778879	-4050
-0.778573	-4301.93
-0.778267	-4497.41
-0.777961	-4400.18
-0.777656	-4322.62
-0.77735	-4346.97
-0.777044	-4347.12
-0.776738	-4221.84
-0.776433	-4138.92
-0.776127	-4275.51
-0.775821	-4387.88
-0.775515	-4374.82
-0.77521	-4363.25
-0.774904	-4359.35
-0.774598	-4331.23
-0.774292	-4177.7
-0.773987	-4075.64
-0.773681	-4240.09
-0.773375	-4367.18
-0.773069	-4300.93
-0.772764	-4278.37
-0.772458	-4530.26
-0.772152	-4994.58
-0.771846	-5179.53
-0.771541	-4936.39
-0.771235	-4641.01
-0.770929	-4397.16
-0.770623	-4419.76
-0.770318	-4470.98
-0.770012	-4670.11
-0.769706	-4815.66
-0.7694	-4684.34
-0.769095	-4542.9
-0.768789	-4397.76
-0.768483	-4497.3
-0.768177	-4565.5
-0.767872	-4673.14
-0.767566	-4935.95
-0.76726	-4902.5
-0.766954	-4634.01
-0.766649	-4436.85
-0.766343	-4607.92
-0.766037	-4722.32
-0.765731	-4544.23
-0.765426	-4398.25
-0.76512	-4417.93
-0.764814	-4410.27
-0.764508	-4310.21
-0.764203	-4480.57
-0.763897	-4752.76
-0.763591	-5014.83
-0.763285	-5176.06
-0.76298	-5069.16
-0.762674	-4872.17
-0.762368	-4715.71
-0.762062	-4768.12
-0.761757	-4764.8
-0.761451	-4522.93
-0.761145	-4561.09
-0.760839	-4702.02
-0.760534	-4589.22
-0.760228	-4541.53
-0.759922	-4914.58
-0.759616	-5254.63
-0.759311	-5346.09
-0.759005	-5447.99
-0.758699	-5522.51
-0.758393	-5456.07
-0.758088	-5402.56
-0.757782	-5415.61
-0.757476	-5371.85
-0.757171	-5035.74
-0.756865	-4733.63
-0.756559	-4606.4
-0.756253	-4479.17
-0.755948	-4351.93
-0.755642	-4243.55
-0.755336	-4232.05
-0.75503	-4274.37
-0.754725	-4593.33
-0.754419	-4866.08
-0.754113	-4852.59
-0.753807	-4588.58
-0.753502	-4373.33
-0.753196	-4380.66
-0.75289	-4244.46
-0.752584	-4111.31
-0.752279	-3993.82
-0.751973	-3941.38
-0.751667	-4222.93
-0.751361	-4463.82
-0.751056	-4495.96
-0.75075	-4533.8
-0.750444	-4600.83
-0.750138	-4657.68
-0.749833	-4613.54
-0.749527	-4339.28
-0.749221	-4218.2
-0.748915	-4317.06
-0.74861	-4259.39
-0.748304	-4187.72
-0.747998	-4044.32
-0.747692	-3903.97
-0.747387	-3779.27
-0.747081	-3704.44
-0.746775	-3934.12
-0.746469	-4383.67
-0.746164	-4676.72
-0.745858	-4931.32
-0.745552	-4940.12
-0.745246	-4698.51
-0.744941	-4505.79
-0.744635	-4551.75
-0.744329	-4537.73
-0.744023	-4526.75
-0.743718	-4531.43
-0.743412	-4558.78
-0.743106	-4702.18
-0.7428	-4821.13
-0.742495	-4814.89
-0.742189	-4791.84
-0.741883	-4682.72
-0.741577	-4627.65
-0.741272	-4848.99
-0.740966	-5055.49
-0.74066	-5137.08
-0.740354	-5020.36
-0.740049	-5169.61
-0.739743	-5254.08
-0.739437	-5007.41
-0.739131	-4798.49
-0.738826	-4782.51
-0.73852	-4786.95
-0.738214	-4846.68
-0.737908	-4637.75
-0.737603	-4416.63
-0.737297	-4586.61
-0.736991	-4623.63
-0.736685	-4665.75
-0.73638	-4733.95
-0.736074	-4780.63
-0.735768	-4717.5
-0.735463	-4681.95
-0.735157	-4738.13
-0.734851	-4571.65
-0.734545	-4545.93
-0.73424	-4517.15
-0.733934	-4472.72
-0.733628	-4437.24
-0.733322	-4447.37
-0.733017	-4460.57
-0.732711	-4489.41
-0.732405	-4485.02
-0.732099	-4360.3
-0.731794	-4526.69
-0.731488	-4852.47
-0.731182	-4908.16
-0.730876	-4862.37
-0.730571	-4816.58
-0.730265	-4770.79
-0.729959	-4709.15
-0.729653	-4615.83
-0.729348	-4745.05
-0.729042	-4733.56
-0.728736	-4745.35
-0.72843	-4875.7
-0.728125	-4959.98
-0.727819	-4809.75
-0.727513	-4659.53
-0.727207	-4558.46
-0.726902	-4707.51
-0.726596	-4807.41
-0.72629	-4667.3
-0.725984	-4578.64
-0.725679	-4505.36
-0.725373	-4559.41
-0.725067	-4848.19
-0.724761	-5009.63
-0.724456	-4951.72
-0.72415	-5050.12
-0.723844	-5122.37
-0.723538	-5061.77
-0.723233	-4998.1
-0.722927	-4918.8
-0.722621	-4821.04
-0.722315	-4580.28
-0.72201	-4171.52
-0.721704	-4228.75
-0.721398	-4533.68
-0.721092	-4826.72
-0.720787	-5104.38
-0.720481	-5254.64
-0.720175	-5119.99
-0.719869	-4857.5
-0.719564	-4845.03
-0.719258	-4783.29
-0.718952	-4462.3
-0.718646	-4143.72
-0.718341	-4126.47
-0.718035	-4369.64
-0.717729	-4578.91
-0.717423	-4616.32
-0.717118	-4653.73
-0.716812	-4691.14
-0.716506	-4746.85
-0.7162	-4895.33
-0.715895	-4994.47
-0.715589	-4843.66
-0.715283	-4715.46
-0.714978	-4701.82
-0.714672	-4688.19
-0.714366	-4674.55
-0.71406	-4698.18
-0.713755	-4910.56
-0.713449	-5071.52
-0.713143	-4922.78
-0.712837	-4570.42
-0.712532	-4501.72
-0.712226	-4652.06
-0.71192	-4646.22
-0.711614	-4646.29
-0.711309	-4676.29
-0.711003	-4706.3
-0.710697	-4736.3
-0.710391	-4769.4
-0.710086	-4818.11
-0.70978	-4835.94
-0.709474	-4747.02
-0.709168	-4905.9
-0.708863	-5004.94
-0.708557	-4885.03
-0.708251	-4921.27
-0.707945	-4914.25
-0.70764	-4688.62
-0.707334	-4512.44
-0.707028	-4586.09
-0.706722	-4656.14
-0.706417	-4707.96
-0.706111	-4759.79
-0.705805	-4811.62
-0.705499	-4873.76
-0.705194	-4987.94
-0.704888	-5052.63
-0.704582	-4867.52
-0.704276	-4695.57
-0.703971	-4589.96
-0.703665	-4484.36
-0.703359	-4378.75
-0.703053	-4270.05
-0.702748	-4145.74
-0.702442	-4024.53
-0.702136	-3918.92
-0.70183	-3824.02
-0.701525	-3832.65
-0.701219	-4063.14
-0.700913	-4153.16
-0.700607	-4222.53
-0.700302	-4187.85
-0.699996	-4153.16
-0.69969	-4118.48
-0.699384	-4149.12
-0.699079	-4508.8
-0.698773	-4846.79
-0.698467	-5025.95
-0.698161	-4916.16
-0.697856	-4608.7
-0.69755	-4347.73
-0.697244	-4320.85
-0.696938	-4339.37
-0.696633	-4586.43
-0.696327	-4753.9
-0.696021	-4520.86
-0.695715	-4338.49
-0.69541	-4460.6
-0.695104	-4804.45
-0.694798	-5007.86
-0.694492	-5174.56
-0.694187	-5156.64
-0.693881	-5138.71
-0.693575	-5120.79
-0.69327	-5079.06
-0.692964	-4917.73
-0.692658	-4756.4
-0.692352	-4595.07
-0.692047	-4507.84
-0.691741	-4792.9
-0.691435	-5028.27
-0.691129	-5014.04
-0.690824	-4985.32
-0.690518	-4883.81
-0.690212	-4782.29
-0.689906	-4680.78
-0.689601	-4581.34
-0.689295	-4492.3
-0.688989	-4452.98
-0.688683	-4663.22
-0.688378	-4885.89
-0.688072	-5170.94
-0.687766	-5406.25
-0.68746	-5392.03
-0.687155	-5360.51
-0.686849	-5242.24
-0.686543	-5123.97
-0.686237	-5005.7
-0.685932	-4896.76
-0.685626	-4834.61
-0.68532	-4772.45
-0.685014	-4710.3
-0.684709	-4657.48
-0.684403	-4651.44
-0.684097	-4648.51
-0.683791	-4661.17
-0.683486	-4653.08
-0.68318	-4590.86
-0.682874	-4796.79
-0.682568	-5013.23
-0.682263	-4814.71
-0.681957	-4620.26
-0.681651	-4420.61
-0.681345	-4194.98
-0.68104	-4023.35
-0.680734	-4121.94
-0.680428	-4220.53
-0.680122	-4319.13
-0.679817	-4413.3
-0.679511	-4485.39
-0.679205	-4557.49
-0.678899	-4629.58
-0.678594	-4671.53
-0.678288	-4562.81
-0.677982	-4470.72
-0.677676	-4511.65
-0.677371	-4822.05
-0.677065	-5149.6
-0.676759	-4978.35
-0.676453	-4474.67
-0.676148	-4410.52
-0.675842	-4415.93
-0.675536	-4255.2
-0.67523	-4510.06
-0.674925	-4728.76
-0.674619	-4766.95
-0.674313	-4755.19
-0.674007	-4494.1
-0.673702	-4276.72
-0.673396	-4277.5
-0.67309	-4278.28
-0.672784	-4279.06
-0.672479	-4288.98
-0.672173	-4344.51
-0.671867	-4400.04
-0.671562	-4455.57
-0.671256	-4528.81
-0.67095	-4690.34
-0.670644	-4851.86
-0.670339	-5013.39
-0.670033	-5159.28
-0.669727	-5227.28
-0.669421	-5297.37
-0.669116	-5294.47
-0.66881	-4888.64
-0.668504	-4628.52
-0.668198	-4781.73
-0.667893	-4924.55
-0.667587	-5048.67
-0.667281	-5079.65
-0.666975	-5110.63
-0.66667	-5141.61
-0.666364	-5160.07
-0.666058	-5116.23
-0.665752	-5122.47
-0.665447	-5377.91
-0.665141	-5590.05
-0.664835	-5586.73
-0.664529	-5583.42
-0.664224	-5580.11
-0.663918	-5561.14
-0.663612	-5464.3
-0.663306	-5317.35
-0.663001	-4921.24
-0.662695	-4537.06
-0.662389	-4212.26
-0.662083	-3954.29
-0.661778	-4112.08
-0.661472	-4692.43
-0.661166	-5258.97
-0.66086	-5492.79
-0.660555	-5311.39
-0.660249	-5143.05
-0.659943	-5039.59
-0.659637	-4936.13
-0.659332	-4832.67
-0.659026	-4731.29
-0.65872	-4640.3
-0.658414	-4599.49
-0.658109	-4807.78
-0.657803	-4980.12
-0.657497	-4974.08
-0.657191	-4968.04
-0.656886	-4962
-0.65658	-4946.55
-0.656274	-4884.39
-0.655968	-4822.24
-0.655663	-4760.08
-0.655357	-4693.74
-0.655051	-4606.65
-0.654745	-4519.55
-0.65444	-4432.46
-0.654134	-4383.05
-0.653828	-4520.41
-0.653522	-4657.78
-0.653217	-4795.14
-0.652911	-4931.69
-0.652605	-5064.18
-0.652299	-5228.1
-0.651994	-5497.36
-0.651688	-5454.77
-0.651382	-5151.22
-0.651076	-5112.38
-0.650771	-5151.35
-0.650465	-5156.26
-0.650159	-4942.29
-0.649854	-4526.5
-0.649548	-4394.45
-0.649242	-4473.61
-0.648936	-4315.73
-0.648631	-3912.05
-0.648325	-3574.25
-0.648019	-3551.01
-0.647713	-3852.24
-0.647408	-4156.62
-0.647102	-4476.55
-0.646796	-4770.26
-0.64649	-4934.32
-0.646185	-5048.01
-0.645879	-4912.79
-0.645573	-4794.36
-0.645267	-4758.89
-0.644962	-4723.43
-0.644656	-4687.97
-0.64435	-4642.01
-0.644044	-4544.2
-0.643739	-4496.79
-0.643433	-4698.26
-0.643127	-4827.95
-0.642821	-4603.29
-0.642516	-4381.79
-0.64221	-4175.84
-0.641904	-4016.12
-0.641598	-4134.94
-0.641293	-4502.61
-0.640987	-4819.84
-0.640681	-4840.93
-0.640375	-4628.75
-0.64007	-4495.41
-0.639764	-4700.38
-0.639458	-4649.18
-0.639152	-4612.17
-0.638847	-4792.42
-0.638541	-4817.16
-0.638235	-4823.34
-0.637929	-4738
-0.637624	-4652.65
-0.637318	-4567.31
-0.637012	-4523.01
-0.636706	-4680.83
-0.636401	-4784.98
-0.636095	-4624.82
-0.635789	-4493.6
-0.635483	-4454.38
-0.635178	-4194.82
-0.634872	-4075.19
-0.634566	-3963.98
-0.63426	-3894.22
-0.633955	-3871.86
-0.633649	-4082.68
-0.633343	-4292.48
-0.633037	-4446.7
-0.632732	-4333.24
-0.632426	-4126.51
-0.63212	-3903.97
-0.631814	-3654.3
-0.631509	-3675.46
-0.631203	-3805.42
-0.630897	-3937.22
-0.630591	-4078.1
-0.630286	-4215.81
-0.62998	-4337.97
-0.629674	-4436.94
-0.629368	-4371.32
-0.629063	-4085.51
-0.628757	-3939.58
-0.628451	-3833.29
-0.628146	-3921.75
-0.62784	-4010.21
-0.627534	-4098.67
-0.627228	-4158.64
-0.626923	-4078.75
-0.626617	-4015.75
-0.626311	-4086.29
-0.626005	-4432.1
-0.6257	-4824.23
-0.625394	-4802.02
-0.625088	-4779.81
-0.624782	-4757.59
-0.624477	-4735.38
-0.624171	-4713.17
-0.623865	-4690.96
-0.623559	-4613.32
-0.623254	-4263.97
-0.622948	-3965.32
-0.622642	-3915.25
-0.622336	-3908.5
-0.622031	-4114.06
-0.621725	-4319.62
-0.621419	-4525.18
-0.621113	-4727.83
-0.620808	-4916.25
-0.620502	-5099.38
-0.620196	-5256.62
-0.61989	-5429.72
-0.619585	-5595.87
-0.619279	-5316.11
-0.618973	-4931.79
-0.618667	-4827.06
-0.618362	-4874.41
-0.618056	-4893.19
-0.61775	-4822.98
-0.617444	-5001.26
-0.617139	-5128.75
-0.616833	-5039.5
-0.616527	-5105.55
-0.616221	-5131.64
-0.615916	-4962.32
-0.61561	-4840.65
-0.615304	-4951.91
-0.614998	-5107.64
-0.614693	-5429.93
-0.614387	-5481.53
-0.614081	-5424.44
-0.613775	-5322.26
-0.61347	-4999.8
-0.613164	-4728.19
-0.612858	-4705
-0.612552	-4701.95
-0.612247	-4797.23
-0.611941	-4892.51
-0.611635	-4987.79
-0.611329	-5087.31
-0.611024	-5207.53
-0.610718	-5276.85
-0.610412	-5097.79
-0.610106	-4988.72
-0.609801	-5221.17
-0.609495	-5402.7
-0.609189	-5335.87
-0.608883	-5268.51
-0.608578	-5198.56
-0.608272	-5128.61
-0.607966	-5058.66
-0.60766	-4935.65
-0.607355	-4553.95
-0.607049	-4223.2
-0.606743	-4140.78
-0.606438	-4092.87
-0.606132	-4213.09
-0.605826	-4333.31
-0.60552	-4453.53
-0.605215	-4567.37
-0.604909	-4650.18
-0.604603	-4682
-0.604297	-4465.53
-0.603992	-4297.5
-0.603686	-4365.3
-0.60338	-4433.11
-0.603074	-4500.92
-0.602769	-4549.59
-0.602463	-4505.17
-0.602157	-4511.77
-0.601851	-4766.62
-0.601546	-4963
-0.60124	-4874.93
-0.600934	-4786.86
-0.600628	-4698.79
-0.600323	-4626.68
-0.600017	-4632.13
-0.599711	-4637.59
-0.599405	-4643.05
-0.5991	-4657.74
-0.598794	-4717.37
-0.598488	-4771.67
-0.598182	-4800.11
-0.597877	-4933.93
-0.597571	-5494.49
-0.597265	-5541.34
-0.596959	-5153.26
-0.596654	-5022.68
-0.596348	-4937.34
-0.596042	-4855.19
-0.595736	-4788.55
-0.595431	-4752.8
-0.595125	-4866.98
-0.594819	-4981.16
-0.594513	-5095.34
-0.594208	-5175.19
-0.593902	-5088.48
-0.593596	-4996.45
-0.59329	-4878.57
-0.592985	-4779.87
-0.592679	-4688.95
-0.592373	-4254.86
-0.592067	-4213.09
-0.591762	-4432.49
-0.591456	-4715.21
-0.59115	-4949.94
-0.590844	-4952.08
-0.590539	-4913.69
-0.590233	-4678.91
-0.589927	-4461.19
-0.589621	-4377.37
-0.589316	-4558.3
-0.58901	-4734.61
-0.588704	-4516.69
-0.588398	-4443.03
-0.588093	-4599.27
-0.587787	-4616.42
-0.587481	-4451.72
-0.587175	-4692.81
-0.58687	-5264.01
-0.586564	-5380.9
-0.586258	-5232.68
-0.585952	-5001.79
-0.585647	-4817.9
-0.585341	-4861.35
-0.585035	-4904.8
-0.58473	-4948.25
-0.584424	-4976.67
-0.584118	-4932.44
-0.583812	-4939.51
-0.583507	-5194.56
-0.583201	-5399.38
-0.582895	-5361.38
-0.582589	-5323.39
-0.582284	-5285.39
-0.581978	-5242.85
-0.581672	-5178.36
-0.581366	-5113.87
-0.581061	-5049.37
-0.580755	-4956
-0.580449	-4723.16
-0.580143	-4541.68
-0.579838	-4608.12
-0.579532	-4661.65
-0.579226	-4652.88
-0.57892	-4644.12
-0.578615	-4635.35
-0.578309	-4599.82
-0.578003	-4435.18
-0.577697	-4270.53
-0.577392	-4105.89
-0.577086	-4003.89
-0.57678	-4203.99
-0.576474	-4404.1
-0.576169	-4604.2
-0.575863	-4765.75
-0.575557	-4741.39
-0.575251	-4720.25
-0.574946	-4714.6
-0.57464	-4688.62
-0.574334	-4616.14
-0.574028	-4794.71
-0.573723	-4937.33
-0.573417	-4835.33
-0.573111	-4800.28
-0.572805	-4977.67
-0.5725	-4984.68
-0.572194	-5016.09
-0.571888	-5113.48
-0.571582	-4992.01
-0.571277	-5009.94
-0.570971	-5003.19
-0.570665	-4877.71
-0.570359	-4752.23
-0.570054	-4626.75
-0.569748	-4522.87
-0.569442	-4522.87
-0.569136	-4522.87
-0.568831	-4522.87
-0.568525	-4564.74
-0.568219	-4807.9
-0.567913	-5051.07
-0.567608	-5294.23
-0.567302	-5440.75
-0.566996	-5122.77
-0.56669	-4856.33
-0.566385	-4837.63
-0.566079	-4837.19
-0.565773	-4924.48
-0.565467	-5011.77
-0.565162	-5099.06
-0.564856	-5175.33
-0.56455	-5198.71
-0.564244	-5222.09
-0.563939	-5245.48
-0.563633	-5247.36
-0.563327	-5146.04
-0.563022	-5044.72
-0.562716	-4943.4
-0.56241	-4856.33
-0.562104	-4837.63
-0.561799	-4818.92
-0.561493	-4800.22
-0.561187	-4781.51
-0.560881	-4762.81
-0.560576	-4744.1
-0.56027	-4725.39
-0.559964	-4735.14
-0.559658	-4881.27
-0.559353	-5027.41
-0.559047	-5173.54
-0.558741	-5280.92
-0.558435	-5202.59
-0.55813	-5091.96
-0.557824	-4878.27
-0.557518	-4956.19
-0.557212	-5193.25
-0.556907	-5163.35
-0.556601	-5040.59
-0.556295	-4937.23
-0.555989	-4926.71
-0.555684	-4916.19
-0.555378	-4905.67
-0.555072	-4899.02
-0.554766	-4910.91
-0.554461	-4951.89
-0.554155	-5080.38
-0.553849	-4968.88
-0.553543	-4893.47
-0.553238	-4811.6
-0.552932	-4698.79
-0.552626	-4609.56
-0.55232	-4581.37
-0.552015	-4308.9
-0.551709	-4103.68
-0.551403	-4171.85
-0.551097	-4415.56
-0.550792	-4829.07
-0.550486	-4819.56
-0.55018	-4581.24
-0.549874	-4518.53
-0.549569	-4865.04
-0.549263	-5196.08
-0.548957	-5474.22
-0.548651	-5447.92
-0.548346	-5174.16
-0.54804	-4952.24
-0.547734	-4960.49
-0.547428	-4886.25
-0.547123	-4812.01
-0.546817	-4737.78
-0.546511	-4682.99
-0.546205	-4669.12
-0.5459	-4407.84
-0.545594	-4198.42
-0.545288	-4250.97
-0.544982	-4372.94
-0.544677	-4468.98
-0.544371	-4493.19
-0.544065	-4721.56
-0.543759	-4743.78
-0.543454	-4749.77
-0.543148	-4626.55
-0.542842	-4255.69
-0.542536	-3935.45
-0.542231	-3918.82
-0.541925	-4222.1
-0.541619	-4728.37
-0.541314	-4971.43
-0.541008	-4942.26
-0.540702	-4742.62
-0.540396	-4379.79
-0.540091	-4417.59
-0.539785	-4452.15
-0.539479	-4471.24
-0.539173	-4481.68
-0.538868	-4450.89
-0.538562	-4420.1
-0.538256	-4389.32
-0.53795	-4422.16
-0.537645	-4757.68
-0.537339	-5070.45
-0.537033	-5223.04
-0.536727	-5142.43
-0.536422	-5128.79
-0.536116	-5111.9
-0.53581	-5079.56
-0.535504	-5011.28
-0.535199	-4772.21
-0.534893	-4585.17
-0.534587	-4645.37
-0.534281	-4735.93
-0.533976	-4970.72
-0.53367	-5148.04
-0.533364	-5052.37
-0.533058	-4990.87
-0.532753	-5004.83
-0.532447	-4626.29
-0.532141	-4392.52
-0.531835	-4389.69
-0.53153	-4309.61
-0.531224	-4232.79
-0.530918	-4171.41
-0.530612	-4145.65
-0.530307	-4288.86
-0.530001	-4432.07
-0.529695	-4575.28
-0.529389	-4670.72
-0.529084	-4539.59
-0.528778	-4425.83
-0.528472	-4446.59
-0.528166	-4713.41
-0.527861	-4888.2
-0.527555	-4668.45
-0.527249	-4583.23
-0.526943	-4740.8
-0.526638	-4790.86
-0.526332	-4451.85
-0.526026	-4273.12
-0.52572	-4355.37
-0.525415	-4503.25
-0.525109	-4602.23
-0.524803	-4469.54
-0.524497	-4344.46
-0.524192	-4255.41
-0.523886	-4166.37
-0.52358	-4077.33
-0.523274	-4018.46
-0.522969	-4102.44
-0.522663	-4186.42
-0.522357	-4270.4
-0.522051	-4393.54
-0.521746	-4701.98
-0.52144	-4958.19
-0.521134	-4967.34
-0.520828	-4989.08
-0.520523	-5070.33
-0.520217	-5148.32
-0.519911	-5123.78
-0.519606	-4762.64
-0.5193	-4756.6
-0.518994	-4745.12
-0.518688	-4707.9
-0.518383	-4677.76
-0.518077	-4681.08
-0.517771	-4684.39
-0.517465	-4687.7
-0.51716	-4680.12
-0.516854	-4621.08
-0.516548	-4614.35
-0.516242	-4854.59
-0.515937	-5008.43
-0.515631	-4754.35
-0.515325	-4587.48
-0.515019	-4832.2
-0.514714	-5060.57
-0.514408	-5211.77
-0.514102	-5310.63
-0.513796	-5162.55
-0.513491	-5040.37
-0.513185	-5040.37
-0.512879	-5040.37
-0.512573	-5040.37
-0.512268	-5009.82
-0.511962	-4835.24
-0.511656	-4660.66
-0.51135	-4486.08
-0.511045	-4306.11
-0.510739	-4100.75
-0.510433	-3947.78
-0.510127	-4041.69
-0.509822	-4136.7
-0.509516	-4236.85
-0.50921	-4337
-0.508904	-4437.15
-0.508599	-4521.73
-0.508293	-4533.03
-0.507987	-4544.34
-0.507681	-4555.64
-0.507376	-4539.62
-0.50707	-4395.05
-0.506764	-4250.48
-0.506458	-4105.9
-0.506153	-3966.14
-0.505847	-3849.04
-0.505541	-3784.41
-0.505235	-3966.59
-0.50493	-4119.25
-0.504624	-4133.08
-0.504318	-4146.92
-0.504012	-4160.75
-0.503707	-4184.15
-0.503401	-4252.54
-0.503095	-4320.93
-0.502789	-4389.32
-0.502484	-4439.12
-0.502178	-4401.51
-0.501872	-4363.91
-0.501566	-4326.3
-0.501261	-4359.05
-0.500955	-4722.23
-0.500649	-4997.86
-0.500343	-4862.25
-0.500038	-4745.25
-0.499732	-4715.63
-0.499426	-4686.01
-0.49912	-4656.4
-0.498815	-4650.33
-0.498509	-4754.76
-0.498203	-4859.2
-0.497898	-4963.63
-0.497592	-5058.21
-0.497286	-5106.53
-0.49698	-5151.57
-0.496675	-5181.18
-0.496369	-5157.89
-0.496063	-4833.86
-0.495757	-4348.66
-0.495452	-4264.29
-0.495146	-4171.15
-0.49484	-4089.53
-0.494534	-4277.59
-0.494229	-4573.56
-0.493923	-4816.34
-0.493617	-4809.91
-0.493311	-4803.48
-0.493006	-4797.05
-0.4927	-4784.04
-0.492394	-4740.2
-0.492088	-4666.73
-0.491783	-4507.22
-0.491477	-4592.36
-0.491171	-4668.35
-0.490865	-4744.34
-0.49056	-4820.33
-0.490254	-4907.3
-0.489948	-4992.93
-0.489642	-4831.99
-0.489337	-4723.76
-0.489031	-4836.57
-0.488725	-4829.94
-0.488419	-4826.61
-0.488114	-4838.69
-0.487808	-4821.11
-0.487502	-4664.85
-0.487196	-4561.32
-0.486891	-4704.34
-0.486585	-4807.28
-0.486279	-4722.91
-0.485973	-4638.54
-0.485668	-4554.17
-0.485362	-4470.91
-0.485056	-4392.77
-0.48475	-4364.12
-0.484445	-4566.56
-0.484139	-4783.58
-0.483833	-5015.84
-0.483527	-4948.82
-0.483222	-4688.12
-0.482916	-4648.59
-0.48261	-4490.96
-0.482304	-4366.35
-0.481999	-4342.95
-0.481693	-4147.17
-0.481387	-4297
-0.481081	-4443.53
-0.480776	-4574.66
-0.48047	-4711.3
-0.480164	-4873.6
-0.479858	-4953.33
-0.479553	-4700.86
-0.479247	-4700.33
-0.478941	-4725.46
-0.478635	-4803.47
-0.47833	-5127.88
-0.478024	-5400.52
-0.477718	-5379.01
-0.477412	-5144.15
-0.477107	-5063.29
-0.476801	-4950.47
-0.476495	-4741.7
-0.47619	-4752.85
-0.475884	-4640.82
-0.475578	-4521.07
-0.475272	-4418.3
-0.474967	-4561.9
-0.474661	-4652.58
-0.474355	-4517.3
-0.474049	-4476.96
-0.473744	-4433.32
-0.473438	-4374.28
-0.473132	-4367.09
-0.472826	-4601.1
-0.472521	-4782.15
-0.472215	-4716.88
-0.471909	-4636.15
-0.471603	-4483.59
-0.471298	-4331.03
-0.470992	-4178.47
-0.470686	-4062.33
-0.47038	-4115.52
-0.470075	-4168.72
-0.469769	-4221.91
-0.469463	-4288.91
-0.469157	-4420.04
-0.468852	-4554.48
-0.468546	-4704.31
-0.46824	-4781.24
-0.467934	-4572.59
-0.467629	-4663.23
-0.467323	-4947.08
-0.467017	-4945.83
-0.466711	-4764.24
-0.466406	-4632.38
-0.4661	-4731.36
-0.465794	-4793.86
-0.465488	-4687.09
-0.465183	-4580.32
-0.464877	-4473.54
-0.464571	-4335.25
-0.464265	-4050.78
-0.46396	-3822.71
-0.463654	-3856.23
-0.463348	-3893.06
-0.463042	-3998.38
-0.462737	-4349.88
-0.462431	-4648.26
-0.462125	-4708.16
-0.461819	-4803.63
-0.461514	-4892.46
-0.461208	-4950.53
-0.460902	-4953.24
-0.460596	-4646.42
-0.460291	-4138.84
-0.459985	-3965.52
-0.459679	-4333.02
-0.459373	-4492.24
-0.459068	-4389.83
-0.458762	-4215.64
-0.458456	-4054.74
-0.45815	-3955.37
-0.457845	-3826.09
-0.457539	-3611.56
-0.457233	-3654.17
-0.456927	-3747.89
-0.456622	-3878.18
-0.456316	-4124.46
-0.45601	-4091.4
-0.455704	-3957.75
-0.455399	-4086.81
-0.455093	-4292.76
-0.454787	-4510.63
-0.454482	-4730.37
-0.454176	-4680.78
-0.45387	-4523.54
-0.453564	-4374.07
-0.453259	-4260.47
-0.452953	-4146.88
-0.452647	-4033.29
-0.452341	-3956.72
-0.452036	-4051.22
-0.45173	-4145.72
-0.451424	-4240.22
-0.451118	-4315.85
-0.450813	-4304.36
-0.450507	-4239.57
-0.450201	-3928.8
-0.449895	-3719.06
-0.44959	-3975.67
-0.449284	-4232.28
-0.448978	-4488.89
-0.448672	-4719.95
-0.448367	-4833.16
-0.448061	-4943.03
-0.447755	-5037.53
-0.447449	-5103.1
-0.447144	-4981.96
-0.446838	-4644.88
-0.446532	-4446.14
-0.446226	-4305.2
-0.445921	-4430.68
-0.445615	-4502.79
-0.445309	-4328.99
-0.445003	-4198.56
-0.444698	-4267.92
-0.444392	-4301.7
-0.444086	-4224.93
-0.44378	-4374.03
-0.443475	-4341.93
-0.443169	-3926.73
-0.442863	-3687.87
-0.442557	-3701.49
-0.442252	-3798.93
-0.441946	-4112.2
-0.44164	-4287.17
-0.441334	-4514.45
-0.441029	-4929.04
-0.440723	-5038.77
-0.440417	-4877.05
-0.440111	-4728
-0.439806	-4637.2
-0.4395	-4546.4
-0.439194	-4455.6
-0.438888	-4362.58
-0.438583	-4259.31
-0.438277	-4159.39
-0.437971	-4074.82
-0.437665	-4012.55
-0.43736	-4106.17
-0.437054	-4395.44
-0.436748	-4400.79
-0.436442	-4126.91
-0.436137	-3752.93
-0.435831	-3644.79
-0.435525	-3628.81
-0.435219	-3609.07
-0.434914	-3572.05
-0.434608	-3591.9
-0.434302	-3872.87
-0.433996	-4094.72
-0.433691	-4098.77
-0.433385	-4402.11
-0.433079	-4897.63
-0.432774	-5122.03
-0.432468	-5229.98
-0.432162	-5334.57
-0.431856	-5423.81
-0.431551	-5479.57
-0.431245	-5381.76
-0.430939	-5230.36
-0.430633	-4833.27
-0.430328	-4511.4
-0.430022	-4534.39
-0.429716	-4554.03
-0.42941	-4558.32
-0.429105	-4579.36
-0.428799	-4623.56
-0.428493	-4452.25
-0.428187	-4419.13
-0.427882	-4384.43
-0.427576	-4342.54
-0.42727	-4320.76
-0.426964	-4444.74
-0.426659	-4780.83
-0.426353	-4909.75
-0.426047	-4826.57
-0.425741	-4896.91
-0.425436	-4918.2
-0.42513	-4714.98
-0.424824	-4595.62
-0.424518	-4806.34
-0.424213	-4758.05
-0.423907	-4648.35
-0.423601	-4484.96
-0.423295	-4165.48
-0.42299	-4316.69
-0.422684	-4748.66
-0.422378	-5126.92
-0.422072	-5205.89
-0.421767	-5095.26
-0.421461	-5240.42
-0.421155	-5328.49
-0.420849	-5155.67
-0.420544	-5022.3
-0.420238	-5069.26
-0.419932	-5030
-0.419626	-4596.86
-0.419321	-4220.84
-0.419015	-4159.44
-0.418709	-4343.57
-0.418403	-4473.93
-0.418098	-4363.01
-0.417792	-4271.44
-0.417486	-4230.28
-0.41718	-4419.28
-0.416875	-4576.34
-0.416569	-4587.64
-0.416263	-4598.94
-0.415957	-4610.24
-0.415652	-4658.82
-0.415346	-4877.43
-0.41504	-5069.14
-0.414734	-5138.11
-0.414429	-5111.77
-0.414123	-4650.77
-0.413817	-4279.5
-0.413511	-4317.29
-0.413206	-4370.03
-0.4129	-4490.83
-0.412594	-4584.71
[truncated: 24,256 more rows]
